# Supplementary material for: Active site remodeling in tumor-relevant IDH1 mutants drives distinct kinetic features and potential resistance mechanisms
Source: Nat Commun. 2024 May 6;15:3785. doi: 10.1038/s41467-024-48277-2 (PMC11074275; doi:10.1038/s41467-024-48277-2)
Supplement: Supplementary file 4 — Supplementary Data 1 [file 41467_2024_48277_MOESM4_ESM.xlsx]

## Sheet: WT_HDXMSdata_SuppFile2
Protein	Start	End	PepID	size	Sequence	Modification	Fragment	MaxUptake	MHP	State	Exposure	Center	Center SD	Uptake	Uptake SD	RT	RT SD	Uptake_corr	Uptake_SD_corr	Percent_Uptake_corr	ExposureCorrection	PeptideCorrection
IDH1	-18	18	0	37	GSSHHHHHHSSGLVPRGSHMSKKISGGSVVEMQGDEM			35	3943.82	WT Ca NADP ICT 20210528	0	3946.28	0.030491	0	0	2.79549	0.005176	0	0	0	1	1
IDH1	-18	18	0	37	GSSHHHHHHSSGLVPRGSHMSKKISGGSVVEMQGDEM			35	3943.82	WT Ca NADP ICT 20210528	0.5	3951.29	0.076585	5.01406	0.082431	2.79669	0.001371	8.08719	0.1329532258064516	23.10626267281106	0.62	1
IDH1	-18	18	0	37	GSSHHHHHHSSGLVPRGSHMSKKISGGSVVEMQGDEM			35	3943.82	WT Ca NADP ICT 20210528	1	3951.56	0.12107	5.28519	0.124851	2.79422	0.001171	8.808651666666668	0.20808500000000002	25.167576190476193	0.6	1
IDH1	-18	18	0	37	GSSHHHHHHSSGLVPRGSHMSKKISGGSVVEMQGDEM			35	3943.82	WT Ca NADP ICT 20210528	2	3951.86	0.108739	5.58079	0.112933	2.79359	0.001126	10.146894545454543	0.20533272727272728	28.99112727272727	0.55	1
IDH1	-18	18	0	37	GSSHHHHHHSSGLVPRGSHMSKKISGGSVVEMQGDEM			35	3943.82	WT Ca NADP ICT 20210528	5	3952.42	0.058442	6.14054	0.065918	2.80114	0.004817	11.164623636363636	0.11985090909090909	31.898924675324675	0.55	1
IDH1	-18	18	0	37	GSSHHHHHHSSGLVPRGSHMSKKISGGSVVEMQGDEM			35	3943.82	WT NADP ICT 20210527	0	3946.27	0.012923	0	0	2.79483	0.006634	0	0	0	1	1
IDH1	-18	18	0	37	GSSHHHHHHSSGLVPRGSHMSKKISGGSVVEMQGDEM			35	3943.82	WT NADP ICT 20210527	0.5	3951.12	0.0302	4.85325	0.032849	2.79994	0.001	7.82783	0.0529823	22.36523041474654	0.62	1
IDH1	-18	18	0	37	GSSHHHHHHSSGLVPRGSHMSKKISGGSVVEMQGDEM			35	3943.82	WT NADP ICT 20210527	1	3951.53	0.049583	5.26399	0.05124	2.7965	0.004102	8.77332	0.0854	25.066628571428573	0.6	1
IDH1	-18	18	0	37	GSSHHHHHHSSGLVPRGSHMSKKISGGSVVEMQGDEM			35	3943.82	WT NADP ICT 20210527	2	3951.84	0.097624	5.57011	0.098476	2.80297	0.003417	10.127467272727273	0.1790472727272727	28.935620779220777	0.55	1
IDH1	-18	18	0	37	GSSHHHHHHSSGLVPRGSHMSKKISGGSVVEMQGDEM			35	3943.82	WT NADP ICT 20210527	5	3952.12	0.015041	5.84719	0.01983	2.79962	0.001139	10.6313	0.0360545	30.37502857142857	0.55	1
IDH1	-18	18	0	37	GSSHHHHHHSSGLVPRGSHMSKKISGGSVVEMQGDEM			35	3943.82	WT apo 20210526	0	3946.19	0.040454	0	0	2.79504	0.002372	0	0	0	1	1
IDH1	-18	18	0	37	GSSHHHHHHSSGLVPRGSHMSKKISGGSVVEMQGDEM			35	3943.82	WT apo 20210526	0.5	3951.39	0.052098	5.20168	0.06596	2.79484	0.000257	8.389809677419354	0.10638709677419356	23.970884792626727	0.62	1
IDH1	-18	18	0	37	GSSHHHHHHSSGLVPRGSHMSKKISGGSVVEMQGDEM			35	3943.82	WT apo 20210526	1	3951.8	0.066157	5.6154	0.077545	2.79424	0.000597	9.359	0.12924166666666667	26.740014285714288	0.6	1
IDH1	-18	18	0	37	GSSHHHHHHSSGLVPRGSHMSKKISGGSVVEMQGDEM			35	3943.82	WT apo 20210526	2	3952.28	0.059897	6.09076	0.072278	2.79598	0.003029	11.074112727272725	0.13141454545454542	31.64032207792207	0.55	1
IDH1	-18	18	0	37	GSSHHHHHHSSGLVPRGSHMSKKISGGSVVEMQGDEM			35	3943.82	WT apo 20210526	5	3952.79	0.028301	6.60367	0.049371	2.80178	0.003131	12.006667272727272	0.0897655	34.30476363636363	0.55	1
IDH1	11	18	1	8	VEMQGDEM			7	938.359	WT Ca NADP ICT 20210528	0	938.881	0.007533	0	0	3.38124	0.009884	0	0	0	1	1
IDH1	11	18	1	8	VEMQGDEM			7	938.359	WT Ca NADP ICT 20210528	0.5	939.911	0.011022	1.03018	0.013351	3.36413	0.002817	1.6615774193548387	0.021533870967741935	23.736820276497696	0.62	1
IDH1	11	18	1	8	VEMQGDEM			7	938.359	WT Ca NADP ICT 20210528	1	940.093	0.024866	1.21255	0.025982	3.36347	0.001137	2.0209099999999998	0.0433033	28.870142857142856	0.6	1
IDH1	11	18	1	8	VEMQGDEM			7	938.359	WT Ca NADP ICT 20210528	2	940.169	0.017762	1.28811	0.019294	3.36204	0.000892	2.3420181818181818	0.03508	33.4574	0.55	1
IDH1	11	18	1	8	VEMQGDEM			7	938.359	WT Ca NADP ICT 20210528	5	940.296	0.002533	1.41562	0.007948	3.36687	0.001408	2.573850909090909	0.0144509	36.769298701298695	0.55	1
IDH1	11	18	1	8	VEMQGDEM			7	938.359	WT NADP ICT 20210527	0	938.874	0.01113	0	0	3.38081	0.009302	0	0	0	1	1
IDH1	11	18	1	8	VEMQGDEM			7	938.359	WT NADP ICT 20210527	0.5	939.662	0.014412	0.787153	0.018209	3.36605	0.002071	1.2696016129032257	0.0293694	18.13716589861751	0.62	1
IDH1	11	18	1	8	VEMQGDEM			7	938.359	WT NADP ICT 20210527	1	939.744	0.011041	0.86915	0.015677	3.36475	0.001864	1.4485833333333333	0.026128333333333333	20.69404761904762	0.6	1
IDH1	11	18	1	8	VEMQGDEM			7	938.359	WT NADP ICT 20210527	2	939.797	0.032516	0.922563	0.034369	3.36537	0.001281	1.6773872727272727	0.0624891	23.962675324675324	0.55	1
IDH1	11	18	1	8	VEMQGDEM			7	938.359	WT NADP ICT 20210527	5	940.017	0.008107	1.14288	0.01377	3.36597	0.001726	2.077970909090909	0.025036363636363634	29.685298701298695	0.55	1
IDH1	11	18	1	8	VEMQGDEM			7	938.359	WT apo 20210526	0	938.881	0.007333	0	0	3.37454	0.009644	0	0	0	1	1
IDH1	11	18	1	8	VEMQGDEM			7	938.359	WT apo 20210526	0.5	940.269	0.010742	1.3883	0.013006	3.3636	0.000936	2.2391919354838707	0.0209774	31.988456221198152	0.62	1
IDH1	11	18	1	8	VEMQGDEM			7	938.359	WT apo 20210526	1	940.382	0.014648	1.50064	0.016381	3.3621	0.000894	2.5010700000000003	0.0273017	35.72957142857143	0.6	1
IDH1	11	18	1	8	VEMQGDEM			7	938.359	WT apo 20210526	2	940.524	0.015268	1.64258	0.016937	3.3633	0.000601	2.9865181818181816	0.030794545454545453	42.66454545454545	0.55	1
IDH1	11	18	1	8	VEMQGDEM			7	938.359	WT apo 20210526	5	940.648	0.015635	1.76669	0.01727	3.36703	0.001014	3.2121581818181815	0.0314	45.88797402597402	0.55	1
IDH1	18	24	2	7	MTRIIWE			6	948.497	WT Ca NADP ICT 20210528	0	948.984	0.035796	0	0	4.30169	0.001941	0	0	0	1	1
IDH1	18	24	2	7	MTRIIWE			6	948.497	WT Ca NADP ICT 20210528	0.5	949.048	0.037827	0.06369	0.05208	4.30182	0.000547	0.1027258064516129	0.084	1.7120967741935482	0.62	1
IDH1	18	24	2	7	MTRIIWE			6	948.497	WT Ca NADP ICT 20210528	1	949.074	0.036633	0.090056	0.051219	4.30237	0.000976	0.15009333333333333	0.085365	2.5015555555555555	0.6	1
IDH1	18	24	2	7	MTRIIWE			6	948.497	WT Ca NADP ICT 20210528	2	949.145	0.025138	0.160134	0.043741	4.29895	0.001284	0.29115272727272723	0.0795291	4.852545454545454	0.55	1
IDH1	18	24	2	7	MTRIIWE			6	948.497	WT Ca NADP ICT 20210528	5	949.218	0.045359	0.233061	0.057782	4.30308	0.001489	0.4237472727272727	0.10505818181818181	7.062454545454545	0.55	1
IDH1	18	24	2	7	MTRIIWE			6	948.497	WT NADP ICT 20210527	0	948.993	0.042738	0	0	4.30384	0.005574	0	0	0	1	1
IDH1	18	24	2	7	MTRIIWE			6	948.497	WT NADP ICT 20210527	0.5	949.129	0.007748	0.135438	0.043435	4.30517	0.002036	0.2184483870967742	0.0700565	3.640806451612903	0.62	1
IDH1	18	24	2	7	MTRIIWE			6	948.497	WT NADP ICT 20210527	1	949.116	0.05402	0.122496	0.068882	4.30415	0.00372	0.20416	0.11480333333333334	3.402666666666667	0.6	1
IDH1	18	24	2	7	MTRIIWE			6	948.497	WT NADP ICT 20210527	2	949.143	0.030379	0.149129	0.052435	4.30502	0.002816	0.27114363636363636	0.0953364	4.519060606060607	0.55	1
IDH1	18	24	2	7	MTRIIWE			6	948.497	WT NADP ICT 20210527	5	949.229	0.022521	0.235414	0.048309	4.30204	0.004299	0.42802545454545454	0.0878345	7.133757575757575	0.55	1
IDH1	18	24	2	7	MTRIIWE			6	948.497	WT apo 20210526	0	948.974	0.0406	0	0	4.30018	0.006194	0	0	0	1	1
IDH1	18	24	2	7	MTRIIWE			6	948.497	WT apo 20210526	0.5	949.723	0.01586	0.74966	0.043588	4.30283	0.002097	1.2091290322580646	0.0703032	20.15215053763441	0.62	1
IDH1	18	24	2	7	MTRIIWE			6	948.497	WT apo 20210526	1	950.024	0.046407	1.05013	0.06166	4.30271	0.001583	1.7502166666666668	0.10276666666666667	29.17027777777778	0.6	1
IDH1	18	24	2	7	MTRIIWE			6	948.497	WT apo 20210526	2	950.314	0.013668	1.33998	0.042839	4.30206	0.004337	2.436321818181818	0.0778891	40.60536363636363	0.55	1
IDH1	18	24	2	7	MTRIIWE			6	948.497	WT apo 20210526	5	950.598	0.009988	1.62408	0.041811	4.30395	0.00373	2.9528690909090907	0.07602	49.214484848484844	0.55	1
IDH1	19	25	3	7	TRIIWEL			6	930.541	WT Ca NADP ICT 20210528	0	931.039	0.009048	0	0	4.98435	0.002017	0	0	0	1	1
IDH1	19	25	3	7	TRIIWEL			6	930.541	WT Ca NADP ICT 20210528	0.5	931.099	0.004443	0.060229	0.01008	4.99391	0.001448	0.0971435	0.016258064516129034	1.6190591397849463	0.62	1
IDH1	19	25	3	7	TRIIWEL			6	930.541	WT Ca NADP ICT 20210528	1	931.119	0.010179	0.08074	0.013619	4.9913	0.001043	0.1345666666666667	0.022698333333333334	2.2427777777777784	0.6	1
IDH1	19	25	3	7	TRIIWEL			6	930.541	WT Ca NADP ICT 20210528	2	931.149	0.002925	0.110178	0.009509	4.99127	0.002043	0.20032363636363634	0.017289090909090907	3.3387272727272723	0.55	1
IDH1	19	25	3	7	TRIIWEL			6	930.541	WT Ca NADP ICT 20210528	5	931.227	0.025123	0.188253	0.026702	4.9923	0.00305	0.3422781818181818	0.0485491	5.7046363636363635	0.55	1
IDH1	19	25	3	7	TRIIWEL			6	930.541	WT NADP ICT 20210527	0	931.036	0.0042	0	0	4.98555	0.001797	0	0	0	1	1
IDH1	19	25	3	7	TRIIWEL			6	930.541	WT NADP ICT 20210527	0.5	931.115	0.008185	0.078559	0.0092	4.9905	0.003396	0.12670806451612904	0.014838709677419355	2.111801075268817	0.62	1
IDH1	19	25	3	7	TRIIWEL			6	930.541	WT NADP ICT 20210527	1	931.12	0.006077	0.083336	0.007387	4.99292	0.00195	0.13889333333333334	0.012311666666666667	2.314888888888889	0.6	1
IDH1	19	25	3	7	TRIIWEL			6	930.541	WT NADP ICT 20210527	2	931.152	0.017078	0.115458	0.017587	4.99447	0.001791	0.20992363636363637	0.0319764	3.498727272727273	0.55	1
IDH1	19	25	3	7	TRIIWEL			6	930.541	WT NADP ICT 20210527	5	931.223	0.009904	0.186717	0.010758	4.99194	0.002037	0.33948545454545453	0.019559999999999998	5.658090909090909	0.55	1
IDH1	19	25	3	7	TRIIWEL			6	930.541	WT apo 20210526	0	931.022	0.008092	0	0	4.9801	0.008214	0	0	0	1	1
IDH1	19	25	3	7	TRIIWEL			6	930.541	WT apo 20210526	0.5	931.538	0.005107	0.515637	0.009569	4.98735	0.00428	0.8316725806451614	0.015433870967741934	13.861209677419357	0.62	1
IDH1	19	25	3	7	TRIIWEL			6	930.541	WT apo 20210526	1	931.727	0.011894	0.704783	0.014386	4.99048	0.003766	1.1746383333333335	0.023976666666666667	19.577305555555558	0.6	1
IDH1	19	25	3	7	TRIIWEL			6	930.541	WT apo 20210526	2	931.955	0.016097	0.932189	0.018017	4.98967	0.004922	1.6948890909090908	0.0327582	28.248151515151516	0.55	1
IDH1	19	25	3	7	TRIIWEL			6	930.541	WT apo 20210526	5	932.22	0.00562	1.19744	0.009852	4.9943	0.00477	2.1771690909090906	0.0179127	36.28615151515151	0.55	1
IDH1	25	32	4	8	LIKEKLIF			7	1003.65	WT Ca NADP ICT 20210528	0	1004.21	0.028073	0	0	4.15606	0.003355	0	0	0	1	1
IDH1	25	32	4	8	LIKEKLIF			7	1003.65	WT Ca NADP ICT 20210528	0.5	1004.23	0.015937	0.02097	0.032282	4.17473	0.000337	0.0338226	0.0520677	0.48317972350230415	0.62	1
IDH1	25	32	4	8	LIKEKLIF			7	1003.65	WT Ca NADP ICT 20210528	1	1004.23	0.017861	0.012414	0.033274	4.17483	0.000461	0.02069	0.0554567	0.2955714285714286	0.6	1
IDH1	25	32	4	8	LIKEKLIF			7	1003.65	WT Ca NADP ICT 20210528	2	1004.26	0.025175	0.047376	0.037708	4.17102	0.001528	0.0861382	0.06856	1.2305454545454544	0.55	1
IDH1	25	32	4	8	LIKEKLIF			7	1003.65	WT Ca NADP ICT 20210528	5	1004.25	0.028849	0.03854	0.040253	4.17658	0.002637	0.0700727	0.0731873	1.0010389610389607	0.55	1
IDH1	25	32	4	8	LIKEKLIF			7	1003.65	WT NADP ICT 20210527	0	1004.19	0.005239	0	0	4.16058	0.001857	0	0	0	1	1
IDH1	25	32	4	8	LIKEKLIF			7	1003.65	WT NADP ICT 20210527	0.5	1004.23	0.018712	0.039729	0.019432	4.17605	0.002013	0.064079	0.0313419	0.9154147465437789	0.62	1
IDH1	25	32	4	8	LIKEKLIF			7	1003.65	WT NADP ICT 20210527	1	1004.25	0.035058	0.053899	0.035448	4.17729	0.002573	0.0898317	0.05908	1.2833095238095238	0.6	1
IDH1	25	32	4	8	LIKEKLIF			7	1003.65	WT NADP ICT 20210527	2	1004.24	0.004174	0.051449	0.006699	4.17809	0.002493	0.0935436	0.01218	1.3363376623376622	0.55	1
IDH1	25	32	4	8	LIKEKLIF			7	1003.65	WT NADP ICT 20210527	5	1004.27	0.012516	0.079609	0.013568	4.17284	0.003166	0.14474363636363635	0.024669090909090908	2.0677662337662337	0.55	1
IDH1	25	32	4	8	LIKEKLIF			7	1003.65	WT apo 20210526	0	1004.19	0.01419	0	0	4.15992	0.002015	0	0	0	1	1
IDH1	25	32	4	8	LIKEKLIF			7	1003.65	WT apo 20210526	0.5	1004.24	0.002684	0.051412	0.014442	4.17542	0.002078	0.0829226	0.023293548387096775	1.1846082949308756	0.62	1
IDH1	25	32	4	8	LIKEKLIF			7	1003.65	WT apo 20210526	1	1004.26	0.017488	0.065794	0.022521	4.17568	0.000464	0.10965666666666668	0.037535	1.5665238095238097	0.6	1
IDH1	25	32	4	8	LIKEKLIF			7	1003.65	WT apo 20210526	2	1004.27	0.025608	0.076997	0.029277	4.17429	0.005057	0.13999454545454543	0.053230909090909086	1.9999220779220777	0.55	1
IDH1	25	32	4	8	LIKEKLIF			7	1003.65	WT apo 20210526	5	1004.3	0.028348	0.109312	0.031701	4.17652	0.004273	0.1987490909090909	0.0576382	2.839272727272727	0.55	1
IDH1	25	37	5	13	LIKEKLIFPYVEL			11	1604.97	WT Ca NADP ICT 20210528	0	1605.89	0.014168	0	0	5.04411	0.004974	0	0	0	1	1
IDH1	25	37	5	13	LIKEKLIFPYVEL			11	1604.97	WT Ca NADP ICT 20210528	0.5	1606.67	0.023075	0.786116	0.027077	5.06423	0.001442	1.2679290322580645	0.0436726	11.526627565982404	0.62	1
IDH1	25	37	5	13	LIKEKLIFPYVEL			11	1604.97	WT Ca NADP ICT 20210528	1	1606.69	0.03061	0.808631	0.03373	5.06084	0.001011	1.3477183333333334	0.0562167	12.251984848484849	0.6	1
IDH1	25	37	5	13	LIKEKLIFPYVEL			11	1604.97	WT Ca NADP ICT 20210528	2	1606.69	0.021489	0.808404	0.025739	5.06125	0.00488	1.4698254545454545	0.046798181818181815	13.362049586776859	0.55	1
IDH1	25	37	5	13	LIKEKLIFPYVEL			11	1604.97	WT Ca NADP ICT 20210528	5	1606.77	0.000788	0.882584	0.01419	5.06113	0.003995	1.6046981818181818	0.025799999999999997	14.588165289256198	0.55	1
IDH1	25	37	5	13	LIKEKLIFPYVEL			11	1604.97	WT NADP ICT 20210527	0	1605.88	0.005032	0	0	5.04528	0.004087	0	0	0	1	1
IDH1	25	37	5	13	LIKEKLIFPYVEL			11	1604.97	WT NADP ICT 20210527	0.5	1606.7	0.008742	0.814732	0.010087	5.05982	0.006526	1.314083870967742	0.016269354838709678	11.946217008797655	0.62	1
IDH1	25	37	5	13	LIKEKLIFPYVEL			11	1604.97	WT NADP ICT 20210527	1	1606.73	0.012124	0.845254	0.013127	5.06301	0.001332	1.4087566666666667	0.021878333333333333	12.806878787878787	0.6	1
IDH1	25	37	5	13	LIKEKLIFPYVEL			11	1604.97	WT NADP ICT 20210527	2	1606.73	0.017463	0.843013	0.018174	5.06722	0.002574	1.532750909090909	0.0330436	13.934099173553719	0.55	1
IDH1	25	37	5	13	LIKEKLIFPYVEL			11	1604.97	WT NADP ICT 20210527	5	1606.85	0.105214	0.961775	0.105335	5.06017	0.003138	1.7486818181818182	0.1915181818181818	15.89710743801653	0.55	1
IDH1	25	37	5	13	LIKEKLIFPYVEL			11	1604.97	WT apo 20210526	0	1605.87	0.003475	0	0	5.04298	0.005401	0	0	0	1	1
IDH1	25	37	5	13	LIKEKLIFPYVEL			11	1604.97	WT apo 20210526	0.5	1606.7	0.006002	0.836951	0.006935	5.05598	0.005753	1.3499209677419355	0.011185483870967742	12.272008797653958	0.62	1
IDH1	25	37	5	13	LIKEKLIFPYVEL			11	1604.97	WT apo 20210526	1	1606.72	0.008865	0.852204	0.009521	5.05861	0.005472	1.42034	0.015868333333333335	12.912181818181818	0.6	1
IDH1	25	37	5	13	LIKEKLIFPYVEL			11	1604.97	WT apo 20210526	2	1606.74	0.010812	0.872945	0.011357	5.05981	0.006532	1.5871727272727272	0.0206491	14.42884297520661	0.55	1
IDH1	25	37	5	13	LIKEKLIFPYVEL			11	1604.97	WT apo 20210526	5	1606.82	0.011416	0.949188	0.011933	5.06542	0.006984	1.7257963636363636	0.0216964	15.689057851239669	0.55	1
IDH1	26	32	6	7	IKEKLIF			6	890.571	WT Ca NADP ICT 20210528	0	891.102	0.013312	0	0	3.96458	0.001932	0	0	0	1	1
IDH1	26	32	6	7	IKEKLIF			6	890.571	WT Ca NADP ICT 20210528	0.5	891.108	0.004398	0.006807	0.014019	3.98083	0.007042	0.010979032258064516	0.022611290322580645	0.18298387096774194	0.62	1
IDH1	26	32	6	7	IKEKLIF			6	890.571	WT Ca NADP ICT 20210528	1	891.101	0.016782	-0.000869	0.02142	3.97479	0.00032	-0.00144833	0.0357	-0.0241389	0.6	1
IDH1	26	32	6	7	IKEKLIF			6	890.571	WT Ca NADP ICT 20210528	2	891.121	0.018736	0.019011	0.022983	3.97175	0.001787	0.034565454545454545	0.0417873	0.5760909090909091	0.55	1
IDH1	26	32	6	7	IKEKLIF			6	890.571	WT Ca NADP ICT 20210528	5	891.094	0.007306	-0.007801	0.015185	3.97836	0.005349	-0.0141836	0.0276091	-0.236394	0.55	1
IDH1	26	32	6	7	IKEKLIF			6	890.571	WT NADP ICT 20210527	0	891.094	0.016281	0	0	3.96799	0.002653	0	0	0	1	1
IDH1	26	32	6	7	IKEKLIF			6	890.571	WT NADP ICT 20210527	0.5	891.126	0.011054	0.032051	0.019679	3.97813	0.00212	0.0516952	0.0317403	0.8615860215053764	0.62	1
IDH1	26	32	6	7	IKEKLIF			6	890.571	WT NADP ICT 20210527	1	891.112	0.003263	0.017413	0.016605	3.97848	0.004848	0.0290217	0.027675000000000005	0.4836944444444445	0.6	1
IDH1	26	32	6	7	IKEKLIF			6	890.571	WT NADP ICT 20210527	2	891.136	0.01849	0.041799	0.024637	3.98089	0.00828	0.0759982	0.0447945	1.2666363636363636	0.55	1
IDH1	26	32	6	7	IKEKLIF			6	890.571	WT NADP ICT 20210527	5	891.131	0.014926	0.03664	0.022087	3.97435	0.002248	0.0666182	0.040158181818181815	1.1103030303030301	0.55	1
IDH1	26	32	6	7	IKEKLIF			6	890.571	WT apo 20210526	0	891.088	0.009305	0	0	3.96632	0.002416	0	0	0	1	1
IDH1	26	32	6	7	IKEKLIF			6	890.571	WT apo 20210526	0.5	891.135	0.023818	0.047561	0.025571	3.9757	0.001181	0.0767113	0.041243548387096776	1.2785215053763441	0.62	1
IDH1	26	32	6	7	IKEKLIF			6	890.571	WT apo 20210526	1	891.139	0.019941	0.051179	0.022005	3.97629	0.001531	0.0852983	0.036675	1.421638888888889	0.6	1
IDH1	26	32	6	7	IKEKLIF			6	890.571	WT apo 20210526	2	891.13	0.011285	0.042018	0.014627	3.97377	0.005832	0.0763964	0.0265945	1.2732727272727271	0.55	1
IDH1	26	32	6	7	IKEKLIF			6	890.571	WT apo 20210526	5	891.168	0.002285	0.080118	0.009582	3.98222	0.003623	0.1456690909090909	0.0174218	2.427818181818181	0.55	1
IDH1	26	36	7	11	IKEKLIFPYVE			9	1378.8	WT Ca NADP ICT 20210528	0	1379.61	0.024307	0	0	4.38364	0.004098	0	0	0	1	1
IDH1	26	36	7	11	IKEKLIFPYVE			9	1378.8	WT Ca NADP ICT 20210528	0.5	1379.64	0.020891	0.025289	0.032051	4.39714	0.002288	0.040788709677419356	0.0516952	0.45320788530465955	0.62	1
IDH1	26	36	7	11	IKEKLIFPYVE			9	1378.8	WT Ca NADP ICT 20210528	1	1379.66	0.004973	0.052651	0.02481	4.39712	0.000592	0.0877517	0.04135	0.9750185185185186	0.6	1
IDH1	26	36	7	11	IKEKLIFPYVE			9	1378.8	WT Ca NADP ICT 20210528	2	1379.71	0.010534	0.094624	0.026491	4.39488	0.001335	0.17204363636363634	0.048165454545454546	1.9115959595959593	0.55	1
IDH1	26	36	7	11	IKEKLIFPYVE			9	1378.8	WT Ca NADP ICT 20210528	5	1379.75	0.013522	0.134511	0.027815	4.39802	0.003475	0.2445654545454545	0.0505727	2.717393939393939	0.55	1
IDH1	26	36	7	11	IKEKLIFPYVE			9	1378.8	WT NADP ICT 20210527	0	1379.61	0.025159	0	0	4.38771	0.002347	0	0	0	1	1
IDH1	26	36	7	11	IKEKLIFPYVE			9	1378.8	WT NADP ICT 20210527	0.5	1379.66	0.007412	0.054661	0.026228	4.40017	0.001195	0.0881629	0.042303225806451614	0.9795878136200719	0.62	1
IDH1	26	36	7	11	IKEKLIFPYVE			9	1378.8	WT NADP ICT 20210527	1	1379.69	0.008843	0.080531	0.026668	4.40008	0.001748	0.13421833333333336	0.0444467	1.4913148148148152	0.6	1
IDH1	26	36	7	11	IKEKLIFPYVE			9	1378.8	WT NADP ICT 20210527	2	1379.71	0.019434	0.104175	0.031791	4.4006	0.002411	0.1894090909090909	0.057801818181818176	2.1045454545454545	0.55	1
IDH1	26	36	7	11	IKEKLIFPYVE			9	1378.8	WT NADP ICT 20210527	5	1379.8	0.016361	0.190018	0.030011	4.39554	0.003148	0.3454872727272727	0.0545655	3.838747474747475	0.55	1
IDH1	26	36	7	11	IKEKLIFPYVE			9	1378.8	WT apo 20210526	0	1379.59	0.017218	0	0	4.38649	0.000621	0	0	0	1	1
IDH1	26	36	7	11	IKEKLIFPYVE			9	1378.8	WT apo 20210526	0.5	1379.66	0.008461	0.065906	0.019184	4.39767	0.001681	0.1063	0.030941935483870968	1.1811111111111112	0.62	1
IDH1	26	36	7	11	IKEKLIFPYVE			9	1378.8	WT apo 20210526	1	1379.68	0.015198	0.085277	0.022966	4.39793	0.000342	0.14212833333333336	0.0382767	1.5792037037037039	0.6	1
IDH1	26	36	7	11	IKEKLIFPYVE			9	1378.8	WT apo 20210526	2	1379.73	0.014891	0.136872	0.022764	4.39639	0.005594	0.24885818181818178	0.0413891	2.7650909090909086	0.55	1
IDH1	26	36	7	11	IKEKLIFPYVE			9	1378.8	WT apo 20210526	5	1379.81	0.011987	0.213317	0.02098	4.39857	0.003594	0.38784909090909087	0.0381455	4.309434343434343	0.55	1
IDH1	26	37	8	12	IKEKLIFPYVEL			10	1491.88	WT Ca NADP ICT 20210528	0	1492.82	0.016241	0	0	4.95893	0.007413	0	0	0	1	1
IDH1	26	37	8	12	IKEKLIFPYVEL			10	1491.88	WT Ca NADP ICT 20210528	0.5	1493.56	0.005981	0.746568	0.017307	4.98713	0.001869	1.204141935483871	0.027914516129032257	12.041419354838709	0.62	1
IDH1	26	37	8	12	IKEKLIFPYVEL			10	1491.88	WT Ca NADP ICT 20210528	1	1493.56	0.017966	0.744613	0.024219	4.98531	0.000394	1.2410216666666667	0.040365000000000005	12.410216666666667	0.6	1
IDH1	26	37	8	12	IKEKLIFPYVEL			10	1491.88	WT Ca NADP ICT 20210528	2	1493.56	0.011728	0.739042	0.020033	4.98637	0.002955	1.3437127272727272	0.0364236	13.437127272727272	0.55	1
IDH1	26	37	8	12	IKEKLIFPYVEL			10	1491.88	WT Ca NADP ICT 20210528	5	1493.64	0.005726	0.819959	0.017221	4.9861	0.004392	1.4908345454545453	0.0313109	14.908345454545453	0.55	1
IDH1	26	37	8	12	IKEKLIFPYVEL			10	1491.88	WT NADP ICT 20210527	0	1492.81	0.017309	0	0	4.96042	0.007128	0	0	0	1	1
IDH1	26	37	8	12	IKEKLIFPYVEL			10	1491.88	WT NADP ICT 20210527	0.5	1493.59	0.0096	0.782103	0.019793	4.98461	0.004211	1.2614564516129032	0.031924193548387096	12.61456451612903	0.62	1
IDH1	26	37	8	12	IKEKLIFPYVEL			10	1491.88	WT NADP ICT 20210527	1	1493.61	0.018944	0.804497	0.025661	4.9865	0.002877	1.3408283333333335	0.0427683	13.408283333333335	0.6	1
IDH1	26	37	8	12	IKEKLIFPYVEL			10	1491.88	WT NADP ICT 20210527	2	1493.62	0.007728	0.809995	0.018956	4.98785	0.001584	1.4727181818181818	0.0344655	14.727181818181817	0.55	1
IDH1	26	37	8	12	IKEKLIFPYVEL			10	1491.88	WT NADP ICT 20210527	5	1493.69	0.005146	0.883907	0.018058	4.98473	0.003217	1.6071036363636362	0.0328327	16.071036363636363	0.55	1
IDH1	26	37	8	12	IKEKLIFPYVEL			10	1491.88	WT apo 20210526	0	1492.78	0.012165	0	0	4.9599	0.006164	0	0	0	1	1
IDH1	26	37	8	12	IKEKLIFPYVEL			10	1491.88	WT apo 20210526	0.5	1493.59	0.012032	0.808865	0.01711	4.9801	0.005353	1.3046209677419354	0.027596774193548387	13.046209677419354	0.62	1
IDH1	26	37	8	12	IKEKLIFPYVEL			10	1491.88	WT apo 20210526	1	1493.6	0.012131	0.820955	0.017179	4.98443	0.002761	1.3682583333333334	0.028631666666666666	13.682583333333334	0.6	1
IDH1	26	37	8	12	IKEKLIFPYVEL			10	1491.88	WT apo 20210526	2	1493.63	0.012415	0.843762	0.017381	4.98211	0.004884	1.534112727272727	0.0316018	15.34112727272727	0.55	1
IDH1	26	37	8	12	IKEKLIFPYVEL			10	1491.88	WT apo 20210526	5	1493.7	0.011798	0.916537	0.016946	4.98674	0.006817	1.666430909090909	0.030810909090909087	16.66430909090909	0.55	1
IDH1	29	37	9	9	KLIFPYVEL			7	1121.66	WT Ca NADP ICT 20210528	0	1122.26	0.004361	0	0	5.2293	0.006937	0	0	0	1	1
IDH1	29	37	9	9	KLIFPYVEL			7	1121.66	WT Ca NADP ICT 20210528	0.5	1123.05	0.04001	0.792476	0.040247	5.24902	0.004111	1.2781870967741935	0.0649145	18.259815668202766	0.62	1
IDH1	29	37	9	9	KLIFPYVEL			7	1121.66	WT Ca NADP ICT 20210528	1	1123.03	0.044724	0.772238	0.044936	5.24345	0.000578	1.2870633333333334	0.0748933	18.38661904761905	0.6	1
IDH1	29	37	9	9	KLIFPYVEL			7	1121.66	WT Ca NADP ICT 20210528	2	1123.05	0.04041	0.795434	0.040645	5.24421	0.007068	1.4462436363636362	0.0739	20.660623376623374	0.55	1
IDH1	29	37	9	9	KLIFPYVEL			7	1121.66	WT Ca NADP ICT 20210528	5	1123.11	0.011254	0.855863	0.012069	5.24458	0.004552	1.5561145454545453	0.021943636363636363	22.23020779220779	0.55	1
IDH1	29	37	9	9	KLIFPYVEL			7	1121.66	WT NADP ICT 20210527	0	1122.26	0.007887	0	0	5.23082	0.006422	0	0	0	1	1
IDH1	29	37	9	9	KLIFPYVEL			7	1121.66	WT NADP ICT 20210527	0.5	1122.99	0.036727	0.731314	0.037564	5.23937	0.006465	1.1795387096774195	0.0605871	16.850552995391705	0.62	1
IDH1	29	37	9	9	KLIFPYVEL			7	1121.66	WT NADP ICT 20210527	1	1123.06	0.026458	0.796273	0.027608	5.24501	0.002905	1.3271216666666668	0.0460133	18.958880952380955	0.6	1
IDH1	29	37	9	9	KLIFPYVEL			7	1121.66	WT NADP ICT 20210527	2	1123.09	0.013121	0.826388	0.015309	5.24565	0.001704	1.5025236363636363	0.027834545454545452	21.464623376623376	0.55	1
IDH1	29	37	9	9	KLIFPYVEL			7	1121.66	WT NADP ICT 20210527	5	1123.13	0.01448	0.871412	0.016488	5.24188	0.002073	1.5843854545454543	0.029978181818181814	22.634077922077918	0.55	1
IDH1	29	37	9	9	KLIFPYVEL			7	1121.66	WT apo 20210526	0	1122.27	0.022596	0	0	5.22592	0.005524	0	0	0	1	1
IDH1	29	37	9	9	KLIFPYVEL			7	1121.66	WT apo 20210526	0.5	1123.04	0.026625	0.765478	0.034921	5.2348	0.006223	1.234641935483871	0.0563242	17.63774193548387	0.62	1
IDH1	29	37	9	9	KLIFPYVEL			7	1121.66	WT apo 20210526	1	1123	0.017862	0.728688	0.028803	5.23841	0.007154	1.21448	0.048005	17.349714285714285	0.6	1
IDH1	29	37	9	9	KLIFPYVEL			7	1121.66	WT apo 20210526	2	1123.06	0.029837	0.789694	0.037427	5.24137	0.007603	1.4358072727272726	0.0680491	20.511532467532465	0.55	1
IDH1	29	37	9	9	KLIFPYVEL			7	1121.66	WT apo 20210526	5	1123.1	0.072435	0.827646	0.075877	5.24414	0.007574	1.504810909090909	0.1379581818181818	21.4973	0.55	1
IDH1	38	62	10	25	DLHSYDLGIENRDATNDQVTKDAAE			24	2790.28	WT Ca NADP ICT 20210528	0	2791.78	0.002678	0	0	3.53308	0.003309	0	0	0	1	1
IDH1	38	62	10	25	DLHSYDLGIENRDATNDQVTKDAAE			24	2790.28	WT Ca NADP ICT 20210528	0.5	2793.47	0.024574	1.68732	0.024719	3.52786	0.001758	2.7214806451612903	0.0398694	11.339502688172043	0.62	1
IDH1	38	62	10	25	DLHSYDLGIENRDATNDQVTKDAAE			24	2790.28	WT Ca NADP ICT 20210528	1	2793.56	0.055769	1.77739	0.055833	3.52826	0.000568	2.9623233333333334	0.093055	12.343013888888889	0.6	1
IDH1	38	62	10	25	DLHSYDLGIENRDATNDQVTKDAAE			24	2790.28	WT Ca NADP ICT 20210528	2	2793.64	0.029053	1.85969	0.029177	3.52817	0.000442	3.3812454545454544	0.0530491	14.088522727272727	0.55	1
IDH1	38	62	10	25	DLHSYDLGIENRDATNDQVTKDAAE			24	2790.28	WT Ca NADP ICT 20210528	5	2793.83	0.063811	2.04856	0.063867	3.53045	0.002045	3.7246472727272724	0.11612181818181816	15.519363636363634	0.55	1
IDH1	38	62	10	25	DLHSYDLGIENRDATNDQVTKDAAE			24	2790.28	WT NADP ICT 20210527	0	2791.78	0.002886	0	0	3.53488	0.004782	0	0	0	1	1
IDH1	38	62	10	25	DLHSYDLGIENRDATNDQVTKDAAE			24	2790.28	WT NADP ICT 20210527	0.5	2793.44	0.030523	1.6625	0.030659	3.53034	0.000793	2.681443548387097	0.04945	11.172681451612904	0.62	1
IDH1	38	62	10	25	DLHSYDLGIENRDATNDQVTKDAAE			24	2790.28	WT NADP ICT 20210527	1	2793.59	0.054029	1.81084	0.054106	3.53066	0.001357	3.0180716666666667	0.0901767	12.57529861111111	0.6	1
IDH1	38	62	10	25	DLHSYDLGIENRDATNDQVTKDAAE			24	2790.28	WT NADP ICT 20210527	2	2793.6	0.06189	1.82818	0.061957	3.53001	0.002415	3.3239654545454544	0.1126490909090909	13.849856060606061	0.55	1
IDH1	38	62	10	25	DLHSYDLGIENRDATNDQVTKDAAE			24	2790.28	WT NADP ICT 20210527	5	2793.81	0.029268	2.03024	0.02941	3.53008	0.001729	3.6913418181818183	0.0534727	15.38059090909091	0.55	1
IDH1	38	62	10	25	DLHSYDLGIENRDATNDQVTKDAAE			24	2790.28	WT apo 20210526	0	2791.76	0.007083	0	0	3.5309	0.003043	0	0	0	1	1
IDH1	38	62	10	25	DLHSYDLGIENRDATNDQVTKDAAE			24	2790.28	WT apo 20210526	0.5	2794.17	0.033484	2.41042	0.034225	3.52953	0.000869	3.887775806451613	0.055201612903225804	16.199065860215054	0.62	1
IDH1	38	62	10	25	DLHSYDLGIENRDATNDQVTKDAAE			24	2790.28	WT apo 20210526	1	2794.65	0.046711	2.89453	0.047245	3.52814	0.001244	4.824216666666667	0.0787417	20.100902777777776	0.6	1
IDH1	38	62	10	25	DLHSYDLGIENRDATNDQVTKDAAE			24	2790.28	WT apo 20210526	2	2795.49	0.200558	3.72789	0.200683	3.5296	0.001901	6.777974545454544	0.36487818181818177	28.241560606060602	0.55	1
IDH1	38	62	10	25	DLHSYDLGIENRDATNDQVTKDAAE			24	2790.28	WT apo 20210526	5	2796.57	0.04277	4.80789	0.043353	3.53096	0.000614	8.741610909090909	0.0788236	36.42337878787878	0.55	1
IDH1	38	73	11	36	DLHSYDLGIENRDATNDQVTKDAAEAIKKHNVGVKC			35	3967.96	WT Ca NADP ICT 20210528	0	3970.22	0.016365	0	0	3.67239	0.003088	0	0	0	1	1
IDH1	38	73	11	36	DLHSYDLGIENRDATNDQVTKDAAEAIKKHNVGVKC			35	3967.96	WT Ca NADP ICT 20210528	0.5	3971.95	0.093335	1.72371	0.094759	3.66613	0.002744	2.7801725806451616	0.15283709677419355	7.943350230414747	0.62	1
IDH1	38	73	11	36	DLHSYDLGIENRDATNDQVTKDAAEAIKKHNVGVKC			35	3967.96	WT Ca NADP ICT 20210528	1	3972.11	0.066065	1.88746	0.068062	3.66748	0.001509	3.1457633333333335	0.11343666666666667	8.987895238095238	0.6	1
IDH1	38	73	11	36	DLHSYDLGIENRDATNDQVTKDAAEAIKKHNVGVKC			35	3967.96	WT Ca NADP ICT 20210528	2	3972.21	0.066771	1.98571	0.068747	3.66592	0.00176	3.6103872727272726	0.12499454545454546	10.315392207792208	0.55	1
IDH1	38	73	11	36	DLHSYDLGIENRDATNDQVTKDAAEAIKKHNVGVKC			35	3967.96	WT Ca NADP ICT 20210528	5	3972.53	0.051566	2.3034	0.054101	3.66944	0.003088	4.187990909090909	0.0983655	11.965688311688313	0.55	1
IDH1	38	73	11	36	DLHSYDLGIENRDATNDQVTKDAAEAIKKHNVGVKC			35	3967.96	WT NADP ICT 20210527	0	3970.23	0.014289	0	0	3.67479	0.005711	0	0	0	1	1
IDH1	38	73	11	36	DLHSYDLGIENRDATNDQVTKDAAEAIKKHNVGVKC			35	3967.96	WT NADP ICT 20210527	0.5	3971.93	0.077401	1.70069	0.078709	3.67104	0.000722	2.7430451612903224	0.12695	7.83727	0.62	1
IDH1	38	73	11	36	DLHSYDLGIENRDATNDQVTKDAAEAIKKHNVGVKC			35	3967.96	WT NADP ICT 20210527	1	3972.18	0.064901	1.95089	0.066455	3.67108	0.003021	3.2514766666666666	0.11075833333333333	9.289933333333334	0.6	1
IDH1	38	73	11	36	DLHSYDLGIENRDATNDQVTKDAAEAIKKHNVGVKC			35	3967.96	WT NADP ICT 20210527	2	3972.14	0.155918	1.91098	0.156571	3.66927	0.003152	3.474516363636363	0.2846745454545454	9.927189610389608	0.55	1
IDH1	38	73	11	36	DLHSYDLGIENRDATNDQVTKDAAEAIKKHNVGVKC			35	3967.96	WT NADP ICT 20210527	5	3972.58	0.062258	2.34501	0.063876	3.66953	0.002526	4.263652727272727	0.11613818181818181	12.181864935064935	0.55	1
IDH1	38	73	11	36	DLHSYDLGIENRDATNDQVTKDAAEAIKKHNVGVKC			35	3967.96	WT apo 20210526	0	3970.21	0.010838	0	0	3.66939	0.003936	0	0	0	1	1
IDH1	38	73	11	36	DLHSYDLGIENRDATNDQVTKDAAEAIKKHNVGVKC			35	3967.96	WT apo 20210526	0.5	3972.46	0.057908	2.25735	0.058914	3.66974	0.000671	3.6408854838709677	0.0950226	10.40252995391705	0.62	1
IDH1	38	73	11	36	DLHSYDLGIENRDATNDQVTKDAAEAIKKHNVGVKC			35	3967.96	WT apo 20210526	1	3972.95	0.065997	2.73992	0.06688	3.66879	0.000805	4.56653	0.11146666666666666	13.04722857142857	0.6	1
IDH1	38	73	11	36	DLHSYDLGIENRDATNDQVTKDAAEAIKKHNVGVKC			35	3967.96	WT apo 20210526	2	3973.7	0.108359	3.49623	0.1089	3.66832	0.005116	6.356776363636364	0.19799999999999998	18.162218181818183	0.55	1
IDH1	38	73	11	36	DLHSYDLGIENRDATNDQVTKDAAEAIKKHNVGVKC			35	3967.96	WT apo 20210526	5	3975.2	0.277492	4.99522	0.277703	3.66812	0.001252	9.082212727272728	0.5049145454545454	25.94917922077922	0.55	1
IDH1	40	54	12	15	HSYDLGIENRDATND			14	1719.76	WT Ca NADP ICT 20210528	0	1720.61	0.022375	0	0	3.25721	0.006904	0	0	0	1	1
IDH1	40	54	12	15	HSYDLGIENRDATND			14	1719.76	WT Ca NADP ICT 20210528	0.5	1721.87	0.014864	1.2578	0.026863	3.24886	0.002326	2.0287032258064515	0.0433274	14.490737327188938	0.62	1
IDH1	40	54	12	15	HSYDLGIENRDATND			14	1719.76	WT Ca NADP ICT 20210528	1	1721.95	0.023335	1.34134	0.032329	3.24945	0.00014	2.23557	0.0538817	15.968357142857142	0.6	1
IDH1	40	54	12	15	HSYDLGIENRDATND			14	1719.76	WT Ca NADP ICT 20210528	2	1722.17	0.008074	1.55463	0.023788	3.24761	0.001506	2.826605454545454	0.0432509	20.190038961038955	0.55	1
IDH1	40	54	12	15	HSYDLGIENRDATND			14	1719.76	WT Ca NADP ICT 20210528	5	1722.28	0.059498	1.66516	0.063567	3.25206	0.001238	3.02756	0.11557636363636363	21.62542857142857	0.55	1
IDH1	40	54	12	15	HSYDLGIENRDATND			14	1719.76	WT NADP ICT 20210527	0	1720.6	0.020608	0	0	3.25698	0.006647	0	0	0	1	1
IDH1	40	54	12	15	HSYDLGIENRDATND			14	1719.76	WT NADP ICT 20210527	0.5	1721.89	0.048695	1.28891	0.052876	3.2509	0.001417	2.0788870967741935	0.0852839	14.849193548387095	0.62	1
IDH1	40	54	12	15	HSYDLGIENRDATND			14	1719.76	WT NADP ICT 20210527	1	1722	0.065355	1.40367	0.068527	3.24918	0.001862	2.3394466666666665	0.11421166666666668	16.71033333333333	0.6	1
IDH1	40	54	12	15	HSYDLGIENRDATND			14	1719.76	WT NADP ICT 20210527	2	1722.12	0.033733	1.52303	0.03953	3.25066	0.002006	2.769152727272727	0.0718727	19.779662337662334	0.55	1
IDH1	40	54	12	15	HSYDLGIENRDATND			14	1719.76	WT NADP ICT 20210527	5	1722.34	0.059377	1.73991	0.062851	3.24939	0.00069	3.163465454545454	0.11427454545454545	22.596181818181815	0.55	1
IDH1	40	54	12	15	HSYDLGIENRDATND			14	1719.76	WT apo 20210526	0	1720.61	0.019702	0	0	3.25222	0.006754	0	0	0	1	1
IDH1	40	54	12	15	HSYDLGIENRDATND			14	1719.76	WT apo 20210526	0.5	1722.54	0.043805	1.93626	0.048032	3.2485	0.00038	3.122991935483871	0.077471	22.307085253456222	0.62	1
IDH1	40	54	12	15	HSYDLGIENRDATND			14	1719.76	WT apo 20210526	1	1722.9	0.037589	2.29733	0.04244	3.24756	0.000625	3.8288816666666667	0.0707333	27.349154761904764	0.6	1
IDH1	40	54	12	15	HSYDLGIENRDATND			14	1719.76	WT apo 20210526	2	1723.52	0.12888	2.91033	0.130377	3.24932	0.00192	5.2915090909090905	0.23704909090909088	37.796493506493505	0.55	1
IDH1	40	54	12	15	HSYDLGIENRDATND			14	1719.76	WT apo 20210526	5	1724.29	0.038897	3.68274	0.043602	3.25074	0.002108	6.695890909090909	0.0792764	47.8278	0.55	1
IDH1	40	73	13	34	HSYDLGIENRDATNDQVTKDAAEAIKKHNVGVKC			33	3739.85	WT Ca NADP ICT 20210528	0	3742.02	0.010899	0	0	3.52177	0.003112	0	0	0	1	1
IDH1	40	73	13	34	HSYDLGIENRDATNDQVTKDAAEAIKKHNVGVKC			33	3739.85	WT Ca NADP ICT 20210528	0.5	3743.46	0.07448	1.44412	0.075273	3.51495	0.002435	2.3292193548387097	0.12140806451612904	7.0582404692082115	0.62	1
IDH1	40	73	13	34	HSYDLGIENRDATNDQVTKDAAEAIKKHNVGVKC			33	3739.85	WT Ca NADP ICT 20210528	1	3743.63	0.04885	1.61537	0.050051	3.51614	0.000786	2.6922783333333333	0.0834183	8.158419191919192	0.6	1
IDH1	40	73	13	34	HSYDLGIENRDATNDQVTKDAAEAIKKHNVGVKC			33	3739.85	WT Ca NADP ICT 20210528	2	3743.75	0.054693	1.73144	0.055769	3.51707	0.001152	3.148063636363636	0.1013981818181818	9.539586776859503	0.55	1
IDH1	40	73	13	34	HSYDLGIENRDATNDQVTKDAAEAIKKHNVGVKC			33	3739.85	WT Ca NADP ICT 20210528	5	3744.06	0.066054	2.04939	0.066947	3.51821	0.00125	3.7261599999999997	0.12172181818181818	11.291393939393938	0.55	1
IDH1	40	73	13	34	HSYDLGIENRDATNDQVTKDAAEAIKKHNVGVKC			33	3739.85	WT NADP ICT 20210527	0	3742.01	0.031225	0	0	3.52342	0.004536	0	0	0	1	1
IDH1	40	73	13	34	HSYDLGIENRDATNDQVTKDAAEAIKKHNVGVKC			33	3739.85	WT NADP ICT 20210527	0.5	3743.45	0.053969	1.44208	0.06235	3.51902	0.00059	2.3259354838709676	0.10056451612903226	7.048289345063538	0.62	1
IDH1	40	73	13	34	HSYDLGIENRDATNDQVTKDAAEAIKKHNVGVKC			33	3739.85	WT NADP ICT 20210527	1	3743.65	0.07163	1.64101	0.07814	3.5179	0.001973	2.73501	0.13023333333333334	8.287909090909091	0.6	1
IDH1	40	73	13	34	HSYDLGIENRDATNDQVTKDAAEAIKKHNVGVKC			33	3739.85	WT NADP ICT 20210527	2	3743.73	0.121085	1.72394	0.125046	3.5164	0.002552	3.1344363636363632	0.2273563636363636	9.498292011019283	0.55	1
IDH1	40	73	13	34	HSYDLGIENRDATNDQVTKDAAEAIKKHNVGVKC			33	3739.85	WT NADP ICT 20210527	5	3744.1	0.012461	2.09396	0.033619	3.5171	0.001548	3.8071927272727266	0.061125454545454545	11.536947658402202	0.55	1
IDH1	40	73	13	34	HSYDLGIENRDATNDQVTKDAAEAIKKHNVGVKC			33	3739.85	WT apo 20210526	0	3742.01	0.038217	0	0	3.52105	0.002846	0	0	0	1	1
IDH1	40	73	13	34	HSYDLGIENRDATNDQVTKDAAEAIKKHNVGVKC			33	3739.85	WT apo 20210526	0.5	3744.02	0.049531	2.01849	0.062561	3.51685	0.001144	3.255624193548387	0.10090483870967742	9.865527859237536	0.62	1
IDH1	40	73	13	34	HSYDLGIENRDATNDQVTKDAAEAIKKHNVGVKC			33	3739.85	WT apo 20210526	1	3744.46	0.096851	2.45349	0.104118	3.51636	0.000787	4.089148333333333	0.17353000000000002	12.391358585858585	0.6	1
IDH1	40	73	13	34	HSYDLGIENRDATNDQVTKDAAEAIKKHNVGVKC			33	3739.85	WT apo 20210526	2	3745.2	0.103601	3.19615	0.110425	3.5163	0.002613	5.811185454545455	0.20077272727272724	17.609652892561982	0.55	1
IDH1	40	73	13	34	HSYDLGIENRDATNDQVTKDAAEAIKKHNVGVKC			33	3739.85	WT apo 20210526	5	3746.33	0.078566	4.32712	0.087368	3.51559	0.001761	7.867490909090908	0.15885090909090907	23.84088154269972	0.55	1
IDH1	55	85	14	31	QVTKDAAEAIKKHNVGVKCATITPDEKRVEE			29	3407.8	WT Ca NADP ICT 20210528	0	3409.77	0.036982	0	0	2.94586	0.003294	0	0	0	1	1
IDH1	55	85	14	31	QVTKDAAEAIKKHNVGVKCATITPDEKRVEE			29	3407.8	WT Ca NADP ICT 20210528	0.5	3413.74	0.037256	3.97137	0.052494	2.94516	0.002045	6.405432258064516	0.0846677	22.08769744160178	0.62	1
IDH1	55	85	14	31	QVTKDAAEAIKKHNVGVKCATITPDEKRVEE			29	3407.8	WT Ca NADP ICT 20210528	1	3413.94	0.169517	4.17761	0.173504	2.94371	0.001296	6.96268	0.28917333333333334	24.009258620689653	0.6	1
IDH1	55	85	14	31	QVTKDAAEAIKKHNVGVKCATITPDEKRVEE			29	3407.8	WT Ca NADP ICT 20210528	2	3414.12	0.121041	4.3565	0.126564	2.94573	0.001138	7.920914545454544	0.23011636363636365	27.31349843260188	0.55	1
IDH1	55	85	14	31	QVTKDAAEAIKKHNVGVKCATITPDEKRVEE			29	3407.8	WT Ca NADP ICT 20210528	5	3414.71	0.143581	4.94112	0.148267	2.94782	0.000896	8.983861818181818	0.2695763636363636	30.978833855799376	0.55	1
IDH1	55	85	14	31	QVTKDAAEAIKKHNVGVKCATITPDEKRVEE			29	3407.8	WT NADP ICT 20210527	0	3409.79	0.064058	0	0	2.94803	0.000406	0	0	0	1	1
IDH1	55	85	14	31	QVTKDAAEAIKKHNVGVKCATITPDEKRVEE			29	3407.8	WT NADP ICT 20210527	0.5	3413.04	0.041615	3.25513	0.076388	2.94895	0.00148	5.250214516129032	0.12320645161290322	18.104187986651834	0.62	1
IDH1	55	85	14	31	QVTKDAAEAIKKHNVGVKCATITPDEKRVEE			29	3407.8	WT NADP ICT 20210527	1	3413.51	0.091461	3.71575	0.111662	2.94546	0.002951	6.1929083333333335	0.18610333333333334	21.35485632183908	0.6	1
IDH1	55	85	14	31	QVTKDAAEAIKKHNVGVKCATITPDEKRVEE			29	3407.8	WT NADP ICT 20210527	2	3413.93	0.08961	4.13787	0.110151	2.94602	0.0031	7.523392727272726	0.20027454545454543	25.942733542319747	0.55	1
IDH1	55	85	14	31	QVTKDAAEAIKKHNVGVKCATITPDEKRVEE			29	3407.8	WT NADP ICT 20210527	5	3414.53	0.130804	4.74496	0.145647	2.94606	0.001198	8.627203636363635	0.26481272727272726	29.748978056426328	0.55	1
IDH1	55	85	14	31	QVTKDAAEAIKKHNVGVKCATITPDEKRVEE			29	3407.8	WT apo 20210526	0	3409.71	0.034176	0	0	2.94644	0.003644	0	0	0	1	1
IDH1	55	85	14	31	QVTKDAAEAIKKHNVGVKCATITPDEKRVEE			29	3407.8	WT apo 20210526	0.5	3414.95	0.129996	5.24235	0.134413	2.94541	0.000198	8.455401612903225	0.21679516129032259	29.15655728587319	0.62	1
IDH1	55	85	14	31	QVTKDAAEAIKKHNVGVKCATITPDEKRVEE			29	3407.8	WT apo 20210526	1	3415.66	0.140459	5.94963	0.144557	2.94477	0.001444	9.91605	0.24092833333333333	34.193275862068965	0.6	1
IDH1	55	85	14	31	QVTKDAAEAIKKHNVGVKCATITPDEKRVEE			29	3407.8	WT apo 20210526	2	3416.03	0.067774	6.3186	0.075903	2.9443	0.001144	11.488361818181817	0.13800545454545454	39.61504075235109	0.55	1
IDH1	55	85	14	31	QVTKDAAEAIKKHNVGVKCATITPDEKRVEE			29	3407.8	WT apo 20210526	5	3416.33	0.174389	6.61613	0.177706	2.94639	0.003692	12.029330909090909	0.32310181818181816	41.48045141065831	0.55	1
IDH1	63	73	15	11	AIKKHNVGVKC			10	1196.69	WT Ca NADP ICT 20210528	0	1197.37	0.012161	0	0	1.80654	0.002173	0	0	0	1	1
IDH1	63	73	15	11	AIKKHNVGVKC			10	1196.69	WT Ca NADP ICT 20210528	0.5	1197.52	0.007007	0.153558	0.014036	1.81304	0.001074	0.2476741935483871	0.022638709677419353	2.476741935483871	0.62	1
IDH1	63	73	15	11	AIKKHNVGVKC			10	1196.69	WT Ca NADP ICT 20210528	1	1197.52	0.012314	0.15423	0.017307	1.81203	0.000883	0.25705	0.028845	2.5705	0.6	1
IDH1	63	73	15	11	AIKKHNVGVKC			10	1196.69	WT Ca NADP ICT 20210528	2	1197.57	0.014096	0.206761	0.018617	1.80858	0.000949	0.3759290909090909	0.0338491	3.759290909090909	0.55	1
IDH1	63	73	15	11	AIKKHNVGVKC			10	1196.69	WT Ca NADP ICT 20210528	5	1197.66	0.013192	0.293999	0.017942	1.81475	0.00398	0.5345436363636363	0.032621818181818175	5.345436363636363	0.55	1
IDH1	63	73	15	11	AIKKHNVGVKC			10	1196.69	WT NADP ICT 20210527	0	1197.38	0.015782	0	0	1.80514	0.001808	0	0	0	1	1
IDH1	63	73	15	11	AIKKHNVGVKC			10	1196.69	WT NADP ICT 20210527	0.5	1197.55	0.010315	0.168196	0.018854	1.81276	0.003046	0.271284	0.0304097	2.7128387096774196	0.62	1
IDH1	63	73	15	11	AIKKHNVGVKC			10	1196.69	WT NADP ICT 20210527	1	1197.62	0.004031	0.236733	0.016288	1.81168	0.003063	0.394555	0.0271467	3.94555	0.6	1
IDH1	63	73	15	11	AIKKHNVGVKC			10	1196.69	WT NADP ICT 20210527	2	1197.63	0.024464	0.248838	0.029113	1.81825	0.001967	0.45243272727272726	0.0529327	4.524327272727273	0.55	1
IDH1	63	73	15	11	AIKKHNVGVKC			10	1196.69	WT NADP ICT 20210527	5	1197.75	0.026974	0.365033	0.031252	1.81238	0.000325	0.6636963636363635	0.0568218	6.636963636363635	0.55	1
IDH1	63	73	15	11	AIKKHNVGVKC			10	1196.69	WT apo 20210526	0	1197.37	0.011985	0	0	1.80494	0.003328	0	0	0	1	1
IDH1	63	73	15	11	AIKKHNVGVKC			10	1196.69	WT apo 20210526	0.5	1197.61	0.011477	0.239835	0.016594	1.81116	0.001512	0.3868306451612903	0.0267645	3.868306451612903	0.62	1
IDH1	63	73	15	11	AIKKHNVGVKC			10	1196.69	WT apo 20210526	1	1197.62	0.01353	0.249361	0.018075	1.81075	0.001402	0.4156016666666667	0.030125000000000002	4.156016666666667	0.6	1
IDH1	63	73	15	11	AIKKHNVGVKC			10	1196.69	WT apo 20210526	2	1197.7	0.019659	0.325059	0.023024	1.8114	0.003136	0.5910163636363636	0.0418618	5.910163636363635	0.55	1
IDH1	63	73	15	11	AIKKHNVGVKC			10	1196.69	WT apo 20210526	5	1197.82	0.026609	0.443422	0.029183	1.81566	0.002994	0.806222	0.053059999999999996	8.06222	0.55	1
IDH1	63	85	16	23	AIKKHNVGVKCATITPDEKRVEE			21	2565.38	WT Ca NADP ICT 20210528	0	2567.08	0.03421	0	0	2.54589	0.003041	0	0	0	1	1
IDH1	63	85	16	23	AIKKHNVGVKCATITPDEKRVEE			21	2565.38	WT Ca NADP ICT 20210528	0.5	2570.74	0.065171	3.66235	0.073604	2.54536	0.000873	5.907014516129032	0.11871612903225807	28.128640552995392	0.62	1
IDH1	63	85	16	23	AIKKHNVGVKCATITPDEKRVEE			21	2565.38	WT Ca NADP ICT 20210528	1	2570.97	0.069747	3.89201	0.077685	2.54426	0.000561	6.486683333333334	0.129475	30.888968253968258	0.6	1
IDH1	63	85	16	23	AIKKHNVGVKCATITPDEKRVEE			21	2565.38	WT Ca NADP ICT 20210528	2	2571.13	0.088174	4.054	0.094578	2.54361	0.000752	7.370901818181817	0.17195999999999997	35.09953246753246	0.55	1
IDH1	63	85	16	23	AIKKHNVGVKCATITPDEKRVEE			21	2565.38	WT Ca NADP ICT 20210528	5	2571.55	0.073673	4.46987	0.081228	2.54669	0.002149	8.127030909090909	0.1476872727272727	38.700147186147184	0.55	1
IDH1	63	85	16	23	AIKKHNVGVKCATITPDEKRVEE			21	2565.38	WT NADP ICT 20210527	0	2567.04	0.046998	0	0	2.54555	0.002368	0	0	0	1	1
IDH1	63	85	16	23	AIKKHNVGVKCATITPDEKRVEE			21	2565.38	WT NADP ICT 20210527	0.5	2570.27	0.025906	3.2234	0.053665	2.54602	0.001749	5.199025806451613	0.0865565	24.757265745007683	0.62	1
IDH1	63	85	16	23	AIKKHNVGVKCATITPDEKRVEE			21	2565.38	WT NADP ICT 20210527	1	2570.69	0.020418	3.6494	0.051242	2.54434	0.002321	6.0823350000000005	0.0854033	28.963500000000003	0.6	1
IDH1	63	85	16	23	AIKKHNVGVKCATITPDEKRVEE			21	2565.38	WT NADP ICT 20210527	2	2571	0.069976	3.95845	0.084294	2.54628	0.001812	7.197174545454545	0.15326181818181817	34.272259740259734	0.55	1
IDH1	63	85	16	23	AIKKHNVGVKCATITPDEKRVEE			21	2565.38	WT NADP ICT 20210527	5	2571.47	0.036688	4.42553	0.059622	2.54391	0.00087	8.046425454545453	0.10840363636363635	38.316311688311686	0.55	1
IDH1	63	85	16	23	AIKKHNVGVKCATITPDEKRVEE			21	2565.38	WT apo 20210526	0	2567.01	0.031104	0	0	2.54564	0.001995	0	0	0	1	1
IDH1	63	85	16	23	AIKKHNVGVKCATITPDEKRVEE			21	2565.38	WT apo 20210526	0.5	2572.28	0.020397	5.27353	0.037195	2.5444	0.000646	8.505698387096773	0.0599919	40.503325652841774	0.62	1
IDH1	63	85	16	23	AIKKHNVGVKCATITPDEKRVEE			21	2565.38	WT apo 20210526	1	2572.65	0.051466	5.63542	0.060135	2.54393	0.000776	9.39236	0.10022500000000001	44.72554761904762	0.6	1
IDH1	63	85	16	23	AIKKHNVGVKCATITPDEKRVEE			21	2565.38	WT apo 20210526	2	2572.92	0.063174	5.90843	0.070416	2.54254	0.002187	10.742601818181818	0.1280290909090909	51.15524675324675	0.55	1
IDH1	63	85	16	23	AIKKHNVGVKCATITPDEKRVEE			21	2565.38	WT apo 20210526	5	2573.12	0.028142	6.10963	0.041945	2.54695	0.002884	11.108425454545452	0.0762636	52.89726406926406	0.55	1
IDH1	74	85	17	12	ATITPDEKRVEE			10	1387.71	WT Ca NADP ICT 20210528	0	1388.56	0.027433	0	0	2.62967	0.006371	0	0	0	1	1
IDH1	74	85	17	12	ATITPDEKRVEE			10	1387.71	WT Ca NADP ICT 20210528	0.5	1391.96	0.061627	3.40584	0.067457	2.61902	0.001073	5.493296774193548	0.1088016129032258	54.93296774193548	0.62	1
IDH1	74	85	17	12	ATITPDEKRVEE			10	1387.71	WT Ca NADP ICT 20210528	1	1392.2	0.054104	3.64721	0.060662	2.61809	0.000292	6.07869	0.10110333333333334	60.7869	0.6	1
IDH1	74	85	17	12	ATITPDEKRVEE			10	1387.71	WT Ca NADP ICT 20210528	2	1392.3	0.085214	3.74055	0.089521	2.61882	0.0012	6.800992727272727	0.16276545454545455	68.00992727272728	0.55	1
IDH1	74	85	17	12	ATITPDEKRVEE			10	1387.71	WT Ca NADP ICT 20210528	5	1392.51	0.015223	3.94982	0.031374	2.62086	0.002407	7.181481818181818	0.0570436	71.81481818181818	0.55	1
IDH1	74	85	17	12	ATITPDEKRVEE			10	1387.71	WT NADP ICT 20210527	0	1388.53	0.002547	0	0	2.62915	0.003891	0	0	0	1	1
IDH1	74	85	17	12	ATITPDEKRVEE			10	1387.71	WT NADP ICT 20210527	0.5	1391.48	0.039994	2.94778	0.040075	2.62103	0.002066	4.754480645161291	0.0646371	47.54480645161291	0.62	1
IDH1	74	85	17	12	ATITPDEKRVEE			10	1387.71	WT NADP ICT 20210527	1	1391.83	0.003426	3.30182	0.004269	2.62002	0.002623	5.5030383333333335	0.007115	55.03038333333333	0.6	1
IDH1	74	85	17	12	ATITPDEKRVEE			10	1387.71	WT NADP ICT 20210527	2	1392.11	0.050961	3.57578	0.051025	2.62176	0.001633	6.501409090909091	0.0927727	65.01409090909091	0.55	1
IDH1	74	85	17	12	ATITPDEKRVEE			10	1387.71	WT NADP ICT 20210527	5	1392.43	0.045419	3.89488	0.045491	2.61994	0.001965	7.081592727272727	0.0827109	70.81592727272728	0.55	1
IDH1	74	85	17	12	ATITPDEKRVEE			10	1387.71	WT apo 20210526	0	1388.49	0.012162	0	0	2.62679	0.005764	0	0	0	1	1
IDH1	74	85	17	12	ATITPDEKRVEE			10	1387.71	WT apo 20210526	0.5	1392.76	0.009232	4.27555	0.015269	2.61851	0.002083	6.896045161290322	0.024627419354838708	68.96045161290323	0.62	1
IDH1	74	85	17	12	ATITPDEKRVEE			10	1387.71	WT apo 20210526	1	1393.06	0.013175	4.56921	0.01793	2.61867	0.000271	7.6153433333333345	0.029883333333333338	76.15343333333334	0.6	1
IDH1	74	85	17	12	ATITPDEKRVEE			10	1387.71	WT apo 20210526	2	1393.15	0.08285	4.65754	0.083738	2.6181	0.002892	8.468250909090909	0.1522509090909091	84.6825	0.55	1
IDH1	74	85	17	12	ATITPDEKRVEE			10	1387.71	WT apo 20210526	5	1393.17	0.01251	4.67865	0.017448	2.62344	0.001821	8.506639999999999	0.031723636363636364	85.06639999999999	0.55	1
IDH1	86	108	18	23	FKLKQMWKSPNGTIRNILGGTVF			21	2635.45	WT Ca NADP ICT 20210528	0	2637.15	0.05193	0	0	4.63749	0.003359	0	0	0	1	1
IDH1	86	108	18	23	FKLKQMWKSPNGTIRNILGGTVF			21	2635.45	WT Ca NADP ICT 20210528	0.5	2640.96	0.056525	3.80056	0.076758	4.64613	0.009961	6.12994	0.12380322580645163	29.190184331797237	0.62	1
IDH1	86	108	18	23	FKLKQMWKSPNGTIRNILGGTVF			21	2635.45	WT Ca NADP ICT 20210528	1	2641.77	0.09955	4.61304	0.112281	4.64639	0.002041	7.688406666666667	0.18713500000000002	36.61146031746032	0.6	1
IDH1	86	108	18	23	FKLKQMWKSPNGTIRNILGGTVF			21	2635.45	WT Ca NADP ICT 20210528	2	2642.72	0.096391	5.56634	0.10949	4.64781	0.001333	10.120610909090908	0.19907272727272726	48.193385281385275	0.55	1
IDH1	86	108	18	23	FKLKQMWKSPNGTIRNILGGTVF			21	2635.45	WT Ca NADP ICT 20210528	5	2644.26	0.103715	7.10501	0.115989	4.64741	0.006625	12.918201818181817	0.2108890909090909	61.51524675324674	0.55	1
IDH1	86	108	18	23	FKLKQMWKSPNGTIRNILGGTVF			21	2635.45	WT NADP ICT 20210527	0	2637.15	0.017388	0	0	4.64105	0.001854	0	0	0	1	1
IDH1	86	108	18	23	FKLKQMWKSPNGTIRNILGGTVF			21	2635.45	WT NADP ICT 20210527	0.5	2641.27	0.029902	4.11905	0.03459	4.6517	0.001674	6.643632258064516	0.0557903	31.636344086021506	0.62	1
IDH1	86	108	18	23	FKLKQMWKSPNGTIRNILGGTVF			21	2635.45	WT NADP ICT 20210527	1	2642.27	0.0198	5.12812	0.026351	4.65097	0.002344	8.546866666666666	0.0439183	40.69936507936508	0.6	1
IDH1	86	108	18	23	FKLKQMWKSPNGTIRNILGGTVF			21	2635.45	WT NADP ICT 20210527	2	2643.55	0.066128	6.40783	0.068376	4.6493	0.003707	11.650603636363636	0.12432	55.47906493506494	0.55	1
IDH1	86	108	18	23	FKLKQMWKSPNGTIRNILGGTVF			21	2635.45	WT NADP ICT 20210527	5	2645.11	0.081471	7.95934	0.083306	4.64404	0.001111	14.471521818181817	0.15146545454545454	68.91200865800865	0.55	1
IDH1	86	108	18	23	FKLKQMWKSPNGTIRNILGGTVF			21	2635.45	WT apo 20210526	0	2637.07	0.012194	0	0	4.63673	0.002174	0	0	0	1	1
IDH1	86	108	18	23	FKLKQMWKSPNGTIRNILGGTVF			21	2635.45	WT apo 20210526	0.5	2645.16	0.104922	8.09686	0.105628	4.64128	0.003515	13.059458064516129	0.17036774193548387	62.187895545314895	0.62	1
IDH1	86	108	18	23	FKLKQMWKSPNGTIRNILGGTVF			21	2635.45	WT apo 20210526	1	2646.19	0.064478	9.1244	0.065621	4.6422	0.002686	15.2073	0.10936833333333333	72.41590476190476	0.6	1
IDH1	86	108	18	23	FKLKQMWKSPNGTIRNILGGTVF			21	2635.45	WT apo 20210526	2	2646.87	0.097609	9.80647	0.098368	4.64065	0.004248	17.829952727272726	0.17885090909090906	84.90453679653679	0.55	1
IDH1	86	108	18	23	FKLKQMWKSPNGTIRNILGGTVF			21	2635.45	WT apo 20210526	5	2647.52	0.045602	10.4593	0.047204	4.64438	0.00602	19.01684909090909	0.0858255	90.55642424242424	0.55	1
IDH1	87	108	19	22	KLKQMWKSPNGTIRNILGGTVF			20	2488.39	WT Ca NADP ICT 20210528	0	2489.87	0.044609	0	0	4.47881	0.005299	0	0	0	1	1
IDH1	87	108	19	22	KLKQMWKSPNGTIRNILGGTVF			20	2488.39	WT Ca NADP ICT 20210528	0.5	2493.26	0.091663	3.38494	0.101941	4.49495	0.000752	5.459585483870968	0.1644209677419355	27.29792741935484	0.62	1
IDH1	87	108	19	22	KLKQMWKSPNGTIRNILGGTVF			20	2488.39	WT Ca NADP ICT 20210528	1	2493.94	0.055359	4.06856	0.071095	4.48973	0.001734	6.780926666666667	0.11849166666666668	33.90463333333334	0.6	1
IDH1	87	108	19	22	KLKQMWKSPNGTIRNILGGTVF			20	2488.39	WT Ca NADP ICT 20210528	2	2494.8	0.0761	4.92712	0.088211	4.48882	0.001392	8.958396363636362	0.16038363636363634	44.79198181818182	0.55	1
IDH1	87	108	19	22	KLKQMWKSPNGTIRNILGGTVF			20	2488.39	WT Ca NADP ICT 20210528	5	2496.11	0.181974	6.23977	0.187362	4.49005	0.005166	11.345032727272725	0.3406581818181818	56.72516363636363	0.55	1
IDH1	87	108	19	22	KLKQMWKSPNGTIRNILGGTVF			20	2488.39	WT NADP ICT 20210527	0	2489.86	0.022752	0	0	4.48725	0.003382	0	0	0	1	1
IDH1	87	108	19	22	KLKQMWKSPNGTIRNILGGTVF			20	2488.39	WT NADP ICT 20210527	0.5	2493.56	0.033973	3.69145	0.040888	4.49531	0.001032	5.953948387096774	0.0659484	29.769741935483868	0.62	1
IDH1	87	108	19	22	KLKQMWKSPNGTIRNILGGTVF			20	2488.39	WT NADP ICT 20210527	1	2494.45	0.020796	4.58095	0.030824	4.49374	0.001788	7.634911666666667	0.0513733	38.17455833333334	0.6	1
IDH1	87	108	19	22	KLKQMWKSPNGTIRNILGGTVF			20	2488.39	WT NADP ICT 20210527	2	2495.49	0.153379	5.62098	0.155057	4.49402	0.002652	10.219965454545452	0.28192181818181816	51.09982727272726	0.55	1
IDH1	87	108	19	22	KLKQMWKSPNGTIRNILGGTVF			20	2488.39	WT NADP ICT 20210527	5	2496.97	0.058426	7.10449	0.0627	4.4859	0.002917	12.917245454545455	0.114	64.58622727272727	0.55	1
IDH1	87	108	19	22	KLKQMWKSPNGTIRNILGGTVF			20	2488.39	WT apo 20210526	0	2489.81	0.025226	0	0	4.48202	0.002595	0	0	0	1	1
IDH1	87	108	19	22	KLKQMWKSPNGTIRNILGGTVF			20	2488.39	WT apo 20210526	0.5	2496.89	0.065431	7.08003	0.070125	4.48668	0.002476	11.41940806451613	0.11310483870967743	57.09704032258065	0.62	1
IDH1	87	108	19	22	KLKQMWKSPNGTIRNILGGTVF			20	2488.39	WT apo 20210526	1	2497.82	0.083286	8.01667	0.087022	4.48584	0.001904	13.361111666666668	0.14503666666666667	66.80555833333334	0.6	1
IDH1	87	108	19	22	KLKQMWKSPNGTIRNILGGTVF			20	2488.39	WT apo 20210526	2	2498.57	0.02382	8.76567	0.034695	4.48215	0.007998	15.937589090909091	0.0630818	79.68794545454546	0.55	1
IDH1	87	108	19	22	KLKQMWKSPNGTIRNILGGTVF			20	2488.39	WT apo 20210526	5	2499.16	0.077195	9.35939	0.081213	4.48351	0.008438	17.017070909090908	0.14765999999999999	85.08535454545454	0.55	1
IDH1	101	123	20	23	NILGGTVFREAIICKNIPRLVSG			21	2470.4	WT Ca NADP ICT 20210528	0	2471.92	0.041895	0	0	4.64215	0.003741	0	0	0	1	1
IDH1	101	123	20	23	NILGGTVFREAIICKNIPRLVSG			21	2470.4	WT Ca NADP ICT 20210528	0.5	2475.49	0.093597	3.57967	0.102546	4.64843	0.009155	5.773666129032258	0.1653967741935484	27.493648233486944	0.62	1
IDH1	101	123	20	23	NILGGTVFREAIICKNIPRLVSG			21	2470.4	WT Ca NADP ICT 20210528	1	2476.12	0.099725	4.20032	0.108167	4.64949	0.001248	7.000531666666667	0.18027833333333335	33.335865079365085	0.6	1
IDH1	101	123	20	23	NILGGTVFREAIICKNIPRLVSG			21	2470.4	WT Ca NADP ICT 20210528	2	2476.91	0.136496	4.9968	0.142781	4.65238	0.003769	9.08509	0.25960181818181816	43.2623	0.55	1
IDH1	101	123	20	23	NILGGTVFREAIICKNIPRLVSG			21	2470.4	WT Ca NADP ICT 20210528	5	2478.18	0.101374	6.26969	0.10969	4.6506	0.004738	11.39943818181818	0.1994363636363636	54.283038961038955	0.55	1
IDH1	101	123	20	23	NILGGTVFREAIICKNIPRLVSG			21	2470.4	WT NADP ICT 20210527	0	2471.9	0.016105	0	0	4.6447	0.001754	0	0	0	1	1
IDH1	101	123	20	23	NILGGTVFREAIICKNIPRLVSG			21	2470.4	WT NADP ICT 20210527	0.5	2475.75	0.058542	3.8552	0.060717	4.65422	0.00333	6.218064516129032	0.0979306	29.60983102918587	0.62	1
IDH1	101	123	20	23	NILGGTVFREAIICKNIPRLVSG			21	2470.4	WT NADP ICT 20210527	1	2476.62	0.047483	4.71966	0.05014	4.65332	0.004055	7.866091666666668	0.0835667	37.45757936507937	0.6	1
IDH1	101	123	20	23	NILGGTVFREAIICKNIPRLVSG			21	2470.4	WT NADP ICT 20210527	2	2477.56	0.105989	5.66378	0.107206	4.653	0.005228	10.297790909090908	0.19491999999999998	49.03709956709956	0.55	1
IDH1	101	123	20	23	NILGGTVFREAIICKNIPRLVSG			21	2470.4	WT NADP ICT 20210527	5	2478.81	0.025114	6.90911	0.029834	4.64795	0.002013	12.56201818181818	0.054243636363636355	59.8191	0.55	1
IDH1	101	123	20	23	NILGGTVFREAIICKNIPRLVSG			21	2470.4	WT apo 20210526	0	2471.83	0.002623	0	0	4.64039	0.002333	0	0	0	1	1
IDH1	101	123	20	23	NILGGTVFREAIICKNIPRLVSG			21	2470.4	WT apo 20210526	0.5	2479.35	0.017766	7.51452	0.017959	4.64426	0.004186	12.120198387096774	0.028966129032258064	57.71523041474654	0.62	1
IDH1	101	123	20	23	NILGGTVFREAIICKNIPRLVSG			21	2470.4	WT apo 20210526	1	2480.19	0.060739	8.35865	0.060796	4.64482	0.002578	13.931086666666666	0.10132666666666668	66.33850793650792	0.6	1
IDH1	101	123	20	23	NILGGTVFREAIICKNIPRLVSG			21	2470.4	WT apo 20210526	2	2480.78	0.085264	8.94536	0.085304	4.64476	0.004837	16.26429636363636	0.1550981818181818	77.449	0.55	1
IDH1	101	123	20	23	NILGGTVFREAIICKNIPRLVSG			21	2470.4	WT apo 20210526	5	2481.29	0.05122	9.45139	0.051287	4.64726	0.006366	17.184354545454543	0.0932491	81.83025974025972	0.55	1
IDH1	109	120	21	12	REAIICKNIPRL			10	1425.84	WT Ca NADP ICT 20210528	0	1426.73	0.016843	0	0	3.69771	0.00322	0	0	0	1	1
IDH1	109	120	21	12	REAIICKNIPRL			10	1425.84	WT Ca NADP ICT 20210528	0.5	1428.41	0.038402	1.68111	0.041933	3.70858	0.001184	2.711462903225806	0.0676339	27.114629032258065	0.62	1
IDH1	109	120	21	12	REAIICKNIPRL			10	1425.84	WT Ca NADP ICT 20210528	1	1428.88	0.037494	2.14806	0.041104	3.70667	0.004498	3.5800933333333336	0.0685067	35.80093333333333	0.6	1
IDH1	109	120	21	12	REAIICKNIPRL			10	1425.84	WT Ca NADP ICT 20210528	2	1429.36	0.030083	2.63207	0.034477	3.70739	0.001575	4.7855763636363635	0.0626855	47.85576363636363	0.55	1
IDH1	109	120	21	12	REAIICKNIPRL			10	1425.84	WT Ca NADP ICT 20210528	5	1429.91	0.058528	3.17934	0.060904	3.71106	0.002687	5.780623636363636	0.11073454545454545	57.80623636363635	0.55	1
IDH1	109	120	21	12	REAIICKNIPRL			10	1425.84	WT NADP ICT 20210527	0	1426.72	0.004705	0	0	3.70177	0.003151	0	0	0	1	1
IDH1	109	120	21	12	REAIICKNIPRL			10	1425.84	WT NADP ICT 20210527	0.5	1429.13	0.031795	2.40193	0.032141	3.71268	0.000832	3.874083870967742	0.051840322580645165	38.74083870967742	0.62	1
IDH1	109	120	21	12	REAIICKNIPRL			10	1425.84	WT NADP ICT 20210527	1	1429.62	0.025787	2.893	0.026213	3.71177	0.002696	4.821673333333333	0.043688333333333336	48.21673333333333	0.6	1
IDH1	109	120	21	12	REAIICKNIPRL			10	1425.84	WT NADP ICT 20210527	2	1430.06	0.057025	3.33744	0.057218	3.71045	0.004661	6.068079999999999	0.10403272727272726	60.68079999999999	0.55	1
IDH1	109	120	21	12	REAIICKNIPRL			10	1425.84	WT NADP ICT 20210527	5	1430.38	0.020606	3.65281	0.021136	3.70831	0.001846	6.641465454545454	0.038429090909090906	66.41465454545454	0.55	1
IDH1	109	120	21	12	REAIICKNIPRL			10	1425.84	WT apo 20210526	0	1426.7	0.002157	0	0	3.70095	0.001562	0	0	0	1	1
IDH1	109	120	21	12	REAIICKNIPRL			10	1425.84	WT apo 20210526	0.5	1429.48	0.005774	2.7804	0.006164	3.71062	0.00138	4.484517741935484	0.00994194	44.84517741935484	0.62	1
IDH1	109	120	21	12	REAIICKNIPRL			10	1425.84	WT apo 20210526	1	1429.91	0.022655	3.20521	0.022758	3.71107	0.000525	5.34201	0.037930000000000005	53.420100000000005	0.6	1
IDH1	109	120	21	12	REAIICKNIPRL			10	1425.84	WT apo 20210526	2	1430.29	0.045675	3.58819	0.045726	3.71033	0.004494	6.523983636363636	0.0831382	65.23983636363636	0.55	1
IDH1	109	120	21	12	REAIICKNIPRL			10	1425.84	WT apo 20210526	5	1430.57	0.029469	3.86989	0.029547	3.71137	0.002406	7.03616	0.053721818181818176	70.3616	0.55	1
IDH1	109	123	22	15	REAIICKNIPRLVSG			13	1668.96	WT Ca NADP ICT 20210528	0	1670.14	0.019622	0	0	3.66411	0.005776	0	0	0	1	1
IDH1	109	123	22	15	REAIICKNIPRLVSG			13	1668.96	WT Ca NADP ICT 20210528	0.5	1672.89	0.030914	2.75282	0.036616	3.67665	0.002784	4.440027419354839	0.059058064516129036	34.154057071960295	0.62	1
IDH1	109	123	22	15	REAIICKNIPRLVSG			13	1668.96	WT Ca NADP ICT 20210528	1	1673.34	0.042536	3.19497	0.046844	3.67574	0.002977	5.32496	0.0780733	40.96119230769231	0.6	1
IDH1	109	123	22	15	REAIICKNIPRLVSG			13	1668.96	WT Ca NADP ICT 20210528	2	1673.72	0.049779	3.58381	0.053506	3.67481	0.001789	6.516012727272727	0.0972836	50.12317482517482	0.55	1
IDH1	109	123	22	15	REAIICKNIPRLVSG			13	1668.96	WT Ca NADP ICT 20210528	5	1674.32	0.026869	4.17795	0.033271	3.67739	0.003678	7.596279999999999	0.060492727272727274	58.432923076923075	0.55	1
IDH1	109	123	22	15	REAIICKNIPRLVSG			13	1668.96	WT NADP ICT 20210527	0	1670.14	0.004597	0	0	3.6673	0.003084	0	0	0	1	1
IDH1	109	123	22	15	REAIICKNIPRLVSG			13	1668.96	WT NADP ICT 20210527	0.5	1673.82	0.045473	3.679	0.045705	3.67948	0.000474	5.933867741935484	0.0737177	45.6451	0.62	1
IDH1	109	123	22	15	REAIICKNIPRLVSG			13	1668.96	WT NADP ICT 20210527	1	1674.47	0.013171	4.33144	0.01395	3.67897	0.002753	7.21907	0.023250000000000003	55.5313	0.6	1
IDH1	109	123	22	15	REAIICKNIPRLVSG			13	1668.96	WT NADP ICT 20210527	2	1675.02	0.036475	4.87784	0.036764	3.67692	0.00431	8.868790909090908	0.0668436	68.22146853146852	0.55	1
IDH1	109	123	22	15	REAIICKNIPRLVSG			13	1668.96	WT NADP ICT 20210527	5	1675.37	0.023708	5.22968	0.024149	3.67368	0.001815	9.508516363636362	0.043907272727272725	73.14243356643355	0.55	1
IDH1	109	123	22	15	REAIICKNIPRLVSG			13	1668.96	WT apo 20210526	0	1670.11	0.018401	0	0	3.66959	0.002511	0	0	0	1	1
IDH1	109	123	22	15	REAIICKNIPRLVSG			13	1668.96	WT apo 20210526	0.5	1674.26	0.026561	4.14749	0.032312	3.67724	0.001413	6.6894967741935485	0.0521161	51.45766749379652	0.62	1
IDH1	109	123	22	15	REAIICKNIPRLVSG			13	1668.96	WT apo 20210526	1	1674.86	0.018871	4.74316	0.026357	3.67667	0.000184	7.905268333333333	0.0439283	60.80975641025641	0.6	1
IDH1	109	123	22	15	REAIICKNIPRLVSG			13	1668.96	WT apo 20210526	2	1675.27	0.032656	5.15587	0.037483	3.67578	0.003268	9.3743	0.0681509	72.11	0.55	1
IDH1	109	123	22	15	REAIICKNIPRLVSG			13	1668.96	WT apo 20210526	5	1675.63	0.022901	5.51972	0.029377	3.67611	0.002048	10.035858181818181	0.0534127	77.19890909090908	0.55	1
IDH1	109	138	23	30	REAIICKNIPRLVSGWVKPIIIGRHAYGDQ			27	3402.89	WT Ca NADP ICT 20210528	0	3405.02	0.0125	0	0	4.40224	0.007624	0	0	0	1	1
IDH1	109	138	23	30	REAIICKNIPRLVSGWVKPIIIGRHAYGDQ			27	3402.89	WT Ca NADP ICT 20210528	0.5	3408.86	0.033009	3.8386	0.035296	4.41249	0.001943	6.191285483870968	0.056929	22.93068697729988	0.62	1
IDH1	109	138	23	30	REAIICKNIPRLVSGWVKPIIIGRHAYGDQ			27	3402.89	WT Ca NADP ICT 20210528	1	3409.38	0.038882	4.35471	0.040842	4.40996	0.000808	7.257853333333334	0.06807	26.880938271604943	0.6	1
IDH1	109	138	23	30	REAIICKNIPRLVSGWVKPIIIGRHAYGDQ			27	3402.89	WT Ca NADP ICT 20210528	2	3410.11	0.105103	5.0817	0.105844	4.40885	0.001595	9.239458181818181	0.19244363636363634	34.22021548821548	0.55	1
IDH1	109	138	23	30	REAIICKNIPRLVSGWVKPIIIGRHAYGDQ			27	3402.89	WT Ca NADP ICT 20210528	5	3411.11	0.032514	6.08632	0.034834	4.4094	0.005266	11.066036363636362	0.0633345	40.98531986531986	0.55	1
IDH1	109	138	23	30	REAIICKNIPRLVSGWVKPIIIGRHAYGDQ			27	3402.89	WT NADP ICT 20210527	0	3405.05	0.045801	0	0	4.40589	0.003251	0	0	0	1	1
IDH1	109	138	23	30	REAIICKNIPRLVSGWVKPIIIGRHAYGDQ			27	3402.89	WT NADP ICT 20210527	0.5	3411.3	0.110366	6.24549	0.119492	4.41289	0.002171	10.073374193548387	0.1927290322580645	37.30879330943847	0.62	1
IDH1	109	138	23	30	REAIICKNIPRLVSGWVKPIIIGRHAYGDQ			27	3402.89	WT NADP ICT 20210527	1	3412.55	0.021425	7.49485	0.050564	4.41087	0.002079	12.491421666666668	0.0842733	46.26452469135803	0.6	1
IDH1	109	138	23	30	REAIICKNIPRLVSGWVKPIIIGRHAYGDQ			27	3402.89	WT NADP ICT 20210527	2	3413.59	0.027108	8.53593	0.053222	4.40956	0.003138	15.519865454545453	0.0967673	57.48098316498316	0.55	1
IDH1	109	138	23	30	REAIICKNIPRLVSGWVKPIIIGRHAYGDQ			27	3402.89	WT NADP ICT 20210527	5	3414.4	0.028821	9.34359	0.054114	4.4038	0.002203	16.988343636363634	0.0983891	62.91979124579123	0.55	1
IDH1	109	138	23	30	REAIICKNIPRLVSGWVKPIIIGRHAYGDQ			27	3402.89	WT apo 20210526	0	3404.94	0.044626	0	0	4.40796	0.002236	0	0	0	1	1
IDH1	109	138	23	30	REAIICKNIPRLVSGWVKPIIIGRHAYGDQ			27	3402.89	WT apo 20210526	0.5	3412.37	0.059792	7.43222	0.074609	4.40985	0.002194	11.987451612903225	0.12033709677419355	44.39796893667861	0.62	1
IDH1	109	138	23	30	REAIICKNIPRLVSGWVKPIIIGRHAYGDQ			27	3402.89	WT apo 20210526	1	3413.43	0.048013	8.49083	0.06555	4.4078	0.001313	14.151383333333335	0.10925	52.412530864197535	0.6	1
IDH1	109	138	23	30	REAIICKNIPRLVSGWVKPIIIGRHAYGDQ			27	3402.89	WT apo 20210526	2	3414.25	0.04786	9.3171	0.065437	4.40515	0.005035	16.94019090909091	0.11897636363636362	62.74144781144781	0.55	1
IDH1	109	138	23	30	REAIICKNIPRLVSGWVKPIIIGRHAYGDQ			27	3402.89	WT apo 20210526	5	3415.05	0.117117	10.1126	0.125331	4.40539	0.003098	18.386596363636365	0.22787454545454544	68.09850505050505	0.55	1
IDH1	111	123	24	13	AIICKNIPRLVSG			11	1383.81	WT Ca NADP ICT 20210528	0	1384.61	0.030374	0	0	3.80719	0.006619	0	0	0	1	1
IDH1	111	123	24	13	AIICKNIPRLVSG			11	1383.81	WT Ca NADP ICT 20210528	0.5	1387.33	0.02814	2.72767	0.041406	3.82339	0.002391	4.399472580645161	0.0667839	39.99520527859237	0.62	1
IDH1	111	123	24	13	AIICKNIPRLVSG			11	1383.81	WT Ca NADP ICT 20210528	1	1387.72	0.030253	3.11189	0.04287	3.82399	0.000201	5.186475000000001	0.07145	47.14977272727273	0.6	1
IDH1	111	123	24	13	AIICKNIPRLVSG			11	1383.81	WT Ca NADP ICT 20210528	2	1388.11	0.033895	3.508	0.045513	3.8215	0.001397	6.378178181818182	0.0827509	57.98343801652893	0.55	1
IDH1	111	123	24	13	AIICKNIPRLVSG			11	1383.81	WT Ca NADP ICT 20210528	5	1388.61	0.038153	4.00712	0.048767	3.82277	0.002468	7.2856727272727255	0.0886673	66.23338842975205	0.55	1
IDH1	111	123	24	13	AIICKNIPRLVSG			11	1383.81	WT NADP ICT 20210527	0	1384.62	0.013894	0	0	3.81196	0.004152	0	0	0	1	1
IDH1	111	123	24	13	AIICKNIPRLVSG			11	1383.81	WT NADP ICT 20210527	0.5	1388.21	0.048972	3.59349	0.050905	3.82483	0.00081	5.795954838709677	0.0821048	52.69049853372434	0.62	1
IDH1	111	123	24	13	AIICKNIPRLVSG			11	1383.81	WT NADP ICT 20210527	1	1388.74	0.040329	4.1272	0.042656	3.82551	0.00317	6.8786716666666665	0.0710933	62.53337878787879	0.6	1
IDH1	111	123	24	13	AIICKNIPRLVSG			11	1383.81	WT NADP ICT 20210527	2	1389.25	0.044372	4.63879	0.046497	3.82447	0.003176	8.434169090909089	0.08454	76.6743	0.55	1
IDH1	111	123	24	13	AIICKNIPRLVSG			11	1383.81	WT NADP ICT 20210527	5	1389.54	0.00812	4.92504	0.016093	3.81975	0.001661	8.954627272727272	0.029259999999999998	81.40570247933884	0.55	1
IDH1	111	123	24	13	AIICKNIPRLVSG			11	1383.81	WT apo 20210526	0	1384.58	0.01497	0	0	3.8146	0.003276	0	0	0	1	1
IDH1	111	123	24	13	AIICKNIPRLVSG			11	1383.81	WT apo 20210526	0.5	1388.57	0.044415	3.9889	0.04687	3.82316	0.001677	6.433714516129032	0.0755968	58.4883	0.62	1
IDH1	111	123	24	13	AIICKNIPRLVSG			11	1383.81	WT apo 20210526	1	1389.12	0.059819	4.54442	0.061664	3.82423	0.000267	7.574031666666667	0.10277333333333333	68.85483333333335	0.6	1
IDH1	111	123	24	13	AIICKNIPRLVSG			11	1383.81	WT apo 20210526	2	1389.47	0.018468	4.89046	0.023773	3.82195	0.004681	8.891743636363636	0.0432236	80.83403305785123	0.55	1
IDH1	111	123	24	13	AIICKNIPRLVSG			11	1383.81	WT apo 20210526	5	1389.74	0.036259	5.16696	0.039228	3.82135	0.001864	9.394465454545454	0.0713236	85.40423140495868	0.55	1
IDH1	115	123	25	9	KNIPRLVSG			7	983.6	WT Ca NADP ICT 20210528	0	984.187	0.021379	0	0	2.90254	0.00244	0	0	0	1	1
IDH1	115	123	25	9	KNIPRLVSG			7	983.6	WT Ca NADP ICT 20210528	0.5	986.441	0.010709	2.25339	0.023911	2.91132	0.000787	3.634498387096774	0.0385661	51.921405529953915	0.62	1
IDH1	115	123	25	9	KNIPRLVSG			7	983.6	WT Ca NADP ICT 20210528	1	986.628	0.003569	2.44023	0.021675	2.91109	0.000772	4.067056666666667	0.036125000000000004	58.100809523809524	0.6	1
IDH1	115	123	25	9	KNIPRLVSG			7	983.6	WT Ca NADP ICT 20210528	2	986.745	0.023126	2.55714	0.031494	2.91012	0.001274	4.649352727272727	0.0572618	66.41932467532466	0.55	1
IDH1	115	123	25	9	KNIPRLVSG			7	983.6	WT Ca NADP ICT 20210528	5	986.92	0.011056	2.73269	0.024068	2.91417	0.004094	4.96852	0.04376	70.97885714285714	0.55	1
IDH1	115	123	25	9	KNIPRLVSG			7	983.6	WT NADP ICT 20210527	0	984.162	0.017771	0	0	2.90248	0.001499	0	0	0	1	1
IDH1	115	123	25	9	KNIPRLVSG			7	983.6	WT NADP ICT 20210527	0.5	987.091	0.030613	2.92861	0.035397	2.9131	0.000502	4.723556451612904	0.0570919	67.47937788018434	0.62	1
IDH1	115	123	25	9	KNIPRLVSG			7	983.6	WT NADP ICT 20210527	1	987.431	0.051795	3.2684	0.054759	2.91059	0.002833	5.447338333333334	0.091265	77.81911904761905	0.6	1
IDH1	115	123	25	9	KNIPRLVSG			7	983.6	WT NADP ICT 20210527	2	987.625	0.024592	3.46223	0.030341	2.91331	0.003376	6.29496	0.0551655	89.928	0.55	1
IDH1	115	123	25	9	KNIPRLVSG			7	983.6	WT NADP ICT 20210527	5	987.721	0.020875	3.55835	0.027415	2.91054	0.001584	6.469725454545454	0.0498455	92.42464935064935	0.55	1
IDH1	115	123	25	9	KNIPRLVSG			7	983.6	WT apo 20210526	0	984.135	0.010984	0	0	2.90696	0.000879	0	0	0	1	1
IDH1	115	123	25	9	KNIPRLVSG			7	983.6	WT apo 20210526	0.5	987.402	0.016625	3.26685	0.019926	2.91052	0.00078	5.269112903225806	0.0321387	75.27304147465436	0.62	1
IDH1	115	123	25	9	KNIPRLVSG			7	983.6	WT apo 20210526	1	987.656	0.021846	3.52029	0.024451	2.90946	0.000447	5.86716	0.0407517	83.8165	0.6	1
IDH1	115	123	25	9	KNIPRLVSG			7	983.6	WT apo 20210526	2	987.732	0.016632	3.59714	0.019931	2.90952	0.003576	6.540252727272726	0.036238181818181815	93.4322	0.55	1
IDH1	115	123	25	9	KNIPRLVSG			7	983.6	WT apo 20210526	5	987.86	0.002858	3.72437	0.011349	2.91345	0.002938	6.771589090909091	0.020634545454545454	96.73698701298702	0.55	1
IDH1	121	143	26	23	VSGWVKPIIIGRHAYGDQYRATD			21	2602.35	WT Ca NADP ICT 20210528	0	2603.84	0.017206	0	0	3.68434	0.001569	0	0	0	1	1
IDH1	121	143	26	23	VSGWVKPIIIGRHAYGDQYRATD			21	2602.35	WT Ca NADP ICT 20210528	0.5	2606.21	0.131742	2.36356	0.132861	3.69217	0.001724	3.812191935483871	0.214292	18.153294930875578	0.62	1
IDH1	121	143	26	23	VSGWVKPIIIGRHAYGDQYRATD			21	2602.35	WT Ca NADP ICT 20210528	1	2606.8	0.186829	2.96072	0.18762	3.69069	0.002214	4.934528333333334	0.31270000000000003	23.49775396825397	0.6	1
IDH1	121	143	26	23	VSGWVKPIIIGRHAYGDQYRATD			21	2602.35	WT Ca NADP ICT 20210528	2	2607.36	0.055249	3.52209	0.057866	3.69107	0.002182	6.403807272727272	0.10521090909090908	30.494320346320347	0.55	1
IDH1	121	143	26	23	VSGWVKPIIIGRHAYGDQYRATD			21	2602.35	WT Ca NADP ICT 20210528	5	2608.37	0.044146	4.53267	0.047381	3.69643	0.004803	8.241221818181817	0.0861473	39.24391341991341	0.55	1
IDH1	121	143	26	23	VSGWVKPIIIGRHAYGDQYRATD			21	2602.35	WT NADP ICT 20210527	0	2603.85	0.018496	0	0	3.69085	0.003072	0	0	0	1	1
IDH1	121	143	26	23	VSGWVKPIIIGRHAYGDQYRATD			21	2602.35	WT NADP ICT 20210527	0.5	2609.54	0.064908	5.68689	0.067491	3.69566	0.002986	9.17241	0.10885645161290322	43.6781	0.62	1
IDH1	121	143	26	23	VSGWVKPIIIGRHAYGDQYRATD			21	2602.35	WT NADP ICT 20210527	1	2610.54	0.022856	6.692	0.029402	3.69675	0.005079	11.1533	0.049003333333333336	53.11111904761905	0.6	1
IDH1	121	143	26	23	VSGWVKPIIIGRHAYGDQYRATD			21	2602.35	WT NADP ICT 20210527	2	2611.24	0.065385	7.3913	0.06795	3.69365	0.006175	13.438730909090907	0.12354545454545453	63.994	0.55	1
IDH1	121	143	26	23	VSGWVKPIIIGRHAYGDQYRATD			21	2602.35	WT NADP ICT 20210527	5	2611.67	0.064945	7.8251	0.067527	3.69203	0.002411	14.22745818181818	0.12277636363636363	67.74980086580086	0.55	1
IDH1	121	143	26	23	VSGWVKPIIIGRHAYGDQYRATD			21	2602.35	WT apo 20210526	0	2603.79	0.01448	0	0	3.68694	0.002551	0	0	0	1	1
IDH1	121	143	26	23	VSGWVKPIIIGRHAYGDQYRATD			21	2602.35	WT apo 20210526	0.5	2610.35	0.058703	6.55912	0.060463	3.69127	0.002207	10.579227419354838	0.097521	50.377273425499226	0.62	1
IDH1	121	143	26	23	VSGWVKPIIIGRHAYGDQYRATD			21	2602.35	WT apo 20210526	1	2611.27	0.044465	7.47706	0.046763	3.69304	0.000489	12.461770000000001	0.0779383	59.34176190476192	0.6	1
IDH1	121	143	26	23	VSGWVKPIIIGRHAYGDQYRATD			21	2602.35	WT apo 20210526	2	2611.76	0.042332	7.96656	0.04474	3.69325	0.00589	14.48464909090909	0.0813455	68.97451948051948	0.55	1
IDH1	121	143	26	23	VSGWVKPIIIGRHAYGDQYRATD			21	2602.35	WT apo 20210526	5	2612.33	0.062042	8.54223	0.06371	3.69664	0.00238	15.531325454545454	0.11583636363636363	73.95869264069263	0.55	1
IDH1	124	138	27	15	WVKPIIIGRHAYGDQ			13	1752.95	WT Ca NADP ICT 20210528	0	1754.16	0.016276	0	0	3.5358	0.001259	0	0	0	1	1
IDH1	124	138	27	15	WVKPIIIGRHAYGDQ			13	1752.95	WT Ca NADP ICT 20210528	0.5	1755.14	0.071469	0.979786	0.073298	3.53825	0.001675	1.5803	0.1182225806451613	12.156153846153847	0.62	1
IDH1	124	138	27	15	WVKPIIIGRHAYGDQ			13	1752.95	WT Ca NADP ICT 20210528	1	1755.28	0.017153	1.11533	0.023646	3.54166	0.000471	1.8588866666666668	0.03941	14.299128205128206	0.6	1
IDH1	124	138	27	15	WVKPIIIGRHAYGDQ			13	1752.95	WT Ca NADP ICT 20210528	2	1755.47	0.027446	1.3123	0.031909	3.53992	0.002113	2.3859963636363632	0.0580164	18.35381818181818	0.55	1
IDH1	124	138	27	15	WVKPIIIGRHAYGDQ			13	1752.95	WT Ca NADP ICT 20210528	5	1755.79	0.007382	1.62737	0.017871	3.54385	0.001861	2.958852727272727	0.0324927	22.760405594405594	0.55	1
IDH1	124	138	27	15	WVKPIIIGRHAYGDQ			13	1752.95	WT NADP ICT 20210527	0	1754.16	0.007686	0	0	3.53679	0.002715	0	0	0	1	1
IDH1	124	138	27	15	WVKPIIIGRHAYGDQ			13	1752.95	WT NADP ICT 20210527	0.5	1756.13	0.037996	1.96966	0.038766	3.54323	0.000946	3.176866129032258	0.0625258	24.437431761786602	0.62	1
IDH1	124	138	27	15	WVKPIIIGRHAYGDQ			13	1752.95	WT NADP ICT 20210527	1	1756.39	0.011922	2.23405	0.014185	3.54329	0.002023	3.7234150000000006	0.0236417	28.641653846153854	0.6	1
IDH1	124	138	27	15	WVKPIIIGRHAYGDQ			13	1752.95	WT NADP ICT 20210527	2	1756.67	0.04206	2.51013	0.042756	3.54352	0.003475	4.563870909090909	0.0777382	35.106699300699304	0.55	1
IDH1	124	138	27	15	WVKPIIIGRHAYGDQ			13	1752.95	WT NADP ICT 20210527	5	1757.04	0.022651	2.88612	0.023919	3.54147	0.001325	5.2475	0.0434891	40.36538461538461	0.55	1
IDH1	124	138	27	15	WVKPIIIGRHAYGDQ			13	1752.95	WT apo 20210526	0	1754.12	0.001668	0	0	3.53673	0.000421	0	0	0	1	1
IDH1	124	138	27	15	WVKPIIIGRHAYGDQ			13	1752.95	WT apo 20210526	0.5	1756.39	0.037198	2.27288	0.037235	3.54232	0.000967	3.665929032258065	0.060056451612903225	28.199454094292808	0.62	1
IDH1	124	138	27	15	WVKPIIIGRHAYGDQ			13	1752.95	WT apo 20210526	1	1756.67	0.021897	2.55258	0.02196	3.54175	0.00099	4.254296666666667	0.0366	32.725358974358976	0.6	1
IDH1	124	138	27	15	WVKPIIIGRHAYGDQ			13	1752.95	WT apo 20210526	2	1756.99	0.027356	2.86382	0.027407	3.5422	0.002743	5.206952727272727	0.049830909090909085	40.053482517482514	0.55	1
IDH1	124	138	27	15	WVKPIIIGRHAYGDQ			13	1752.95	WT apo 20210526	5	1757.43	0.003169	3.31035	0.003581	3.54392	0.002227	6.018823636363636	0.00651091	46.29864335664335	0.55	1
IDH1	124	143	28	20	WVKPIIIGRHAYGDQYRATD			18	2359.23	WT Ca NADP ICT 20210528	0	2360.6	0.008821	0	0	3.43938	0.001934	0	0	0	1	1
IDH1	124	143	28	20	WVKPIIIGRHAYGDQYRATD			18	2359.23	WT Ca NADP ICT 20210528	0.5	2362.51	0.029396	1.90167	0.030691	3.44683	0.000216	3.067209677419355	0.0495016	17.04005376344086	0.62	1
IDH1	124	143	28	20	WVKPIIIGRHAYGDQYRATD			18	2359.23	WT Ca NADP ICT 20210528	1	2362.92	0.106385	2.31821	0.10675	3.44816	0.001106	3.863681666666667	0.17791666666666667	21.464898148148148	0.6	1
IDH1	124	143	28	20	WVKPIIIGRHAYGDQYRATD			18	2359.23	WT Ca NADP ICT 20210528	2	2363.37	0.043186	2.76591	0.044078	3.44567	0.002974	5.028927272727272	0.0801418	27.938484848484848	0.55	1
IDH1	124	143	28	20	WVKPIIIGRHAYGDQYRATD			18	2359.23	WT Ca NADP ICT 20210528	5	2364.05	0.012707	3.44078	0.015469	3.44966	0.00234	6.2559618181818175	0.028125454545454544	34.75534343434343	0.55	1
IDH1	124	143	28	20	WVKPIIIGRHAYGDQYRATD			18	2359.23	WT NADP ICT 20210527	0	2360.61	0.01524	0	0	3.44083	0.003918	0	0	0	1	1
IDH1	124	143	28	20	WVKPIIIGRHAYGDQYRATD			18	2359.23	WT NADP ICT 20210527	0.5	2364.82	0.062374	4.2112	0.064209	3.44833	0.000286	6.792261290322581	0.10356290322580645	37.73478494623656	0.62	1
IDH1	124	143	28	20	WVKPIIIGRHAYGDQYRATD			18	2359.23	WT NADP ICT 20210527	1	2365.38	0.06374	4.76494	0.065537	3.44795	0.00243	7.9415683333333345	0.10922833333333333	44.11982407407408	0.6	1
IDH1	124	143	28	20	WVKPIIIGRHAYGDQYRATD			18	2359.23	WT NADP ICT 20210527	2	2365.81	0.071538	5.19924	0.073143	3.4487	0.00243	9.453158181818182	0.1329872727272727	52.517545454545456	0.55	1
IDH1	124	143	28	20	WVKPIIIGRHAYGDQYRATD			18	2359.23	WT NADP ICT 20210527	5	2366.2	0.028109	5.58258	0.031974	3.44658	0.000595	10.150145454545454	0.0581345	56.38969696969697	0.55	1
IDH1	124	143	28	20	WVKPIIIGRHAYGDQYRATD			18	2359.23	WT apo 20210526	0	2360.57	0.020472	0	0	3.44033	0.003161	0	0	0	1	1
IDH1	124	143	28	20	WVKPIIIGRHAYGDQYRATD			18	2359.23	WT apo 20210526	0.5	2365.21	0.031543	4.63613	0.037604	3.44819	0.000741	7.47763	0.0606516	41.54239247311828	0.62	1
IDH1	124	143	28	20	WVKPIIIGRHAYGDQYRATD			18	2359.23	WT apo 20210526	1	2365.78	0.037151	5.20579	0.042418	3.44631	0.00071	8.676316666666668	0.0706967	48.20175925925927	0.6	1
IDH1	124	143	28	20	WVKPIIIGRHAYGDQYRATD			18	2359.23	WT apo 20210526	2	2366.18	0.044262	5.60816	0.048768	3.44752	0.002262	10.19665090909091	0.0886691	56.648060606060604	0.55	1
IDH1	124	143	28	20	WVKPIIIGRHAYGDQYRATD			18	2359.23	WT apo 20210526	5	2366.74	0.036671	6.16087	0.041999	3.44795	0.001848	11.201576363636361	0.0763618	62.23097979797978	0.55	1
IDH1	144	168	29	25	FVVPGPGKVEITYTPSDGTQKVTYL			21	2696.42	WT Ca NADP ICT 20210528	0	2697.97	0.015309	0	0	4.33784	0.007201	0	0	0	1	1
IDH1	144	168	29	25	FVVPGPGKVEITYTPSDGTQKVTYL			21	2696.42	WT Ca NADP ICT 20210528	0.5	2702.04	0.071759	4.07485	0.073374	4.35278	0.003113	6.5723403225806445	0.11834516129032258	31.296858678955452	0.62	1
IDH1	144	168	29	25	FVVPGPGKVEITYTPSDGTQKVTYL			21	2696.42	WT Ca NADP ICT 20210528	1	2702.12	0.041069	4.15003	0.04383	4.35454	0.000305	6.916713333333333	0.07305	32.93673015873016	0.6	1
IDH1	144	168	29	25	FVVPGPGKVEITYTPSDGTQKVTYL			21	2696.42	WT Ca NADP ICT 20210528	2	2702.12	0.074517	4.1528	0.076074	4.3506	0.000551	7.550547272727273	0.13831636363636363	35.95498701298701	0.55	1
IDH1	144	168	29	25	FVVPGPGKVEITYTPSDGTQKVTYL			21	2696.42	WT Ca NADP ICT 20210528	5	2702.67	0.046417	4.6991	0.048877	4.35196	0.003361	8.543819999999998	0.0888673	40.68485714285713	0.55	1
IDH1	144	168	29	25	FVVPGPGKVEITYTPSDGTQKVTYL			21	2696.42	WT NADP ICT 20210527	0	2697.96	0.00568	0	0	4.34152	0.002902	0	0	0	1	1
IDH1	144	168	29	25	FVVPGPGKVEITYTPSDGTQKVTYL			21	2696.42	WT NADP ICT 20210527	0.5	2702.16	0.041018	4.19368	0.041409	4.35568	0.001604	6.763993548387097	0.0667887	32.209493087557604	0.62	1
IDH1	144	168	29	25	FVVPGPGKVEITYTPSDGTQKVTYL			21	2696.42	WT NADP ICT 20210527	1	2702.19	0.024266	4.22582	0.024922	4.35527	0.002118	7.043026666666667	0.041536666666666666	33.538222222222224	0.6	1
IDH1	144	168	29	25	FVVPGPGKVEITYTPSDGTQKVTYL			21	2696.42	WT NADP ICT 20210527	2	2702.32	0.024473	4.36067	0.025123	4.35445	0.001018	7.928487272727273	0.0456782	37.7547	0.55	1
IDH1	144	168	29	25	FVVPGPGKVEITYTPSDGTQKVTYL			21	2696.42	WT NADP ICT 20210527	5	2702.62	0.073146	4.65893	0.073366	4.35242	0.003997	8.470774545454544	0.13339272727272727	40.337021645021636	0.55	1
IDH1	144	168	29	25	FVVPGPGKVEITYTPSDGTQKVTYL			21	2696.42	WT apo 20210526	0	2697.9	0.005593	0	0	4.34367	0.001516	0	0	0	1	1
IDH1	144	168	29	25	FVVPGPGKVEITYTPSDGTQKVTYL			21	2696.42	WT apo 20210526	0.5	2702.02	0.037875	4.12405	0.038285	4.35452	0.001666	6.651698387096774	0.06175	31.67475422427035	0.62	1
IDH1	144	168	29	25	FVVPGPGKVEITYTPSDGTQKVTYL			21	2696.42	WT apo 20210526	1	2702.18	0.029189	4.28341	0.02972	4.35389	0.001765	7.13902	0.0495333	33.995333333333335	0.6	1
IDH1	144	168	29	25	FVVPGPGKVEITYTPSDGTQKVTYL			21	2696.42	WT apo 20210526	2	2702.23	0.03847	4.3301	0.038874	4.35295	0.006168	7.8729	0.07068	37.489999999999995	0.55	1
IDH1	144	168	29	25	FVVPGPGKVEITYTPSDGTQKVTYL			21	2696.42	WT apo 20210526	5	2702.69	0.023249	4.78977	0.023912	4.35197	0.002344	8.708676363636362	0.0434764	41.46988744588744	0.55	1
IDH1	144	179	30	36	FVVPGPGKVEITYTPSDGTQKVTYLVHNFEEGGGVA			32	3792.91	WT Ca NADP ICT 20210528	0	3795.19	0.044145	0	0	4.65598	0.002501	0	0	0	1	1
IDH1	144	179	30	36	FVVPGPGKVEITYTPSDGTQKVTYLVHNFEEGGGVA			32	3792.91	WT Ca NADP ICT 20210528	0.5	3802.08	0.094374	6.8872	0.104188	4.64446	0.006128	11.108388709677419	0.1680451612903226	34.71371471774194	0.62	1
IDH1	144	179	30	36	FVVPGPGKVEITYTPSDGTQKVTYLVHNFEEGGGVA			32	3792.91	WT Ca NADP ICT 20210528	1	3802.13	0.061332	6.93422	0.075568	4.64704	0.001248	11.557038333333335	0.12594666666666668	36.11574479166667	0.6	1
IDH1	144	179	30	36	FVVPGPGKVEITYTPSDGTQKVTYLVHNFEEGGGVA			32	3792.91	WT Ca NADP ICT 20210528	2	3801.92	0.131354	6.72106	0.138574	4.65247	0.003942	12.220105454545454	0.2519527272727273	38.18782954545454	0.55	1
IDH1	144	179	30	36	FVVPGPGKVEITYTPSDGTQKVTYLVHNFEEGGGVA			32	3792.91	WT Ca NADP ICT 20210528	5	3802.47	0.074165	7.27454	0.086309	4.65064	0.003674	13.226441818181819	0.15692545454545453	41.33263068181818	0.55	1
IDH1	144	179	30	36	FVVPGPGKVEITYTPSDGTQKVTYLVHNFEEGGGVA			32	3792.91	WT NADP ICT 20210527	0	3795.19	0.023154	0	0	4.6596	0.001924	0	0	0	1	1
IDH1	144	179	30	36	FVVPGPGKVEITYTPSDGTQKVTYLVHNFEEGGGVA			32	3792.91	WT NADP ICT 20210527	0.5	3802.2	0.041294	7.01303	0.047343	4.65014	0.001962	11.311332258064516	0.0763597	35.34791330645161	0.62	1
IDH1	144	179	30	36	FVVPGPGKVEITYTPSDGTQKVTYLVHNFEEGGGVA			32	3792.91	WT NADP ICT 20210527	1	3802.41	0.019053	7.22324	0.029986	4.64891	0.002403	12.0387	0.0499767	37.621046875000005	0.6	1
IDH1	144	179	30	36	FVVPGPGKVEITYTPSDGTQKVTYLVHNFEEGGGVA			32	3792.91	WT NADP ICT 20210527	2	3802.61	0.065183	7.42722	0.069173	4.65024	0.001798	13.504030909090908	0.12576909090909089	42.200096590909084	0.55	1
IDH1	144	179	30	36	FVVPGPGKVEITYTPSDGTQKVTYLVHNFEEGGGVA			32	3792.91	WT NADP ICT 20210527	5	3803.27	0.009795	8.07922	0.025141	4.64919	0.002685	14.68949818181818	0.0457109	45.904681818181814	0.55	1
IDH1	144	179	30	36	FVVPGPGKVEITYTPSDGTQKVTYLVHNFEEGGGVA			32	3792.91	WT apo 20210526	0	3795.08	0.013834	0	0	4.65337	0.002749	0	0	0	1	1
IDH1	144	179	30	36	FVVPGPGKVEITYTPSDGTQKVTYLVHNFEEGGGVA			32	3792.91	WT apo 20210526	0.5	3802.11	0.036425	7.029	0.038964	4.64711	0.003591	11.337096774193549	0.0628452	35.42842741935484	0.62	1
IDH1	144	179	30	36	FVVPGPGKVEITYTPSDGTQKVTYLVHNFEEGGGVA			32	3792.91	WT apo 20210526	1	3802.39	0.051932	7.30352	0.053743	4.64872	0.002505	12.172536666666668	0.0895717	38.039177083333335	0.6	1
IDH1	144	179	30	36	FVVPGPGKVEITYTPSDGTQKVTYLVHNFEEGGGVA			32	3792.91	WT apo 20210526	2	3802.52	0.098463	7.43845	0.09943	4.65121	0.002278	13.524458181818181	0.18078181818181818	42.26393181818182	0.55	1
IDH1	144	179	30	36	FVVPGPGKVEITYTPSDGTQKVTYLVHNFEEGGGVA			32	3792.91	WT apo 20210526	5	3803.37	0.086181	8.28581	0.087285	4.64939	0.004569	15.065116363636363	0.15869999999999998	47.07848863636364	0.55	1
IDH1	144	182	31	39	FVVPGPGKVEITYTPSDGTQKVTYLVHNFEEGGGVAMGM			35	4112.01	WT Ca NADP ICT 20210528	0	4114.64	0.033026	0	0	4.90096	0.001343	0	0	0	1	1
IDH1	144	182	31	39	FVVPGPGKVEITYTPSDGTQKVTYLVHNFEEGGGVAMGM			35	4112.01	WT Ca NADP ICT 20210528	0.5	4121.23	0.04966	6.59538	0.05964	4.89635	0.003205	10.637714516129032	0.0961935	30.39347004608295	0.62	1
IDH1	144	182	31	39	FVVPGPGKVEITYTPSDGTQKVTYLVHNFEEGGGVAMGM			35	4112.01	WT Ca NADP ICT 20210528	1	4121.28	0.083829	6.64317	0.0901	4.89685	0.00266	11.071946666666667	0.15016666666666667	31.634133333333338	0.6	1
IDH1	144	182	31	39	FVVPGPGKVEITYTPSDGTQKVTYLVHNFEEGGGVAMGM			35	4112.01	WT Ca NADP ICT 20210528	2	4121.17	0.104713	6.52834	0.109797	4.89729	0.003979	11.86970909090909	0.19963090909090908	33.91345454545454	0.55	1
IDH1	144	182	31	39	FVVPGPGKVEITYTPSDGTQKVTYLVHNFEEGGGVAMGM			35	4112.01	WT Ca NADP ICT 20210528	5	4121.68	0.051518	7.0383	0.061195	4.89655	0.001604	12.796901818181817	0.11126363636363636	36.56257662337662	0.55	1
IDH1	144	182	31	39	FVVPGPGKVEITYTPSDGTQKVTYLVHNFEEGGGVAMGM			35	4112.01	WT NADP ICT 20210527	0	4114.64	0.013173	0	0	4.90111	0.00242	0	0	0	1	1
IDH1	144	182	31	39	FVVPGPGKVEITYTPSDGTQKVTYLVHNFEEGGGVAMGM			35	4112.01	WT NADP ICT 20210527	0.5	4121.45	0.101578	6.80949	0.102429	4.89446	0.003643	10.98304193548387	0.16520806451612904	31.380119815668202	0.62	1
IDH1	144	182	31	39	FVVPGPGKVEITYTPSDGTQKVTYLVHNFEEGGGVAMGM			35	4112.01	WT NADP ICT 20210527	1	4121.54	0.024367	6.89549	0.0277	4.89615	0.002689	11.4925	0.0461667	32.835657142857144	0.6	1
IDH1	144	182	31	39	FVVPGPGKVEITYTPSDGTQKVTYLVHNFEEGGGVAMGM			35	4112.01	WT NADP ICT 20210527	2	4121.71	0.019792	7.066	0.023775	4.89654	0.002875	12.847276363636363	0.043227272727272725	36.70650389610389	0.55	1
IDH1	144	182	31	39	FVVPGPGKVEITYTPSDGTQKVTYLVHNFEEGGGVAMGM			35	4112.01	WT NADP ICT 20210527	5	4122.47	0.03898	7.82279	0.041146	4.89584	0.006785	14.223261818181816	0.0748109	40.637890909090906	0.55	1
IDH1	144	182	31	39	FVVPGPGKVEITYTPSDGTQKVTYLVHNFEEGGGVAMGM			35	4112.01	WT apo 20210526	0	4114.51	0.020899	0	0	4.89746	0.004263	0	0	0	1	1
IDH1	144	182	31	39	FVVPGPGKVEITYTPSDGTQKVTYLVHNFEEGGGVAMGM			35	4112.01	WT apo 20210526	0.5	4121.32	0.049913	6.8117	0.054112	4.89029	0.003867	10.98661129032258	0.0872774	31.39031797235023	0.62	1
IDH1	144	182	31	39	FVVPGPGKVEITYTPSDGTQKVTYLVHNFEEGGGVAMGM			35	4112.01	WT apo 20210526	1	4121.55	0.057208	7.03526	0.060906	4.89267	0.00193	11.725426666666667	0.10151	33.50121904761905	0.6	1
IDH1	144	182	31	39	FVVPGPGKVEITYTPSDGTQKVTYLVHNFEEGGGVAMGM			35	4112.01	WT apo 20210526	2	4121.75	0.040283	7.23979	0.045381	4.89156	0.004738	13.16324727272727	0.0825109	37.609277922077915	0.55	1
IDH1	144	182	31	39	FVVPGPGKVEITYTPSDGTQKVTYLVHNFEEGGGVAMGM			35	4112.01	WT apo 20210526	5	4122.56	0.048232	8.04328	0.052565	4.89795	0.004566	14.624147272727273	0.0955727	41.78327792207792	0.55	1
IDH1	168	179	32	12	LVHNFEEGGGVA			11	1228.6	WT Ca NADP ICT 20210528	0	1229.29	0.017823	0	0	3.36173	0.005314	0	0	0	1	1
IDH1	168	179	32	12	LVHNFEEGGGVA			11	1228.6	WT Ca NADP ICT 20210528	0.5	1231.23	0.012622	1.94346	0.02184	3.35852	0.001294	3.1346112903225807	0.0352258	28.496466275659827	0.62	1
IDH1	168	179	32	12	LVHNFEEGGGVA			11	1228.6	WT Ca NADP ICT 20210528	1	1231.2	0.011924	1.91439	0.021444	3.358	0.000351	3.1906450000000004	0.03574	29.00586363636364	0.6	1
IDH1	168	179	32	12	LVHNFEEGGGVA			11	1228.6	WT Ca NADP ICT 20210528	2	1231.11	0.030657	1.82705	0.035461	3.35697	0.001323	3.321916363636363	0.0644745	30.199239669421484	0.55	1
IDH1	168	179	32	12	LVHNFEEGGGVA			11	1228.6	WT Ca NADP ICT 20210528	5	1231.17	0.014663	1.8862	0.023079	3.36118	0.001884	3.4294490909090904	0.041961818181818177	31.17680991735537	0.55	1
IDH1	168	179	32	12	LVHNFEEGGGVA			11	1228.6	WT NADP ICT 20210527	0	1229.26	0.002453	0	0	3.36349	0.005888	0	0	0	1	1
IDH1	168	179	32	12	LVHNFEEGGGVA			11	1228.6	WT NADP ICT 20210527	0.5	1231.32	0.006198	2.06427	0.006666	3.36057	0.001234	3.32947	0.010751612903225807	30.267903225806453	0.62	1
IDH1	168	179	32	12	LVHNFEEGGGVA			11	1228.6	WT NADP ICT 20210527	1	1231.34	0.014255	2.08058	0.014465	3.35953	0.001427	3.46764	0.024108333333333336	31.523954545454547	0.6	1
IDH1	168	179	32	12	LVHNFEEGGGVA			11	1228.6	WT NADP ICT 20210527	2	1231.35	0.046838	2.09598	0.046902	3.35969	0.0025	3.8108763636363627	0.0852764	34.64433057851239	0.55	1
IDH1	168	179	32	12	LVHNFEEGGGVA			11	1228.6	WT NADP ICT 20210527	5	1231.46	0.022876	2.19883	0.023007	3.35914	0.000995	3.9978709090909086	0.041830909090909085	36.34428099173553	0.55	1
IDH1	168	179	32	12	LVHNFEEGGGVA			11	1228.6	WT apo 20210526	0	1229.26	0.009304	0	0	3.36115	0.005325	0	0	0	1	1
IDH1	168	179	32	12	LVHNFEEGGGVA			11	1228.6	WT apo 20210526	0.5	1231.32	0.01116	2.0591	0.014529	3.35844	0.000685	3.321124193548387	0.023433870967741938	30.19203812316715	0.62	1
IDH1	168	179	32	12	LVHNFEEGGGVA			11	1228.6	WT apo 20210526	1	1231.33	0.021673	2.07519	0.023585	3.35761	0.000531	3.4586550000000003	0.039308333333333334	31.442318181818184	0.6	1
IDH1	168	179	32	12	LVHNFEEGGGVA			11	1228.6	WT apo 20210526	2	1231.36	0.02071	2.09736	0.022704	3.35846	0.002025	3.813378181818181	0.04128	34.66707438016528	0.55	1
IDH1	168	179	32	12	LVHNFEEGGGVA			11	1228.6	WT apo 20210526	5	1231.49	0.009368	2.23502	0.013203	3.36195	0.001836	4.063681818181817	0.0240055	36.942561983471066	0.55	1
IDH1	168	182	33	15	LVHNFEEGGGVAMGM			14	1547.7	WT Ca NADP ICT 20210528	0	1548.82	0.037996	0	0	4.10763	0.001243	0	0	0	1	1
IDH1	168	182	33	15	LVHNFEEGGGVAMGM			14	1547.7	WT Ca NADP ICT 20210528	0.5	1550.96	0.046095	2.14695	0.059737	4.10664	0.001723	3.4628145161290322	0.09635	24.734389400921657	0.62	1
IDH1	168	182	33	15	LVHNFEEGGGVAMGM			14	1547.7	WT Ca NADP ICT 20210528	1	1551.02	0.015029	2.20138	0.04086	4.10737	0.001064	3.6689600000000007	0.0681	26.20685714285715	0.6	1
IDH1	168	182	33	15	LVHNFEEGGGVAMGM			14	1547.7	WT Ca NADP ICT 20210528	2	1550.93	0.031038	2.11062	0.049062	4.10585	0.000553	3.83749	0.0892036	27.41063636363636	0.55	1
IDH1	168	182	33	15	LVHNFEEGGGVAMGM			14	1547.7	WT Ca NADP ICT 20210528	5	1550.92	0.032516	2.10583	0.05001	4.10811	0.002023	3.8287799999999996	0.0909273	27.348428571428567	0.55	1
IDH1	168	182	33	15	LVHNFEEGGGVAMGM			14	1547.7	WT NADP ICT 20210527	0	1548.8	0.008043	0	0	4.10886	0.004555	0	0	0	1	1
IDH1	168	182	33	15	LVHNFEEGGGVAMGM			14	1547.7	WT NADP ICT 20210527	0.5	1551.06	0.044556	2.26163	0.045276	4.10873	0.000797	3.6477838709677424	0.0730258	26.055599078341018	0.62	1
IDH1	168	182	33	15	LVHNFEEGGGVAMGM			14	1547.7	WT NADP ICT 20210527	1	1551.14	0.012609	2.34393	0.014956	4.10875	0.002423	3.9065533333333335	0.0249267	27.903952380952386	0.6	1
IDH1	168	182	33	15	LVHNFEEGGGVAMGM			14	1547.7	WT NADP ICT 20210527	2	1551.17	0.054702	2.37937	0.05529	4.10888	0.001292	4.326132727272728	0.10052727272727272	30.900948051948056	0.55	1
IDH1	168	182	33	15	LVHNFEEGGGVAMGM			14	1547.7	WT NADP ICT 20210527	5	1551.27	0.032032	2.46997	0.033027	4.10951	0.003592	4.490845454545455	0.060049090909090906	32.07746753246754	0.55	1
IDH1	168	182	33	15	LVHNFEEGGGVAMGM			14	1547.7	WT apo 20210526	0	1548.69	0.018566	0	0	4.11004	0.004324	0	0	0	1	1
IDH1	168	182	33	15	LVHNFEEGGGVAMGM			14	1547.7	WT apo 20210526	0.5	1551	0.055077	2.31063	0.058122	4.10774	0.001157	3.726825806451613	0.0937452	26.620184331797237	0.62	1
IDH1	168	182	33	15	LVHNFEEGGGVAMGM			14	1547.7	WT apo 20210526	1	1551.08	0.016736	2.38665	0.024996	4.10666	0.000501	3.9777533333333337	0.04166	28.412523809523808	0.6	1
IDH1	168	182	33	15	LVHNFEEGGGVAMGM			14	1547.7	WT apo 20210526	2	1551.14	0.037309	2.44738	0.041673	4.10588	0.004317	4.449781818181818	0.0757691	31.784155844155844	0.55	1
IDH1	168	182	33	15	LVHNFEEGGGVAMGM			14	1547.7	WT apo 20210526	5	1551.22	0.039801	2.53267	0.043918	4.11029	0.000757	4.604852727272727	0.0798509	32.89180519480519	0.55	1
IDH1	168	191	34	24	LVHNFEEGGGVAMGMYNQDKSIED			23	2640.17	WT Ca NADP ICT 20210528	0	2641.78	0.033248	0	0	3.94362	0.00505	0	0	0	1	1
IDH1	168	191	34	24	LVHNFEEGGGVAMGMYNQDKSIED			23	2640.17	WT Ca NADP ICT 20210528	0.5	2645.79	0.106848	4.00847	0.111902	3.93611	0.004125	6.465279032258065	0.18048709677419356	28.109908835904633	0.62	1
IDH1	168	191	34	24	LVHNFEEGGGVAMGMYNQDKSIED			23	2640.17	WT Ca NADP ICT 20210528	1	2646.05	0.094709	4.26914	0.100375	3.94016	0.000886	7.115238333333333	0.16729166666666667	30.93581884057971	0.6	1
IDH1	168	191	34	24	LVHNFEEGGGVAMGMYNQDKSIED			23	2640.17	WT Ca NADP ICT 20210528	2	2646.04	0.083534	4.25924	0.089908	3.93771	0.003031	7.744076363636363	0.1634690909090909	33.66989723320158	0.55	1
IDH1	168	191	34	24	LVHNFEEGGGVAMGMYNQDKSIED			23	2640.17	WT Ca NADP ICT 20210528	5	2646.2	0.030588	4.41905	0.045178	3.93991	0.002596	8.03463	0.0821418	34.93316996047431	0.55	1
IDH1	168	191	34	24	LVHNFEEGGGVAMGMYNQDKSIED			23	2640.17	WT NADP ICT 20210527	0	2641.75	0.047451	0	0	3.94771	0.009523	0	0	0	1	1
IDH1	168	191	34	24	LVHNFEEGGGVAMGMYNQDKSIED			23	2640.17	WT NADP ICT 20210527	0.5	2646.52	0.099016	4.76943	0.109799	3.94096	0.001923	7.692629032258064	0.17709516129032257	33.44621318373071	0.62	1
IDH1	168	191	34	24	LVHNFEEGGGVAMGMYNQDKSIED			23	2640.17	WT NADP ICT 20210527	1	2646.91	0.036969	5.16024	0.060153	3.94095	0.000996	8.600401666666667	0.100255	37.39305072463768	0.6	1
IDH1	168	191	34	24	LVHNFEEGGGVAMGMYNQDKSIED			23	2640.17	WT NADP ICT 20210527	2	2647.21	0.132391	5.45802	0.140638	3.94109	0.00263	9.92368	0.25570545454545457	43.146434782608694	0.55	1
IDH1	168	191	34	24	LVHNFEEGGGVAMGMYNQDKSIED			23	2640.17	WT NADP ICT 20210527	5	2647.57	0.012455	5.81271	0.049059	3.93865	0.002363	10.568563636363635	0.0891982	45.95027667984189	0.55	1
IDH1	168	191	34	24	LVHNFEEGGGVAMGMYNQDKSIED			23	2640.17	WT apo 20210526	0	2641.7	0.013879	0	0	3.94072	0.004052	0	0	0	1	1
IDH1	168	191	34	24	LVHNFEEGGGVAMGMYNQDKSIED			23	2640.17	WT apo 20210526	0.5	2646.51	0.033137	4.81617	0.035926	3.93923	0.00053	7.7680225806451615	0.0579452	33.77401122019636	0.62	1
IDH1	168	191	34	24	LVHNFEEGGGVAMGMYNQDKSIED			23	2640.17	WT apo 20210526	1	2646.81	0.083696	5.11244	0.084839	3.93838	0.000594	8.52074	0.14139833333333335	37.04669565217391	0.6	1
IDH1	168	191	34	24	LVHNFEEGGGVAMGMYNQDKSIED			23	2640.17	WT apo 20210526	2	2647.15	0.14703	5.45668	0.147684	3.93811	0.003584	9.921230909090909	0.2685163636363636	43.13578656126482	0.55	1
IDH1	168	191	34	24	LVHNFEEGGGVAMGMYNQDKSIED			23	2640.17	WT apo 20210526	5	2647.44	0.049729	5.73705	0.051629	3.94026	0.00265	10.431003636363636	0.0938709	45.35218972332016	0.55	1
IDH1	180	191	35	12	MGMYNQDKSIED			11	1430.59	WT Ca NADP ICT 20210528	0	1431.43	0.018921	0	0	3.31402	0.008465	0	0	0	1	1
IDH1	180	191	35	12	MGMYNQDKSIED			11	1430.59	WT Ca NADP ICT 20210528	0.5	1432.87	0.027805	1.4359	0.033632	3.29957	0.001721	2.315961290322581	0.054245161290322585	21.054193548387097	0.62	1
IDH1	180	191	35	12	MGMYNQDKSIED			11	1430.59	WT Ca NADP ICT 20210528	1	1433.06	0.016839	1.62242	0.025329	3.2995	0.000927	2.7040383333333335	0.042215	24.58216666666667	0.6	1
IDH1	180	191	35	12	MGMYNQDKSIED			11	1430.59	WT Ca NADP ICT 20210528	2	1433.14	0.07056	1.70587	0.073053	3.2978	0.001285	3.101585454545454	0.13282363636363637	28.196231404958677	0.55	1
IDH1	180	191	35	12	MGMYNQDKSIED			11	1430.59	WT Ca NADP ICT 20210528	5	1433.2	0.031534	1.76585	0.036776	3.30427	0.00253	3.2106345454545453	0.0668655	29.187586776859504	0.55	1
IDH1	180	191	35	12	MGMYNQDKSIED			11	1430.59	WT NADP ICT 20210527	0	1431.44	0.010891	0	0	3.31411	0.007398	0	0	0	1	1
IDH1	180	191	35	12	MGMYNQDKSIED			11	1430.59	WT NADP ICT 20210527	0.5	1433.43	0.032863	1.99192	0.03462	3.30229	0.001578	3.2127725806451615	0.0558387	29.207023460410557	0.62	1
IDH1	180	191	35	12	MGMYNQDKSIED			11	1430.59	WT NADP ICT 20210527	1	1433.68	0.024052	2.24466	0.026403	3.30078	0.001782	3.7410933333333336	0.044005	34.0099	0.6	1
IDH1	180	191	35	12	MGMYNQDKSIED			11	1430.59	WT NADP ICT 20210527	2	1433.83	0.061423	2.39569	0.062381	3.30243	0.001067	4.355807272727273	0.11341999999999999	39.5982	0.55	1
IDH1	180	191	35	12	MGMYNQDKSIED			11	1430.59	WT NADP ICT 20210527	5	1434.09	0.01541	2.65011	0.01887	3.30138	0.001732	4.818385454545454	0.0343091	43.803504132231396	0.55	1
IDH1	180	191	35	12	MGMYNQDKSIED			11	1430.59	WT apo 20210526	0	1431.43	0.007947	0	0	3.30808	0.010811	0	0	0	1	1
IDH1	180	191	35	12	MGMYNQDKSIED			11	1430.59	WT apo 20210526	0.5	1433.46	0.032996	2.02924	0.033939	3.29942	0.000704	3.2729741935483867	0.0547403	29.75431085043988	0.62	1
IDH1	180	191	35	12	MGMYNQDKSIED			11	1430.59	WT apo 20210526	1	1433.67	0.011912	2.23168	0.01432	3.29983	0.00015	3.7194700000000003	0.023866666666666668	33.81336363636364	0.6	1
IDH1	180	191	35	12	MGMYNQDKSIED			11	1430.59	WT apo 20210526	2	1433.85	0.015341	2.41814	0.017277	3.29907	0.00223	4.396621818181818	0.0314127	39.969289256198344	0.55	1
IDH1	180	191	35	12	MGMYNQDKSIED			11	1430.59	WT apo 20210526	5	1434.15	0.026943	2.71678	0.028091	3.30459	0.001619	4.939590909090909	0.051074545454545456	44.905371900826445	0.55	1
IDH1	183	192	36	10	YNQDKSIEDF			9	1258.56	WT Ca NADP ICT 20210528	0	1259.22	0.02424	0	0	3.82186	0.008629	0	0	0	1	1
IDH1	183	192	36	10	YNQDKSIEDF			9	1258.56	WT Ca NADP ICT 20210528	0.5	1260.33	0.013453	1.10806	0.027722	3.80871	0.004009	1.7872	0.044712903225806455	19.857777777777777	0.62	1
IDH1	183	192	36	10	YNQDKSIEDF			9	1258.56	WT Ca NADP ICT 20210528	1	1260.43	0.00414	1.21077	0.024591	3.80854	0.000606	2.0179483333333335	0.040985	22.421648148148147	0.6	1
IDH1	183	192	36	10	YNQDKSIEDF			9	1258.56	WT Ca NADP ICT 20210528	2	1260.45	0.042804	1.22949	0.049191	3.80691	0.002135	2.235429090909091	0.0894382	24.83810101010101	0.55	1
IDH1	183	192	36	10	YNQDKSIEDF			9	1258.56	WT Ca NADP ICT 20210528	5	1260.53	0.007711	1.31205	0.025436	3.81413	0.00204	2.385554545454545	0.0462473	26.50616161616161	0.55	1
IDH1	183	192	36	10	YNQDKSIEDF			9	1258.56	WT NADP ICT 20210527	0	1259.2	0.015263	0	0	3.82486	0.01228	0	0	0	1	1
IDH1	183	192	36	10	YNQDKSIEDF			9	1258.56	WT NADP ICT 20210527	0.5	1260.57	0.026324	1.37003	0.030429	3.81218	0.002006	2.209725806451613	0.049079032258064516	24.55250896057348	0.62	1
IDH1	183	192	36	10	YNQDKSIEDF			9	1258.56	WT NADP ICT 20210527	1	1260.68	0.019802	1.48413	0.025001	3.81047	0.002168	2.47355	0.041668333333333335	27.483888888888885	0.6	1
IDH1	183	192	36	10	YNQDKSIEDF			9	1258.56	WT NADP ICT 20210527	2	1260.7	0.050305	1.49788	0.05257	3.81077	0.003447	2.72342	0.0955818	30.26022222222222	0.55	1
IDH1	183	192	36	10	YNQDKSIEDF			9	1258.56	WT NADP ICT 20210527	5	1260.77	0.016378	1.5652	0.022387	3.81148	0.001843	2.845810909090909	0.0407036	31.620121212121212	0.55	1
IDH1	183	192	36	10	YNQDKSIEDF			9	1258.56	WT apo 20210526	0	1259.21	0.001018	0	0	3.81694	0.008366	0	0	0	1	1
IDH1	183	192	36	10	YNQDKSIEDF			9	1258.56	WT apo 20210526	0.5	1260.6	0.015469	1.38931	0.015502	3.8087	0.000467	2.2408290322580644	0.025003225806451614	24.898100358422937	0.62	1
IDH1	183	192	36	10	YNQDKSIEDF			9	1258.56	WT apo 20210526	1	1260.67	0.025172	1.46274	0.025193	3.80925	0.000482	2.4379	0.041988333333333336	27.087777777777777	0.6	1
IDH1	183	192	36	10	YNQDKSIEDF			9	1258.56	WT apo 20210526	2	1260.7	0.020808	1.49818	0.020833	3.81056	0.003798	2.7239563636363635	0.0378782	30.266181818181813	0.55	1
IDH1	183	192	36	10	YNQDKSIEDF			9	1258.56	WT apo 20210526	5	1260.83	0.03968	1.62537	0.039693	3.81393	0.002279	2.955221818181818	0.0721691	32.83579797979798	0.55	1
IDH1	183	197	37	15	YNQDKSIEDFAHSSF			14	1787.79	WT Ca NADP ICT 20210528	0	1788.9	0.014483	0	0	4.17405	0.006375	0	0	0	1	1
IDH1	183	197	37	15	YNQDKSIEDFAHSSF			14	1787.79	WT Ca NADP ICT 20210528	0.5	1790.12	0.02809	1.21632	0.031604	4.16288	0.002514	1.9618112903225808	0.0509742	14.012937788018434	0.62	1
IDH1	183	197	37	15	YNQDKSIEDFAHSSF			14	1787.79	WT Ca NADP ICT 20210528	1	1790.21	0.036107	1.31199	0.038903	4.16326	0.000349	2.18665	0.0648383	15.618928571428572	0.6	1
IDH1	183	197	37	15	YNQDKSIEDFAHSSF			14	1787.79	WT Ca NADP ICT 20210528	2	1790.24	0.014025	1.33599	0.020161	4.16179	0.00096	2.4290781818181815	0.0366564	17.35055844155844	0.55	1
IDH1	183	197	37	15	YNQDKSIEDFAHSSF			14	1787.79	WT Ca NADP ICT 20210528	5	1790.26	0.008332	1.36255	0.016709	4.16431	0.001013	2.4773581818181816	0.03038	17.69541558441558	0.55	1
IDH1	183	197	37	15	YNQDKSIEDFAHSSF			14	1787.79	WT NADP ICT 20210527	0	1788.91	0.013634	0	0	4.17733	0.008267	0	0	0	1	1
IDH1	183	197	37	15	YNQDKSIEDFAHSSF			14	1787.79	WT NADP ICT 20210527	0.5	1790.31	0.061338	1.40043	0.062835	4.16438	0.001406	2.2587532258064518	0.10134677419354839	16.13395161290323	0.62	1
IDH1	183	197	37	15	YNQDKSIEDFAHSSF			14	1787.79	WT NADP ICT 20210527	1	1790.46	0.073998	1.55292	0.075243	4.16439	0.002124	2.5881933333333333	0.12540500000000002	18.48709523809524	0.6	1
IDH1	183	197	37	15	YNQDKSIEDFAHSSF			14	1787.79	WT NADP ICT 20210527	2	1790.42	0.079251	1.5159	0.080416	4.16417	0.000937	2.756174545454545	0.14621090909090909	19.686961038961037	0.55	1
IDH1	183	197	37	15	YNQDKSIEDFAHSSF			14	1787.79	WT NADP ICT 20210527	5	1790.57	0.019519	1.66501	0.023809	4.16262	0.003607	3.027285454545454	0.0432891	21.62346753246753	0.55	1
IDH1	183	197	37	15	YNQDKSIEDFAHSSF			14	1787.79	WT apo 20210526	0	1788.86	0.020273	0	0	4.16908	0.006944	0	0	0	1	1
IDH1	183	197	37	15	YNQDKSIEDFAHSSF			14	1787.79	WT apo 20210526	0.5	1790.33	0.030387	1.46759	0.036529	4.16289	0.001668	2.3670854838709676	0.0589177	16.907753456221197	0.62	1
IDH1	183	197	37	15	YNQDKSIEDFAHSSF			14	1787.79	WT apo 20210526	1	1790.38	0.005719	1.5135	0.021064	4.16223	0.000525	2.522501666666667	0.0351067	18.017869047619048	0.6	1
IDH1	183	197	37	15	YNQDKSIEDFAHSSF			14	1787.79	WT apo 20210526	2	1790.43	0.039171	1.56654	0.044107	4.16233	0.005035	2.848249090909091	0.0801945	20.344636363636365	0.55	1
IDH1	183	197	37	15	YNQDKSIEDFAHSSF			14	1787.79	WT apo 20210526	5	1790.58	0.076384	1.71426	0.079028	4.16366	0.004355	3.1168272727272726	0.14368727272727272	22.263051948051945	0.55	1
IDH1	183	198	38	16	YNQDKSIEDFAHSSFQ			15	1915.85	WT Ca NADP ICT 20210528	0	1916.89	0.031948	0	0	4.0112	0.004006	0	0	0	1	1
IDH1	183	198	38	16	YNQDKSIEDFAHSSFQ			15	1915.85	WT Ca NADP ICT 20210528	0.5	1918.3	0.037181	1.41448	0.049022	4.00398	0.000764	2.2814193548387096	0.0790677	15.209462365591397	0.62	1
IDH1	183	198	38	16	YNQDKSIEDFAHSSFQ			15	1915.85	WT Ca NADP ICT 20210528	1	1918.43	0.016808	1.54054	0.0361	4.00439	0.00022	2.56756	0.0601667	17.117066666666666	0.6	1
IDH1	183	198	38	16	YNQDKSIEDFAHSSFQ			15	1915.85	WT Ca NADP ICT 20210528	2	1918.51	0.106991	1.61899	0.111659	4.00251	0.001513	2.9436145454545453	0.2030163636363636	19.624096969696968	0.55	1
IDH1	183	198	38	16	YNQDKSIEDFAHSSFQ			15	1915.85	WT Ca NADP ICT 20210528	5	1918.45	0.020342	1.55965	0.037875	4.00541	0.002379	2.835730909090909	0.0688636	18.90487272727273	0.55	1
IDH1	183	198	38	16	YNQDKSIEDFAHSSFQ			15	1915.85	WT NADP ICT 20210527	0	1916.88	0.009246	0	0	4.01208	0.004731	0	0	0	1	1
IDH1	183	198	38	16	YNQDKSIEDFAHSSFQ			15	1915.85	WT NADP ICT 20210527	0.5	1918.53	0.081258	1.64952	0.081783	4.00556	0.001504	2.660516129032258	0.13190806451612902	17.73677419354839	0.62	1
IDH1	183	198	38	16	YNQDKSIEDFAHSSFQ			15	1915.85	WT NADP ICT 20210527	1	1918.67	0.030433	1.79279	0.031807	4.00509	0.001618	2.987976666666667	0.0530117	19.919844444444447	0.6	1
IDH1	183	198	38	16	YNQDKSIEDFAHSSFQ			15	1915.85	WT NADP ICT 20210527	2	1918.58	0.125841	1.70292	0.12618	4.00527	0.002334	3.096212727272727	0.22941818181818177	20.64141818181818	0.55	1
IDH1	183	198	38	16	YNQDKSIEDFAHSSFQ			15	1915.85	WT NADP ICT 20210527	5	1918.78	0.021648	1.90401	0.02354	4.00293	0.002399	3.4618399999999996	0.0428	23.07893333333333	0.55	1
IDH1	183	198	38	16	YNQDKSIEDFAHSSFQ			15	1915.85	WT apo 20210526	0	1916.86	0.028433	0	0	4.00865	0.004887	0	0	0	1	1
IDH1	183	198	38	16	YNQDKSIEDFAHSSFQ			15	1915.85	WT apo 20210526	0.5	1918.53	0.0285	1.66778	0.040258	4.00385	0.000944	2.689967741935484	0.0649323	17.933118279569893	0.62	1
IDH1	183	198	38	16	YNQDKSIEDFAHSSFQ			15	1915.85	WT apo 20210526	1	1918.6	0.027122	1.74273	0.039295	4.00254	0.000509	2.904558333333333	0.0654917	19.363722222222222	0.6	1
IDH1	183	198	38	16	YNQDKSIEDFAHSSFQ			15	1915.85	WT apo 20210526	2	1918.65	0.037978	1.78905	0.047442	4.00256	0.005022	3.252812727272727	0.0862582	21.685418181818182	0.55	1
IDH1	183	198	38	16	YNQDKSIEDFAHSSFQ			15	1915.85	WT apo 20210526	5	1918.75	0.106756	1.88615	0.110478	4.00695	0.001622	3.429363636363636	0.2008690909090909	22.86242424242424	0.55	1
IDH1	183	200	39	18	YNQDKSIEDFAHSSFQMA			17	2117.92	WT Ca NADP ICT 20210528	0	2119.11	0.009058	0	0	4.37402	0.0039	0	0	0	1	1
IDH1	183	200	39	18	YNQDKSIEDFAHSSFQMA			17	2117.92	WT Ca NADP ICT 20210528	0.5	2120.58	0.048493	1.46548	0.049332	4.36516	0.001534	2.363675806451613	0.0795677	13.903975332068311	0.62	1
IDH1	183	200	39	18	YNQDKSIEDFAHSSFQMA			17	2117.92	WT Ca NADP ICT 20210528	1	2120.7	0.016771	1.58823	0.01906	4.36647	0.000635	2.64705	0.0317667	15.570911764705883	0.6	1
IDH1	183	200	39	18	YNQDKSIEDFAHSSFQMA			17	2117.92	WT Ca NADP ICT 20210528	2	2120.71	0.034252	1.59614	0.035429	4.36432	0.002086	2.902063636363636	0.0644164	17.07096256684492	0.55	1
IDH1	183	200	39	18	YNQDKSIEDFAHSSFQMA			17	2117.92	WT Ca NADP ICT 20210528	5	2120.68	0.013207	1.56998	0.016014	4.36831	0.003186	2.8545072727272727	0.029116363636363635	16.791219251336898	0.55	1
IDH1	183	200	39	18	YNQDKSIEDFAHSSFQMA			17	2117.92	WT NADP ICT 20210527	0	2119.16	0.027964	0	0	4.37815	0.006575	0	0	0	1	1
IDH1	183	200	39	18	YNQDKSIEDFAHSSFQMA			17	2117.92	WT NADP ICT 20210527	0.5	2120.79	0.050592	1.63331	0.057806	4.36965	0.000365	2.634375806451613	0.0932355	15.496328273244783	0.62	1
IDH1	183	200	39	18	YNQDKSIEDFAHSSFQMA			17	2117.92	WT NADP ICT 20210527	1	2120.95	0.078823	1.7949	0.083636	4.36819	0.001845	2.991496666666667	0.13939333333333334	17.597039215686276	0.6	1
IDH1	183	200	39	18	YNQDKSIEDFAHSSFQMA			17	2117.92	WT NADP ICT 20210527	2	2120.85	0.08073	1.69023	0.085436	4.36888	0.001861	3.0731399999999995	0.1553381818181818	18.077294117647057	0.55	1
IDH1	183	200	39	18	YNQDKSIEDFAHSSFQMA			17	2117.92	WT NADP ICT 20210527	5	2120.99	0.056937	1.83654	0.063433	4.36698	0.004637	3.3391690909090905	0.11533272727272727	19.64217112299465	0.55	1
IDH1	183	200	39	18	YNQDKSIEDFAHSSFQMA			17	2117.92	WT apo 20210526	0	2119.1	0.022319	0	0	4.37171	0.005564	0	0	0	1	1
IDH1	183	200	39	18	YNQDKSIEDFAHSSFQMA			17	2117.92	WT apo 20210526	0.5	2120.74	0.013937	1.6464	0.026313	4.36567	0.001037	2.655482258064516	0.0424403	15.62048387096774	0.62	1
IDH1	183	200	39	18	YNQDKSIEDFAHSSFQMA			17	2117.92	WT apo 20210526	1	2120.88	0.036739	1.77684	0.042987	4.36517	0.001053	2.9614033333333336	0.071645	17.42001960784314	0.6	1
IDH1	183	200	39	18	YNQDKSIEDFAHSSFQMA			17	2117.92	WT apo 20210526	2	2120.87	0.030411	1.77065	0.037722	4.36682	0.005366	3.2193672727272724	0.0685855	18.937454545454543	0.55	1
IDH1	183	200	39	18	YNQDKSIEDFAHSSFQMA			17	2117.92	WT apo 20210526	5	2120.96	0.097055	1.86089	0.099588	4.36724	0.002959	3.3834327272727274	0.18106909090909087	19.902545454545457	0.55	1
IDH1	192	198	40	7	FAHSSFQ			6	823.373	WT Ca NADP ICT 20210528	0	823.766	0.016105	0	0	3.00527	0.011504	0	0	0	1	1
IDH1	192	198	40	7	FAHSSFQ			6	823.373	WT Ca NADP ICT 20210528	0.5	823.847	0.028285	0.080667	0.032549	2.98977	0.000784	0.13010806451612902	0.0524984	2.168467741935484	0.62	1
IDH1	192	198	40	7	FAHSSFQ			6	823.373	WT Ca NADP ICT 20210528	1	823.847	0.003857	0.08055	0.01656	2.98887	0.001047	0.13425	0.0276	2.2375000000000003	0.6	1
IDH1	192	198	40	7	FAHSSFQ			6	823.373	WT Ca NADP ICT 20210528	2	823.852	0.016512	0.086109	0.023065	2.98899	0.000894	0.1565618181818182	0.0419364	2.6093636363636366	0.55	1
IDH1	192	198	40	7	FAHSSFQ			6	823.373	WT Ca NADP ICT 20210528	5	823.845	0.016175	0.079	0.022825	2.99489	0.003007	0.14363636363636362	0.0415	2.3939393939393936	0.55	1
IDH1	192	198	40	7	FAHSSFQ			6	823.373	WT NADP ICT 20210527	0	823.751	0.009387	0	0	3.00456	0.009763	0	0	0	1	1
IDH1	192	198	40	7	FAHSSFQ			6	823.373	WT NADP ICT 20210527	0.5	823.833	0.025726	0.08193	0.027385	2.99252	0.002438	0.13214516129032258	0.0441694	2.20242	0.62	1
IDH1	192	198	40	7	FAHSSFQ			6	823.373	WT NADP ICT 20210527	1	823.863	0.015193	0.111816	0.017859	2.99022	0.002259	0.18636	0.029765	3.106	0.6	1
IDH1	192	198	40	7	FAHSSFQ			6	823.373	WT NADP ICT 20210527	2	823.848	0.011598	0.096776	0.01492	2.99245	0.002048	0.17595636363636363	0.027127272727272722	2.9326060606060604	0.55	1
IDH1	192	198	40	7	FAHSSFQ			6	823.373	WT NADP ICT 20210527	5	823.852	0.009566	0.10006	0.013402	2.9916	0.001236	0.18192727272727272	0.024367272727272727	3.032121212121212	0.55	1
IDH1	192	198	40	7	FAHSSFQ			6	823.373	WT apo 20210526	0	823.768	0.019332	0	0	3.0007	0.011451	0	0	0	1	1
IDH1	192	198	40	7	FAHSSFQ			6	823.373	WT apo 20210526	0.5	823.844	0.009383	0.0761	0.021489	2.98937	0.000806	0.12274193548387097	0.0346597	2.045698924731183	0.62	1
IDH1	192	198	40	7	FAHSSFQ			6	823.373	WT apo 20210526	1	823.836	0.017838	0.067586	0.026304	2.98829	0.000515	0.11264333333333333	0.043840000000000004	1.8773888888888888	0.6	1
IDH1	192	198	40	7	FAHSSFQ			6	823.373	WT apo 20210526	2	823.852	0.017757	0.08427	0.026249	2.98953	0.002644	0.1532181818181818	0.0477255	2.5536363636363637	0.55	1
IDH1	192	198	40	7	FAHSSFQ			6	823.373	WT apo 20210526	5	823.855	0.010262	0.087056	0.021887	2.99719	0.003754	0.15828363636363635	0.0397945	2.638060606060606	0.55	1
IDH1	198	207	41	10	QMALSKGWPL			8	1130.6	WT Ca NADP ICT 20210528	0	1131.23	0.01069	0	0	4.71164	0.00388	0	0	0	1	1
IDH1	198	207	41	10	QMALSKGWPL			8	1130.6	WT Ca NADP ICT 20210528	0.5	1131.38	0.024062	0.151457	0.02633	4.72657	0.000559	0.24428548387096777	0.0424677	3.053568548387097	0.62	1
IDH1	198	207	41	10	QMALSKGWPL			8	1130.6	WT Ca NADP ICT 20210528	1	1131.43	0.019352	0.199787	0.022109	4.72067	0.001182	0.3329783333333333	0.0368483	4.162229166666666	0.6	1
IDH1	198	207	41	10	QMALSKGWPL			8	1130.6	WT Ca NADP ICT 20210528	2	1131.52	0.016428	0.292071	0.0196	4.72326	0.002572	0.5310381818181819	0.0356364	6.637977272727273	0.55	1
IDH1	198	207	41	10	QMALSKGWPL			8	1130.6	WT Ca NADP ICT 20210528	5	1131.74	0.006258	0.5128	0.012387	4.7245	0.003647	0.9323636363636364	0.0225218	11.654545454545454	0.55	1
IDH1	198	207	41	10	QMALSKGWPL			8	1130.6	WT NADP ICT 20210527	0	1131.22	0.019245	0	0	4.71362	0.002337	0	0	0	1	1
IDH1	198	207	41	10	QMALSKGWPL			8	1130.6	WT NADP ICT 20210527	0.5	1131.37	0.015003	0.155058	0.024402	4.72285	0.0038	0.2500935483870968	0.039358064516129034	3.12617	0.62	1
IDH1	198	207	41	10	QMALSKGWPL			8	1130.6	WT NADP ICT 20210527	1	1131.4	0.028444	0.189137	0.034343	4.72468	0.002351	0.31522833333333333	0.057238333333333336	3.940354166666667	0.6	1
IDH1	198	207	41	10	QMALSKGWPL			8	1130.6	WT NADP ICT 20210527	2	1131.54	0.014529	0.321004	0.024113	4.72639	0.001963	0.5836436363636364	0.043841818181818176	7.295545454545454	0.55	1
IDH1	198	207	41	10	QMALSKGWPL			8	1130.6	WT NADP ICT 20210527	5	1131.69	0.03401	0.478206	0.039077	4.72352	0.002027	0.8694654545454545	0.0710491	10.868318181818182	0.55	1
IDH1	198	207	41	10	QMALSKGWPL			8	1130.6	WT apo 20210526	0	1131.23	0.023953	0	0	4.71132	0.004341	0	0	0	1	1
IDH1	198	207	41	10	QMALSKGWPL			8	1130.6	WT apo 20210526	0.5	1131.38	0.027359	0.148917	0.036363	4.71948	0.003628	0.24018870967741934	0.05865	3.0023588709677416	0.62	1
IDH1	198	207	41	10	QMALSKGWPL			8	1130.6	WT apo 20210526	1	1131.44	0.014111	0.211126	0.0278	4.72119	0.002276	0.35187666666666667	0.0463333	4.398458333333333	0.6	1
IDH1	198	207	41	10	QMALSKGWPL			8	1130.6	WT apo 20210526	2	1131.51	0.020138	0.273828	0.031293	4.72152	0.004694	0.4978690909090909	0.056896363636363634	6.2233636363636355	0.55	1
IDH1	198	207	41	10	QMALSKGWPL			8	1130.6	WT apo 20210526	5	1131.69	0.008459	0.453029	0.025402	4.72499	0.004357	0.8236890909090908	0.0461855	10.296113636363636	0.55	1
IDH1	198	208	42	11	QMALSKGWPLY			9	1293.67	WT Ca NADP ICT 20210528	0	1294.6	0.024883	0	0	4.77773	0.006164	0	0	0	1	1
IDH1	198	208	42	11	QMALSKGWPLY			9	1293.67	WT Ca NADP ICT 20210528	0.5	1294.69	0.028433	0.084372	0.037784	4.79229	0.002643	0.13608387096774194	0.0609419	1.5120430107526883	0.62	1
IDH1	198	208	42	11	QMALSKGWPLY			9	1293.67	WT Ca NADP ICT 20210528	1	1294.72	0.010973	0.122646	0.027195	4.7922	0.002684	0.20441	0.045325000000000004	2.2712222222222223	0.6	1
IDH1	198	208	42	11	QMALSKGWPLY			9	1293.67	WT Ca NADP ICT 20210528	2	1294.81	0.005534	0.212009	0.025491	4.78881	0.002376	0.3854709090909091	0.0463473	4.283010101010102	0.55	1
IDH1	198	208	42	11	QMALSKGWPLY			9	1293.67	WT Ca NADP ICT 20210528	5	1294.99	0.018013	0.391646	0.030719	4.7934	0.002363	0.7120836363636363	0.0558527	7.912040404040403	0.55	1
IDH1	198	208	42	11	QMALSKGWPLY			9	1293.67	WT NADP ICT 20210527	0	1294.61	0.023134	0	0	4.77651	0.002748	0	0	0	1	1
IDH1	198	208	42	11	QMALSKGWPLY			9	1293.67	WT NADP ICT 20210527	0.5	1294.68	0.021585	0.063118	0.03164	4.79106	0.005387	0.1018032258064516	0.0510323	1.1311469534050176	0.62	1
IDH1	198	208	42	11	QMALSKGWPLY			9	1293.67	WT NADP ICT 20210527	1	1294.72	0.004536	0.111446	0.023575	4.79248	0.004572	0.18574333333333334	0.0392917	2.063814814814815	0.6	1
IDH1	198	208	42	11	QMALSKGWPLY			9	1293.67	WT NADP ICT 20210527	2	1294.78	0.032944	0.168184	0.040255	4.79099	0.004385	0.3057890909090909	0.0731909	3.3976565656565656	0.55	1
IDH1	198	208	42	11	QMALSKGWPLY			9	1293.67	WT NADP ICT 20210527	5	1294.96	0.016447	0.351799	0.028385	4.79576	0.010931	0.6396345454545453	0.0516091	7.107050505050504	0.55	1
IDH1	198	208	42	11	QMALSKGWPLY			9	1293.67	WT apo 20210526	0	1294.58	0.015099	0	0	4.77536	0.006282	0	0	0	1	1
IDH1	198	208	42	11	QMALSKGWPLY			9	1293.67	WT apo 20210526	0.5	1294.68	0.034666	0.101748	0.037812	4.78472	0.004327	0.16410967741935484	0.0609871	1.8234408602150538	0.62	1
IDH1	198	208	42	11	QMALSKGWPLY			9	1293.67	WT apo 20210526	1	1294.73	0.017832	0.149886	0.023366	4.78635	0.003387	0.24981	0.0389433	2.7756666666666665	0.6	1
IDH1	198	208	42	11	QMALSKGWPLY			9	1293.67	WT apo 20210526	2	1294.79	0.00268	0.212338	0.015335	4.78959	0.004646	0.38606909090909086	0.027881818181818178	4.289656565656565	0.55	1
IDH1	198	208	42	11	QMALSKGWPLY			9	1293.67	WT apo 20210526	5	1294.93	0.028556	0.346706	0.032302	4.79324	0.002595	0.6303745454545454	0.058730909090909084	7.004161616161615	0.55	1
IDH1	198	209	43	12	QMALSKGWPLYL			10	1406.75	WT Ca NADP ICT 20210528	0	1407.65	0.042046	0	0	5.26661	0.003391	0	0	0	1	1
IDH1	198	209	43	12	QMALSKGWPLYL			10	1406.75	WT Ca NADP ICT 20210528	0.5	1407.75	0.015041	0.105069	0.044655	5.28294	0.002247	0.16946612903225805	0.0720242	1.6946612903225806	0.62	1
IDH1	198	209	43	12	QMALSKGWPLYL			10	1406.75	WT Ca NADP ICT 20210528	1	1407.8	0.010515	0.152869	0.043341	5.2806	0.001063	0.2547816666666667	0.072235	2.547816666666667	0.6	1
IDH1	198	209	43	12	QMALSKGWPLYL			10	1406.75	WT Ca NADP ICT 20210528	2	1407.88	0.011	0.234907	0.043461	5.28059	0.005488	0.42710363636363635	0.07902	4.271036363636363	0.55	1
IDH1	198	209	43	12	QMALSKGWPLYL			10	1406.75	WT Ca NADP ICT 20210528	5	1408.06	0.009035	0.407501	0.043006	5.28046	0.005124	0.7409109090909091	0.0781927	7.409109090909091	0.55	1
IDH1	198	209	43	12	QMALSKGWPLYL			10	1406.75	WT NADP ICT 20210527	0	1407.67	0.007925	0	0	5.26723	0.002525	0	0	0	1	1
IDH1	198	209	43	12	QMALSKGWPLYL			10	1406.75	WT NADP ICT 20210527	0.5	1407.76	0.01166	0.088202	0.014098	5.27744	0.006974	0.14226129032258064	0.022738709677419353	1.4226129032258066	0.62	1
IDH1	198	209	43	12	QMALSKGWPLYL			10	1406.75	WT NADP ICT 20210527	1	1407.79	0.00625	0.11394	0.010093	5.28099	0.002358	0.1899	0.016821666666666665	1.899	0.6	1
IDH1	198	209	43	12	QMALSKGWPLYL			10	1406.75	WT NADP ICT 20210527	2	1407.87	0.009269	0.199353	0.012195	5.28377	0.0017	0.36245999999999995	0.0221727	3.624599999999999	0.55	1
IDH1	198	209	43	12	QMALSKGWPLYL			10	1406.75	WT NADP ICT 20210527	5	1408.06	0.011948	0.390813	0.014337	5.27988	0.002714	0.7105690909090909	0.026067272727272727	7.105690909090908	0.55	1
IDH1	198	209	43	12	QMALSKGWPLYL			10	1406.75	WT apo 20210526	0	1407.6	0.022017	0	0	5.26422	0.007486	0	0	0	1	1
IDH1	198	209	43	12	QMALSKGWPLYL			10	1406.75	WT apo 20210526	0.5	1407.75	0.009063	0.149163	0.023809	5.27277	0.006389	0.24058548387096773	0.0384016	2.4058548387096774	0.62	1
IDH1	198	209	43	12	QMALSKGWPLYL			10	1406.75	WT apo 20210526	1	1407.77	0.017052	0.17331	0.027848	5.27673	0.00829	0.28885	0.046413333333333334	2.8885	0.6	1
IDH1	198	209	43	12	QMALSKGWPLYL			10	1406.75	WT apo 20210526	2	1407.86	0.015861	0.259725	0.027135	5.27855	0.005988	0.47222727272727266	0.0493364	4.722272727272727	0.55	1
IDH1	198	209	43	12	QMALSKGWPLYL			10	1406.75	WT apo 20210526	5	1408.05	0.015049	0.452839	0.026668	5.27954	0.00831	0.8233436363636363	0.048487272727272726	8.233436363636363	0.55	1
IDH1	198	216	44	19	QMALSKGWPLYLSTKNTIL			17	2164.18	WT Ca NADP ICT 20210528	0	2165.48	0.026215	0	0	4.8907	0.001611	0	0	0	1	1
IDH1	198	216	44	19	QMALSKGWPLYLSTKNTIL			17	2164.18	WT Ca NADP ICT 20210528	0.5	2166.98	0.03692	1.49426	0.04528	4.90727	0.002583	2.4101048387096773	0.0730323	14.177087286527513	0.62	1
IDH1	198	216	44	19	QMALSKGWPLYLSTKNTIL			17	2164.18	WT Ca NADP ICT 20210528	1	2167.18	0.019439	1.70315	0.032636	4.90452	0.000692	2.8385866666666666	0.054393333333333335	16.69756862745098	0.6	1
IDH1	198	216	44	19	QMALSKGWPLYLSTKNTIL			17	2164.18	WT Ca NADP ICT 20210528	2	2167.32	0.048049	1.8375	0.054735	4.90648	0.005328	3.3409090909090904	0.0995182	19.652406417112296	0.55	1
IDH1	198	216	44	19	QMALSKGWPLYLSTKNTIL			17	2164.18	WT Ca NADP ICT 20210528	5	2167.58	0.02227	2.098	0.034397	4.90464	0.006283	3.8145472727272725	0.06254	22.438513368983955	0.55	1
IDH1	198	216	44	19	QMALSKGWPLYLSTKNTIL			17	2164.18	WT NADP ICT 20210527	0	2165.45	0.012762	0	0	4.89077	0.001474	0	0	0	1	1
IDH1	198	216	44	19	QMALSKGWPLYLSTKNTIL			17	2164.18	WT NADP ICT 20210527	0.5	2167.99	0.080953	2.53169	0.081953	4.90402	0.004057	4.083366129032258	0.13218225806451614	24.01980075901328	0.62	1
IDH1	198	216	44	19	QMALSKGWPLYLSTKNTIL			17	2164.18	WT NADP ICT 20210527	1	2168.26	0.060618	2.80695	0.061946	4.90433	0.002193	4.6782433333333335	0.10324333333333334	27.519078431372552	0.6	1
IDH1	198	216	44	19	QMALSKGWPLYLSTKNTIL			17	2164.18	WT NADP ICT 20210527	2	2168.45	0.060429	2.99345	0.061762	4.9076	0.00198	5.4426381818181815	0.11229454545454544	32.01551871657754	0.55	1
IDH1	198	216	44	19	QMALSKGWPLYLSTKNTIL			17	2164.18	WT NADP ICT 20210527	5	2168.62	0.038023	3.16609	0.040108	4.90408	0.005815	5.7565290909090905	0.0729236	33.8619	0.55	1
IDH1	198	216	44	19	QMALSKGWPLYLSTKNTIL			17	2164.18	WT apo 20210526	0	2165.43	0.002497	0	0	4.8901	0.002192	0	0	0	1	1
IDH1	198	216	44	19	QMALSKGWPLYLSTKNTIL			17	2164.18	WT apo 20210526	0.5	2168.15	0.07161	2.71672	0.071654	4.90126	0.005278	4.381814516129032	0.11557096774193548	25.775379506641364	0.62	1
IDH1	198	216	44	19	QMALSKGWPLYLSTKNTIL			17	2164.18	WT apo 20210526	1	2168.41	0.046194	2.98225	0.046261	4.90364	0.004221	4.970423333333334	0.0771017	29.23778431372549	0.6	1
IDH1	198	216	44	19	QMALSKGWPLYLSTKNTIL			17	2164.18	WT apo 20210526	2	2168.56	0.056037	3.12387	0.056093	4.90086	0.003711	5.6797654545454535	0.10198727272727272	33.41038502673796	0.55	1
IDH1	198	216	44	19	QMALSKGWPLYLSTKNTIL			17	2164.18	WT apo 20210526	5	2168.89	0.025978	3.46165	0.026098	4.90457	0.007601	6.293901818181817	0.047450909090909085	37.02295187165775	0.55	1
IDH1	199	208	45	10	MALSKGWPLY			8	1165.61	WT Ca NADP ICT 20210528	0	1166.39	0.036521	0	0	4.7684	0.004717	0	0	0	1	1
IDH1	199	208	45	10	MALSKGWPLY			8	1165.61	WT Ca NADP ICT 20210528	0.5	1166.49	0.006785	0.099677	0.037146	4.78043	0.005591	0.1607693548387097	0.059912903225806446	2.009616935483871	0.62	1
IDH1	199	208	45	10	MALSKGWPLY			8	1165.61	WT Ca NADP ICT 20210528	1	1166.52	0.010984	0.134261	0.038137	4.77679	0.001304	0.22376833333333332	0.0635617	2.7971041666666663	0.6	1
IDH1	199	208	45	10	MALSKGWPLY			8	1165.61	WT Ca NADP ICT 20210528	2	1166.58	0.008954	0.192833	0.037602	4.77716	0.00197	0.3506054545454545	0.0683673	4.382568181818181	0.55	1
IDH1	199	208	45	10	MALSKGWPLY			8	1165.61	WT Ca NADP ICT 20210528	5	1166.75	0.004238	0.364885	0.036766	4.78163	0.006129	0.6634272727272728	0.0668473	8.29284	0.55	1
IDH1	199	208	45	10	MALSKGWPLY			8	1165.61	WT NADP ICT 20210527	0	1166.36	0.030427	0	0	4.76642	0.002911	0	0	0	1	1
IDH1	199	208	45	10	MALSKGWPLY			8	1165.61	WT NADP ICT 20210527	0.5	1166.48	0.007083	0.116161	0.03124	4.77911	0.005201	0.18735645161290324	0.0503871	2.3419556451612906	0.62	1
IDH1	199	208	45	10	MALSKGWPLY			8	1165.61	WT NADP ICT 20210527	1	1166.52	0.005204	0.157317	0.030869	4.77942	0.001046	0.262195	0.0514483	3.27744	0.6	1
IDH1	199	208	45	10	MALSKGWPLY			8	1165.61	WT NADP ICT 20210527	2	1166.58	0.006841	0.216685	0.031186	4.78154	0.002512	0.3939727272727272	0.0567018	4.92466	0.55	1
IDH1	199	208	45	10	MALSKGWPLY			8	1165.61	WT NADP ICT 20210527	5	1166.73	0.00761	0.366362	0.031364	4.77717	0.002888	0.6661127272727273	0.057025454545454546	8.326409090909092	0.55	1
IDH1	199	208	45	10	MALSKGWPLY			8	1165.61	WT apo 20210526	0	1166.37	0.026517	0	0	4.76785	0.00449	0	0	0	1	1
IDH1	199	208	45	10	MALSKGWPLY			8	1165.61	WT apo 20210526	0.5	1166.49	0.015941	0.12438	0.030939	4.77516	0.004486	0.20061290322580647	0.0499016	2.507661290322581	0.62	1
IDH1	199	208	45	10	MALSKGWPLY			8	1165.61	WT apo 20210526	1	1166.52	0.011831	0.149148	0.029036	4.77359	0.00459	0.24858000000000002	0.0483933	3.1072500000000005	0.6	1
IDH1	199	208	45	10	MALSKGWPLY			8	1165.61	WT apo 20210526	2	1166.58	0.014319	0.209597	0.030136	4.77616	0.006343	0.3810854545454545	0.0547927	4.763568181818181	0.55	1
IDH1	199	208	45	10	MALSKGWPLY			8	1165.61	WT apo 20210526	5	1166.72	0.011767	0.346834	0.02901	4.77957	0.004836	0.6306072727272727	0.0527455	7.882590909090909	0.55	1
IDH1	199	209	46	11	MALSKGWPLYL			9	1278.69	WT Ca NADP ICT 20210528	0	1279.5	0.017489	0	0	5.27752	0.004099	0	0	0	1	1
IDH1	199	209	46	11	MALSKGWPLYL			9	1278.69	WT Ca NADP ICT 20210528	0.5	1279.58	0.002612	0.085419	0.017683	5.2963	0.002539	0.1377725806451613	0.028520967741935487	1.5308064516129032	0.62	1
IDH1	199	209	46	11	MALSKGWPLYL			9	1278.69	WT Ca NADP ICT 20210528	1	1279.62	0.013992	0.124024	0.022397	5.29261	0.000599	0.20670666666666668	0.0373283	2.296740740740741	0.6	1
IDH1	199	209	46	11	MALSKGWPLYL			9	1278.69	WT Ca NADP ICT 20210528	2	1279.73	0.007465	0.231251	0.019016	5.29169	0.004349	0.42045636363636363	0.034574545454545455	4.671737373737374	0.55	1
IDH1	199	209	46	11	MALSKGWPLYL			9	1278.69	WT Ca NADP ICT 20210528	5	1279.87	0.039951	0.37342	0.043612	5.29232	0.005867	0.6789454545454544	0.0792945	7.543838383838382	0.55	1
IDH1	199	209	46	11	MALSKGWPLYL			9	1278.69	WT NADP ICT 20210527	0	1279.49	0.024376	0	0	5.27728	0.002282	0	0	0	1	1
IDH1	199	209	46	11	MALSKGWPLYL			9	1278.69	WT NADP ICT 20210527	0.5	1279.58	0.008198	0.094924	0.025718	5.28971	0.006426	0.1531032258064516	0.041480645161290325	1.701146953405018	0.62	1
IDH1	199	209	46	11	MALSKGWPLYL			9	1278.69	WT NADP ICT 20210527	1	1279.64	0.018267	0.149953	0.030461	5.29406	0.002076	0.24992166666666668	0.0507683	2.7769074074074074	0.6	1
IDH1	199	209	46	11	MALSKGWPLYL			9	1278.69	WT NADP ICT 20210527	2	1279.71	0.013143	0.219032	0.027694	5.29541	0.002275	0.39824	0.0503527	4.424888888888889	0.55	1
IDH1	199	209	46	11	MALSKGWPLYL			9	1278.69	WT NADP ICT 20210527	5	1279.88	0.006502	0.391619	0.025229	5.29175	0.003388	0.7120345454545454	0.0458709	7.911494949494949	0.55	1
IDH1	199	209	46	11	MALSKGWPLYL			9	1278.69	WT apo 20210526	0	1279.46	0.015914	0	0	5.27673	0.006203	0	0	0	1	1
IDH1	199	209	46	11	MALSKGWPLYL			9	1278.69	WT apo 20210526	0.5	1279.58	0.020555	0.121371	0.025995	5.28413	0.006237	0.19575967741935485	0.041927419354838714	2.1751075268817206	0.62	1
IDH1	199	209	46	11	MALSKGWPLYL			9	1278.69	WT apo 20210526	1	1279.64	0.022277	0.18222	0.027377	5.28664	0.008085	0.3037	0.0456283	3.3744444444444444	0.6	1
IDH1	199	209	46	11	MALSKGWPLYL			9	1278.69	WT apo 20210526	2	1279.7	0.006612	0.237809	0.017233	5.28934	0.005052	0.43237999999999993	0.0313327	4.804222222222221	0.55	1
IDH1	199	209	46	11	MALSKGWPLYL			9	1278.69	WT apo 20210526	5	1279.84	0.008146	0.379873	0.017878	5.29116	0.007989	0.6906781818181817	0.032505454545454546	7.6742	0.55	1
IDH1	201	208	47	8	LSKGWPLY			6	963.53	WT Ca NADP ICT 20210528	0	964.05	0.034486	0	0	4.4884	0.00066	0	0	0	1	1
IDH1	201	208	47	8	LSKGWPLY			6	963.53	WT Ca NADP ICT 20210528	0.5	964.138	0.015954	0.088885	0.037998	4.49229	0.002238	0.14336290322580647	0.0612871	2.3893817204301078	0.62	1
IDH1	201	208	47	8	LSKGWPLY			6	963.53	WT Ca NADP ICT 20210528	1	964.164	0.017586	0.114518	0.038712	4.49058	0.000115	0.19086333333333333	0.06452	3.1810555555555555	0.6	1
IDH1	201	208	47	8	LSKGWPLY			6	963.53	WT Ca NADP ICT 20210528	2	964.175	0.015405	0.125897	0.037771	4.48861	0.001645	0.22890363636363636	0.0686745	3.815060606060606	0.55	1
IDH1	201	208	47	8	LSKGWPLY			6	963.53	WT Ca NADP ICT 20210528	5	964.311	0.017013	0.260957	0.038455	4.49282	0.002713	0.4744672727272727	0.0699182	7.907787878787878	0.55	1
IDH1	201	208	47	8	LSKGWPLY			6	963.53	WT NADP ICT 20210527	0	964.055	0.018724	0	0	4.49208	0.003695	0	0	0	1	1
IDH1	201	208	47	8	LSKGWPLY			6	963.53	WT NADP ICT 20210527	0.5	964.126	0.015292	0.070339	0.024175	4.49352	0.000727	0.11345	0.0389919	1.8908333333333331	0.62	1
IDH1	201	208	47	8	LSKGWPLY			6	963.53	WT NADP ICT 20210527	1	964.16	0.010246	0.104983	0.021344	4.49308	0.001782	0.1749716666666667	0.0355733	2.9161944444444448	0.6	1
IDH1	201	208	47	8	LSKGWPLY			6	963.53	WT NADP ICT 20210527	2	964.187	0.022677	0.131538	0.029408	4.49399	0.001409	0.23915999999999996	0.053469090909090904	3.9859999999999993	0.55	1
IDH1	201	208	47	8	LSKGWPLY			6	963.53	WT NADP ICT 20210527	5	964.32	0.019385	0.264393	0.026951	4.49189	0.002327	0.4807145454545454	0.049001818181818174	8.011909090909091	0.55	1
IDH1	201	208	47	8	LSKGWPLY			6	963.53	WT apo 20210526	0	964.051	0.024488	0	0	4.48624	0.005254	0	0	0	1	1
IDH1	201	208	47	8	LSKGWPLY			6	963.53	WT apo 20210526	0.5	964.118	0.011989	0.067045	0.027266	4.49119	0.001744	0.10813709677419354	0.0439774	1.802284946236559	0.62	1
IDH1	201	208	47	8	LSKGWPLY			6	963.53	WT apo 20210526	1	964.149	0.018717	0.097702	0.030822	4.49177	0.000846	0.16283666666666666	0.05137	2.713944444444444	0.6	1
IDH1	201	208	47	8	LSKGWPLY			6	963.53	WT apo 20210526	2	964.187	0.011288	0.135819	0.026965	4.48979	0.005938	0.24694363636363634	0.049027272727272725	4.1157272727272725	0.55	1
IDH1	201	208	47	8	LSKGWPLY			6	963.53	WT apo 20210526	5	964.304	0.020358	0.253028	0.031845	4.49245	0.003975	0.460051	0.0579	7.6675151515151505	0.55	1
IDH1	201	209	48	9	LSKGWPLYL			7	1076.61	WT Ca NADP ICT 20210528	0	1077.2	0.013516	0	0	5.09358	0.003516	0	0	0	1	1
IDH1	201	209	48	9	LSKGWPLYL			7	1076.61	WT Ca NADP ICT 20210528	0.5	1077.29	0.008118	0.093186	0.015767	5.1049	0.001632	0.15030000000000002	0.025430645161290323	2.1471428571428577	0.62	1
IDH1	201	209	48	9	LSKGWPLYL			7	1076.61	WT Ca NADP ICT 20210528	1	1077.31	0.027843	0.109326	0.03095	5.10277	0.000593	0.18221	0.051583333333333335	2.603	0.6	1
IDH1	201	209	48	9	LSKGWPLYL			7	1076.61	WT Ca NADP ICT 20210528	2	1077.35	0.018643	0.155687	0.023027	5.10342	0.003251	0.28306727272727267	0.041867272727272725	4.043818181818181	0.55	1
IDH1	201	209	48	9	LSKGWPLYL			7	1076.61	WT Ca NADP ICT 20210528	5	1077.47	0.020951	0.276208	0.024933	5.10378	0.003032	0.5021963636363637	0.0453327	7.174233766233766	0.55	1
IDH1	201	209	48	9	LSKGWPLYL			7	1076.61	WT NADP ICT 20210527	0	1077.19	0.013259	0	0	5.09294	0.001764	0	0	0	1	1
IDH1	201	209	48	9	LSKGWPLYL			7	1076.61	WT NADP ICT 20210527	0.5	1077.28	0.009307	0.094962	0.016199	5.1018	0.004758	0.15316451612903226	0.026127419354838713	2.188064516129032	0.62	1
IDH1	201	209	48	9	LSKGWPLYL			7	1076.61	WT NADP ICT 20210527	1	1077.31	0.000971	0.121076	0.013294	5.10511	0.004548	0.20179333333333335	0.022156666666666668	2.882761904761905	0.6	1
IDH1	201	209	48	9	LSKGWPLYL			7	1076.61	WT NADP ICT 20210527	2	1077.33	0.012911	0.143752	0.018507	5.10497	0.002365	0.26136727272727267	0.033649090909090906	3.7338181818181813	0.55	1
IDH1	201	209	48	9	LSKGWPLYL			7	1076.61	WT NADP ICT 20210527	5	1077.46	0.020234	0.268817	0.024191	5.10302	0.002458	0.4887581818181817	0.043983636363636364	6.982259740259739	0.55	1
IDH1	201	209	48	9	LSKGWPLYL			7	1076.61	WT apo 20210526	0	1077.19	0.015851	0	0	5.08824	0.006116	0	0	0	1	1
IDH1	201	209	48	9	LSKGWPLYL			7	1076.61	WT apo 20210526	0.5	1077.28	0.029514	0.091667	0.033501	5.09693	0.006048	0.14785	0.0540339	2.112142857142857	0.62	1
IDH1	201	209	48	9	LSKGWPLYL			7	1076.61	WT apo 20210526	1	1077.29	0.029034	0.103086	0.033079	5.09875	0.004871	0.17181	0.0551317	2.454428571428571	0.6	1
IDH1	201	209	48	9	LSKGWPLYL			7	1076.61	WT apo 20210526	2	1077.36	0.014315	0.17228	0.021358	5.10014	0.006495	0.3132363636363636	0.0388327	4.474805194805194	0.55	1
IDH1	201	209	48	9	LSKGWPLYL			7	1076.61	WT apo 20210526	5	1077.43	0.033328	0.241134	0.036905	5.10572	0.006178	0.4384254545454545	0.0671	6.263220779220778	0.55	1
IDH1	209	216	49	8	LSTKNTIL			7	889.535	WT Ca NADP ICT 20210528	0	889.973	0.004059	0	0	3.59222	0.002747	0	0	0	1	1
IDH1	209	216	49	8	LSTKNTIL			7	889.535	WT Ca NADP ICT 20210528	0.5	891.569	0.031115	1.59604	0.031379	3.60247	0.001785	2.574256451612903	0.0506113	36.77509216589861	0.62	1
IDH1	209	216	49	8	LSTKNTIL			7	889.535	WT Ca NADP ICT 20210528	1	891.795	0.005528	1.82265	0.006858	3.60386	0.000551	3.0377483333333335	0.011430000000000001	43.39640476190477	0.6	1
IDH1	209	216	49	8	LSTKNTIL			7	889.535	WT Ca NADP ICT 20210528	2	891.854	0.061769	1.88142	0.061902	3.60084	0.001481	3.4207654545454544	0.1125490909090909	48.868077922077916	0.55	1
IDH1	209	216	49	8	LSTKNTIL			7	889.535	WT Ca NADP ICT 20210528	5	891.859	0.039815	1.88624	0.040021	3.60479	0.002942	3.429525454545454	0.0727655	48.99322077922078	0.55	1
IDH1	209	216	49	8	LSTKNTIL			7	889.535	WT NADP ICT 20210527	0	889.977	0.005516	0	0	3.59418	0.002321	0	0	0	1	1
IDH1	209	216	49	8	LSTKNTIL			7	889.535	WT NADP ICT 20210527	0.5	892.702	0.044595	2.72565	0.044934	3.60463	0.000568	4.396204838709678	0.0724742	62.80292626728111	0.62	1
IDH1	209	216	49	8	LSTKNTIL			7	889.535	WT NADP ICT 20210527	1	892.984	0.017585	3.00758	0.01843	3.60373	0.002512	5.012626666666667	0.030716666666666666	71.60895238095239	0.6	1
IDH1	209	216	49	8	LSTKNTIL			7	889.535	WT NADP ICT 20210527	2	893.113	0.030767	3.1364	0.031257	3.6037	0.003396	5.702554545454545	0.056830909090909085	81.46506493506493	0.55	1
IDH1	209	216	49	8	LSTKNTIL			7	889.535	WT NADP ICT 20210527	5	893.183	0.057714	3.20648	0.057977	3.60153	0.001591	5.829970909090909	0.10541272727272727	83.2853	0.55	1
IDH1	209	216	49	8	LSTKNTIL			7	889.535	WT apo 20210526	0	889.945	0.009091	0	0	3.5955	0.001018	0	0	0	1	1
IDH1	209	216	49	8	LSTKNTIL			7	889.535	WT apo 20210526	0.5	892.892	0.013986	2.94697	0.016681	3.60331	0.001004	4.75317	0.0269048	67.90241935483871	0.62	1
IDH1	209	216	49	8	LSTKNTIL			7	889.535	WT apo 20210526	1	893.165	0.054042	3.21989	0.054801	3.6024	0.001059	5.36648	0.091335	76.66407142857142	0.6	1
IDH1	209	216	49	8	LSTKNTIL			7	889.535	WT apo 20210526	2	893.208	0.018952	3.2633	0.02102	3.60216	0.002863	5.933270909090909	0.0382182	84.76101298701299	0.55	1
IDH1	209	216	49	8	LSTKNTIL			7	889.535	WT apo 20210526	5	893.311	0.031833	3.36556	0.033106	3.60498	0.001392	6.119203636363636	0.0601927	87.4172	0.55	1
IDH1	209	223	50	15	LSTKNTILKKYDGRF			14	1784.01	WT Ca NADP ICT 20210528	0	1784.96	0.010636	0	0	3.36817	0.003774	0	0	0	1	1
IDH1	209	223	50	15	LSTKNTILKKYDGRF			14	1784.01	WT Ca NADP ICT 20210528	0.5	1786.11	0.050882	1.14555	0.051981	3.36947	0.000235	1.8476612903225809	0.0838403	13.197580645161292	0.62	1
IDH1	209	223	50	15	LSTKNTILKKYDGRF			14	1784.01	WT Ca NADP ICT 20210528	1	1786.4	0.01722	1.4379	0.02024	3.3695	0.000955	2.3965	0.0337333	17.117857142857144	0.6	1
IDH1	209	223	50	15	LSTKNTILKKYDGRF			14	1784.01	WT Ca NADP ICT 20210528	2	1786.63	0.016122	1.66396	0.019314	3.36749	0.001696	3.0253890909090906	0.0351164	21.609922077922075	0.55	1
IDH1	209	223	50	15	LSTKNTILKKYDGRF			14	1784.01	WT Ca NADP ICT 20210528	5	1786.78	0.043307	1.81986	0.044594	3.37426	0.00289	3.308832727272727	0.08108	23.63451948051948	0.55	1
IDH1	209	223	50	15	LSTKNTILKKYDGRF			14	1784.01	WT NADP ICT 20210527	0	1784.99	0.028117	0	0	3.37028	0.007035	0	0	0	1	1
IDH1	209	223	50	15	LSTKNTILKKYDGRF			14	1784.01	WT NADP ICT 20210527	0.5	1788.34	0.095926	3.34933	0.099961	3.37077	0.000397	5.402140322580645	0.1612274193548387	38.58671658986175	0.62	1
IDH1	209	223	50	15	LSTKNTILKKYDGRF			14	1784.01	WT NADP ICT 20210527	1	1789.24	0.088176	4.24869	0.09255	3.36831	0.001844	7.081145000000001	0.15425	50.57960714285715	0.6	1
IDH1	209	223	50	15	LSTKNTILKKYDGRF			14	1784.01	WT NADP ICT 20210527	2	1789.83	0.099725	4.837	0.103613	3.3699	0.003097	8.79455	0.1883872727272727	62.81820779220778	0.55	1
IDH1	209	223	50	15	LSTKNTILKKYDGRF			14	1784.01	WT NADP ICT 20210527	5	1790.17	0.0838	5.17556	0.088391	3.36693	0.001678	9.410112727272727	0.16071090909090907	67.21509090909092	0.55	1
IDH1	209	223	50	15	LSTKNTILKKYDGRF			14	1784.01	WT apo 20210526	0	1784.97	0.008928	0	0	3.36671	0.00474	0	0	0	1	1
IDH1	209	223	50	15	LSTKNTILKKYDGRF			14	1784.01	WT apo 20210526	0.5	1788.78	0.009331	3.80083	0.012914	3.36722	0.0008	6.130370967741936	0.020829032258064515	43.78836405529954	0.62	1
IDH1	209	223	50	15	LSTKNTILKKYDGRF			14	1784.01	WT apo 20210526	1	1789.63	0.045309	4.65506	0.04618	3.36666	0.00053	7.758436666666667	0.0769667	55.41740476190476	0.6	1
IDH1	209	223	50	15	LSTKNTILKKYDGRF			14	1784.01	WT apo 20210526	2	1790.17	0.081677	5.19765	0.082164	3.36728	0.003213	9.450276363636362	0.1493890909090909	67.50197402597402	0.55	1
IDH1	209	223	50	15	LSTKNTILKKYDGRF			14	1784.01	WT apo 20210526	5	1790.56	0.034447	5.58384	0.035585	3.37098	0.003207	10.15243818181818	0.0647	72.51741558441557	0.55	1
IDH1	210	216	51	7	STKNTIL			6	776.451	WT Ca NADP ICT 20210528	0	776.815	0.021734	0	0	3.58554	0.004333	0	0	0	1	1
IDH1	210	216	51	7	STKNTIL			6	776.451	WT Ca NADP ICT 20210528	0.5	778.234	0.020236	1.41922	0.029696	3.59858	0.002315	2.289067741935484	0.0478968	38.15112903225806	0.62	1
IDH1	210	216	51	7	STKNTIL			6	776.451	WT Ca NADP ICT 20210528	1	778.415	0.026834	1.5998	0.034532	3.60083	0.000582	2.6663333333333337	0.0575533	44.4389	0.6	1
IDH1	210	216	51	7	STKNTIL			6	776.451	WT Ca NADP ICT 20210528	2	778.493	0.029353	1.67836	0.036524	3.59715	0.001513	3.0515654545454542	0.0664073	50.85942424242423	0.55	1
IDH1	210	216	51	7	STKNTIL			6	776.451	WT Ca NADP ICT 20210528	5	778.548	0.029265	1.73305	0.036453	3.60194	0.002561	3.1510036363636362	0.0662782	52.51672727272727	0.55	1
IDH1	210	216	51	7	STKNTIL			6	776.451	WT NADP ICT 20210527	0	776.806	0.011074	0	0	3.38063	0.137512	0	0	0	1	1
IDH1	210	216	51	7	STKNTIL			6	776.451	WT NADP ICT 20210527	0.5	779.366	0.014649	2.56008	0.018363	3.30162	0.00059	4.12917	0.029617741935483874	68.81948924731182	0.62	1
IDH1	210	216	51	7	STKNTIL			6	776.451	WT NADP ICT 20210527	1	779.583	0.02987	2.77658	0.031856	3.30075	0.002029	4.627626666666667	0.0530933	77.12711111111112	0.6	1
IDH1	210	216	51	7	STKNTIL			6	776.451	WT NADP ICT 20210527	2	779.68	0.031946	2.87434	0.033811	3.30312	0.003004	5.22607	0.0614745	87.1012	0.55	1
IDH1	210	216	51	7	STKNTIL			6	776.451	WT NADP ICT 20210527	5	779.634	0.010101	2.82811	0.014989	3.30097	0.001292	5.142012727272727	0.027252727272727272	85.70021212121212	0.55	1
IDH1	210	216	51	7	STKNTIL			6	776.451	WT apo 20210526	0	776.791	0.007994	0	0	3.59086	0.001351	0	0	0	1	1
IDH1	210	216	51	7	STKNTIL			6	776.451	WT apo 20210526	0.5	779.475	0.013175	2.68474	0.015411	3.60105	0.0019	4.330232258064516	0.024856451612903226	72.1705	0.62	1
IDH1	210	216	51	7	STKNTIL			6	776.451	WT apo 20210526	1	779.697	0.0698	2.90694	0.070256	3.59963	0.000697	4.844893333333333	0.11709333333333334	80.74822222222222	0.6	1
IDH1	210	216	51	7	STKNTIL			6	776.451	WT apo 20210526	2	779.801	0.063403	3.01084	0.063905	3.59859	0.003276	5.474261818181818	0.1161909090909091	91.23769696969696	0.55	1
IDH1	210	216	51	7	STKNTIL			6	776.451	WT apo 20210526	5	779.878	0.040803	3.08739	0.041578	3.60069	0.002602	5.6134345454545445	0.0755964	93.5572	0.55	1
IDH1	210	227	52	18	STKNTILKKYDGRFKDIF			17	2174.2	WT Ca NADP ICT 20210528	0	2175.41	0.011335	0	0	3.83345	0.005398	0	0	0	1	1
IDH1	210	227	52	18	STKNTILKKYDGRFKDIF			17	2174.2	WT Ca NADP ICT 20210528	0.5	2176.53	0.03119	1.12041	0.033186	3.83311	0.00176	1.8071129032258064	0.0535258	10.630075901328272	0.62	1
IDH1	210	227	52	18	STKNTILKKYDGRFKDIF			17	2174.2	WT Ca NADP ICT 20210528	1	2176.8	0.022631	1.39432	0.025311	3.83163	0.000959	2.32387	0.042185	13.669794117647061	0.6	1
IDH1	210	227	52	18	STKNTILKKYDGRFKDIF			17	2174.2	WT Ca NADP ICT 20210528	2	2177.06	0.006992	1.6564	0.013318	3.82959	0.002172	3.011634545454545	0.024214545454545454	17.715497326203206	0.55	1
IDH1	210	227	52	18	STKNTILKKYDGRFKDIF			17	2174.2	WT Ca NADP ICT 20210528	5	2177.21	0.039303	1.80208	0.040905	3.83532	0.003078	3.276501818181818	0.0743727	19.27354010695187	0.55	1
IDH1	210	227	52	18	STKNTILKKYDGRFKDIF			17	2174.2	WT NADP ICT 20210527	0	2175.42	0.009129	0	0	3.83845	0.00805	0	0	0	1	1
IDH1	210	227	52	18	STKNTILKKYDGRFKDIF			17	2174.2	WT NADP ICT 20210527	0.5	2178.55	0.071303	3.13248	0.071885	3.83254	0.001961	5.0523870967741935	0.11594354838709678	29.719924098671726	0.62	1
IDH1	210	227	52	18	STKNTILKKYDGRFKDIF			17	2174.2	WT NADP ICT 20210527	1	2179.38	0.026676	3.96269	0.028195	3.83281	0.003022	6.604486666666667	0.0469917	38.84992156862745	0.6	1
IDH1	210	227	52	18	STKNTILKKYDGRFKDIF			17	2174.2	WT NADP ICT 20210527	2	2179.92	0.025697	4.49877	0.027271	3.83235	0.004273	8.179583636363635	0.0495836	48.11519786096255	0.55	1
IDH1	210	227	52	18	STKNTILKKYDGRFKDIF			17	2174.2	WT NADP ICT 20210527	5	2180.31	0.066029	4.88759	0.066657	3.82918	0.002226	8.886534545454545	0.12119454545454543	52.27373262032086	0.55	1
IDH1	210	227	52	18	STKNTILKKYDGRFKDIF			17	2174.2	WT apo 20210526	0	2175.38	0.023502	0	0	3.84145	0.059793	0	0	0	1	1
IDH1	210	227	52	18	STKNTILKKYDGRFKDIF			17	2174.2	WT apo 20210526	0.5	2178.96	0.032926	3.57407	0.040454	3.83076	0.000783	5.764629032258064	0.0652484	33.909582542694494	0.62	1
IDH1	210	227	52	18	STKNTILKKYDGRFKDIF			17	2174.2	WT apo 20210526	1	2179.57	0.040201	4.18404	0.046567	3.83121	0.001054	6.973396666666667	0.0776117	41.01998039215686	0.6	1
IDH1	210	227	52	18	STKNTILKKYDGRFKDIF			17	2174.2	WT apo 20210526	2	2180.03	0.087254	4.65267	0.090364	3.83202	0.004611	8.459398181818182	0.16429818181818182	49.761165775401075	0.55	1
IDH1	210	227	52	18	STKNTILKKYDGRFKDIF			17	2174.2	WT apo 20210526	5	2180.53	0.041472	5.14883	0.047669	3.83199	0.003435	9.36151	0.0866709	55.067700534759354	0.55	1
IDH1	211	227	53	17	TKNTILKKYDGRFKDIF			16	2087.16	WT Ca NADP ICT 20210528	0	2088.3	0.016494	0	0	3.91517	0.003336	0	0	0	1	1
IDH1	211	227	53	17	TKNTILKKYDGRFKDIF			16	2087.16	WT Ca NADP ICT 20210528	0.5	2090.94	0.029468	2.64758	0.03377	3.91507	0.003283	4.2702838709677415	0.0544677	26.689274193548385	0.62	1
IDH1	211	227	53	17	TKNTILKKYDGRFKDIF			16	2087.16	WT Ca NADP ICT 20210528	1	2091.23	0.064371	2.92995	0.066451	3.91757	0.000933	4.883251666666667	0.11075166666666666	30.52032291666667	0.6	1
IDH1	211	227	53	17	TKNTILKKYDGRFKDIF			16	2087.16	WT Ca NADP ICT 20210528	2	2091.39	0.098038	3.0938	0.099416	3.91518	0.001408	5.625092727272727	0.18075636363636363	35.15682954545454	0.55	1
IDH1	211	227	53	17	TKNTILKKYDGRFKDIF			16	2087.16	WT Ca NADP ICT 20210528	5	2091.48	0.097446	3.18538	0.098832	3.91944	0.002593	5.791598181818181	0.17969454545454544	36.19748863636364	0.55	1
IDH1	211	227	53	17	TKNTILKKYDGRFKDIF			16	2087.16	WT NADP ICT 20210527	0	2088.33	0.025652	0	0	3.91824	0.004032	0	0	0	1	1
IDH1	211	227	53	17	TKNTILKKYDGRFKDIF			16	2087.16	WT NADP ICT 20210527	0.5	2093.05	0.092779	4.72289	0.09626	3.91836	0.002233	7.617561290322581	0.15525806451612903	47.609758064516136	0.62	1
IDH1	211	227	53	17	TKNTILKKYDGRFKDIF			16	2087.16	WT NADP ICT 20210527	1	2093.8	0.029108	5.4705	0.038798	3.91697	0.000673	9.117496666666668	0.0646633	56.98435416666668	0.6	1
IDH1	211	227	53	17	TKNTILKKYDGRFKDIF			16	2087.16	WT NADP ICT 20210527	2	2094.37	0.051272	6.0374	0.057331	3.91784	0.003269	10.977092727272726	0.10423818181818181	68.60682954545454	0.55	1
IDH1	211	227	53	17	TKNTILKKYDGRFKDIF			16	2087.16	WT NADP ICT 20210527	5	2094.7	0.054933	6.36462	0.060627	3.91464	0.002717	11.572029090909089	0.11023090909090909	72.3252	0.55	1
IDH1	211	227	53	17	TKNTILKKYDGRFKDIF			16	2087.16	WT apo 20210526	0	2088.31	0.023589	0	0	3.91289	0.003487	0	0	0	1	1
IDH1	211	227	53	17	TKNTILKKYDGRFKDIF			16	2087.16	WT apo 20210526	0.5	2093.37	0.035102	5.06388	0.042292	3.91654	0.001829	8.16754	0.0682129	51.047137096774186	0.62	1
IDH1	211	227	53	17	TKNTILKKYDGRFKDIF			16	2087.16	WT apo 20210526	1	2094.01	0.04004	5.699	0.046472	3.91624	0.000649	9.49834	0.0774533	59.364593750000004	0.6	1
IDH1	211	227	53	17	TKNTILKKYDGRFKDIF			16	2087.16	WT apo 20210526	2	2094.43	0.112071	6.12468	0.114527	3.91285	0.006079	11.135785454545454	0.20823090909090908	69.59865909090908	0.55	1
IDH1	211	227	53	17	TKNTILKKYDGRFKDIF			16	2087.16	WT apo 20210526	5	2094.95	0.030322	6.643	0.038417	3.9169	0.003723	12.078187272727272	0.0698491	75.48867045454544	0.55	1
IDH1	217	227	54	11	KKYDGRFKDIF			10	1416.76	WT Ca NADP ICT 20210528	0	1417.66	0.031574	0	0	3.69854	0.008251	0	0	0	1	1
IDH1	217	227	54	11	KKYDGRFKDIF			10	1416.76	WT Ca NADP ICT 20210528	0.5	1417.84	0.038404	0.18691	0.049717	3.69069	0.002653	0.30146774193548387	0.0801887	3.0146774193548387	0.62	1
IDH1	217	227	54	11	KKYDGRFKDIF			10	1416.76	WT Ca NADP ICT 20210528	1	1417.85	0.029687	0.192318	0.043338	3.68838	0.004719	0.32053	0.07223	3.2053	0.6	1
IDH1	217	227	54	11	KKYDGRFKDIF			10	1416.76	WT Ca NADP ICT 20210528	2	1417.87	0.009311	0.211398	0.032918	3.69094	0.002127	0.38436	0.059850909090909094	3.8436	0.55	1
IDH1	217	227	54	11	KKYDGRFKDIF			10	1416.76	WT Ca NADP ICT 20210528	5	1417.86	0.025786	0.203003	0.040766	3.6986	0.00327	0.3690963636363636	0.07412	3.690963636363636	0.55	1
IDH1	217	227	54	11	KKYDGRFKDIF			10	1416.76	WT NADP ICT 20210527	0	1417.66	0.026095	0	0	3.70132	0.011392	0	0	0	1	1
IDH1	217	227	54	11	KKYDGRFKDIF			10	1416.76	WT NADP ICT 20210527	0.5	1418.33	0.037118	0.669017	0.045373	3.69534	0.002417	1.0790596774193548	0.0731823	10.790596774193547	0.62	1
IDH1	217	227	54	11	KKYDGRFKDIF			10	1416.76	WT NADP ICT 20210527	1	1418.6	0.022619	0.943967	0.034533	3.6941	0.003503	1.5732783333333333	0.057555	15.732783333333334	0.6	1
IDH1	217	227	54	11	KKYDGRFKDIF			10	1416.76	WT NADP ICT 20210527	2	1418.94	0.010232	1.28615	0.028029	3.69421	0.004861	2.3384563636363636	0.0509618	23.384563636363637	0.55	1
IDH1	217	227	54	11	KKYDGRFKDIF			10	1416.76	WT NADP ICT 20210527	5	1419.19	0.017593	1.53448	0.031471	3.69302	0.002239	2.7899690909090906	0.05722	27.899690909090907	0.55	1
IDH1	217	227	54	11	KKYDGRFKDIF			10	1416.76	WT apo 20210526	0	1417.65	0.010819	0	0	3.6929	0.008617	0	0	0	1	1
IDH1	217	227	54	11	KKYDGRFKDIF			10	1416.76	WT apo 20210526	0.5	1418.36	0.01379	0.712698	0.017527	3.69253	3.845214E-5	1.1495129032258065	0.028269354838709678	11.495129032258063	0.62	1
IDH1	217	227	54	11	KKYDGRFKDIF			10	1416.76	WT apo 20210526	1	1418.64	0.003156	0.992304	0.01127	3.69097	0.00016	1.65384	0.018783333333333336	16.5384	0.6	1
IDH1	217	227	54	11	KKYDGRFKDIF			10	1416.76	WT apo 20210526	2	1418.96	0.011493	1.31657	0.015784	3.69324	0.00531	2.3937618181818183	0.028698181818181814	23.93761818181818	0.55	1
IDH1	217	227	54	11	KKYDGRFKDIF			10	1416.76	WT apo 20210526	5	1419.31	0.025676	1.6634	0.027862	3.69923	0.002522	3.0243690909090906	0.0506582	30.243690909090905	0.55	1
IDH1	228	239	55	12	QEIYDKQYKSQF			11	1576.76	WT Ca NADP ICT 20210528	0	1577.86	0.019884	0	0	3.35817	0.009736	0	0	0	1	1
IDH1	228	239	55	12	QEIYDKQYKSQF			11	1576.76	WT Ca NADP ICT 20210528	0.5	1579.5	0.090528	1.64746	0.092686	3.34685	0.001194	2.6572	0.14949354838709678	24.156363636363636	0.62	1
IDH1	228	239	55	12	QEIYDKQYKSQF			11	1576.76	WT Ca NADP ICT 20210528	1	1579.72	0.017626	1.86153	0.026571	3.34635	0.000712	3.1025583333333335	0.044285000000000005	28.20507575757576	0.6	1
IDH1	228	239	55	12	QEIYDKQYKSQF			11	1576.76	WT Ca NADP ICT 20210528	2	1579.94	0.038154	2.08575	0.043025	3.34524	0.000845	3.792276363636363	0.0782273	34.475239669421484	0.55	1
IDH1	228	239	55	12	QEIYDKQYKSQF			11	1576.76	WT Ca NADP ICT 20210528	5	1580.33	0.01511	2.47022	0.024974	3.35156	0.0027	4.491307272727273	0.0454073	40.83006611570248	0.55	1
IDH1	228	239	55	12	QEIYDKQYKSQF			11	1576.76	WT NADP ICT 20210527	0	1577.86	0.028963	0	0	3.35973	0.009802	0	0	0	1	1
IDH1	228	239	55	12	QEIYDKQYKSQF			11	1576.76	WT NADP ICT 20210527	0.5	1579.39	0.018159	1.5334	0.034185	3.34934	0.001833	2.4732306451612907	0.055137096774193546	22.483914956011734	0.62	1
IDH1	228	239	55	12	QEIYDKQYKSQF			11	1576.76	WT NADP ICT 20210527	1	1579.65	0.016711	1.79045	0.033439	3.34768	0.002344	2.9840883333333337	0.0557317	27.128075757575758	0.6	1
IDH1	228	239	55	12	QEIYDKQYKSQF			11	1576.76	WT NADP ICT 20210527	2	1579.91	0.046415	2.0549	0.05471	3.34761	0.001513	3.736172727272727	0.0994727	33.965206611570245	0.55	1
IDH1	228	239	55	12	QEIYDKQYKSQF			11	1576.76	WT NADP ICT 20210527	5	1580.27	0.020929	2.41597	0.035734	3.3483	0.000956	4.3926763636363635	0.0649709	39.933421487603304	0.55	1
IDH1	228	239	55	12	QEIYDKQYKSQF			11	1576.76	WT apo 20210526	0	1577.84	0.011884	0	0	3.35306	0.00832	0	0	0	1	1
IDH1	228	239	55	12	QEIYDKQYKSQF			11	1576.76	WT apo 20210526	0.5	1579.4	0.009896	1.5597	0.015465	3.34656	0.000511	2.5156532258064517	0.024943548387096774	22.869574780058652	0.62	1
IDH1	228	239	55	12	QEIYDKQYKSQF			11	1576.76	WT apo 20210526	1	1579.63	0.013254	1.79047	0.017802	3.34581	0.000391	2.984121666666667	0.02967	27.128378787878788	0.6	1
IDH1	228	239	55	12	QEIYDKQYKSQF			11	1576.76	WT apo 20210526	2	1579.89	0.022411	2.04571	0.025367	3.34694	0.003075	3.719465454545454	0.0461218	33.81332231404958	0.55	1
IDH1	228	239	55	12	QEIYDKQYKSQF			11	1576.76	WT apo 20210526	5	1580.27	0.013829	2.43132	0.018234	3.35281	0.002156	4.420576363636363	0.0331527	40.187057851239665	0.55	1
IDH1	228	253	56	26	QEIYDKQYKSQFEAQKIWYEHRLIDD			25	3373.65	WT Ca NADP ICT 20210528	0	3375.62	0.01654	0	0	3.93232	0.002904	0	0	0	1	1
IDH1	228	253	56	26	QEIYDKQYKSQFEAQKIWYEHRLIDD			25	3373.65	WT Ca NADP ICT 20210528	0.5	3378.57	0.072438	2.95412	0.074302	3.92914	0.004846	4.764711290322581	0.11984193548387098	19.058845161290325	0.62	1
IDH1	228	253	56	26	QEIYDKQYKSQFEAQKIWYEHRLIDD			25	3373.65	WT Ca NADP ICT 20210528	1	3379.33	0.038057	3.70768	0.041496	3.93285	0.001132	6.179461666666667	0.06916	24.717846666666667	0.6	1
IDH1	228	253	56	26	QEIYDKQYKSQFEAQKIWYEHRLIDD			25	3373.65	WT Ca NADP ICT 20210528	2	3379.86	0.072311	4.24414	0.074179	3.9297	0.003352	7.716616363636362	0.13487090909090907	30.866465454545448	0.55	1
IDH1	228	253	56	26	QEIYDKQYKSQFEAQKIWYEHRLIDD			25	3373.65	WT Ca NADP ICT 20210528	5	3380.55	0.056544	4.92762	0.058913	3.93133	0.003502	8.95931	0.10711454545454545	35.83724363636364	0.55	1
IDH1	228	253	56	26	QEIYDKQYKSQFEAQKIWYEHRLIDD			25	3373.65	WT NADP ICT 20210527	0	3375.63	0.008112	0	0	3.93249	0.004966	0	0	0	1	1
IDH1	228	253	56	26	QEIYDKQYKSQFEAQKIWYEHRLIDD			25	3373.65	WT NADP ICT 20210527	0.5	3379	0.042771	3.37611	0.043533	3.93378	0.002235	5.445335483870967	0.0702145	21.78134193548387	0.62	1
IDH1	228	253	56	26	QEIYDKQYKSQFEAQKIWYEHRLIDD			25	3373.65	WT NADP ICT 20210527	1	3379.93	0.106694	4.30598	0.107002	3.93334	0.001265	7.17664	0.17833666666666667	28.706540000000004	0.6	1
IDH1	228	253	56	26	QEIYDKQYKSQFEAQKIWYEHRLIDD			25	3373.65	WT NADP ICT 20210527	2	3380.74	0.060348	5.11225	0.06089	3.93407	0.001846	9.295001818181817	0.1107090909090909	37.180007272727266	0.55	1
IDH1	228	253	56	26	QEIYDKQYKSQFEAQKIWYEHRLIDD			25	3373.65	WT NADP ICT 20210527	5	3381.49	0.065243	5.86039	0.065745	3.93116	0.002347	10.655249090909091	0.11953636363636362	42.620996363636365	0.55	1
IDH1	228	253	56	26	QEIYDKQYKSQFEAQKIWYEHRLIDD			25	3373.65	WT apo 20210526	0	3375.61	0.009227	0	0	3.93112	0.001088	0	0	0	1	1
IDH1	228	253	56	26	QEIYDKQYKSQFEAQKIWYEHRLIDD			25	3373.65	WT apo 20210526	0.5	3379.18	0.028395	3.57653	0.029857	3.93264	0.000436	5.768593548387097	0.0481565	23.074374193548387	0.62	1
IDH1	228	253	56	26	QEIYDKQYKSQFEAQKIWYEHRLIDD			25	3373.65	WT apo 20210526	1	3380.08	0.049039	4.47164	0.0499	3.9315	0.000629	7.45273	0.0831667	29.810920000000003	0.6	1
IDH1	228	253	56	26	QEIYDKQYKSQFEAQKIWYEHRLIDD			25	3373.65	WT apo 20210526	2	3380.96	0.057837	5.34956	0.058568	3.9287	0.004534	9.726470909090908	0.10648727272727272	38.90588363636363	0.55	1
IDH1	228	253	56	26	QEIYDKQYKSQFEAQKIWYEHRLIDD			25	3373.65	WT apo 20210526	5	3381.78	0.044722	6.17255	0.045664	3.93146	0.00313	11.222816363636364	0.0830255	44.891265454545454	0.55	1
IDH1	240	253	57	14	EAQKIWYEHRLIDD			13	1815.9	WT Ca NADP ICT 20210528	0	1816.91	0.020113	0	0	3.66941	0.004649	0	0	0	1	1
IDH1	240	253	57	14	EAQKIWYEHRLIDD			13	1815.9	WT Ca NADP ICT 20210528	0.5	1817.7	0.037082	0.797494	0.042185	3.66605	0.003917	1.2862806451612905	0.0680403	9.894466501240696	0.62	1
IDH1	240	253	57	14	EAQKIWYEHRLIDD			13	1815.9	WT Ca NADP ICT 20210528	1	1817.92	0.03548	1.01228	0.040784	3.66773	0.001078	1.6871283333333336	0.0679733	12.977910256410258	0.6	1
IDH1	240	253	57	14	EAQKIWYEHRLIDD			13	1815.9	WT Ca NADP ICT 20210528	2	1818.03	0.023902	1.12339	0.031238	3.6671	0.001755	2.0425327272727274	0.0567964	15.71179020979021	0.55	1
IDH1	240	253	57	14	EAQKIWYEHRLIDD			13	1815.9	WT Ca NADP ICT 20210528	5	1818.2	0.021237	1.29603	0.02925	3.67078	0.002788	2.3564181818181815	0.0531818	18.1263	0.55	1
IDH1	240	253	57	14	EAQKIWYEHRLIDD			13	1815.9	WT NADP ICT 20210527	0	1816.9	0.015869	0	0	3.674	0.007904	0	0	0	1	1
IDH1	240	253	57	14	EAQKIWYEHRLIDD			13	1815.9	WT NADP ICT 20210527	0.5	1818.11	0.025454	1.21271	0.029995	3.67084	0.000908	1.955977419354839	0.048379	15.045980148883375	0.62	1
IDH1	240	253	57	14	EAQKIWYEHRLIDD			13	1815.9	WT NADP ICT 20210527	1	1818.51	0.028976	1.61467	0.033037	3.67007	0.002896	2.6911133333333335	0.0550617	20.700871794871794	0.6	1
IDH1	240	253	57	14	EAQKIWYEHRLIDD			13	1815.9	WT NADP ICT 20210527	2	1818.89	0.020541	1.98967	0.025957	3.66879	0.002733	3.617574545454545	0.047194545454545454	27.8275	0.55	1
IDH1	240	253	57	14	EAQKIWYEHRLIDD			13	1815.9	WT NADP ICT 20210527	5	1819.2	0.028616	2.30172	0.032721	3.66823	0.001434	4.184950909090909	0.0594927	32.191930069930066	0.55	1
IDH1	240	253	57	14	EAQKIWYEHRLIDD			13	1815.9	WT apo 20210526	0	1816.88	0.022054	0	0	3.66786	0.004471	0	0	0	1	1
IDH1	240	253	57	14	EAQKIWYEHRLIDD			13	1815.9	WT apo 20210526	0.5	1818.34	0.037436	1.45552	0.043449	3.66877	0.000792	2.3476209677419355	0.070079	18.058622828784117	0.62	1
IDH1	240	253	57	14	EAQKIWYEHRLIDD			13	1815.9	WT apo 20210526	1	1818.7	0.031623	1.81525	0.038554	3.66855	0.000438	3.0254166666666666	0.0642567	23.272435897435898	0.6	1
IDH1	240	253	57	14	EAQKIWYEHRLIDD			13	1815.9	WT apo 20210526	2	1819.02	0.022073	2.13835	0.031202	3.66901	0.002863	3.8879018181818177	0.0567309	29.90693706293706	0.55	1
IDH1	240	253	57	14	EAQKIWYEHRLIDD			13	1815.9	WT apo 20210526	5	1819.35	0.022652	2.46656	0.031615	3.67035	0.001456	4.484652727272727	0.057481818181818176	34.49732867132867	0.55	1
IDH1	240	254	58	15	EAQKIWYEHRLIDDM			14	1946.94	WT Ca NADP ICT 20210528	0	1948.33	0.018186	0	0	4.05999	0.00312	0	0	0	1	1
IDH1	240	254	58	15	EAQKIWYEHRLIDDM			14	1946.94	WT Ca NADP ICT 20210528	0.5	1949.01	0.033876	0.67578	0.038449	4.05817	0.001354	1.0899677419354838	0.062014516129032256	7.7854838709677425	0.62	1
IDH1	240	254	58	15	EAQKIWYEHRLIDDM			14	1946.94	WT Ca NADP ICT 20210528	1	1949.2	0.010587	0.860718	0.021043	4.05886	0.000925	1.43453	0.0350717	10.246642857142858	0.6	1
IDH1	240	254	58	15	EAQKIWYEHRLIDDM			14	1946.94	WT Ca NADP ICT 20210528	2	1949.31	0.040784	0.977581	0.044655	4.05604	0.001271	1.77742	0.0811909	12.695857142857141	0.55	1
IDH1	240	254	58	15	EAQKIWYEHRLIDDM			14	1946.94	WT Ca NADP ICT 20210528	5	1949.45	0.012132	1.11125	0.021861	4.05976	0.002466	2.02046	0.0397473	14.431857142857144	0.55	1
IDH1	240	254	58	15	EAQKIWYEHRLIDDM			14	1946.94	WT NADP ICT 20210527	0	1948.35	0.019021	0	0	4.06262	0.005627	0	0	0	1	1
IDH1	240	254	58	15	EAQKIWYEHRLIDDM			14	1946.94	WT NADP ICT 20210527	0.5	1949.66	0.038563	1.30863	0.042999	4.06033	0.001936	2.110690322580645	0.0693532	15.076359447004606	0.62	1
IDH1	240	254	58	15	EAQKIWYEHRLIDDM			14	1946.94	WT NADP ICT 20210527	1	1950.11	0.011066	1.75966	0.022006	4.05976	0.002383	2.9327733333333335	0.0366767	20.948380952380955	0.6	1
IDH1	240	254	58	15	EAQKIWYEHRLIDDM			14	1946.94	WT NADP ICT 20210527	2	1950.55	0.041558	2.19693	0.045704	4.05973	0.0025	3.9944254545454547	0.0830982	28.53161038961039	0.55	1
IDH1	240	254	58	15	EAQKIWYEHRLIDDM			14	1946.94	WT NADP ICT 20210527	5	1950.96	0.027355	2.60627	0.033318	4.05688	0.002527	4.738676363636364	0.060578181818181816	33.84768831168831	0.55	1
IDH1	240	254	58	15	EAQKIWYEHRLIDDM			14	1946.94	WT apo 20210526	0	1948.29	0.008953	0	0	4.05976	0.00522	0	0	0	1	1
IDH1	240	254	58	15	EAQKIWYEHRLIDDM			14	1946.94	WT apo 20210526	0.5	1949.93	0.054787	1.63308	0.055514	4.05858	0.002071	2.6340064516129034	0.0895387	18.814331797235024	0.62	1
IDH1	240	254	58	15	EAQKIWYEHRLIDDM			14	1946.94	WT apo 20210526	1	1950.4	0.009436	2.11037	0.013007	4.05733	0.001553	3.5172883333333336	0.021678333333333334	25.123488095238095	0.6	1
IDH1	240	254	58	15	EAQKIWYEHRLIDDM			14	1946.94	WT apo 20210526	2	1950.84	0.072403	2.54136	0.072955	4.05561	0.005769	4.620661818181818	0.13264545454545454	33.00472727272727	0.55	1
IDH1	240	254	58	15	EAQKIWYEHRLIDDM			14	1946.94	WT apo 20210526	5	1951.23	0.027785	2.93961	0.029192	4.0549	0.009347	5.344741818181818	0.0530764	38.17672727272728	0.55	1
IDH1	254	268	59	15	MVAQAMKSEGGFIWA			14	1625.78	WT Ca NADP ICT 20210528	0	1626.78	0.015441	0	0	4.78878	0.000513	0	0	0	1	1
IDH1	254	268	59	15	MVAQAMKSEGGFIWA			14	1625.78	WT Ca NADP ICT 20210528	0.5	1627.87	0.11349	1.08941	0.114536	4.79772	0.003066	1.7571112903225807	0.18473548387096775	12.550794930875577	0.62	1
IDH1	254	268	59	15	MVAQAMKSEGGFIWA			14	1625.78	WT Ca NADP ICT 20210528	1	1627.99	0.008928	1.20502	0.017837	4.79256	0.000601	2.008366666666667	0.029728333333333332	14.345476190476191	0.6	1
IDH1	254	268	59	15	MVAQAMKSEGGFIWA			14	1625.78	WT Ca NADP ICT 20210528	2	1628.02	0.097708	1.24116	0.09892	4.79329	0.001702	2.256650909090909	0.17985454545454543	16.118935064935062	0.55	1
IDH1	254	268	59	15	MVAQAMKSEGGFIWA			14	1625.78	WT Ca NADP ICT 20210528	5	1628.31	0.097138	1.52214	0.098358	4.79586	0.003155	2.767534545454545	0.17883272727272725	19.76810389610389	0.55	1
IDH1	254	268	59	15	MVAQAMKSEGGFIWA			14	1625.78	WT NADP ICT 20210527	0	1626.83	0.020523	0	0	4.78941	0.004226	0	0	0	1	1
IDH1	254	268	59	15	MVAQAMKSEGGFIWA			14	1625.78	WT NADP ICT 20210527	0.5	1629.86	0.069893	3.02647	0.072843	4.79273	0.004182	4.881401612903226	0.11748870967741937	34.86715437788019	0.62	1
IDH1	254	268	59	15	MVAQAMKSEGGFIWA			14	1625.78	WT NADP ICT 20210527	1	1630.99	0.011284	4.15122	0.023421	4.79398	0.002278	6.918706666666667	0.039035	49.419333333333334	0.6	1
IDH1	254	268	59	15	MVAQAMKSEGGFIWA			14	1625.78	WT NADP ICT 20210527	2	1631.74	0.048443	4.90563	0.052611	4.79342	0.003131	8.919330909090908	0.0956564	63.70950649350648	0.55	1
IDH1	254	268	59	15	MVAQAMKSEGGFIWA			14	1625.78	WT NADP ICT 20210527	5	1632.03	0.103424	5.19089	0.105441	4.79331	0.000926	9.437978181818181	0.19171090909090907	67.41412987012987	0.55	1
IDH1	254	268	59	15	MVAQAMKSEGGFIWA			14	1625.78	WT apo 20210526	0	1626.77	0.026323	0	0	4.78646	0.00761	0	0	0	1	1
IDH1	254	268	59	15	MVAQAMKSEGGFIWA			14	1625.78	WT apo 20210526	0.5	1631.02	0.018015	4.25195	0.031898	4.78918	0.003785	6.8579854838709675	0.0514484	48.98561059907834	0.62	1
IDH1	254	268	59	15	MVAQAMKSEGGFIWA			14	1625.78	WT apo 20210526	1	1631.74	0.056211	4.97501	0.062069	4.79078	0.00481	8.291683333333333	0.10344833333333334	59.226309523809526	0.6	1
IDH1	254	268	59	15	MVAQAMKSEGGFIWA			14	1625.78	WT apo 20210526	2	1632.23	0.053762	5.45795	0.05986	4.79231	0.005007	9.92354	0.10883636363636362	70.88242857142856	0.55	1
IDH1	254	268	59	15	MVAQAMKSEGGFIWA			14	1625.78	WT apo 20210526	5	1632.54	0.079664	5.76786	0.0839	4.79675	0.005307	10.487016363636362	0.15254545454545454	74.90725974025973	0.55	1
IDH1	255	265	60	11	VAQAMKSEGGF			10	1124.54	WT Ca NADP ICT 20210528	0	1125.18	0.004703	0	0	3.31932	0.008436	0	0	0	1	1
IDH1	255	265	60	11	VAQAMKSEGGF			10	1124.54	WT Ca NADP ICT 20210528	0.5	1126.27	0.043433	1.09591	0.043687	3.30904	0.001498	1.7676048387096774	0.0704629	17.676048387096774	0.62	1
IDH1	255	265	60	11	VAQAMKSEGGF			10	1124.54	WT Ca NADP ICT 20210528	1	1126.37	0.010083	1.18799	0.011126	3.30902	9.049517E-5	1.97999	0.018543333333333335	19.799850000000003	0.6	1
IDH1	255	265	60	11	VAQAMKSEGGF			10	1124.54	WT Ca NADP ICT 20210528	2	1126.43	0.024913	1.2556	0.025353	3.30835	0.001464	2.282909090909091	0.0460964	22.829090909090908	0.55	1
IDH1	255	265	60	11	VAQAMKSEGGF			10	1124.54	WT Ca NADP ICT 20210528	5	1126.64	0.021283	1.46382	0.021797	3.31423	0.002548	2.6614963636363638	0.0396309	26.614963636363637	0.55	1
IDH1	255	265	60	11	VAQAMKSEGGF			10	1124.54	WT NADP ICT 20210527	0	1125.2	0.013417	0	0	3.31964	0.007934	0	0	0	1	1
IDH1	255	265	60	11	VAQAMKSEGGF			10	1124.54	WT NADP ICT 20210527	0.5	1128.07	0.030069	2.86534	0.032927	3.31027	0.001611	4.621512903225806	0.0531081	46.21512903225806	0.62	1
IDH1	255	265	60	11	VAQAMKSEGGF			10	1124.54	WT NADP ICT 20210527	1	1128.84	0.046295	3.63271	0.0482	3.30762	0.002192	6.05452	0.0803333	60.5452	0.6	1
IDH1	255	265	60	11	VAQAMKSEGGF			10	1124.54	WT NADP ICT 20210527	2	1129.43	0.037695	4.22705	0.040011	3.3091	0.002341	7.685545454545454	0.0727473	76.85545454545453	0.55	1
IDH1	255	265	60	11	VAQAMKSEGGF			10	1124.54	WT NADP ICT 20210527	5	1129.6	0.040836	4.39789	0.042984	3.30886	0.001765	7.996161818181818	0.0781527	79.96161818181818	0.55	1
IDH1	255	265	60	11	VAQAMKSEGGF			10	1124.54	WT apo 20210526	0	1125.18	0.003145	0	0	3.31466	0.008526	0	0	0	1	1
IDH1	255	265	60	11	VAQAMKSEGGF			10	1124.54	WT apo 20210526	0.5	1128.8	0.044273	3.62757	0.044384	3.30779	0.000206	5.850925806451613	0.0715871	58.50925806451613	0.62	1
IDH1	255	265	60	11	VAQAMKSEGGF			10	1124.54	WT apo 20210526	1	1129.44	0.034532	4.26553	0.034674	3.30648	0.000815	7.109213333333333	0.05779	71.09213333333332	0.6	1
IDH1	255	265	60	11	VAQAMKSEGGF			10	1124.54	WT apo 20210526	2	1129.8	0.03094	4.62653	0.0311	3.30659	0.001838	8.411876363636363	0.0565455	84.11876363636364	0.55	1
IDH1	255	265	60	11	VAQAMKSEGGF			10	1124.54	WT apo 20210526	5	1129.91	0.016581	4.72997	0.016876	3.31237	0.00251	8.599950909090909	0.030683636363636357	85.99950909090909	0.55	1
IDH1	255	267	61	13	VAQAMKSEGGFIW			12	1423.7	WT Ca NADP ICT 20210528	0	1424.61	0.015225	0	0	4.79417	0.003316	0	0	0	1	1
IDH1	255	267	61	13	VAQAMKSEGGFIW			12	1423.7	WT Ca NADP ICT 20210528	0.5	1425.39	0.02343	0.781371	0.027943	4.79959	0.003426	1.260275806451613	0.0450694	10.502298387096776	0.62	1
IDH1	255	267	61	13	VAQAMKSEGGFIW			12	1423.7	WT Ca NADP ICT 20210528	1	1425.43	0.003841	0.820606	0.015702	4.79462	0.001411	1.3676766666666667	0.026170000000000002	11.397305555555555	0.6	1
IDH1	255	267	61	13	VAQAMKSEGGFIW			12	1423.7	WT Ca NADP ICT 20210528	2	1425.5	0.011906	0.886622	0.019328	4.79521	0.002175	1.61204	0.035141818181818184	13.433666666666666	0.55	1
IDH1	255	267	61	13	VAQAMKSEGGFIW			12	1423.7	WT Ca NADP ICT 20210528	5	1425.66	0.012498	1.04266	0.019698	4.79919	0.00377	1.8957454545454542	0.0358145	15.797878787878785	0.55	1
IDH1	255	267	61	13	VAQAMKSEGGFIW			12	1423.7	WT NADP ICT 20210527	0	1424.62	0.009189	0	0	4.79678	0.004434	0	0	0	1	1
IDH1	255	267	61	13	VAQAMKSEGGFIW			12	1423.7	WT NADP ICT 20210527	0.5	1426.77	0.057399	2.15127	0.05813	4.79602	0.004413	3.4697967741935485	0.0937581	28.91497311827957	0.62	1
IDH1	255	267	61	13	VAQAMKSEGGFIW			12	1423.7	WT NADP ICT 20210527	1	1427.42	0.021199	2.80319	0.023105	4.7983	0.003004	4.671983333333333	0.0385083	38.933194444444446	0.6	1
IDH1	255	267	61	13	VAQAMKSEGGFIW			12	1423.7	WT NADP ICT 20210527	2	1427.94	0.037372	3.3236	0.038485	4.79895	0.002783	6.042914545454544	0.0699727	50.35762121212121	0.55	1
IDH1	255	267	61	13	VAQAMKSEGGFIW			12	1423.7	WT NADP ICT 20210527	5	1428.12	0.033908	3.49917	0.035131	4.79678	0.001224	6.362127272727272	0.0638745	53.017727272727264	0.55	1
IDH1	255	267	61	13	VAQAMKSEGGFIW			12	1423.7	WT apo 20210526	0	1424.59	0.019154	0	0	4.78982	0.010542	0	0	0	1	1
IDH1	255	267	61	13	VAQAMKSEGGFIW			12	1423.7	WT apo 20210526	0.5	1427.39	0.025176	2.80437	0.031634	4.79288	0.002744	4.52318	0.0510226	37.69317204301075	0.62	1
IDH1	255	267	61	13	VAQAMKSEGGFIW			12	1423.7	WT apo 20210526	1	1427.93	0.047057	3.3378	0.050806	4.7955	0.003999	5.562993333333334	0.0846767	46.358277777777786	0.6	1
IDH1	255	267	61	13	VAQAMKSEGGFIW			12	1423.7	WT apo 20210526	2	1428.27	0.020626	3.67512	0.028148	4.79492	0.004983	6.682038181818181	0.0511782	55.68365151515151	0.55	1
IDH1	255	267	61	13	VAQAMKSEGGFIW			12	1423.7	WT apo 20210526	5	1428.42	0.009867	3.82969	0.021546	4.80118	0.003619	6.963074545454544	0.0391745	58.0256	0.55	1
IDH1	255	268	62	14	VAQAMKSEGGFIWA			13	1494.74	WT Ca NADP ICT 20210528	0	1495.61	0.02425	0	0	4.69228	0.002618	0	0	0	1	1
IDH1	255	268	62	14	VAQAMKSEGGFIWA			13	1494.74	WT Ca NADP ICT 20210528	0.5	1496.57	0.035922	0.963649	0.043341	4.69738	0.003765	1.5542725806451612	0.0699048	11.9559	0.62	1
IDH1	255	268	62	14	VAQAMKSEGGFIWA			13	1494.74	WT Ca NADP ICT 20210528	1	1496.65	0.044594	1.04694	0.050761	4.69213	0.001799	1.7449	0.0846017	13.422269230769231	0.6	1
IDH1	255	268	62	14	VAQAMKSEGGFIWA			13	1494.74	WT Ca NADP ICT 20210528	2	1496.69	0.015257	1.08678	0.02865	4.69369	0.00192	1.975972727272727	0.052090909090909084	15.199790209790207	0.55	1
IDH1	255	268	62	14	VAQAMKSEGGFIWA			13	1494.74	WT Ca NADP ICT 20210528	5	1496.87	0.009964	1.25868	0.026217	4.69752	0.003581	2.2885163636363632	0.047667272727272725	17.603972027972027	0.55	1
IDH1	255	268	62	14	VAQAMKSEGGFIWA			13	1494.74	WT NADP ICT 20210527	0	1495.63	0.015951	0	0	4.6924	0.004822	0	0	0	1	1
IDH1	255	268	62	14	VAQAMKSEGGFIWA			13	1494.74	WT NADP ICT 20210527	0.5	1498.01	0.048235	2.3703	0.050804	4.69513	0.001814	3.8230596774193546	0.0819419	29.40815136476427	0.62	1
IDH1	255	268	62	14	VAQAMKSEGGFIWA			13	1494.74	WT NADP ICT 20210527	1	1498.74	0.018363	3.10892	0.024323	4.69595	0.002187	5.18154	0.040538333333333336	39.85796153846154	0.6	1
IDH1	255	268	62	14	VAQAMKSEGGFIWA			13	1494.74	WT NADP ICT 20210527	2	1499.24	0.057321	3.60686	0.059499	4.69678	0.001788	6.557927272727272	0.10818	50.4456	0.55	1
IDH1	255	268	62	14	VAQAMKSEGGFIWA			13	1494.74	WT NADP ICT 20210527	5	1499.39	0.008573	3.75542	0.018109	4.69488	0.002267	6.828039999999999	0.0329255	52.52338461538461	0.55	1
IDH1	255	268	62	14	VAQAMKSEGGFIWA			13	1494.74	WT apo 20210526	0	1495.59	0.012445	0	0	4.68902	0.006689	0	0	0	1	1
IDH1	255	268	62	14	VAQAMKSEGGFIWA			13	1494.74	WT apo 20210526	0.5	1498.63	0.033575	3.04199	0.035807	4.69217	0.002707	4.90644	0.0577532	37.741836228287845	0.62	1
IDH1	255	268	62	14	VAQAMKSEGGFIWA			13	1494.74	WT apo 20210526	1	1499.21	0.04993	3.62106	0.051458	4.69305	0.002599	6.035098333333333	0.0857633	46.423833333333334	0.6	1
IDH1	255	268	62	14	VAQAMKSEGGFIWA			13	1494.74	WT apo 20210526	2	1499.54	0.002955	3.95567	0.012791	4.6927	0.004931	7.192127272727272	0.023256363636363634	55.32405594405594	0.55	1
IDH1	255	268	62	14	VAQAMKSEGGFIWA			13	1494.74	WT apo 20210526	5	1499.68	0.021381	4.09218	0.024739	4.69707	0.004793	7.440330909090909	0.04498	57.23331468531468	0.55	1
IDH1	255	278	63	24	VAQAMKSEGGFIWACKNYDGDVQS			23	2604.19	WT Ca NADP ICT 20210528	0	2605.84	0.031553	0	0	4.32053	0.003678	0	0	0	1	1
IDH1	255	278	63	24	VAQAMKSEGGFIWACKNYDGDVQS			23	2604.19	WT Ca NADP ICT 20210528	0.5	2606.93	0.041178	1.08226	0.051877	4.31592	0.002361	1.745575806451613	0.0836726	7.589460028050491	0.62	1
IDH1	255	278	63	24	VAQAMKSEGGFIWACKNYDGDVQS			23	2604.19	WT Ca NADP ICT 20210528	1	2607.05	0.106463	1.20929	0.111041	4.31476	0.000212	2.01548	0.18506833333333333	8.762978260869565	0.6	1
IDH1	255	278	63	24	VAQAMKSEGGFIWACKNYDGDVQS			23	2604.19	WT Ca NADP ICT 20210528	2	2607.56	0.117294	1.72016	0.121464	4.31387	0.001321	3.12756	0.22084363636363635	13.598086956521737	0.55	1
IDH1	255	278	63	24	VAQAMKSEGGFIWACKNYDGDVQS			23	2604.19	WT Ca NADP ICT 20210528	5	2607.95	0.078617	2.10488	0.084712	4.31681	0.001969	3.8270581818181815	0.15402181818181815	16.639383399209486	0.55	1
IDH1	255	278	63	24	VAQAMKSEGGFIWACKNYDGDVQS			23	2604.19	WT NADP ICT 20210527	0	2605.78	0.056479	0	0	4.32327	0.007243	0	0	0	1	1
IDH1	255	278	63	24	VAQAMKSEGGFIWACKNYDGDVQS			23	2604.19	WT NADP ICT 20210527	0.5	2611.15	0.090969	5.36841	0.107076	4.31691	0.00214	8.658729032258066	0.17270322580645162	37.646647966339415	0.62	1
IDH1	255	278	63	24	VAQAMKSEGGFIWACKNYDGDVQS			23	2604.19	WT NADP ICT 20210527	1	2612.27	0.097464	6.48244	0.112646	4.31615	0.002476	10.804061666666668	0.18774333333333335	46.97418115942029	0.6	1
IDH1	255	278	63	24	VAQAMKSEGGFIWACKNYDGDVQS			23	2604.19	WT NADP ICT 20210527	2	2612.92	0.220025	7.13166	0.227159	4.31599	0.000717	12.966650909090907	0.4130163636363636	56.376743083003944	0.55	1
IDH1	255	278	63	24	VAQAMKSEGGFIWACKNYDGDVQS			23	2604.19	WT NADP ICT 20210527	5	2612.98	0.129845	7.19653	0.141596	4.31385	0.004597	13.084590909090908	0.2574472727272727	56.889525691699596	0.55	1
IDH1	255	278	63	24	VAQAMKSEGGFIWACKNYDGDVQS			23	2604.19	WT apo 20210526	0	2605.69	0.018359	0	0	4.31562	0.005653	0	0	0	1	1
IDH1	255	278	63	24	VAQAMKSEGGFIWACKNYDGDVQS			23	2604.19	WT apo 20210526	0.5	2611.99	0.1905	6.30137	0.191382	4.31581	0.001259	10.163498387096775	0.30868064516129035	44.189123422159895	0.62	1
IDH1	255	278	63	24	VAQAMKSEGGFIWACKNYDGDVQS			23	2604.19	WT apo 20210526	1	2612.94	0.047737	7.24468	0.051146	4.31398	0.001447	12.0745	0.0852433	52.49769565217392	0.6	1
IDH1	255	278	63	24	VAQAMKSEGGFIWACKNYDGDVQS			23	2604.19	WT apo 20210526	2	2613.32	0.047691	7.62401	0.051103	4.31291	0.006947	13.861830909090907	0.0929145	60.26883003952568	0.55	1
IDH1	255	278	63	24	VAQAMKSEGGFIWACKNYDGDVQS			23	2604.19	WT apo 20210526	5	2613.72	0.254105	8.02827	0.254767	4.31789	0.0047	14.596854545454542	0.4632127272727273	63.464584980237134	0.55	1
IDH1	257	267	64	11	QAMKSEGGFIW			10	1253.6	WT Ca NADP ICT 20210528	0	1254.34	0.007961	0	0	4.77951	0.004409	0	0	0	1	1
IDH1	257	267	64	11	QAMKSEGGFIW			10	1253.6	WT Ca NADP ICT 20210528	0.5	1255	0.040953	0.661939	0.041719	4.7822	0.001213	1.067643548387097	0.0672887	10.67643548387097	0.62	1
IDH1	257	267	64	11	QAMKSEGGFIW			10	1253.6	WT Ca NADP ICT 20210528	1	1255.02	0.047257	0.680188	0.047923	4.77716	0.001597	1.1336466666666667	0.0798717	11.336466666666666	0.6	1
IDH1	257	267	64	11	QAMKSEGGFIW			10	1253.6	WT Ca NADP ICT 20210528	2	1255.08	0.012385	0.741633	0.014723	4.77819	0.002721	1.3484236363636362	0.026769090909090906	13.484236363636363	0.55	1
IDH1	257	267	64	11	QAMKSEGGFIW			10	1253.6	WT Ca NADP ICT 20210528	5	1255.24	0.02059	0.906736	0.022076	4.78344	0.004599	1.648610909090909	0.0401382	16.48610909090909	0.55	1
IDH1	257	267	64	11	QAMKSEGGFIW			10	1253.6	WT NADP ICT 20210527	0	1254.34	0.016418	0	0	4.78054	0.004182	0	0	0	1	1
IDH1	257	267	64	11	QAMKSEGGFIW			10	1253.6	WT NADP ICT 20210527	0.5	1255.82	0.057486	1.47166	0.059785	4.78012	0.003775	2.373643548387097	0.0964274	23.73643548387097	0.62	1
IDH1	257	267	64	11	QAMKSEGGFIW			10	1253.6	WT NADP ICT 20210527	1	1256.18	0.037309	1.83716	0.040762	4.78182	0.001869	3.0619366666666665	0.0679367	30.619366666666664	0.6	1
IDH1	257	267	64	11	QAMKSEGGFIW			10	1253.6	WT NADP ICT 20210527	2	1256.48	0.03109	2.13799	0.035159	4.78245	0.002989	3.88725	0.0639255	38.8725	0.55	1
IDH1	257	267	64	11	QAMKSEGGFIW			10	1253.6	WT NADP ICT 20210527	5	1256.55	0.043019	2.2071	0.046045	4.7791	0.001188	4.012910909090909	0.0837182	40.12910909090909	0.55	1
IDH1	257	267	64	11	QAMKSEGGFIW			10	1253.6	WT apo 20210526	0	1254.32	0.030004	0	0	4.77493	0.008317	0	0	0	1	1
IDH1	257	267	64	11	QAMKSEGGFIW			10	1253.6	WT apo 20210526	0.5	1256.18	0.034461	1.85523	0.045693	4.77502	0.004859	2.9923	0.0736984	29.923	0.62	1
IDH1	257	267	64	11	QAMKSEGGFIW			10	1253.6	WT apo 20210526	1	1256.47	0.032551	2.15038	0.04427	4.77648	0.004089	3.5839600000000003	0.0737833	35.839600000000004	0.6	1
IDH1	257	267	64	11	QAMKSEGGFIW			10	1253.6	WT apo 20210526	2	1256.62	0.056558	2.29681	0.064024	4.77934	0.004592	4.176016363636363	0.11640727272727272	41.760163636363636	0.55	1
IDH1	257	267	64	11	QAMKSEGGFIW			10	1253.6	WT apo 20210526	5	1256.8	0.043068	2.47246	0.05249	4.78408	0.004752	4.49539	0.0954364	44.9539	0.55	1
IDH1	268	291	65	24	ACKNYDGDVQSDSVAQGYGSLGMM			23	2496.05	WT Ca NADP ICT 20210528	0	2497.79	0.02102	0	0	4.32837	0.002584	0	0	0	1	1
IDH1	268	291	65	24	ACKNYDGDVQSDSVAQGYGSLGMM			23	2496.05	WT Ca NADP ICT 20210528	0.5	2501.51	0.131857	3.71301	0.133522	4.32069	0.003416	5.988729032258065	0.21535806451612904	26.037952314165498	0.62	1
IDH1	268	291	65	24	ACKNYDGDVQSDSVAQGYGSLGMM			23	2496.05	WT Ca NADP ICT 20210528	1	2502.13	0.052428	4.33919	0.056485	4.32028	0.001801	7.231981666666667	0.0941417	31.443398550724638	0.6	1
IDH1	268	291	65	24	ACKNYDGDVQSDSVAQGYGSLGMM			23	2496.05	WT Ca NADP ICT 20210528	2	2502.35	0.14407	4.55229	0.145596	4.31801	0.000738	8.2769	0.26472	35.98652173913043	0.55	1
IDH1	268	291	65	24	ACKNYDGDVQSDSVAQGYGSLGMM			23	2496.05	WT Ca NADP ICT 20210528	5	2502.85	0.149865	5.05541	0.151332	4.32084	0.001928	9.191650909090908	0.2751490909090909	39.96369960474308	0.55	1
IDH1	268	291	65	24	ACKNYDGDVQSDSVAQGYGSLGMM			23	2496.05	WT NADP ICT 20210527	0	2497.77	0.033498	0	0	4.33046	0.007198	0	0	0	1	1
IDH1	268	291	65	24	ACKNYDGDVQSDSVAQGYGSLGMM			23	2496.05	WT NADP ICT 20210527	0.5	2505.01	0.14286	7.23375	0.146734	4.32088	0.001622	11.667337096774194	0.23666774193548387	50.727552594670414	0.62	1
IDH1	268	291	65	24	ACKNYDGDVQSDSVAQGYGSLGMM			23	2496.05	WT NADP ICT 20210527	1	2506.25	0.058817	8.4757	0.067687	4.32161	0.002643	14.126159999999999	0.11281166666666667	61.418086956521734	0.6	1
IDH1	268	291	65	24	ACKNYDGDVQSDSVAQGYGSLGMM			23	2496.05	WT NADP ICT 20210527	2	2506.67	0.190498	8.90029	0.193421	4.32175	0.001524	16.1823	0.35167454545454546	70.358	0.55	1
IDH1	268	291	65	24	ACKNYDGDVQSDSVAQGYGSLGMM			23	2496.05	WT NADP ICT 20210527	5	2506.73	0.250546	8.95896	0.252775	4.31729	0.003565	16.289014545454545	0.4595909090909091	70.8218	0.55	1
IDH1	268	291	65	24	ACKNYDGDVQSDSVAQGYGSLGMM			23	2496.05	WT apo 20210526	0	2497.6	0.025907	0	0	4.32543	0.005879	0	0	0	1	1
IDH1	268	291	65	24	ACKNYDGDVQSDSVAQGYGSLGMM			23	2496.05	WT apo 20210526	0.5	2507.28	0.395599	9.68576	0.396447	4.31836	0.00154	15.622185483870968	0.6394306451612903	67.92254558204769	0.62	1
IDH1	268	291	65	24	ACKNYDGDVQSDSVAQGYGSLGMM			23	2496.05	WT apo 20210526	1	2508	0.143936	10.4059	0.146249	4.31819	0.001322	17.343151666666667	0.24374833333333332	75.40500724637681	0.6	1
IDH1	268	291	65	24	ACKNYDGDVQSDSVAQGYGSLGMM			23	2496.05	WT apo 20210526	2	2508.24	0.043373	10.6456	0.050521	4.31879	0.006312	19.355725454545453	0.0918564	84.1553	0.55	1
IDH1	268	291	65	24	ACKNYDGDVQSDSVAQGYGSLGMM			23	2496.05	WT apo 20210526	5	2508.47	0.147098	10.8715	0.149362	4.32046	0.003158	19.766416363636363	0.2715672727272727	85.94094071146245	0.55	1
IDH1	269	291	66	23	CKNYDGDVQSDSVAQGYGSLGMM			22	2425.01	WT Ca NADP ICT 20210528	0	2426.61	0.049126	0	0	4.33355	0.002155	0	0	0	1	1
IDH1	269	291	66	23	CKNYDGDVQSDSVAQGYGSLGMM			22	2425.01	WT Ca NADP ICT 20210528	0.5	2430.97	0.046946	4.35973	0.067951	4.32123	0.003594	7.031816129032259	0.10959838709677419	31.962800586510266	0.62	1
IDH1	269	291	66	23	CKNYDGDVQSDSVAQGYGSLGMM			22	2425.01	WT Ca NADP ICT 20210528	1	2431.66	0.067068	5.04873	0.083135	4.3229	0.000857	8.414555000000002	0.13855833333333334	38.247977272727276	0.6	1
IDH1	269	291	66	23	CKNYDGDVQSDSVAQGYGSLGMM			22	2425.01	WT Ca NADP ICT 20210528	2	2431.76	0.056845	5.1504	0.075131	4.32167	0.00181	9.364365454545453	0.13660181818181819	42.56529752066115	0.55	1
IDH1	269	291	66	23	CKNYDGDVQSDSVAQGYGSLGMM			22	2425.01	WT Ca NADP ICT 20210528	5	2432.22	0.112604	5.60641	0.122854	4.32421	0.001952	10.193474545454544	0.2233709090909091	46.33397520661156	0.55	1
IDH1	269	291	66	23	CKNYDGDVQSDSVAQGYGSLGMM			22	2425.01	WT NADP ICT 20210527	0	2426.58	0.021596	0	0	4.33504	0.006016	0	0	0	1	1
IDH1	269	291	66	23	CKNYDGDVQSDSVAQGYGSLGMM			22	2425.01	WT NADP ICT 20210527	0.5	2434.56	0.156164	7.97499	0.15765	4.32424	0.000492	12.862890322580645	0.2542741935483871	58.46768328445747	0.62	1
IDH1	269	291	66	23	CKNYDGDVQSDSVAQGYGSLGMM			22	2425.01	WT NADP ICT 20210527	1	2435.96	0.063018	9.37518	0.066615	4.32358	0.002639	15.625306666666669	0.111025	71.02412121212122	0.6	1
IDH1	269	291	66	23	CKNYDGDVQSDSVAQGYGSLGMM			22	2425.01	WT NADP ICT 20210527	2	2435.95	0.163813	9.36992	0.16523	4.32297	0.000714	17.03621818181818	0.30041818181818175	77.43735537190084	0.55	1
IDH1	269	291	66	23	CKNYDGDVQSDSVAQGYGSLGMM			22	2425.01	WT NADP ICT 20210527	5	2436.06	0.253006	9.47612	0.253926	4.32002	0.005113	17.229314545454542	0.4616836363636363	78.31506611570246	0.55	1
IDH1	269	291	66	23	CKNYDGDVQSDSVAQGYGSLGMM			22	2425.01	WT apo 20210526	0	2426.46	0.032577	0	0	4.33219	0.004527	0	0	0	1	1
IDH1	269	291	66	23	CKNYDGDVQSDSVAQGYGSLGMM			22	2425.01	WT apo 20210526	0.5	2436.41	0.20743	9.9467	0.209973	4.32242	0.001295	16.043062903225806	0.33866612903225807	72.92301319648094	0.62	1
IDH1	269	291	66	23	CKNYDGDVQSDSVAQGYGSLGMM			22	2425.01	WT apo 20210526	1	2437.24	0.212171	10.7821	0.214658	4.32279	0.001434	17.970096666666667	0.3577633333333333	81.68225757575757	0.6	1
IDH1	269	291	66	23	CKNYDGDVQSDSVAQGYGSLGMM			22	2425.01	WT apo 20210526	2	2437.49	0.04317	11.0301	0.054082	4.32188	0.004887	20.054714545454544	0.0983309	91.15779338842974	0.55	1
IDH1	269	291	66	23	CKNYDGDVQSDSVAQGYGSLGMM			22	2425.01	WT apo 20210526	5	2437.73	0.047881	11.2732	0.057912	4.32195	0.003361	20.496805454545456	0.10529454545454545	93.16729752066117	0.55	1
IDH1	285	308	67	24	YGSLGMMTSVLVCPDGKTVEAEAA			22	2429.14	WT Ca NADP ICT 20210528	0	2430.63	0.012349	0	0	3.3508	0.004654	0	0	0	1	1
IDH1	285	308	67	24	YGSLGMMTSVLVCPDGKTVEAEAA			22	2429.14	WT Ca NADP ICT 20210528	0.5	2434.63	0.098772	4.00681	0.099541	3.34265	0.001718	6.462595161290322	0.16055	29.375432551319648	0.62	1
IDH1	285	308	67	24	YGSLGMMTSVLVCPDGKTVEAEAA			22	2429.14	WT Ca NADP ICT 20210528	1	2435.3	0.023749	4.6773	0.026767	3.3418	0.000519	7.795498333333333	0.0446117	35.434083333333334	0.6	1
IDH1	285	308	67	24	YGSLGMMTSVLVCPDGKTVEAEAA			22	2429.14	WT Ca NADP ICT 20210528	2	2435.7	0.069232	5.07484	0.070325	3.34029	0.000406	9.22698	0.12786363636363635	41.94081818181818	0.55	1
IDH1	285	308	67	24	YGSLGMMTSVLVCPDGKTVEAEAA			22	2429.14	WT Ca NADP ICT 20210528	5	2436.07	0.099574	5.44311	0.100337	3.34476	0.002271	9.896554545454546	0.18243090909090906	44.984338842975205	0.55	1
IDH1	285	308	67	24	YGSLGMMTSVLVCPDGKTVEAEAA			22	2429.14	WT NADP ICT 20210527	0	2430.58	0.026987	0	0	3.35321	0.006947	0	0	0	1	1
IDH1	285	308	67	24	YGSLGMMTSVLVCPDGKTVEAEAA			22	2429.14	WT NADP ICT 20210527	0.5	2433.18	0.040522	2.59369	0.048686	3.34755	0.000842	4.183377419354839	0.0785258	19.015351906158358	0.62	1
IDH1	285	308	67	24	YGSLGMMTSVLVCPDGKTVEAEAA			22	2429.14	WT NADP ICT 20210527	1	2433.62	0.025925	3.03862	0.037422	3.34543	0.002158	5.064358333333334	0.062369999999999995	23.01981060606061	0.6	1
IDH1	285	308	67	24	YGSLGMMTSVLVCPDGKTVEAEAA			22	2429.14	WT NADP ICT 20210527	2	2434.09	0.101857	3.50809	0.105371	3.34554	0.002845	6.37834	0.19158363636363637	28.992454545454542	0.55	1
IDH1	285	308	67	24	YGSLGMMTSVLVCPDGKTVEAEAA			22	2429.14	WT NADP ICT 20210527	5	2434.8	0.048531	4.21748	0.05553	3.34361	0.001905	7.668149090909091	0.10096363636363637	34.855223140495866	0.55	1
IDH1	285	308	67	24	YGSLGMMTSVLVCPDGKTVEAEAA			22	2429.14	WT apo 20210526	0	2430.57	0.029134	0	0	3.34954	0.005551	0	0	0	1	1
IDH1	285	308	67	24	YGSLGMMTSVLVCPDGKTVEAEAA			22	2429.14	WT apo 20210526	0.5	2435.76	0.033221	5.18994	0.044186	3.34143	0.000818	8.37087	0.0712677	38.04942082111437	0.62	1
IDH1	285	308	67	24	YGSLGMMTSVLVCPDGKTVEAEAA			22	2429.14	WT apo 20210526	1	2436.19	0.031915	5.61185	0.043213	3.33912	0.000872	9.353078333333334	0.0720217	42.51399242424243	0.6	1
IDH1	285	308	67	24	YGSLGMMTSVLVCPDGKTVEAEAA			22	2429.14	WT apo 20210526	2	2436.48	0.127798	5.90511	0.131077	3.34192	0.00225	10.736567272727271	0.23832181818181816	48.802578512396686	0.55	1
IDH1	285	308	67	24	YGSLGMMTSVLVCPDGKTVEAEAA			22	2429.14	WT apo 20210526	5	2436.46	0.063202	5.8907	0.069593	3.34374	0.001629	10.710367272727272	0.12653272727272727	48.68348760330578	0.55	1
IDH1	288	304	68	17	LGMMTSVLVCPDGKTVE			15	1779.87	WT Ca NADP ICT 20210528	0	1780.88	0.005236	0	0	4.05913	0.003558	0	0	0	1	1
IDH1	288	304	68	17	LGMMTSVLVCPDGKTVE			15	1779.87	WT Ca NADP ICT 20210528	0.5	1781.6	0.017812	0.720122	0.018566	4.05598	0.001652	1.1614870967741937	0.0299452	7.743247311827958	0.62	1
IDH1	288	304	68	17	LGMMTSVLVCPDGKTVE			15	1779.87	WT Ca NADP ICT 20210528	1	1781.78	0.040652	0.893795	0.040988	4.05737	0.000795	1.4896583333333333	0.0683133	9.931055555555556	0.6	1
IDH1	288	304	68	17	LGMMTSVLVCPDGKTVE			15	1779.87	WT Ca NADP ICT 20210528	2	1781.85	0.017567	0.965329	0.018331	4.05483	0.002579	1.7551436363636361	0.033329090909090905	11.700957575757574	0.55	1
IDH1	288	304	68	17	LGMMTSVLVCPDGKTVE			15	1779.87	WT Ca NADP ICT 20210528	5	1781.98	0.02879	1.09813	0.029262	4.05958	0.00247	1.9965909090909089	0.053203636363636356	13.310606060606059	0.55	1
IDH1	288	304	68	17	LGMMTSVLVCPDGKTVE			15	1779.87	WT NADP ICT 20210527	0	1780.88	0.007058	0	0	4.05706	0.005472	0	0	0	1	1
IDH1	288	304	68	17	LGMMTSVLVCPDGKTVE			15	1779.87	WT NADP ICT 20210527	0.5	1782.1	0.024376	1.21951	0.025377	4.05825	0.002665	1.9669483870967743	0.0409306	13.112989247311829	0.62	1
IDH1	288	304	68	17	LGMMTSVLVCPDGKTVE			15	1779.87	WT NADP ICT 20210527	1	1782.53	0.017819	1.64173	0.019166	4.05806	0.002532	2.73623	0.0319433	18.241500000000002	0.6	1
IDH1	288	304	68	17	LGMMTSVLVCPDGKTVE			15	1779.87	WT NADP ICT 20210527	2	1782.96	0.041684	2.07691	0.042277	4.05889	0.003447	3.776198181818182	0.0768673	25.174654545454544	0.55	1
IDH1	288	304	68	17	LGMMTSVLVCPDGKTVE			15	1779.87	WT NADP ICT 20210527	5	1783.32	0.0031	2.43877	0.007709	4.05478	0.003438	4.434127272727272	0.014016363636363634	29.560848484848478	0.55	1
IDH1	288	304	68	17	LGMMTSVLVCPDGKTVE			15	1779.87	WT apo 20210526	0	1780.88	0.011654	0	0	4.05679	0.005193	0	0	0	1	1
IDH1	288	304	68	17	LGMMTSVLVCPDGKTVE			15	1779.87	WT apo 20210526	0.5	1782.38	0.010622	1.49879	0.015768	4.05591	0.001318	2.417409677419355	0.0254323	16.116064516129033	0.62	1
IDH1	288	304	68	17	LGMMTSVLVCPDGKTVE			15	1779.87	WT apo 20210526	1	1782.8	0.022684	1.92081	0.025503	4.05556	0.000675	3.201341666666667	0.042505	21.34227777777778	0.6	1
IDH1	288	304	68	17	LGMMTSVLVCPDGKTVE			15	1779.87	WT apo 20210526	2	1783.13	0.032082	2.25329	0.034133	4.0533	0.005394	4.0968909090909085	0.06206	27.312606060606054	0.55	1
IDH1	288	304	68	17	LGMMTSVLVCPDGKTVE			15	1779.87	WT apo 20210526	5	1783.47	0.00408	2.58991	0.012347	4.05363	0.007673	4.708930909090909	0.022449090909090908	31.392872727272724	0.55	1
IDH1	289	295	69	7	GMMTSVL			6	738.352	WT Ca NADP ICT 20210528	0	738.76	0.004583	0	0	4.52809	0.003824	0	0	0	1	1
IDH1	289	295	69	7	GMMTSVL			6	738.352	WT Ca NADP ICT 20210528	0.5	738.809	0.01912	0.048076	0.019661	4.537	0.001858	0.0775419	0.031711290322580646	1.2923655913978493	0.62	1
IDH1	289	295	69	7	GMMTSVL			6	738.352	WT Ca NADP ICT 20210528	1	738.836	0.035042	0.075577	0.03534	4.53583	0.002501	0.1259616666666667	0.0589	2.0993611111111115	0.6	1
IDH1	289	295	69	7	GMMTSVL			6	738.352	WT Ca NADP ICT 20210528	2	738.834	0.031671	0.073287	0.032	4.53333	0.001882	0.1332490909090909	0.0581818	2.220818181818182	0.55	1
IDH1	289	295	69	7	GMMTSVL			6	738.352	WT Ca NADP ICT 20210528	5	738.849	0.060061	0.088253	0.060236	4.53551	0.001853	0.16046	0.10951999999999999	2.6743333333333332	0.55	1
IDH1	289	295	69	7	GMMTSVL			6	738.352	WT NADP ICT 20210527	0	738.76	0.02315	0	0	4.53095	0.001594	0	0	0	1	1
IDH1	289	295	69	7	GMMTSVL			6	738.352	WT NADP ICT 20210527	0.5	738.831	0.031061	0.070623	0.038739	4.53949	0.003381	0.11390806451612905	0.062482258064516134	1.898467741935484	0.62	1
IDH1	289	295	69	7	GMMTSVL			6	738.352	WT NADP ICT 20210527	1	738.869	0.033578	0.108435	0.040785	4.54034	0.001863	0.18072500000000002	0.067975	3.0120833333333334	0.6	1
IDH1	289	295	69	7	GMMTSVL			6	738.352	WT NADP ICT 20210527	2	738.847	0.033595	0.086804	0.040799	4.53892	0.002466	0.15782545454545455	0.07418	2.6304242424242426	0.55	1
IDH1	289	295	69	7	GMMTSVL			6	738.352	WT NADP ICT 20210527	5	738.879	0.008245	0.118633	0.024574	4.5357	0.003617	0.21569636363636363	0.04468	3.594939393939394	0.55	1
IDH1	289	295	69	7	GMMTSVL			6	738.352	WT apo 20210526	0	738.738	0.019882	0	0	4.5316	0.002447	0	0	0	1	1
IDH1	289	295	69	7	GMMTSVL			6	738.352	WT apo 20210526	0.5	738.945	0.006933	0.207321	0.021056	4.53519	0.002821	0.33438870967741935	0.0339613	5.573145161290323	0.62	1
IDH1	289	295	69	7	GMMTSVL			6	738.352	WT apo 20210526	1	738.961	0.051626	0.223469	0.055322	4.53715	0.001732	0.3724483333333333	0.0922033	6.207472222222222	0.6	1
IDH1	289	295	69	7	GMMTSVL			6	738.352	WT apo 20210526	2	739.028	0.003389	0.290102	0.020169	4.53577	0.004672	0.5274581818181818	0.0366709	8.790969696969697	0.55	1
IDH1	289	295	69	7	GMMTSVL			6	738.352	WT apo 20210526	5	739.092	0.016862	0.354698	0.02607	4.53707	0.002225	0.6449054545454546	0.0474	10.748424242424242	0.55	1
IDH1	295	304	70	10	LVCPDGKTVE			8	1060.53	WT Ca NADP ICT 20210528	0	1061.08	0.037074	0	0	3.25722	0.006065	0	0	0	1	1
IDH1	295	304	70	10	LVCPDGKTVE			8	1060.53	WT Ca NADP ICT 20210528	0.5	1062.78	0.013681	1.69671	0.039518	3.25026	0.000983	2.736625806451613	0.0637387	34.207822580645164	0.62	1
IDH1	295	304	70	10	LVCPDGKTVE			8	1060.53	WT Ca NADP ICT 20210528	1	1062.9	0.024129	1.82	0.044235	3.24926	0.001209	3.03333	0.073725	37.9166	0.6	1
IDH1	295	304	70	10	LVCPDGKTVE			8	1060.53	WT Ca NADP ICT 20210528	2	1062.91	0.037417	1.83033	0.052674	3.24992	0.001041	3.327870909090909	0.0957709	41.598386363636365	0.55	1
IDH1	295	304	70	10	LVCPDGKTVE			8	1060.53	WT Ca NADP ICT 20210528	5	1063.02	0.030025	1.93229	0.047708	3.25353	0.00194	3.513261818181818	0.0867418	43.915772727272724	0.55	1
IDH1	295	304	70	10	LVCPDGKTVE			8	1060.53	WT NADP ICT 20210527	0	1061.08	0.028626	0	0	3.25821	0.005435	0	0	0	1	1
IDH1	295	304	70	10	LVCPDGKTVE			8	1060.53	WT NADP ICT 20210527	0.5	1062.62	0.024258	1.53564	0.037522	3.25515	0.000973	2.4768387096774194	0.060519354838709676	30.960483870967742	0.62	1
IDH1	295	304	70	10	LVCPDGKTVE			8	1060.53	WT NADP ICT 20210527	1	1062.82	0.0154	1.73727	0.032505	3.25147	0.001143	2.8954583333333335	0.054175	36.19322916666667	0.6	1
IDH1	295	304	70	10	LVCPDGKTVE			8	1060.53	WT NADP ICT 20210527	2	1063.01	0.054347	1.92562	0.061425	3.25235	0.003137	3.501132727272727	0.11168181818181817	43.76415909090909	0.55	1
IDH1	295	304	70	10	LVCPDGKTVE			8	1060.53	WT NADP ICT 20210527	5	1063.12	0.015855	2.03638	0.032723	3.25279	0.000386	3.702514545454545	0.0594964	46.281431818181815	0.55	1
IDH1	295	304	70	10	LVCPDGKTVE			8	1060.53	WT apo 20210526	0	1061.07	0.032585	0	0	3.2553	0.00581	0	0	0	1	1
IDH1	295	304	70	10	LVCPDGKTVE			8	1060.53	WT apo 20210526	0.5	1062.61	0.033741	1.53645	0.046907	3.25038	0.000956	2.478148387096774	0.0756565	30.976854838709677	0.62	1
IDH1	295	304	70	10	LVCPDGKTVE			8	1060.53	WT apo 20210526	1	1062.83	0.016783	1.756	0.036653	3.25072	0.000695	2.92667	0.061088333333333335	36.583375000000004	0.6	1
IDH1	295	304	70	10	LVCPDGKTVE			8	1060.53	WT apo 20210526	2	1062.98	0.066532	1.90781	0.074083	3.25073	0.001752	3.4687509090909088	0.13469636363636361	43.35938636363636	0.55	1
IDH1	295	304	70	10	LVCPDGKTVE			8	1060.53	WT apo 20210526	5	1063.11	0.059129	2.03541	0.067514	3.25493	0.003252	3.7007527272727265	0.12275272727272728	46.25940909090908	0.55	1
IDH1	295	318	71	24	LVCPDGKTVEAEAAHGTVTRHYRM			22	2641.3	WT Ca NADP ICT 20210528	0	2642.93	0.022795	0	0	3.34829	0.005186	0	0	0	1	1
IDH1	295	318	71	24	LVCPDGKTVEAEAAHGTVTRHYRM			22	2641.3	WT Ca NADP ICT 20210528	0.5	2647.57	0.147164	4.64199	0.148919	3.34046	0.000751	7.487087096774194	0.24019193548387097	34.03221407624633	0.62	1
IDH1	295	318	71	24	LVCPDGKTVEAEAAHGTVTRHYRM			22	2641.3	WT Ca NADP ICT 20210528	1	2648.29	0.078961	5.36182	0.082186	3.34027	6.000520E-5	8.93637	0.13697666666666666	40.61986363636363	0.6	1
IDH1	295	318	71	24	LVCPDGKTVEAEAAHGTVTRHYRM			22	2641.3	WT Ca NADP ICT 20210528	2	2648.7	0.146123	5.76463	0.14789	3.33873	0.001193	10.481143636363637	0.26889090909090907	47.64156198347108	0.55	1
IDH1	295	318	71	24	LVCPDGKTVEAEAAHGTVTRHYRM			22	2641.3	WT Ca NADP ICT 20210528	5	2649.21	0.094709	6.28074	0.097414	3.342	0.003019	11.419523636363635	0.17711636363636363	51.90692561983471	0.55	1
IDH1	295	318	71	24	LVCPDGKTVEAEAAHGTVTRHYRM			22	2641.3	WT NADP ICT 20210527	0	2642.89	0.026479	0	0	3.35053	0.007506	0	0	0	1	1
IDH1	295	318	71	24	LVCPDGKTVEAEAAHGTVTRHYRM			22	2641.3	WT NADP ICT 20210527	0.5	2645.97	0.060958	3.08064	0.066461	3.34441	0.000293	4.968772580645162	0.1071951612903226	22.585329912023465	0.62	1
IDH1	295	318	71	24	LVCPDGKTVEAEAAHGTVTRHYRM			22	2641.3	WT NADP ICT 20210527	1	2646.64	0.049522	3.75809	0.056157	3.3426	0.002263	6.263476666666667	0.093595	28.470348484848486	0.6	1
IDH1	295	318	71	24	LVCPDGKTVEAEAAHGTVTRHYRM			22	2641.3	WT NADP ICT 20210527	2	2646.94	0.08835	4.0491	0.092232	3.34302	0.00304	7.361994545454545	0.16769454545454543	33.463611570247934	0.55	1
IDH1	295	318	71	24	LVCPDGKTVEAEAAHGTVTRHYRM			22	2641.3	WT NADP ICT 20210527	5	2647.53	0.08546	4.63976	0.089468	3.34099	0.001322	8.435934545454545	0.1626690909090909	38.34515702479339	0.55	1
IDH1	295	318	71	24	LVCPDGKTVEAEAAHGTVTRHYRM			22	2641.3	WT apo 20210526	0	2642.88	0.028565	0	0	3.34741	0.005096	0	0	0	1	1
IDH1	295	318	71	24	LVCPDGKTVEAEAAHGTVTRHYRM			22	2641.3	WT apo 20210526	0.5	2648.88	0.054267	5.99601	0.061326	3.33928	0.000587	9.67099	0.0989129	43.959054252199415	0.62	1
IDH1	295	318	71	24	LVCPDGKTVEAEAAHGTVTRHYRM			22	2641.3	WT apo 20210526	1	2649.43	0.027491	6.55042	0.039645	3.33868	0.000108	10.9174	0.066075	49.62440909090909	0.6	1
IDH1	295	318	71	24	LVCPDGKTVEAEAAHGTVTRHYRM			22	2641.3	WT apo 20210526	2	2649.67	0.038069	6.78404	0.047595	3.33914	0.002598	12.334621818181818	0.0865364	56.06646280991735	0.55	1
IDH1	295	318	71	24	LVCPDGKTVEAEAAHGTVTRHYRM			22	2641.3	WT apo 20210526	5	2649.78	0.129996	6.9013	0.133098	3.34151	0.001358	12.54781090909091	0.2419963636363636	57.03550413223141	0.55	1
IDH1	296	318	72	23	VCPDGKTVEAEAAHGTVTRHYRM			21	2528.21	WT Ca NADP ICT 20210528	0	2529.96	0.03193	0	0	3.09259	0.009198	0	0	0	1	1
IDH1	296	318	72	23	VCPDGKTVEAEAAHGTVTRHYRM			21	2528.21	WT Ca NADP ICT 20210528	0.5	2534.34	0.073462	4.38912	0.080101	3.07741	0.002365	7.079220967741935	0.1291951612903226	33.71057603686636	0.62	1
IDH1	296	318	72	23	VCPDGKTVEAEAAHGTVTRHYRM			21	2528.21	WT Ca NADP ICT 20210528	1	2534.95	0.074895	4.99789	0.081417	3.07607	0.001238	8.329821666666668	0.135695	39.66581746031746	0.6	1
IDH1	296	318	72	23	VCPDGKTVEAEAAHGTVTRHYRM			21	2528.21	WT Ca NADP ICT 20210528	2	2535.36	0.124222	5.40215	0.12826	3.07467	0.000975	9.822098181818182	0.23320000000000002	46.771896103896104	0.55	1
IDH1	296	318	72	23	VCPDGKTVEAEAAHGTVTRHYRM			21	2528.21	WT Ca NADP ICT 20210528	5	2535.9	0.074715	5.94724	0.081252	3.07984	0.00071	10.813170909090909	0.14773090909090908	51.491290043290036	0.55	1
IDH1	296	318	72	23	VCPDGKTVEAEAAHGTVTRHYRM			21	2528.21	WT NADP ICT 20210527	0	2529.92	0.021981	0	0	3.0926	0.006068	0	0	0	1	1
IDH1	296	318	72	23	VCPDGKTVEAEAAHGTVTRHYRM			21	2528.21	WT NADP ICT 20210527	0.5	2532.75	0.077929	2.83502	0.08097	3.0805	0.001958	4.572620967741935	0.1305967741935484	21.77438556067588	0.62	1
IDH1	296	318	72	23	VCPDGKTVEAEAAHGTVTRHYRM			21	2528.21	WT NADP ICT 20210527	1	2533.37	0.047362	3.4498	0.052215	3.07919	0.00134	5.749663333333333	0.087025	27.379349206349207	0.6	1
IDH1	296	318	72	23	VCPDGKTVEAEAAHGTVTRHYRM			21	2528.21	WT NADP ICT 20210527	2	2533.7	0.074516	3.78095	0.07769	3.07869	0.002175	6.874456363636363	0.14125454545454544	32.73550649350649	0.55	1
IDH1	296	318	72	23	VCPDGKTVEAEAAHGTVTRHYRM			21	2528.21	WT NADP ICT 20210527	5	2534.27	0.027239	4.35555	0.035002	3.07792	0.001284	7.919181818181817	0.06364	37.710389610389605	0.55	1
IDH1	296	318	72	23	VCPDGKTVEAEAAHGTVTRHYRM			21	2528.21	WT apo 20210526	0	2529.87	0.00227	0	0	3.08832	0.008125	0	0	0	1	1
IDH1	296	318	72	23	VCPDGKTVEAEAAHGTVTRHYRM			21	2528.21	WT apo 20210526	0.5	2535.72	0.036848	5.84811	0.036918	3.07597	0.001328	9.432443548387097	0.0595452	44.91639784946236	0.62	1
IDH1	296	318	72	23	VCPDGKTVEAEAAHGTVTRHYRM			21	2528.21	WT apo 20210526	1	2536.2	0.050498	6.32224	0.050549	3.0733	0.001159	10.537061666666668	0.0842483	50.176484126984136	0.6	1
IDH1	296	318	72	23	VCPDGKTVEAEAAHGTVTRHYRM			21	2528.21	WT apo 20210526	2	2536.5	0.103508	6.62765	0.103533	3.07253	0.001319	12.050265454545455	0.18824181818181818	57.38221645021645	0.55	1
IDH1	296	318	72	23	VCPDGKTVEAEAAHGTVTRHYRM			21	2528.21	WT apo 20210526	5	2536.57	0.041322	6.69852	0.041384	3.07792	0.003643	12.179134545454545	0.0752436	57.99587878787879	0.55	1
IDH1	296	333	73	38	VCPDGKTVEAEAAHGTVTRHYRMYQKGQETSTNPIASI			35	4146.01	WT Ca NADP ICT 20210528	0	4148.58	0.020962	0	0	3.43896	0.003353	0	0	0	1	1
IDH1	296	333	73	38	VCPDGKTVEAEAAHGTVTRHYRMYQKGQETSTNPIASI			35	4146.01	WT Ca NADP ICT 20210528	0.5	4155.79	0.208051	7.20576	0.209104	3.43304	0.001381	11.622196774193549	0.3372645161290323	33.20627649769585	0.62	1
IDH1	296	333	73	38	VCPDGKTVEAEAAHGTVTRHYRMYQKGQETSTNPIASI			35	4146.01	WT Ca NADP ICT 20210528	1	4156.98	0.169865	8.40142	0.171154	3.43305	0.000425	14.002368333333333	0.28525666666666666	40.006766666666664	0.6	1
IDH1	296	333	73	38	VCPDGKTVEAEAAHGTVTRHYRMYQKGQETSTNPIASI			35	4146.01	WT Ca NADP ICT 20210528	2	4157.79	0.251865	9.20875	0.252735	3.43205	0.001539	16.743187272727273	0.45951818181818177	47.83767792207792	0.55	1
IDH1	296	333	73	38	VCPDGKTVEAEAAHGTVTRHYRMYQKGQETSTNPIASI			35	4146.01	WT Ca NADP ICT 20210528	5	4158.79	0.092502	10.2027	0.094848	3.43459	0.002057	18.550341818181817	0.17245090909090907	53.000976623376616	0.55	1
IDH1	296	333	73	38	VCPDGKTVEAEAAHGTVTRHYRMYQKGQETSTNPIASI			35	4146.01	WT NADP ICT 20210527	0	4148.58	0.018976	0	0	3.44145	0.005633	0	0	0	1	1
IDH1	296	333	73	38	VCPDGKTVEAEAAHGTVTRHYRMYQKGQETSTNPIASI			35	4146.01	WT NADP ICT 20210527	0.5	4153.41	0.069654	4.83056	0.072192	3.43777	0.001092	7.791232258064516	0.11643870967741937	22.260663594470046	0.62	1
IDH1	296	333	73	38	VCPDGKTVEAEAAHGTVTRHYRMYQKGQETSTNPIASI			35	4146.01	WT NADP ICT 20210527	1	4154.26	0.097269	5.67941	0.099103	3.43675	0.001737	9.465675000000001	0.16517166666666666	27.04478571428572	0.6	1
IDH1	296	333	73	38	VCPDGKTVEAEAAHGTVTRHYRMYQKGQETSTNPIASI			35	4146.01	WT NADP ICT 20210527	2	4154.74	0.146058	6.16024	0.147286	3.4359	0.002892	11.200432727272725	0.26779272727272724	32.00123636363636	0.55	1
IDH1	296	333	73	38	VCPDGKTVEAEAAHGTVTRHYRMYQKGQETSTNPIASI			35	4146.01	WT NADP ICT 20210527	5	4155.76	0.070516	7.17297	0.073024	3.4347	0.001219	13.041759999999998	0.13277090909090908	37.26217142857142	0.55	1
IDH1	296	333	73	38	VCPDGKTVEAEAAHGTVTRHYRMYQKGQETSTNPIASI			35	4146.01	WT apo 20210526	0	4148.5	0.039068	0	0	3.43777	0.004692	0	0	0	1	1
IDH1	296	333	73	38	VCPDGKTVEAEAAHGTVTRHYRMYQKGQETSTNPIASI			35	4146.01	WT apo 20210526	0.5	4158.48	0.072587	9.97779	0.082433	3.43217	0.000422	16.093206451612904	0.13295645161290323	45.980589861751156	0.62	1
IDH1	296	333	73	38	VCPDGKTVEAEAAHGTVTRHYRMYQKGQETSTNPIASI			35	4146.01	WT apo 20210526	1	4159.23	0.130997	10.7326	0.136699	3.43023	0.000972	17.887711666666668	0.22783166666666665	51.10774761904763	0.6	1
IDH1	296	333	73	38	VCPDGKTVEAEAAHGTVTRHYRMYQKGQETSTNPIASI			35	4146.01	WT apo 20210526	2	4159.69	0.039414	11.1857	0.055496	3.43172	0.002787	20.33758727272727	0.10090181818181816	58.107392207792195	0.55	1
IDH1	296	333	73	38	VCPDGKTVEAEAAHGTVTRHYRMYQKGQETSTNPIASI			35	4146.01	WT apo 20210526	5	4160.13	0.054809	11.6321	0.067308	3.43355	0.002237	21.149250909090906	0.12237818181818182	60.426431168831165	0.55	1
IDH1	297	318	74	22	CPDGKTVEAEAAHGTVTRHYRM			20	2429.14	WT Ca NADP ICT 20210528	0	2430.69	0.031152	0	0	3.09295	0.009521	0	0	0	1	1
IDH1	297	318	74	22	CPDGKTVEAEAAHGTVTRHYRM			20	2429.14	WT Ca NADP ICT 20210528	0.5	2435.13	0.118329	4.4385	0.12236	3.07722	0.001275	7.158870967741936	0.1973548387096774	35.79435483870968	0.62	1
IDH1	297	318	74	22	CPDGKTVEAEAAHGTVTRHYRM			20	2429.14	WT Ca NADP ICT 20210528	1	2435.85	0.058289	5.15356	0.066091	3.07547	0.000417	8.589260000000001	0.11015166666666666	42.9463	0.6	1
IDH1	297	318	74	22	CPDGKTVEAEAAHGTVTRHYRM			20	2429.14	WT Ca NADP ICT 20210528	2	2436.2	0.142535	5.51136	0.145899	3.07552	0.0008	10.020656363636363	0.26527090909090906	50.10328181818181	0.55	1
IDH1	297	318	74	22	CPDGKTVEAEAAHGTVTRHYRM			20	2429.14	WT Ca NADP ICT 20210528	5	2436.71	0.111803	6.01372	0.116062	3.07818	0.00127	10.934039999999998	0.21102181818181817	54.670199999999994	0.55	1
IDH1	297	318	74	22	CPDGKTVEAEAAHGTVTRHYRM			20	2429.14	WT NADP ICT 20210527	0	2430.67	0.012964	0	0	3.09318	0.006435	0	0	0	1	1
IDH1	297	318	74	22	CPDGKTVEAEAAHGTVTRHYRM			20	2429.14	WT NADP ICT 20210527	0.5	2433.49	0.028418	2.81607	0.031236	3.08098	0.002789	4.542045161290322	0.0503806	22.71022580645161	0.62	1
IDH1	297	318	74	22	CPDGKTVEAEAAHGTVTRHYRM			20	2429.14	WT NADP ICT 20210527	1	2434.08	0.032805	3.41034	0.035274	3.07719	0.001307	5.683895000000001	0.05879	28.419475000000006	0.6	1
IDH1	297	318	74	22	CPDGKTVEAEAAHGTVTRHYRM			20	2429.14	WT NADP ICT 20210527	2	2434.5	0.095344	3.82554	0.096221	3.07799	0.002619	6.955525454545454	0.1749472727272727	34.77762727272727	0.55	1
IDH1	297	318	74	22	CPDGKTVEAEAAHGTVTRHYRM			20	2429.14	WT NADP ICT 20210527	5	2435.12	0.039745	4.44756	0.041806	3.07665	0.000908	8.086474545454545	0.0760109	40.43237272727273	0.55	1
IDH1	297	318	74	22	CPDGKTVEAEAAHGTVTRHYRM			20	2429.14	WT apo 20210526	0	2430.65	0.026862	0	0	3.08764	0.007899	0	0	0	1	1
IDH1	297	318	74	22	CPDGKTVEAEAAHGTVTRHYRM			20	2429.14	WT apo 20210526	0.5	2436.35	0.045288	5.69587	0.052655	3.07599	0.001045	9.186890322580645	0.0849274	45.934451612903224	0.62	1
IDH1	297	318	74	22	CPDGKTVEAEAAHGTVTRHYRM			20	2429.14	WT apo 20210526	1	2436.79	0.02129	6.14513	0.034276	3.07453	0.001405	10.2419	0.0571267	51.209450000000004	0.6	1
IDH1	297	318	74	22	CPDGKTVEAEAAHGTVTRHYRM			20	2429.14	WT apo 20210526	2	2437.09	0.076476	6.43959	0.081056	3.07393	0.00236	11.708350909090909	0.14737454545454545	58.54175454545454	0.55	1
IDH1	297	318	74	22	CPDGKTVEAEAAHGTVTRHYRM			20	2429.14	WT apo 20210526	5	2437.17	0.032041	6.52044	0.041811	3.07852	0.003982	11.85534909090909	0.07602	59.276745454545456	0.55	1
IDH1	298	304	75	7	PDGKTVE			6	745.373	WT Ca NADP ICT 20210528	0	745.766	0.021321	0	0	2.41395	0.003989	0	0	0	1	1
IDH1	298	304	75	7	PDGKTVE			6	745.373	WT Ca NADP ICT 20210528	0.5	747.297	0.03792	1.53152	0.043503	2.40906	0.000934	2.470198387096774	0.0701661	41.16997311827957	0.62	1
IDH1	298	304	75	7	PDGKTVE			6	745.373	WT Ca NADP ICT 20210528	1	747.395	0.017005	1.6299	0.027272	2.40778	0.001355	2.716501666666667	0.0454533	45.27502777777778	0.6	1
IDH1	298	304	75	7	PDGKTVE			6	745.373	WT Ca NADP ICT 20210528	2	747.364	0.020123	1.59801	0.029317	2.40809	0.000731	2.9054654545454546	0.0533036	48.424424242424244	0.55	1
IDH1	298	304	75	7	PDGKTVE			6	745.373	WT Ca NADP ICT 20210528	5	747.454	0.020025	1.68877	0.029251	2.41107	0.001958	3.0704854545454543	0.0531836	51.17475757575757	0.55	1
IDH1	298	304	75	7	PDGKTVE			6	745.373	WT NADP ICT 20210527	0	745.756	0.037328	0	0	2.41291	0.00235	0	0	0	1	1
IDH1	298	304	75	7	PDGKTVE			6	745.373	WT NADP ICT 20210527	0.5	747.067	0.013288	1.31091	0.039623	2.41083	0.00324	2.114372580645161	0.0639081	35.23954301075269	0.62	1
IDH1	298	304	75	7	PDGKTVE			6	745.373	WT NADP ICT 20210527	1	747.276	0.008251	1.52001	0.03823	2.40911	0.00244	2.5333533333333333	0.0637167	42.22255555555556	0.6	1
IDH1	298	304	75	7	PDGKTVE			6	745.373	WT NADP ICT 20210527	2	747.381	0.042375	1.62447	0.056472	2.4113	0.002229	2.953581818181818	0.10267636363636364	49.22636363636364	0.55	1
IDH1	298	304	75	7	PDGKTVE			6	745.373	WT NADP ICT 20210527	5	747.545	0.01573	1.78891	0.040508	2.41005	0.002365	3.252563636363636	0.0736509	54.209393939393934	0.55	1
IDH1	298	304	75	7	PDGKTVE			6	745.373	WT apo 20210526	0	745.719	0.006376	0	0	2.41103	0.004733	0	0	0	1	1
IDH1	298	304	75	7	PDGKTVE			6	745.373	WT apo 20210526	0.5	747.146	0.021981	1.42691	0.022887	2.40847	0.001482	2.301475806451613	0.0369145	38.35793010752688	0.62	1
IDH1	298	304	75	7	PDGKTVE			6	745.373	WT apo 20210526	1	747.313	0.014154	1.59407	0.015524	2.40703	0.000474	2.65679	0.025873333333333335	44.279833333333336	0.6	1
IDH1	298	304	75	7	PDGKTVE			6	745.373	WT apo 20210526	2	747.461	0.022945	1.74169	0.023815	2.40736	0.001595	3.166710909090909	0.0433	52.77851515151515	0.55	1
IDH1	298	304	75	7	PDGKTVE			6	745.373	WT apo 20210526	5	747.537	0.027431	1.81748	0.028162	2.41242	0.001944	3.3045090909090904	0.0512036	55.07515151515151	0.55	1
IDH1	298	318	76	21	PDGKTVEAEAAHGTVTRHYRM			20	2326.14	WT Ca NADP ICT 20210528	0	2327.65	0.006885	0	0	3.09258	0.008873	0	0	0	1	1
IDH1	298	318	76	21	PDGKTVEAEAAHGTVTRHYRM			20	2326.14	WT Ca NADP ICT 20210528	0.5	2331.36	0.095624	3.71336	0.095871	3.0784	0.001595	5.989288709677419	0.15463064516129033	29.946443548387098	0.62	1
IDH1	298	318	76	21	PDGKTVEAEAAHGTVTRHYRM			20	2326.14	WT Ca NADP ICT 20210528	1	2332.06	0.076281	4.40899	0.076591	3.07747	0.000328	7.348321666666666	0.1276516666666667	36.74160833333333	0.6	1
IDH1	298	318	76	21	PDGKTVEAEAAHGTVTRHYRM			20	2326.14	WT Ca NADP ICT 20210528	2	2332.36	0.120756	4.71371	0.120953	3.07704	0.000216	8.570372727272726	0.21991454545454545	42.85186363636363	0.55	1
IDH1	298	318	76	21	PDGKTVEAEAAHGTVTRHYRM			20	2326.14	WT Ca NADP ICT 20210528	5	2332.86	0.158717	5.21081	0.158866	3.08083	0.000852	9.474198181818181	0.28884727272727273	47.37099090909091	0.55	1
IDH1	298	318	76	21	PDGKTVEAEAAHGTVTRHYRM			20	2326.14	WT NADP ICT 20210527	0	2327.62	0.029806	0	0	3.09249	0.006171	0	0	0	1	1
IDH1	298	318	76	21	PDGKTVEAEAAHGTVTRHYRM			20	2326.14	WT NADP ICT 20210527	0.5	2329.89	0.056717	2.27258	0.064072	3.08358	0.002169	3.665451612903226	0.10334193548387098	18.32725806451613	0.62	1
IDH1	298	318	76	21	PDGKTVEAEAAHGTVTRHYRM			20	2326.14	WT NADP ICT 20210527	1	2330.35	0.053195	2.73146	0.060977	3.07875	0.001341	4.552426666666667	0.10162833333333335	22.762133333333338	0.6	1
IDH1	298	318	76	21	PDGKTVEAEAAHGTVTRHYRM			20	2326.14	WT NADP ICT 20210527	2	2330.7	0.143666	3.07621	0.146725	3.07993	0.002327	5.593112727272727	0.2667727272727272	27.965563636363633	0.55	1
IDH1	298	318	76	21	PDGKTVEAEAAHGTVTRHYRM			20	2326.14	WT NADP ICT 20210527	5	2331.39	0.036591	3.76697	0.047195	3.07928	0.000788	6.849032727272727	0.0858091	34.245163636363635	0.55	1
IDH1	298	318	76	21	PDGKTVEAEAAHGTVTRHYRM			20	2326.14	WT apo 20210526	0	2327.59	0.019269	0	0	3.08817	0.007113	0	0	0	1	1
IDH1	298	318	76	21	PDGKTVEAEAAHGTVTRHYRM			20	2326.14	WT apo 20210526	0.5	2332.5	0.089079	4.91064	0.091139	3.07717	0.000139	7.920383870967742	0.14699838709677418	39.601919354838714	0.62	1
IDH1	298	318	76	21	PDGKTVEAEAAHGTVTRHYRM			20	2326.14	WT apo 20210526	1	2332.91	0.011169	5.31597	0.022271	3.0748	0.001124	8.859943333333334	0.037118333333333337	44.29971666666667	0.6	1
IDH1	298	318	76	21	PDGKTVEAEAAHGTVTRHYRM			20	2326.14	WT apo 20210526	2	2333.18	0.08046	5.58699	0.082735	3.07334	0.00211	10.158167272727272	0.15042727272727272	50.79083636363636	0.55	1
IDH1	298	318	76	21	PDGKTVEAEAAHGTVTRHYRM			20	2326.14	WT apo 20210526	5	2333.2	0.021029	5.6025	0.028522	3.07922	0.002972	10.186363636363636	0.0518582	50.93181818181818	0.55	1
IDH1	305	318	77	14	AEAAHGTVTRHYRM			13	1599.78	WT Ca NADP ICT 20210528	0	1600.84	0.020909	0	0	2.33475	0.008767	0	0	0	1	1
IDH1	305	318	77	14	AEAAHGTVTRHYRM			13	1599.78	WT Ca NADP ICT 20210528	0.5	1603.57	0.018044	2.7321	0.027618	2.32571	0.000492	4.406606451612903	0.0445452	33.896972704714635	0.62	1
IDH1	305	318	77	14	AEAAHGTVTRHYRM			13	1599.78	WT Ca NADP ICT 20210528	1	1604.03	0.028506	3.19195	0.035352	2.32382	0.001216	5.319920000000001	0.05892	40.92246153846154	0.6	1
IDH1	305	318	77	14	AEAAHGTVTRHYRM			13	1599.78	WT Ca NADP ICT 20210528	2	1604.32	0.063754	3.48176	0.067095	2.32333	0.001548	6.330472727272727	0.12199090909090908	48.695944055944054	0.55	1
IDH1	305	318	77	14	AEAAHGTVTRHYRM			13	1599.78	WT Ca NADP ICT 20210528	5	1604.66	0.107798	3.81857	0.109807	2.32921	0.004231	6.942850909090908	0.1996490909090909	53.40654545454545	0.55	1
IDH1	305	318	77	14	AEAAHGTVTRHYRM			13	1599.78	WT NADP ICT 20210527	0	1600.82	0.016398	0	0	2.33214	0.006822	0	0	0	1	1
IDH1	305	318	77	14	AEAAHGTVTRHYRM			13	1599.78	WT NADP ICT 20210527	0.5	1602.12	0.029109	1.29365	0.03341	2.32882	0.002735	2.0865387096774195	0.0538871	16.05029776674938	0.62	1
IDH1	305	318	77	14	AEAAHGTVTRHYRM			13	1599.78	WT NADP ICT 20210527	1	1602.51	0.04655	1.68307	0.049354	2.32589	0.003184	2.805111666666667	0.0822567	21.577782051282053	0.6	1
IDH1	305	318	77	14	AEAAHGTVTRHYRM			13	1599.78	WT NADP ICT 20210527	2	1602.7	0.047023	1.87912	0.0498	2.33022	0.002896	3.416583636363636	0.0905455	26.281412587412582	0.55	1
IDH1	305	318	77	14	AEAAHGTVTRHYRM			13	1599.78	WT NADP ICT 20210527	5	1603.22	0.025257	2.39422	0.030113	2.32789	0.001111	4.353132727272727	0.054750909090909086	33.48563636363636	0.55	1
IDH1	305	318	77	14	AEAAHGTVTRHYRM			13	1599.78	WT apo 20210526	0	1600.79	0.021578	0	0	2.32785	0.009164	0	0	0	1	1
IDH1	305	318	77	14	AEAAHGTVTRHYRM			13	1599.78	WT apo 20210526	0.5	1604.57	0.011952	3.77943	0.024667	2.32471	0.000618	6.095861290322581	0.039785483870967746	46.89124069478909	0.62	1
IDH1	305	318	77	14	AEAAHGTVTRHYRM			13	1599.78	WT apo 20210526	1	1604.83	0.034967	4.04021	0.041089	2.32326	0.000934	6.733691666666667	0.0684817	51.79762820512821	0.6	1
IDH1	305	318	77	14	AEAAHGTVTRHYRM			13	1599.78	WT apo 20210526	2	1604.95	0.032594	4.16099	0.03909	2.32379	0.002981	7.565443636363635	0.0710727	58.19572027972026	0.55	1
IDH1	305	318	77	14	AEAAHGTVTRHYRM			13	1599.78	WT apo 20210526	5	1605.05	0.033285	4.25676	0.039668	2.33197	0.003051	7.739572727272726	0.0721236	59.53517482517482	0.55	1
IDH1	305	334	78	30	AEAAHGTVTRHYRMYQKGQETSTNPIASIF			28	3364.65	WT Ca NADP ICT 20210528	0	3366.53	0.200278	0	0	4.02283	0.002335	0	0	0	1	1
IDH1	305	334	78	30	AEAAHGTVTRHYRMYQKGQETSTNPIASIF			28	3364.65	WT Ca NADP ICT 20210528	0.5	3371.22	0.255545	4.69853	0.324676	4.0356	0.000295	7.578274193548387	0.5236709677419356	27.065264976958524	0.62	1
IDH1	305	334	78	30	AEAAHGTVTRHYRMYQKGQETSTNPIASIF			28	3364.65	WT Ca NADP ICT 20210528	1	3372.3	0.13529	5.7723	0.241692	4.03619	0.000623	9.620500000000002	0.40282	34.35892857142858	0.6	1
IDH1	305	334	78	30	AEAAHGTVTRHYRMYQKGQETSTNPIASIF			28	3364.65	WT Ca NADP ICT 20210528	2	3372.87	0.098553	6.34811	0.223213	4.03218	0.001814	11.542016363636362	0.40584181818181814	41.221487012987005	0.55	1
IDH1	305	334	78	30	AEAAHGTVTRHYRMYQKGQETSTNPIASIF			28	3364.65	WT Ca NADP ICT 20210528	5	3373.67	0.060523	7.14679	0.209223	4.03686	0.003334	12.994167272727271	0.3804054545454545	46.40774025974025	0.55	1
IDH1	305	334	78	30	AEAAHGTVTRHYRMYQKGQETSTNPIASIF			28	3364.65	WT NADP ICT 20210527	0	3366.69	0.084176	0	0	4.02562	0.001945	0	0	0	1	1
IDH1	305	334	78	30	AEAAHGTVTRHYRMYQKGQETSTNPIASIF			28	3364.65	WT NADP ICT 20210527	0.5	3369.54	0.084855	2.85501	0.119524	4.04035	0.002293	4.604859677419355	0.19278064516129034	16.445927419354838	0.62	1
IDH1	305	334	78	30	AEAAHGTVTRHYRMYQKGQETSTNPIASIF			28	3364.65	WT NADP ICT 20210527	1	3370.02	0.096493	3.33332	0.128048	4.03939	0.003178	5.55553	0.21341333333333334	19.84117857142857	0.6	1
IDH1	305	334	78	30	AEAAHGTVTRHYRMYQKGQETSTNPIASIF			28	3364.65	WT NADP ICT 20210527	2	3370.37	0.026235	3.67851	0.088169	4.04085	0.003712	6.688207272727272	0.16030727272727271	23.886454545454544	0.55	1
IDH1	305	334	78	30	AEAAHGTVTRHYRMYQKGQETSTNPIASIF			28	3364.65	WT NADP ICT 20210527	5	3370.97	0.128592	4.28166	0.153693	4.03528	0.003581	7.784832727272727	0.2794418181818182	27.802974025974024	0.55	1
IDH1	305	334	78	30	AEAAHGTVTRHYRMYQKGQETSTNPIASIF			28	3364.65	WT apo 20210526	0	3366.52	0.070619	0	0	4.02421	0.000512	0	0	0	1	1
IDH1	305	334	78	30	AEAAHGTVTRHYRMYQKGQETSTNPIASIF			28	3364.65	WT apo 20210526	0.5	3373.52	0.08989	6.99626	0.114312	4.03634	0.00156	11.28428870967742	0.1843741935483871	40.30103110599078	0.62	1
IDH1	305	334	78	30	AEAAHGTVTRHYRMYQKGQETSTNPIASIF			28	3364.65	WT apo 20210526	1	3373.97	0.083921	7.4528	0.10968	4.03545	0.001054	12.421336666666667	0.18280000000000002	44.361916666666666	0.6	1
IDH1	305	334	78	30	AEAAHGTVTRHYRMYQKGQETSTNPIASIF			28	3364.65	WT apo 20210526	2	3374.18	0.15875	7.6591	0.173748	4.03384	0.006523	13.925629090909089	0.31590545454545454	49.7344	0.55	1
IDH1	305	334	78	30	AEAAHGTVTRHYRMYQKGQETSTNPIASIF			28	3364.65	WT apo 20210526	5	3374.6	0.110592	8.08192	0.131215	4.03624	0.004724	14.694407272727274	0.23857272727272724	52.48002597402598	0.55	1
IDH1	306	318	79	13	EAAHGTVTRHYRM			12	1528.74	WT Ca NADP ICT 20210528	0	1529.69	0.005632	0	0	2.33112	0.0088	0	0	0	1	1
IDH1	306	318	79	13	EAAHGTVTRHYRM			12	1528.74	WT Ca NADP ICT 20210528	0.5	1532.5	0.019516	2.8037	0.020312	2.32309	0.000953	4.522101612903226	0.0327613	37.684180107526885	0.62	1
IDH1	306	318	79	13	EAAHGTVTRHYRM			12	1528.74	WT Ca NADP ICT 20210528	1	1532.96	0.034532	3.26506	0.034988	2.32015	7.750651E-5	5.441773333333334	0.058313333333333335	45.348111111111116	0.6	1
IDH1	306	318	79	13	EAAHGTVTRHYRM			12	1528.74	WT Ca NADP ICT 20210528	2	1533.23	0.058438	3.53797	0.058709	2.32108	0.000728	6.432670909090908	0.10674363636363635	53.60559090909091	0.55	1
IDH1	306	318	79	13	EAAHGTVTRHYRM			12	1528.74	WT Ca NADP ICT 20210528	5	1533.55	0.074183	3.85769	0.074396	2.32624	0.003685	7.01398	0.13526545454545455	58.44983333333333	0.55	1
IDH1	306	318	79	13	EAAHGTVTRHYRM			12	1528.74	WT NADP ICT 20210527	0	1529.68	0.038376	0	0	2.32926	0.007114	0	0	0	1	1
IDH1	306	318	79	13	EAAHGTVTRHYRM			12	1528.74	WT NADP ICT 20210527	0.5	1531.1	0.031897	1.41842	0.049901	2.326	0.002943	2.2877709677419356	0.0804855	19.06475806451613	0.62	1
IDH1	306	318	79	13	EAAHGTVTRHYRM			12	1528.74	WT NADP ICT 20210527	1	1531.31	0.040599	1.63349	0.055866	2.32296	0.003156	2.7224883333333336	0.09311	22.68740277777778	0.6	1
IDH1	306	318	79	13	EAAHGTVTRHYRM			12	1528.74	WT NADP ICT 20210527	2	1531.56	0.068639	1.88489	0.078638	2.32722	0.002498	3.4270763636363633	0.1429781818181818	28.558969696969694	0.55	1
IDH1	306	318	79	13	EAAHGTVTRHYRM			12	1528.74	WT NADP ICT 20210527	5	1532.04	0.028952	2.36444	0.048072	2.32412	0.001441	4.298981818181818	0.0874036	35.82484848484848	0.55	1
IDH1	306	318	79	13	EAAHGTVTRHYRM			12	1528.74	WT apo 20210526	0	1529.65	0.027405	0	0	2.32592	0.007512	0	0	0	1	1
IDH1	306	318	79	13	EAAHGTVTRHYRM			12	1528.74	WT apo 20210526	0.5	1533.53	0.028537	3.87909	0.039565	2.32089	0.001611	6.2566	0.0638145	52.13833333333333	0.62	1
IDH1	306	318	79	13	EAAHGTVTRHYRM			12	1528.74	WT apo 20210526	1	1533.77	0.026329	4.1187	0.038003	2.32048	0.000328	6.86451	0.0633383	57.20420833333334	0.6	1
IDH1	306	318	79	13	EAAHGTVTRHYRM			12	1528.74	WT apo 20210526	2	1533.86	0.059257	4.20296	0.065287	2.32118	0.003782	7.641752727272726	0.11870363636363634	63.68127272727272	0.55	1
IDH1	306	318	79	13	EAAHGTVTRHYRM			12	1528.74	WT apo 20210526	5	1533.92	0.045629	4.26142	0.053226	2.32942	0.003369	7.748038181818182	0.0967745	64.56698484848485	0.55	1
IDH1	307	318	80	12	AAHGTVTRHYRM			11	1399.7	WT Ca NADP ICT 20210528	0	1400.57	0.039779	0	0	2.33302	0.009416	0	0	0	1	1
IDH1	307	318	80	12	AAHGTVTRHYRM			11	1399.7	WT Ca NADP ICT 20210528	0.5	1403.31	0.022143	2.73771	0.045526	2.32317	0.000655	4.415659677419355	0.073429	40.142360703812315	0.62	1
IDH1	307	318	80	12	AAHGTVTRHYRM			11	1399.7	WT Ca NADP ICT 20210528	1	1403.71	0.030964	3.14147	0.050409	2.32294	0.000587	5.23578	0.084015	47.598	0.6	1
IDH1	307	318	80	12	AAHGTVTRHYRM			11	1399.7	WT Ca NADP ICT 20210528	2	1404	0.075496	3.42983	0.085334	2.32262	0.000973	6.236047272727272	0.15515272727272725	56.691338842975206	0.55	1
IDH1	307	318	80	12	AAHGTVTRHYRM			11	1399.7	WT Ca NADP ICT 20210528	5	1404.3	0.054891	3.73029	0.067789	2.32888	0.004856	6.782350909090908	0.12325272727272726	61.65773553719007	0.55	1
IDH1	307	318	80	12	AAHGTVTRHYRM			11	1399.7	WT NADP ICT 20210527	0	1400.54	0.009069	0	0	2.33159	0.007454	0	0	0	1	1
IDH1	307	318	80	12	AAHGTVTRHYRM			11	1399.7	WT NADP ICT 20210527	0.5	1401.82	0.037282	1.28339	0.038369	2.3272	0.002536	2.069982258064516	0.0618855	18.818020527859236	0.62	1
IDH1	307	318	80	12	AAHGTVTRHYRM			11	1399.7	WT NADP ICT 20210527	1	1402.13	0.016487	1.58659	0.018817	2.32475	0.002838	2.6443233333333334	0.0313617	24.03930303030303	0.6	1
IDH1	307	318	80	12	AAHGTVTRHYRM			11	1399.7	WT NADP ICT 20210527	2	1402.36	0.045992	1.82312	0.046878	2.3284	0.00198	3.3147581818181817	0.0852327	30.1342	0.55	1
IDH1	307	318	80	12	AAHGTVTRHYRM			11	1399.7	WT NADP ICT 20210527	5	1402.82	0.005582	2.28564	0.01065	2.32639	0.000897	4.155712727272728	0.0193636	37.77920661157025	0.55	1
IDH1	307	318	80	12	AAHGTVTRHYRM			11	1399.7	WT apo 20210526	0	1400.54	0.021472	0	0	2.32804	0.008481	0	0	0	1	1
IDH1	307	318	80	12	AAHGTVTRHYRM			11	1399.7	WT apo 20210526	0.5	1404.32	0.050178	3.77859	0.054579	2.32338	0.000807	6.0945	0.0880306	55.40454545454545	0.62	1
IDH1	307	318	80	12	AAHGTVTRHYRM			11	1399.7	WT apo 20210526	1	1404.44	0.140321	3.8999	0.141955	2.32156	0.000722	6.499833333333334	0.23659166666666667	59.08939393939394	0.6	1
IDH1	307	318	80	12	AAHGTVTRHYRM			11	1399.7	WT apo 20210526	2	1404.64	0.023587	4.10025	0.031897	2.32314	0.001753	7.45501	0.0579945	67.77280991735536	0.55	1
IDH1	307	318	80	12	AAHGTVTRHYRM			11	1399.7	WT apo 20210526	5	1404.68	0.028328	4.13876	0.035546	2.3312	0.003596	7.525010909090908	0.0646291	68.40919008264463	0.55	1
IDH1	319	331	81	13	YQKGQETSTNPIA			11	1436.7	WT Ca NADP ICT 20210528	0	1437.48	0.02188	0	0	2.77928	0.001666	0	0	0	1	1
IDH1	319	331	81	13	YQKGQETSTNPIA			11	1436.7	WT Ca NADP ICT 20210528	0.5	1441.12	0.027865	3.63973	0.035429	2.77819	0.00076	5.870537096774194	0.0571435	53.36851906158358	0.62	1
IDH1	319	331	81	13	YQKGQETSTNPIA			11	1436.7	WT Ca NADP ICT 20210528	1	1441.47	0.024903	3.99071	0.03315	2.77776	0.000662	6.65118	0.05525	60.465227272727276	0.6	1
IDH1	319	331	81	13	YQKGQETSTNPIA			11	1436.7	WT Ca NADP ICT 20210528	2	1441.67	0.106031	4.19751	0.108265	2.77662	0.001033	7.631841818181817	0.19684545454545452	69.38038016528924	0.55	1
IDH1	319	331	81	13	YQKGQETSTNPIA			11	1436.7	WT Ca NADP ICT 20210528	5	1441.97	0.037194	4.49039	0.043152	2.78013	0.00379	8.164347272727271	0.0784582	74.2213	0.55	1
IDH1	319	331	81	13	YQKGQETSTNPIA			11	1436.7	WT NADP ICT 20210527	0	1437.43	0.018698	0	0	2.77909	0.001673	0	0	0	1	1
IDH1	319	331	81	13	YQKGQETSTNPIA			11	1436.7	WT NADP ICT 20210527	0.5	1440.12	0.01094	2.69614	0.021663	2.77971	0.001546	4.348608064516129	0.0349403	39.53280058651026	0.62	1
IDH1	319	331	81	13	YQKGQETSTNPIA			11	1436.7	WT NADP ICT 20210527	1	1440.35	0.051032	2.92023	0.054349	2.7795	0.002041	4.867051666666667	0.0905817	44.245924242424245	0.6	1
IDH1	319	331	81	13	YQKGQETSTNPIA			11	1436.7	WT NADP ICT 20210527	2	1440.52	0.072808	3.09484	0.07517	2.78254	0.002373	5.626976363636364	0.13667272727272725	51.1543	0.55	1
IDH1	319	331	81	13	YQKGQETSTNPIA			11	1436.7	WT NADP ICT 20210527	5	1440.85	0.034993	3.42424	0.039675	2.78008	0.002035	6.2258854545454545	0.0721364	56.59895867768595	0.55	1
IDH1	319	331	81	13	YQKGQETSTNPIA			11	1436.7	WT apo 20210526	0	1437.43	0.022161	0	0	2.78058	0.002743	0	0	0	1	1
IDH1	319	331	81	13	YQKGQETSTNPIA			11	1436.7	WT apo 20210526	0.5	1441.85	0.038904	4.42323	0.044773	2.7773	0.000528	7.134241935483871	0.0722145	64.8567	0.62	1
IDH1	319	331	81	13	YQKGQETSTNPIA			11	1436.7	WT apo 20210526	1	1442.09	0.017693	4.66351	0.028358	2.77665	0.000188	7.772515000000001	0.0472633	70.65922727272729	0.6	1
IDH1	319	331	81	13	YQKGQETSTNPIA			11	1436.7	WT apo 20210526	2	1442.21	0.04049	4.78648	0.046158	2.77565	0.002563	8.702681818181818	0.0839236	79.11528925619834	0.55	1
IDH1	319	331	81	13	YQKGQETSTNPIA			11	1436.7	WT apo 20210526	5	1442.3	0.033823	4.8727	0.040437	2.77996	0.00331	8.859461818181817	0.0735218	80.54056198347106	0.55	1
IDH1	319	333	82	15	YQKGQETSTNPIASI			13	1636.82	WT Ca NADP ICT 20210528	0	1637.73	0.029534	0	0	3.86269	0.002527	0	0	0	1	1
IDH1	319	333	82	15	YQKGQETSTNPIASI			13	1636.82	WT Ca NADP ICT 20210528	0.5	1640.74	0.005656	3.01225	0.03007	3.86995	0.00077	4.858470967741936	0.0485	37.37285359801489	0.62	1
IDH1	319	333	82	15	YQKGQETSTNPIASI			13	1636.82	WT Ca NADP ICT 20210528	1	1641.1	0.039852	3.36639	0.049603	3.86987	0.000509	5.610656666666667	0.0826717	43.158897435897444	0.6	1
IDH1	319	333	82	15	YQKGQETSTNPIASI			13	1636.82	WT Ca NADP ICT 20210528	2	1641.33	0.101176	3.59778	0.105399	3.86655	0.001895	6.541425454545454	0.19163454545454545	50.31865734265734	0.55	1
IDH1	319	333	82	15	YQKGQETSTNPIASI			13	1636.82	WT Ca NADP ICT 20210528	5	1641.71	0.050895	3.97863	0.058843	3.86992	0.002887	7.233876363636363	0.10698727272727272	55.6452	0.55	1
IDH1	319	333	82	15	YQKGQETSTNPIASI			13	1636.82	WT NADP ICT 20210527	0	1637.72	0.022274	0	0	3.86601	0.002615	0	0	0	1	1
IDH1	319	333	82	15	YQKGQETSTNPIASI			13	1636.82	WT NADP ICT 20210527	0.5	1639.96	0.034498	2.23381	0.041063	3.87316	0.001391	3.6029161290322578	0.0662306	27.71473945409429	0.62	1
IDH1	319	333	82	15	YQKGQETSTNPIASI			13	1636.82	WT NADP ICT 20210527	1	1640.14	0.03357	2.41472	0.040288	3.87292	0.002507	4.024525000000001	0.0671467	30.957884615384618	0.6	1
IDH1	319	333	82	15	YQKGQETSTNPIASI			13	1636.82	WT NADP ICT 20210527	2	1640.3	0.022705	2.57021	0.031806	3.87321	0.003447	4.67311	0.057829090909090906	35.947	0.55	1
IDH1	319	333	82	15	YQKGQETSTNPIASI			13	1636.82	WT NADP ICT 20210527	5	1640.59	0.033443	2.86355	0.040181	3.87107	0.002387	5.206456363636364	0.0730564	40.04966433566434	0.55	1
IDH1	319	333	82	15	YQKGQETSTNPIASI			13	1636.82	WT apo 20210526	0	1637.67	0.003105	0	0	3.86657	0.000878	0	0	0	1	1
IDH1	319	333	82	15	YQKGQETSTNPIASI			13	1636.82	WT apo 20210526	0.5	1641.53	0.026441	3.86086	0.026623	3.86935	0.000715	6.227190322580645	0.0429403	47.90146401985111	0.62	1
IDH1	319	333	82	15	YQKGQETSTNPIASI			13	1636.82	WT apo 20210526	1	1641.81	0.037926	4.14216	0.038053	3.86869	0.000964	6.903593333333333	0.0634217	53.1046	0.6	1
IDH1	319	333	82	15	YQKGQETSTNPIASI			13	1636.82	WT apo 20210526	2	1641.99	0.027862	4.31917	0.028035	3.86725	0.003473	7.85303	0.0509727	60.40791608391608	0.55	1
IDH1	319	333	82	15	YQKGQETSTNPIASI			13	1636.82	WT apo 20210526	5	1642.3	0.062698	4.62349	0.062775	3.86834	0.002398	8.406339999999998	0.11413636363636362	64.66415384615384	0.55	1
IDH1	319	334	83	16	YQKGQETSTNPIASIF			14	1783.89	WT Ca NADP ICT 20210528	0	1784.98	0.025337	0	0	4.84949	0.006218	0	0	0	1	1
IDH1	319	334	83	16	YQKGQETSTNPIASIF			14	1783.89	WT Ca NADP ICT 20210528	0.5	1787.11	0.045172	2.13686	0.051793	4.86715	0.004072	3.4465516129032254	0.0835371	24.618225806451612	0.62	1
IDH1	319	334	83	16	YQKGQETSTNPIASIF			14	1783.89	WT Ca NADP ICT 20210528	1	1787.42	0.028991	2.44291	0.038503	4.86586	0.000967	4.071508333333334	0.0641717	29.08220238095239	0.6	1
IDH1	319	334	83	16	YQKGQETSTNPIASIF			14	1783.89	WT Ca NADP ICT 20210528	2	1787.62	0.095834	2.63957	0.099127	4.86499	0.002855	4.799223636363636	0.18023090909090908	34.28016883116883	0.55	1
IDH1	319	334	83	16	YQKGQETSTNPIASIF			14	1783.89	WT Ca NADP ICT 20210528	5	1788	0.054116	3.02575	0.059754	4.86624	0.00391	5.501354545454546	0.10864363636363636	39.29538961038961	0.55	1
IDH1	319	334	83	16	YQKGQETSTNPIASIF			14	1783.89	WT NADP ICT 20210527	0	1784.97	0.030426	0	0	4.8518	0.00392	0	0	0	1	1
IDH1	319	334	83	16	YQKGQETSTNPIASIF			14	1783.89	WT NADP ICT 20210527	0.5	1786.49	0.017806	1.52174	0.035253	4.86686	0.004156	2.4544274193548388	0.0568597	17.531624423963134	0.62	1
IDH1	319	334	83	16	YQKGQETSTNPIASIF			14	1783.89	WT NADP ICT 20210527	1	1786.63	0.028199	1.66647	0.041484	4.87021	0.001517	2.7774550000000002	0.06914	19.838964285714287	0.6	1
IDH1	319	334	83	16	YQKGQETSTNPIASIF			14	1783.89	WT NADP ICT 20210527	2	1786.73	0.042891	1.76558	0.052587	4.87028	0.004241	3.2101472727272724	0.0956127	22.929623376623372	0.55	1
IDH1	319	334	83	16	YQKGQETSTNPIASIF			14	1783.89	WT NADP ICT 20210527	5	1787.02	0.033404	2.05526	0.045183	4.86859	0.000556	3.7368290909090907	0.0821509	26.691636363636363	0.55	1
IDH1	319	334	83	16	YQKGQETSTNPIASIF			14	1783.89	WT apo 20210526	0	1784.92	0.013777	0	0	4.85385	0.004933	0	0	0	1	1
IDH1	319	334	83	16	YQKGQETSTNPIASIF			14	1783.89	WT apo 20210526	0.5	1787.76	0.011885	2.84443	0.018195	4.86035	0.004484	4.587782258064516	0.029346774193548385	32.7699	0.62	1
IDH1	319	334	83	16	YQKGQETSTNPIASIF			14	1783.89	WT apo 20210526	1	1787.98	0.052678	3.06314	0.05445	4.86486	0.00549	5.10523	0.09075	36.46592857142857	0.6	1
IDH1	319	334	83	16	YQKGQETSTNPIASIF			14	1783.89	WT apo 20210526	2	1788.21	0.045585	3.29859	0.047621	4.86219	0.002763	5.997436363636363	0.0865836	42.83883116883116	0.55	1
IDH1	319	334	83	16	YQKGQETSTNPIASIF			14	1783.89	WT apo 20210526	5	1788.52	0.030507	3.60245	0.033474	4.86554	0.004861	6.549907272727272	0.0608618	46.785051948051944	0.55	1
IDH1	319	335	84	17	YQKGQETSTNPIASIFA			15	1854.92	WT Ca NADP ICT 20210528	0	1855.9	0.028357	0	0	4.90215	0.004253	0	0	0	1	1
IDH1	319	335	84	17	YQKGQETSTNPIASIFA			15	1854.92	WT Ca NADP ICT 20210528	0.5	1857.91	0.071532	2.01341	0.076948	4.91683	0.002162	3.247429032258064	0.12410967741935484	21.649526881720426	0.62	1
IDH1	319	335	84	17	YQKGQETSTNPIASIFA			15	1854.92	WT Ca NADP ICT 20210528	1	1858.2	0.047854	2.29714	0.055625	4.91555	0.000833	3.8285733333333334	0.0927083	25.52382222222222	0.6	1
IDH1	319	335	84	17	YQKGQETSTNPIASIFA			15	1854.92	WT Ca NADP ICT 20210528	2	1858.5	0.135986	2.60426	0.138911	4.91418	0.002799	4.73502	0.25256545454545454	31.566799999999994	0.55	1
IDH1	319	335	84	17	YQKGQETSTNPIASIFA			15	1854.92	WT Ca NADP ICT 20210528	5	1858.87	0.09598	2.9728	0.100081	4.91336	0.003215	5.405089090909091	0.18196545454545454	36.033927272727276	0.55	1
IDH1	319	335	84	17	YQKGQETSTNPIASIFA			15	1854.92	WT NADP ICT 20210527	0	1855.87	0.007224	0	0	4.90369	0.003811	0	0	0	1	1
IDH1	319	335	84	17	YQKGQETSTNPIASIFA			15	1854.92	WT NADP ICT 20210527	0.5	1857.39	0.043276	1.51437	0.043875	4.91603	0.003713	2.442527419354839	0.0707661	16.28351612903226	0.62	1
IDH1	319	335	84	17	YQKGQETSTNPIASIFA			15	1854.92	WT NADP ICT 20210527	1	1857.51	0.083106	1.63764	0.083419	4.91866	0.001218	2.7294066666666668	0.13903166666666666	18.196044444444446	0.6	1
IDH1	319	335	84	17	YQKGQETSTNPIASIFA			15	1854.92	WT NADP ICT 20210527	2	1857.62	0.075104	1.74768	0.075451	4.91939	0.001895	3.1776072727272724	0.13718363636363637	21.184048484848482	0.55	1
IDH1	319	335	84	17	YQKGQETSTNPIASIFA			15	1854.92	WT NADP ICT 20210527	5	1857.79	0.170642	1.91219	0.170794	4.91822	0.002819	3.4767145454545454	0.31053454545454545	23.178096969696966	0.55	1
IDH1	319	335	84	17	YQKGQETSTNPIASIFA			15	1854.92	WT apo 20210526	0	1855.84	0.008327	0	0	4.90328	0.004036	0	0	0	1	1
IDH1	319	335	84	17	YQKGQETSTNPIASIFA			15	1854.92	WT apo 20210526	0.5	1858.66	0.044959	2.81174	0.045724	4.90994	0.004106	4.535061290322581	0.0737484	30.23374193548387	0.62	1
IDH1	319	335	84	17	YQKGQETSTNPIASIFA			15	1854.92	WT apo 20210526	1	1858.79	0.080724	2.94896	0.081152	4.91193	0.003185	4.914938333333334	0.13525333333333334	32.76625555555556	0.6	1
IDH1	319	335	84	17	YQKGQETSTNPIASIFA			15	1854.92	WT apo 20210526	2	1858.92	0.150889	3.07668	0.151119	4.90951	0.003832	5.5939654545454545	0.27476181818181816	37.29310303030303	0.55	1
IDH1	319	335	84	17	YQKGQETSTNPIASIFA			15	1854.92	WT apo 20210526	5	1859.28	0.234152	3.44102	0.2343	4.91291	0.004858	6.25641	0.426	41.70939393939393	0.55	1
IDH1	334	351	85	18	FAWTRGLAHRAKLDNNKE			17	2127.12	WT Ca NADP ICT 20210528	0	2128.35	0.003892	0	0	3.17459	0.007328	0	0	0	1	1
IDH1	334	351	85	18	FAWTRGLAHRAKLDNNKE			17	2127.12	WT Ca NADP ICT 20210528	0.5	2129.51	0.036221	1.15806	0.036429	3.17135	0.001747	1.8678354838709679	0.0587565	10.987267552182164	0.62	1
IDH1	334	351	85	18	FAWTRGLAHRAKLDNNKE			17	2127.12	WT Ca NADP ICT 20210528	1	2129.56	0.005935	1.21508	0.007097	3.17088	0.000557	2.0251300000000003	0.011828333333333333	11.912529411764709	0.6	1
IDH1	334	351	85	18	FAWTRGLAHRAKLDNNKE			17	2127.12	WT Ca NADP ICT 20210528	2	2129.64	0.073084	1.29124	0.073188	3.16987	0.00076	2.3477072727272725	0.13306909090909091	13.810042780748663	0.55	1
IDH1	334	351	85	18	FAWTRGLAHRAKLDNNKE			17	2127.12	WT Ca NADP ICT 20210528	5	2129.64	0.024018	1.29644	0.024331	3.17637	0.001527	2.357158181818182	0.0442382	13.865636363636364	0.55	1
IDH1	334	351	85	18	FAWTRGLAHRAKLDNNKE			17	2127.12	WT NADP ICT 20210527	0	2128.36	0.00308	0	0	3.17511	0.006391	0	0	0	1	1
IDH1	334	351	85	18	FAWTRGLAHRAKLDNNKE			17	2127.12	WT NADP ICT 20210527	0.5	2129.52	0.023109	1.15957	0.023314	3.17433	0.0008	1.8702806451612906	0.0376032	11.001650853889943	0.62	1
IDH1	334	351	85	18	FAWTRGLAHRAKLDNNKE			17	2127.12	WT NADP ICT 20210527	1	2129.57	0.040053	1.21378	0.040171	3.17152	0.000587	2.02296	0.0669517	11.899764705882353	0.6	1
IDH1	334	351	85	18	FAWTRGLAHRAKLDNNKE			17	2127.12	WT NADP ICT 20210527	2	2129.6	0.014629	1.24489	0.01495	3.17343	0.002412	2.2634272727272724	0.0271818	13.314278074866309	0.55	1
IDH1	334	351	85	18	FAWTRGLAHRAKLDNNKE			17	2127.12	WT NADP ICT 20210527	5	2129.68	0.035306	1.32033	0.03544	3.17308	0.001701	2.400598181818182	0.0644364	14.12116577540107	0.55	1
IDH1	334	351	85	18	FAWTRGLAHRAKLDNNKE			17	2127.12	WT apo 20210526	0	2128.34	0.010743	0	0	3.17214	0.00633	0	0	0	1	1
IDH1	334	351	85	18	FAWTRGLAHRAKLDNNKE			17	2127.12	WT apo 20210526	0.5	2129.52	0.040431	1.17999	0.041834	3.17165	0.000599	1.9032048387096772	0.0674742	11.19532258064516	0.62	1
IDH1	334	351	85	18	FAWTRGLAHRAKLDNNKE			17	2127.12	WT apo 20210526	1	2129.55	0.046717	1.21109	0.047937	3.17148	0.000696	2.0184883333333334	0.079895	11.873460784313727	0.6	1
IDH1	334	351	85	18	FAWTRGLAHRAKLDNNKE			17	2127.12	WT apo 20210526	2	2129.63	0.037172	1.29658	0.038693	3.17127	0.001247	2.357421818181818	0.0703509	13.8672	0.55	1
IDH1	334	351	85	18	FAWTRGLAHRAKLDNNKE			17	2127.12	WT apo 20210526	5	2129.74	0.02361	1.40765	0.025939	3.17556	0.00351	2.5593563636363634	0.0471618	15.05503743315508	0.55	1
IDH1	335	351	86	17	AWTRGLAHRAKLDNNKE			16	1980.05	WT Ca NADP ICT 20210528	0	1981.23	0.018017	0	0	2.59863	0.008308	0	0	0	1	1
IDH1	335	351	86	17	AWTRGLAHRAKLDNNKE			16	1980.05	WT Ca NADP ICT 20210528	0.5	1982.5	0.02295	1.27266	0.029177	2.59252	0.001031	2.052672580645161	0.047059677419354844	12.829203629032257	0.62	1
IDH1	335	351	86	17	AWTRGLAHRAKLDNNKE			16	1980.05	WT Ca NADP ICT 20210528	1	1982.61	0.030976	1.38549	0.035835	2.59064	0.000854	2.3091583333333334	0.059725	14.432239583333335	0.6	1
IDH1	335	351	86	17	AWTRGLAHRAKLDNNKE			16	1980.05	WT Ca NADP ICT 20210528	2	1982.6	0.026387	1.37001	0.031951	2.59123	0.001682	2.490929090909091	0.0580927	15.568306818181817	0.55	1
IDH1	335	351	86	17	AWTRGLAHRAKLDNNKE			16	1980.05	WT Ca NADP ICT 20210528	5	1982.69	0.026762	1.46161	0.032262	2.59531	0.003875	2.6574799999999996	0.0586582	16.609249999999996	0.55	1
IDH1	335	351	86	17	AWTRGLAHRAKLDNNKE			16	1980.05	WT NADP ICT 20210527	0	1981.21	0.03283	0	0	2.59649	0.005917	0	0	0	1	1
IDH1	335	351	86	17	AWTRGLAHRAKLDNNKE			16	1980.05	WT NADP ICT 20210527	0.5	1982.51	0.011841	1.30605	0.034901	2.59236	0.002912	2.106525806451613	0.0562919	13.16578629032258	0.62	1
IDH1	335	351	86	17	AWTRGLAHRAKLDNNKE			16	1980.05	WT NADP ICT 20210527	1	1982.58	0.00408	1.37223	0.033083	2.59122	0.003214	2.2870450000000004	0.0551383	14.294031250000003	0.6	1
IDH1	335	351	86	17	AWTRGLAHRAKLDNNKE			16	1980.05	WT NADP ICT 20210527	2	1982.61	0.041778	1.39933	0.053134	2.59495	0.002552	2.5442345454545454	0.0966073	15.90146590909091	0.55	1
IDH1	335	351	86	17	AWTRGLAHRAKLDNNKE			16	1980.05	WT NADP ICT 20210527	5	1982.68	0.004751	1.47116	0.033172	2.59363	0.001914	2.674830909090909	0.0603127	16.71769318181818	0.55	1
IDH1	335	351	86	17	AWTRGLAHRAKLDNNKE			16	1980.05	WT apo 20210526	0	1981.19	0.01979	0	0	2.59374	0.00766	0	0	0	1	1
IDH1	335	351	86	17	AWTRGLAHRAKLDNNKE			16	1980.05	WT apo 20210526	0.5	1982.55	0.021884	1.35324	0.029505	2.59168	0.0012	2.1826435483870967	0.0475887	13.641522177419354	0.62	1
IDH1	335	351	86	17	AWTRGLAHRAKLDNNKE			16	1980.05	WT apo 20210526	1	1982.57	0.013921	1.37623	0.024196	2.59143	6.929960E-5	2.29372	0.0403267	14.335718750000002	0.6	1
IDH1	335	351	86	17	AWTRGLAHRAKLDNNKE			16	1980.05	WT apo 20210526	2	1982.65	0.013874	1.46039	0.024168	2.59058	0.004073	2.6552599999999997	0.0439418	16.595374999999997	0.55	1
IDH1	335	351	86	17	AWTRGLAHRAKLDNNKE			16	1980.05	WT apo 20210526	5	1982.78	0.055872	1.59157	0.059273	2.59841	0.003151	2.893763636363636	0.1077690909090909	18.086022727272724	0.55	1
IDH1	335	353	87	19	AWTRGLAHRAKLDNNKELA			18	2164.17	WT Ca NADP ICT 20210528	0	2165.33	0.022625	0	0	2.8888	0.005254	0	0	0	1	1
IDH1	335	353	87	19	AWTRGLAHRAKLDNNKELA			18	2164.17	WT Ca NADP ICT 20210528	0.5	2166.17	0.00621	0.847689	0.023462	2.88875	0.000342	1.3672403225806453	0.0378419	7.595779569892475	0.62	1
IDH1	335	353	87	19	AWTRGLAHRAKLDNNKELA			18	2164.17	WT Ca NADP ICT 20210528	1	2166.21	0.024918	0.882695	0.033657	2.88857	0.001126	1.4711583333333333	0.056095	8.173101851851852	0.6	1
IDH1	335	353	87	19	AWTRGLAHRAKLDNNKELA			18	2164.17	WT Ca NADP ICT 20210528	2	2166.3	0.022094	0.975212	0.031623	2.88686	0.00164	1.7731127272727272	0.0574964	9.850626262626262	0.55	1
IDH1	335	353	87	19	AWTRGLAHRAKLDNNKELA			18	2164.17	WT Ca NADP ICT 20210528	5	2166.42	0.026132	1.09238	0.034566	2.89424	0.004337	1.9861363636363636	0.0628473	11.034090909090908	0.55	1
IDH1	335	353	87	19	AWTRGLAHRAKLDNNKELA			18	2164.17	WT NADP ICT 20210527	0	2165.31	0.027871	0	0	2.88838	0.004564	0	0	0	1	1
IDH1	335	353	87	19	AWTRGLAHRAKLDNNKELA			18	2164.17	WT NADP ICT 20210527	0.5	2166.17	0.028872	0.857539	0.04013	2.89372	0.001112	1.3831274193548388	0.0647258	7.684041218637994	0.62	1
IDH1	335	353	87	19	AWTRGLAHRAKLDNNKELA			18	2164.17	WT NADP ICT 20210527	1	2166.23	0.01121	0.918758	0.030041	2.89014	0.002905	1.5312633333333334	0.0500683	8.50702	0.6	1
IDH1	335	353	87	19	AWTRGLAHRAKLDNNKELA			18	2164.17	WT NADP ICT 20210527	2	2166.33	0.011109	1.02103	0.030003	2.89198	0.004777	1.856418181818182	0.0545509	10.313434343434343	0.55	1
IDH1	335	353	87	19	AWTRGLAHRAKLDNNKELA			18	2164.17	WT NADP ICT 20210527	5	2166.45	0.010549	1.14004	0.0298	2.89195	0.000897	2.072807272727273	0.0541818	11.515595959595961	0.55	1
IDH1	335	353	87	19	AWTRGLAHRAKLDNNKELA			18	2164.17	WT apo 20210526	0	2165.31	0.010116	0	0	2.88658	0.007003	0	0	0	1	1
IDH1	335	353	87	19	AWTRGLAHRAKLDNNKELA			18	2164.17	WT apo 20210526	0.5	2166.17	0.021489	0.859314	0.023751	2.88732	0.001475	1.3859903225806451	0.0383081	7.699946236559139	0.62	1
IDH1	335	353	87	19	AWTRGLAHRAKLDNNKELA			18	2164.17	WT apo 20210526	1	2166.24	0.031754	0.92856	0.033327	2.88787	0.001202	1.5476	0.055545000000000004	8.597777777777777	0.6	1
IDH1	335	353	87	19	AWTRGLAHRAKLDNNKELA			18	2164.17	WT apo 20210526	2	2166.32	0.036334	1.01141	0.037716	2.88976	0.004222	1.8389254545454543	0.0685745	10.216252525252525	0.55	1
IDH1	335	353	87	19	AWTRGLAHRAKLDNNKELA			18	2164.17	WT apo 20210526	5	2166.5	0.027962	1.19299	0.029736	2.89529	0.002932	2.1690781818181817	0.0540655	12.050434343434341	0.55	1
IDH1	335	354	88	20	AWTRGLAHRAKLDNNKELAF			19	2311.24	WT Ca NADP ICT 20210528	0	2312.66	0.019961	0	0	3.43852	0.003792	0	0	0	1	1
IDH1	335	354	88	20	AWTRGLAHRAKLDNNKELAF			19	2311.24	WT Ca NADP ICT 20210528	0.5	2313.22	0.006984	0.560109	0.021148	3.44001	0.001941	0.9034016129032257	0.0341097	4.754745331069609	0.62	1
IDH1	335	354	88	20	AWTRGLAHRAKLDNNKELAF			19	2311.24	WT Ca NADP ICT 20210528	1	2313.24	0.036942	0.584803	0.04199	3.44021	0.000104	0.9746716666666666	0.0699833	5.129850877192982	0.6	1
IDH1	335	354	88	20	AWTRGLAHRAKLDNNKELAF			19	2311.24	WT Ca NADP ICT 20210528	2	2313.31	0.036615	0.653812	0.041703	3.439	0.000694	1.1887490909090908	0.0758236	6.256574162679425	0.55	1
IDH1	335	354	88	20	AWTRGLAHRAKLDNNKELAF			19	2311.24	WT Ca NADP ICT 20210528	5	2313.51	0.036531	0.849062	0.041629	3.44686	0.003952	1.5437490909090907	0.0756891	8.124995215311003	0.55	1
IDH1	335	354	88	20	AWTRGLAHRAKLDNNKELAF			19	2311.24	WT NADP ICT 20210527	0	2312.65	0.028446	0	0	3.44117	0.006406	0	0	0	1	1
IDH1	335	354	88	20	AWTRGLAHRAKLDNNKELAF			19	2311.24	WT NADP ICT 20210527	0.5	2313.23	0.027922	0.585492	0.03986	3.44287	0.002438	0.944342	0.0642903	4.970220713073005	0.62	1
IDH1	335	354	88	20	AWTRGLAHRAKLDNNKELAF			19	2311.24	WT NADP ICT 20210527	1	2313.28	0.027689	0.628907	0.039697	3.44374	0.003291	1.0481783333333334	0.0661617	5.516728070175439	0.6	1
IDH1	335	354	88	20	AWTRGLAHRAKLDNNKELAF			19	2311.24	WT NADP ICT 20210527	2	2313.35	0.042109	0.699429	0.050817	3.44573	0.004561	1.2716890909090908	0.0923945	6.6931004784688986	0.55	1
IDH1	335	354	88	20	AWTRGLAHRAKLDNNKELAF			19	2311.24	WT NADP ICT 20210527	5	2313.5	0.056331	0.849561	0.063106	3.44064	0.001663	1.5446563636363635	0.1147381818181818	8.129770334928228	0.55	1
IDH1	335	354	88	20	AWTRGLAHRAKLDNNKELAF			19	2311.24	WT apo 20210526	0	2312.68	0.026363	0	0	3.43724	0.003983	0	0	0	1	1
IDH1	335	354	88	20	AWTRGLAHRAKLDNNKELAF			19	2311.24	WT apo 20210526	0.5	2313.2	0.003896	0.51708	0.026649	3.44082	0.001015	0.834	0.0429823	4.389473684210526	0.62	1
IDH1	335	354	88	20	AWTRGLAHRAKLDNNKELAF			19	2311.24	WT apo 20210526	1	2313.28	0.037765	0.596872	0.046057	3.44333	0.001681	0.9947866666666666	0.0767617	5.2357192982456136	0.6	1
IDH1	335	354	88	20	AWTRGLAHRAKLDNNKELAF			19	2311.24	WT apo 20210526	2	2313.37	0.042556	0.687018	0.05006	3.44263	0.004595	1.2491236363636362	0.0910182	6.574334928229664	0.55	1
IDH1	335	354	88	20	AWTRGLAHRAKLDNNKELAF			19	2311.24	WT apo 20210526	5	2313.57	0.016137	0.893464	0.030909	3.44808	0.002748	1.62448	0.056198181818181814	8.549894736842106	0.55	1
IDH1	336	351	89	16	WTRGLAHRAKLDNNKE			15	1909.02	WT Ca NADP ICT 20210528	0	1909.99	0.016853	0	0	2.35829	0.007041	0	0	0	1	1
IDH1	336	351	89	16	WTRGLAHRAKLDNNKE			15	1909.02	WT Ca NADP ICT 20210528	0.5	1911.42	0.060735	1.43305	0.06303	2.35472	0.000934	2.3113693548387095	0.10166129032258064	15.409129032258065	0.62	1
IDH1	336	351	89	16	WTRGLAHRAKLDNNKE			15	1909.02	WT Ca NADP ICT 20210528	1	1911.53	0.028962	1.5421	0.033508	2.35459	0.001169	2.5701650000000003	0.055846666666666676	17.134433333333334	0.6	1
IDH1	336	351	89	16	WTRGLAHRAKLDNNKE			15	1909.02	WT Ca NADP ICT 20210528	2	1911.52	0.03268	1.52564	0.03677	2.35398	0.001352	2.773894545454545	0.0668545	18.4926	0.55	1
IDH1	336	351	89	16	WTRGLAHRAKLDNNKE			15	1909.02	WT Ca NADP ICT 20210528	5	1911.64	0.052021	1.65277	0.054683	2.35845	0.003696	3.0050399999999997	0.0994236	20.0336	0.55	1
IDH1	336	351	89	16	WTRGLAHRAKLDNNKE			15	1909.02	WT NADP ICT 20210527	0	1910	0.014262	0	0	2.35819	0.005269	0	0	0	1	1
IDH1	336	351	89	16	WTRGLAHRAKLDNNKE			15	1909.02	WT NADP ICT 20210527	0.5	1911.37	0.041652	1.37451	0.044026	2.35667	0.001779	2.21695	0.0710097	14.77966666666667	0.62	1
IDH1	336	351	89	16	WTRGLAHRAKLDNNKE			15	1909.02	WT NADP ICT 20210527	1	1911.51	0.058103	1.51394	0.059828	2.35605	0.001674	2.52324	0.0997133	16.8216	0.6	1
IDH1	336	351	89	16	WTRGLAHRAKLDNNKE			15	1909.02	WT NADP ICT 20210527	2	1911.53	0.062466	1.53609	0.064074	2.35822	0.001598	2.792892727272727	0.11649818181818182	18.619284848484845	0.55	1
IDH1	336	351	89	16	WTRGLAHRAKLDNNKE			15	1909.02	WT NADP ICT 20210527	5	1911.64	0.057001	1.64135	0.058758	2.35817	0.000489	2.984276363636363	0.10683272727272726	19.895175757575753	0.55	1
IDH1	336	351	89	16	WTRGLAHRAKLDNNKE			15	1909.02	WT apo 20210526	0	1909.98	0.014561	0	0	2.35551	0.004585	0	0	0	1	1
IDH1	336	351	89	16	WTRGLAHRAKLDNNKE			15	1909.02	WT apo 20210526	0.5	1911.43	0.019629	1.44917	0.02444	2.35652	0.001489	2.3373709677419354	0.039419354838709675	15.58247311827957	0.62	1
IDH1	336	351	89	16	WTRGLAHRAKLDNNKE			15	1909.02	WT apo 20210526	1	1911.46	0.03582	1.4783	0.038666	2.35317	0.002529	2.4638400000000003	0.0644433	16.425600000000003	0.6	1
IDH1	336	351	89	16	WTRGLAHRAKLDNNKE			15	1909.02	WT apo 20210526	2	1911.58	0.039755	1.60201	0.042338	2.35445	0.002293	2.9127381818181814	0.0769782	19.418254545454545	0.55	1
IDH1	336	351	89	16	WTRGLAHRAKLDNNKE			15	1909.02	WT apo 20210526	5	1911.66	0.034492	1.6766	0.03744	2.36034	0.001526	3.0483581818181813	0.0680727	20.322387878787875	0.55	1
IDH1	337	354	90	18	TRGLAHRAKLDNNKELAF			17	2054.13	WT Ca NADP ICT 20210528	0	2055.22	0.010869	0	0	3.43966	0.002939	0	0	0	1	1
IDH1	337	354	90	18	TRGLAHRAKLDNNKELAF			17	2054.13	WT Ca NADP ICT 20210528	0.5	2055.86	0.035292	0.640428	0.036928	3.4432	0.001169	1.0329483870967742	0.0595613	6.076166982922201	0.62	1
IDH1	337	354	90	18	TRGLAHRAKLDNNKELAF			17	2054.13	WT Ca NADP ICT 20210528	1	2055.94	0.021917	0.726913	0.024464	3.44561	0.003024	1.2115216666666668	0.040773333333333335	7.126598039215687	0.6	1
IDH1	337	354	90	18	TRGLAHRAKLDNNKELAF			17	2054.13	WT Ca NADP ICT 20210528	2	2055.97	0.062469	0.756536	0.063408	3.44199	0.000395	1.3755199999999999	0.11528727272727272	8.091294117647058	0.55	1
IDH1	337	354	90	18	TRGLAHRAKLDNNKELAF			17	2054.13	WT Ca NADP ICT 20210528	5	2056.19	0.027117	0.969693	0.029214	3.44887	0.003972	1.7630781818181818	0.053116363636363635	10.371048128342245	0.55	1
IDH1	337	354	90	18	TRGLAHRAKLDNNKELAF			17	2054.13	WT NADP ICT 20210527	0	2055.19	0.027593	0	0	3.44234	0.006463	0	0	0	1	1
IDH1	337	354	90	18	TRGLAHRAKLDNNKELAF			17	2054.13	WT NADP ICT 20210527	0.5	2055.92	0.006412	0.728268	0.028328	3.44787	0.000236	1.1746258064516129	0.0456903	6.9095635673624285	0.62	1
IDH1	337	354	90	18	TRGLAHRAKLDNNKELAF			17	2054.13	WT NADP ICT 20210527	1	2055.97	0.034418	0.781819	0.044114	3.44676	0.00196	1.3030316666666668	0.0735233	7.664892156862746	0.6	1
IDH1	337	354	90	18	TRGLAHRAKLDNNKELAF			17	2054.13	WT NADP ICT 20210527	2	2056.08	0.023359	0.889245	0.036153	3.44902	0.003133	1.6168090909090906	0.0657327	9.510641711229944	0.55	1
IDH1	337	354	90	18	TRGLAHRAKLDNNKELAF			17	2054.13	WT NADP ICT 20210527	5	2056.23	0.023029	1.04205	0.03594	3.4461	0.001664	1.8946290909090908	0.0653455	11.144877005347594	0.55	1
IDH1	337	354	90	18	TRGLAHRAKLDNNKELAF			17	2054.13	WT apo 20210526	0	2055.21	0.033738	0	0	3.4382	0.003964	0	0	0	1	1
IDH1	337	354	90	18	TRGLAHRAKLDNNKELAF			17	2054.13	WT apo 20210526	0.5	2055.92	0.008193	0.708395	0.034718	3.44717	0.001047	1.1425725806451612	0.055996774193548385	6.721015180265654	0.62	1
IDH1	337	354	90	18	TRGLAHRAKLDNNKELAF			17	2054.13	WT apo 20210526	1	2056	0.01043	0.791048	0.035313	3.4461	0.001025	1.3184133333333334	0.058855	7.755372549019608	0.6	1
IDH1	337	354	90	18	TRGLAHRAKLDNNKELAF			17	2054.13	WT apo 20210526	2	2056.07	0.005904	0.862733	0.03425	3.44683	0.003336	1.5686054545454544	0.0622727	9.227090909090908	0.55	1
IDH1	337	354	90	18	TRGLAHRAKLDNNKELAF			17	2054.13	WT apo 20210526	5	2056.22	0.024792	1.01642	0.041867	3.44956	0.002618	1.8480327272727273	0.0761218	10.870780748663101	0.55	1
IDH1	355	361	91	7	FANALEE			6	793.373	WT Ca NADP ICT 20210528	0	793.766	0.008891	0	0	3.6533	0.004207	0	0	0	1	1
IDH1	355	361	91	7	FANALEE			6	793.373	WT Ca NADP ICT 20210528	0.5	793.81	0.019714	0.044311	0.021626	3.6458	0.003153	0.0714694	0.0348806	1.1911559139784949	0.62	1
IDH1	355	361	91	7	FANALEE			6	793.373	WT Ca NADP ICT 20210528	1	793.816	0.012614	0.050444	0.015433	3.64648	0.001134	0.0840733	0.025721666666666667	1.4012222222222224	0.6	1
IDH1	355	361	91	7	FANALEE			6	793.373	WT Ca NADP ICT 20210528	2	793.804	0.005664	0.038335	0.010542	3.64404	0.001471	0.0697	0.019167272727272724	1.1616666666666666	0.55	1
IDH1	355	361	91	7	FANALEE			6	793.373	WT Ca NADP ICT 20210528	5	793.819	0.002113	0.053533	0.009139	3.64871	0.002453	0.0973327	0.016616363636363634	1.6222121212121212	0.55	1
IDH1	355	361	91	7	FANALEE			6	793.373	WT NADP ICT 20210527	0	793.755	0.013127	0	0	3.65469	0.005669	0	0	0	1	1
IDH1	355	361	91	7	FANALEE			6	793.373	WT NADP ICT 20210527	0.5	793.813	0.012361	0.05771	0.01803	3.64863	0.001282	0.0930806	0.029080645161290324	1.5513440860215053	0.62	1
IDH1	355	361	91	7	FANALEE			6	793.373	WT NADP ICT 20210527	1	793.798	0.002049	0.042807	0.013285	3.64687	0.001989	0.071345	0.022141666666666667	1.1890833333333335	0.6	1
IDH1	355	361	91	7	FANALEE			6	793.373	WT NADP ICT 20210527	2	793.799	0.00659	0.044144	0.014688	3.64708	0.002568	0.0802618	0.026705454545454543	1.3376969696969698	0.55	1
IDH1	355	361	91	7	FANALEE			6	793.373	WT NADP ICT 20210527	5	793.809	0.003006	0.054343	0.013466	3.64786	0.002254	0.0988055	0.024483636363636364	1.6467575757575756	0.55	1
IDH1	355	361	91	7	FANALEE			6	793.373	WT apo 20210526	0	793.762	0.018727	0	0	3.65245	0.005722	0	0	0	1	1
IDH1	355	361	91	7	FANALEE			6	793.373	WT apo 20210526	0.5	793.795	0.004467	0.033101	0.019252	3.64634	0.00014	0.053388709677419356	0.031051612903225802	0.8898118279569893	0.62	1
IDH1	355	361	91	7	FANALEE			6	793.373	WT apo 20210526	1	793.798	0.001996	0.03537	0.018833	3.64535	0.000836	0.05895	0.0313883	0.9825	0.6	1
IDH1	355	361	91	7	FANALEE			6	793.373	WT apo 20210526	2	793.805	0.002649	0.04235	0.018913	3.64667	0.002312	0.077	0.034387272727272725	1.283333333333333	0.55	1
IDH1	355	361	91	7	FANALEE			6	793.373	WT apo 20210526	5	793.816	0.015707	0.0534	0.024442	3.64852	0.000508	0.0970909	0.04444	1.6181818181818182	0.55	1
IDH1	362	368	92	7	VSIETIE			6	790.419	WT Ca NADP ICT 20210528	0	790.759	0.013259	0	0	3.81333	0.000576	0	0	0	1	1
IDH1	362	368	92	7	VSIETIE			6	790.419	WT Ca NADP ICT 20210528	0.5	790.844	0.00717	0.08461	0.015073	3.8148	0.002046	0.1364677419354839	0.024311290322580646	2.2744623655913982	0.62	1
IDH1	362	368	92	7	VSIETIE			6	790.419	WT Ca NADP ICT 20210528	1	790.826	0.005151	0.066444	0.014224	3.81611	0.00064	0.11074	0.023706666666666668	1.8456666666666666	0.6	1
IDH1	362	368	92	7	VSIETIE			6	790.419	WT Ca NADP ICT 20210528	2	790.83	0.010118	0.070971	0.016678	3.81389	0.00229	0.12903818181818183	0.030323636363636358	2.150636363636364	0.55	1
IDH1	362	368	92	7	VSIETIE			6	790.419	WT Ca NADP ICT 20210528	5	790.822	0.005356	0.06298	0.014299	3.81723	0.002252	0.1145090909090909	0.025998181818181816	1.9084848484848482	0.55	1
IDH1	362	368	92	7	VSIETIE			6	790.419	WT NADP ICT 20210527	0	790.763	0.014966	0	0	3.81618	0.00257	0	0	0	1	1
IDH1	362	368	92	7	VSIETIE			6	790.419	WT NADP ICT 20210527	0.5	790.839	0.015874	0.076753	0.021816	3.81859	0.000674	0.12379516129032259	0.035187096774193544	2.063252688172043	0.62	1
IDH1	362	368	92	7	VSIETIE			6	790.419	WT NADP ICT 20210527	1	790.841	0.012318	0.077962	0.019383	3.81929	0.002551	0.12993666666666667	0.032305	2.165611111111111	0.6	1
IDH1	362	368	92	7	VSIETIE			6	790.419	WT NADP ICT 20210527	2	790.845	0.001541	0.082526	0.015045	3.81725	0.001848	0.15004727272727272	0.0273545	2.500787878787879	0.55	1
IDH1	362	368	92	7	VSIETIE			6	790.419	WT NADP ICT 20210527	5	790.853	0.017781	0.090308	0.023241	3.81689	0.002776	0.1641963636363636	0.042256363636363634	2.7366060606060603	0.55	1
IDH1	362	368	92	7	VSIETIE			6	790.419	WT apo 20210526	0	790.766	0.008683	0	0	3.81575	0.001641	0	0	0	1	1
IDH1	362	368	92	7	VSIETIE			6	790.419	WT apo 20210526	0.5	790.839	0.00563	0.07264	0.010349	3.81711	0.000755	0.11716129032258064	0.0166919	1.9526881720430107	0.62	1
IDH1	362	368	92	7	VSIETIE			6	790.419	WT apo 20210526	1	790.849	0.020861	0.082301	0.022596	3.81746	0.000508	0.13716833333333334	0.037660000000000006	2.286138888888889	0.6	1
IDH1	362	368	92	7	VSIETIE			6	790.419	WT apo 20210526	2	790.858	0.012738	0.091224	0.015416	3.81634	0.002696	0.16586181818181817	0.028029090909090906	2.764363636363636	0.55	1
IDH1	362	368	92	7	VSIETIE			6	790.419	WT apo 20210526	5	790.856	0.012988	0.089586	0.015623	3.81697	0.000776	0.16288363636363634	0.028405454545454543	2.7147272727272727	0.55	1
IDH1	362	371	93	10	VSIETIEAGF			9	1065.55	WT Ca NADP ICT 20210528	0	1066.05	0.02497	0	0	4.9274	0.002149	0	0	0	1	1
IDH1	362	371	93	10	VSIETIEAGF			9	1065.55	WT Ca NADP ICT 20210528	0.5	1066.16	0.032004	0.101568	0.040593	4.92631	0.001543	0.16381935483870969	0.0654726	1.820215053763441	0.62	1
IDH1	362	371	93	10	VSIETIEAGF			9	1065.55	WT Ca NADP ICT 20210528	1	1066.17	0.019651	0.115923	0.031776	4.92667	0.000775	0.19320500000000002	0.05296	2.1467222222222224	0.6	1
IDH1	362	371	93	10	VSIETIEAGF			9	1065.55	WT Ca NADP ICT 20210528	2	1066.16	0.009375	0.108746	0.026672	4.92701	0.002998	0.19771999999999998	0.0484945	2.1968888888888887	0.55	1
IDH1	362	371	93	10	VSIETIEAGF			9	1065.55	WT Ca NADP ICT 20210528	5	1066.17	0.021177	0.111455	0.032741	4.9283	0.003139	0.20264545454545452	0.0595291	2.2516161616161616	0.55	1
IDH1	362	371	93	10	VSIETIEAGF			9	1065.55	WT NADP ICT 20210527	0	1066.05	0.003432	0	0	4.92683	0.002462	0	0	0	1	1
IDH1	362	371	93	10	VSIETIEAGF			9	1065.55	WT NADP ICT 20210527	0.5	1066.17	0.028165	0.12419	0.028374	4.92709	0.003881	0.20030645161290322	0.045764516129032255	2.2256272401433694	0.62	1
IDH1	362	371	93	10	VSIETIEAGF			9	1065.55	WT NADP ICT 20210527	1	1066.21	0.016718	0.161393	0.017066	4.9283	0.002359	0.2689883333333334	0.028443333333333338	2.98876	0.6	1
IDH1	362	371	93	10	VSIETIEAGF			9	1065.55	WT NADP ICT 20210527	2	1066.19	0.007352	0.145654	0.008114	4.92779	0.001852	0.26482545454545453	0.014752727272727272	2.94251	0.55	1
IDH1	362	371	93	10	VSIETIEAGF			9	1065.55	WT NADP ICT 20210527	5	1066.22	0.017098	0.169644	0.017439	4.93042	0.001794	0.3084436363636363	0.0317073	3.427151515151514	0.55	1
IDH1	362	371	93	10	VSIETIEAGF			9	1065.55	WT apo 20210526	0	1066.05	0.014737	0	0	4.92404	0.006423	0	0	0	1	1
IDH1	362	371	93	10	VSIETIEAGF			9	1065.55	WT apo 20210526	0.5	1066.23	0.013342	0.185816	0.01988	4.92263	0.004714	0.29970322580645165	0.0320645	3.3300358422939076	0.62	1
IDH1	362	371	93	10	VSIETIEAGF			9	1065.55	WT apo 20210526	1	1066.23	0.004806	0.186095	0.015501	4.92374	0.004066	0.31015833333333337	0.025835	3.446203703703704	0.6	1
IDH1	362	371	93	10	VSIETIEAGF			9	1065.55	WT apo 20210526	2	1066.24	0.011776	0.193089	0.018864	4.92439	0.003554	0.3510709090909091	0.0342982	3.9007878787878787	0.55	1
IDH1	362	371	93	10	VSIETIEAGF			9	1065.55	WT apo 20210526	5	1066.27	0.031803	0.226787	0.035052	4.93036	0.00682	0.41233999999999993	0.0637309	4.581555555555554	0.55	1
IDH1	364	371	94	8	IETIEAGF			7	879.446	WT Ca NADP ICT 20210528	0	879.865	0.005374	0	0	4.39268	0.000901	0	0	0	1	1
IDH1	364	371	94	8	IETIEAGF			7	879.446	WT Ca NADP ICT 20210528	0.5	879.926	0.008231	0.06121	0.00983	4.39179	0.001091	0.0987258	0.0158548	1.41037	0.62	1
IDH1	364	371	94	8	IETIEAGF			7	879.446	WT Ca NADP ICT 20210528	1	879.94	0.010859	0.075407	0.012116	4.39354	0.00086	0.12567833333333334	0.020193333333333334	1.795404761904762	0.6	1
IDH1	364	371	94	8	IETIEAGF			7	879.446	WT Ca NADP ICT 20210528	2	879.938	0.003656	0.073389	0.0065	4.39006	0.00105	0.13343454545454544	0.011818181818181816	1.906207792207792	0.55	1
IDH1	364	371	94	8	IETIEAGF			7	879.446	WT Ca NADP ICT 20210528	5	879.955	0.004836	0.089645	0.00723	4.39258	0.002165	0.16299090909090908	0.013145454545454545	2.328441558441558	0.55	1
IDH1	364	371	94	8	IETIEAGF			7	879.446	WT NADP ICT 20210527	0	879.86	0.008575	0	0	4.39551	0.003508	0	0	0	1	1
IDH1	364	371	94	8	IETIEAGF			7	879.446	WT NADP ICT 20210527	0.5	879.963	0.012031	0.103394	0.014774	4.3953	0.00044	0.16676451612903226	0.023829032258064518	2.3823502304147466	0.62	1
IDH1	364	371	94	8	IETIEAGF			7	879.446	WT NADP ICT 20210527	1	879.948	0.036498	0.088742	0.037492	4.39557	0.002052	0.14790333333333333	0.0624867	2.112904761904762	0.6	1
IDH1	364	371	94	8	IETIEAGF			7	879.446	WT NADP ICT 20210527	2	879.98	0.007237	0.120369	0.011221	4.39539	0.000983	0.21885272727272725	0.0204018	3.126467532467532	0.55	1
IDH1	364	371	94	8	IETIEAGF			7	879.446	WT NADP ICT 20210527	5	879.995	0.011542	0.135033	0.014379	4.39198	0.004088	0.2455145454545454	0.026143636363636362	3.507350649350648	0.55	1
IDH1	364	371	94	8	IETIEAGF			7	879.446	WT apo 20210526	0	879.851	0.013002	0	0	4.39317	0.003407	0	0	0	1	1
IDH1	364	371	94	8	IETIEAGF			7	879.446	WT apo 20210526	0.5	879.979	0.006297	0.127373	0.014447	4.39369	0.001656	0.20544032258064515	0.023301612903225806	2.9348617511520736	0.62	1
IDH1	364	371	94	8	IETIEAGF			7	879.446	WT apo 20210526	1	879.994	0.014233	0.142744	0.019278	4.39346	0.000415	0.23790666666666668	0.03213	3.398666666666667	0.6	1
IDH1	364	371	94	8	IETIEAGF			7	879.446	WT apo 20210526	2	880.024	0.022123	0.172462	0.025661	4.3928	0.004721	0.3135672727272727	0.046656363636363635	4.479532467532467	0.55	1
IDH1	364	371	94	8	IETIEAGF			7	879.446	WT apo 20210526	5	880.058	0.019022	0.206932	0.023042	4.3939	0.001172	0.37623999999999996	0.0418945	5.3748571428571426	0.55	1
IDH1	372	378	95	7	MTKDLAA			6	749.386	WT Ca NADP ICT 20210528	0	749.834	0.015069	0	0	2.61964	0.002273	0	0	0	1	1
IDH1	372	378	95	7	MTKDLAA			6	749.386	WT Ca NADP ICT 20210528	0.5	750.292	0.014527	0.458359	0.020931	2.6218	0.000539	0.7392887096774193	0.033759677419354844	12.321478494623655	0.62	1
IDH1	372	378	95	7	MTKDLAA			6	749.386	WT Ca NADP ICT 20210528	1	750.34	0.001794	0.506313	0.015176	2.62071	0.001135	0.843855	0.025293333333333334	14.064250000000001	0.6	1
IDH1	372	378	95	7	MTKDLAA			6	749.386	WT Ca NADP ICT 20210528	2	750.419	0.024428	0.584944	0.028702	2.61969	0.000415	1.0635345454545455	0.052185454545454535	17.725575757575758	0.55	1
IDH1	372	378	95	7	MTKDLAA			6	749.386	WT Ca NADP ICT 20210528	5	750.613	0.032283	0.77912	0.035627	2.62391	0.002671	1.4165818181818182	0.0647764	23.60969696969697	0.55	1
IDH1	372	378	95	7	MTKDLAA			6	749.386	WT NADP ICT 20210527	0	749.825	0.004096	0	0	2.61896	0.001079	0	0	0	1	1
IDH1	372	378	95	7	MTKDLAA			6	749.386	WT NADP ICT 20210527	0.5	750.086	0.005165	0.261466	0.006592	2.62235	0.002243	0.42171935483870965	0.010632258064516129	7.028655913978494	0.62	1
IDH1	372	378	95	7	MTKDLAA			6	749.386	WT NADP ICT 20210527	1	750.142	0.004117	0.316923	0.005807	2.62142	0.002409	0.528205	0.00967833	8.803416666666667	0.6	1
IDH1	372	378	95	7	MTKDLAA			6	749.386	WT NADP ICT 20210527	2	750.173	0.008715	0.347868	0.009629	2.62402	0.00179	0.6324872727272727	0.017507272727272725	10.541454545454544	0.55	1
IDH1	372	378	95	7	MTKDLAA			6	749.386	WT NADP ICT 20210527	5	750.286	0.010163	0.460663	0.010957	2.62158	0.000419	0.8375690909090908	0.0199218	13.959484848484847	0.55	1
IDH1	372	378	95	7	MTKDLAA			6	749.386	WT apo 20210526	0	749.815	0.006362	0	0	2.62029	0.003019	0	0	0	1	1
IDH1	372	378	95	7	MTKDLAA			6	749.386	WT apo 20210526	0.5	750.459	0.011077	0.644112	0.012774	2.62042	0.000883	1.0388903225806452	0.020603225806451613	17.314838709677417	0.62	1
IDH1	372	378	95	7	MTKDLAA			6	749.386	WT apo 20210526	1	750.624	0.014598	0.809428	0.015924	2.62144	0.000272	1.3490466666666667	0.02654	22.484111111111112	0.6	1
IDH1	372	378	95	7	MTKDLAA			6	749.386	WT apo 20210526	2	750.908	0.01529	1.0933	0.01656	2.61955	0.002893	1.9878272727272726	0.030109090909090905	33.13045454545454	0.55	1
IDH1	372	378	95	7	MTKDLAA			6	749.386	WT apo 20210526	5	751.335	0.023831	1.52031	0.024666	2.62548	0.002266	2.764205454545454	0.0448473	46.07009090909091	0.55	1
IDH1	372	379	96	8	MTKDLAAC			7	852.395	WT Ca NADP ICT 20210528	0	852.883	0.009749	0	0	2.96679	0.007295	0	0	0	1	1
IDH1	372	379	96	8	MTKDLAAC			7	852.395	WT Ca NADP ICT 20210528	0.5	853.333	0.02437	0.449901	0.026248	2.96153	0.000426	0.7256467741935484	0.0423355	10.366382488479262	0.62	1
IDH1	372	379	96	8	MTKDLAAC			7	852.395	WT Ca NADP ICT 20210528	1	853.415	0.004805	0.532766	0.010869	2.96093	0.000591	0.8879433333333333	0.018115000000000003	12.684904761904761	0.6	1
IDH1	372	379	96	8	MTKDLAAC			7	852.395	WT Ca NADP ICT 20210528	2	853.568	0.049151	0.685284	0.050109	2.96028	0.000532	1.245970909090909	0.0911073	17.799584415584416	0.55	1
IDH1	372	379	96	8	MTKDLAAC			7	852.395	WT Ca NADP ICT 20210528	5	853.889	0.032994	1.00668	0.034404	2.96504	0.002722	1.8303327272727272	0.0625527	26.14761038961039	0.55	1
IDH1	372	379	96	8	MTKDLAAC			7	852.395	WT NADP ICT 20210527	0	852.87	0.003595	0	0	2.96581	0.005291	0	0	0	1	1
IDH1	372	379	96	8	MTKDLAAC			7	852.395	WT NADP ICT 20210527	0.5	853.146	0.006861	0.275514	0.007745	2.96432	0.001908	0.4443774193548387	0.012491935483870968	6.348248847926268	0.62	1
IDH1	372	379	96	8	MTKDLAAC			7	852.395	WT NADP ICT 20210527	1	853.196	0.025657	0.325974	0.025908	2.96319	0.003671	0.54329	0.04318	7.761285714285715	0.6	1
IDH1	372	379	96	8	MTKDLAAC			7	852.395	WT NADP ICT 20210527	2	853.266	0.0138	0.395741	0.014261	2.96544	0.00431	0.7195290909090909	0.025929090909090905	10.278987012987013	0.55	1
IDH1	372	379	96	8	MTKDLAAC			7	852.395	WT NADP ICT 20210527	5	853.486	0.014874	0.615895	0.015302	2.96237	0.001475	1.1198090909090908	0.0278218	15.997272727272724	0.55	1
IDH1	372	379	96	8	MTKDLAAC			7	852.395	WT apo 20210526	0	852.869	0.004041	0	0	2.96427	0.007081	0	0	0	1	1
IDH1	372	379	96	8	MTKDLAAC			7	852.395	WT apo 20210526	0.5	853.53	0.021169	0.660224	0.021552	2.96144	0.000722	1.0648774193548387	0.0347613	15.212534562211982	0.62	1
IDH1	372	379	96	8	MTKDLAAC			7	852.395	WT apo 20210526	1	853.722	0.014506	0.852798	0.015058	2.96104	0.000491	1.42133	0.025096666666666666	20.304714285714283	0.6	1
IDH1	372	379	96	8	MTKDLAAC			7	852.395	WT apo 20210526	2	854.133	0.018608	1.26392	0.019042	2.96041	0.002067	2.298038181818182	0.0346218	32.82911688311688	0.55	1
IDH1	372	379	96	8	MTKDLAAC			7	852.395	WT apo 20210526	5	854.729	0.009488	1.86003	0.010313	2.9651	0.003191	3.3818763636363633	0.0187509	48.31251948051948	0.55	1
IDH1	379	394	97	16	CIKGLPNVQRSDYLNT			14	1820.93	WT Ca NADP ICT 20210528	0	1822.06	0.022147	0	0	3.67277	0.000858	0	0	0	1	1
IDH1	379	394	97	16	CIKGLPNVQRSDYLNT			14	1820.93	WT Ca NADP ICT 20210528	0.5	1827.07	0.030853	5.00712	0.037979	3.67303	0.002206	8.076004838709677	0.061256451612903225	57.68574884792626	0.62	1
IDH1	379	394	97	16	CIKGLPNVQRSDYLNT			14	1820.93	WT Ca NADP ICT 20210528	1	1827.55	0.02211	5.48337	0.031294	3.67359	0.002001	9.13895	0.0521567	65.27821428571428	0.6	1
IDH1	379	394	97	16	CIKGLPNVQRSDYLNT			14	1820.93	WT Ca NADP ICT 20210528	2	1827.66	0.140088	5.59769	0.141828	3.67309	0.002143	10.177616363636362	0.2578690909090909	72.69725974025974	0.55	1
IDH1	379	394	97	16	CIKGLPNVQRSDYLNT			14	1820.93	WT Ca NADP ICT 20210528	5	1828.04	0.049376	5.97153	0.054116	3.67686	0.002867	10.8573	0.0983927	77.5523	0.55	1
IDH1	379	394	97	16	CIKGLPNVQRSDYLNT			14	1820.93	WT NADP ICT 20210527	0	1822.03	0.00722	0	0	3.6771	0.004868	0	0	0	1	1
IDH1	379	394	97	16	CIKGLPNVQRSDYLNT			14	1820.93	WT NADP ICT 20210527	0.5	1826.67	0.008421	4.63118	0.011093	3.67737	0.000303	7.469640322580646	0.0178919	53.354573732718904	0.62	1
IDH1	379	394	97	16	CIKGLPNVQRSDYLNT			14	1820.93	WT NADP ICT 20210527	1	1827.16	0.035813	5.13024	0.036533	3.67699	0.002274	8.550403333333334	0.0608883	61.074309523809525	0.6	1
IDH1	379	394	97	16	CIKGLPNVQRSDYLNT			14	1820.93	WT NADP ICT 20210527	2	1827.44	0.055308	5.40776	0.055778	3.67628	0.003123	9.832292727272726	0.10141454545454545	70.23066233766232	0.55	1
IDH1	379	394	97	16	CIKGLPNVQRSDYLNT			14	1820.93	WT NADP ICT 20210527	5	1827.76	0.059676	5.72283	0.060111	3.67599	0.002186	10.405136363636363	0.10929272727272726	74.32240259740259	0.55	1
IDH1	379	394	97	16	CIKGLPNVQRSDYLNT			14	1820.93	WT apo 20210526	0	1821.99	0.011176	0	0	3.67308	0.00235	0	0	0	1	1
IDH1	379	394	97	16	CIKGLPNVQRSDYLNT			14	1820.93	WT apo 20210526	0.5	1827.4	0.020548	5.40317	0.02339	3.67601	0.00076	8.714787096774193	0.0377258	62.24847926267281	0.62	1
IDH1	379	394	97	16	CIKGLPNVQRSDYLNT			14	1820.93	WT apo 20210526	1	1827.76	0.014148	5.76316	0.01803	3.67544	0.000268	9.605273333333333	0.030050000000000004	68.60909523809524	0.6	1
IDH1	379	394	97	16	CIKGLPNVQRSDYLNT			14	1820.93	WT apo 20210526	2	1827.94	0.011664	5.94878	0.016154	3.67589	0.003377	10.815970909090908	0.0293709	77.25693506493505	0.55	1
IDH1	379	394	97	16	CIKGLPNVQRSDYLNT			14	1820.93	WT apo 20210526	5	1828.24	0.00974	6.24512	0.014824	3.67614	0.002536	11.354772727272726	0.0269527	81.10551948051948	0.55	1
IDH1	379	396	98	18	CIKGLPNVQRSDYLNTFE			16	2097.04	WT Ca NADP ICT 20210528	0	2098.4	0.038258	0	0	4.1642	0.002164	0	0	0	1	1
IDH1	379	396	98	18	CIKGLPNVQRSDYLNTFE			16	2097.04	WT Ca NADP ICT 20210528	0.5	2104.51	0.036352	6.10835	0.052775	4.16652	0.001086	9.852182258064516	0.085121	61.57613911290323	0.62	1
IDH1	379	396	98	18	CIKGLPNVQRSDYLNTFE			16	2097.04	WT Ca NADP ICT 20210528	1	2104.91	0.033343	6.50838	0.050749	4.16735	0.00063	10.847301666666667	0.0845817	67.79563541666667	0.6	1
IDH1	379	396	98	18	CIKGLPNVQRSDYLNTFE			16	2097.04	WT Ca NADP ICT 20210528	2	2104.9	0.171882	6.49274	0.176088	4.16351	0.001214	11.804987272727272	0.32015999999999994	73.78117045454545	0.55	1
IDH1	379	396	98	18	CIKGLPNVQRSDYLNTFE			16	2097.04	WT Ca NADP ICT 20210528	5	2105.34	0.103408	6.93798	0.110258	4.16634	0.001218	12.614503636363635	0.20046909090909087	78.84064772727271	0.55	1
IDH1	379	396	98	18	CIKGLPNVQRSDYLNTFE			16	2097.04	WT NADP ICT 20210527	0	2098.37	0.010324	0	0	4.16986	0.00354	0	0	0	1	1
IDH1	379	396	98	18	CIKGLPNVQRSDYLNTFE			16	2097.04	WT NADP ICT 20210527	0.5	2104.16	0.033109	5.7887	0.034681	4.16895	0.001132	9.336606451612903	0.0559371	58.35379032258064	0.62	1
IDH1	379	396	98	18	CIKGLPNVQRSDYLNTFE			16	2097.04	WT NADP ICT 20210527	1	2104.53	0.07264	6.1638	0.073369	4.17069	0.002131	10.273000000000001	0.12228166666666668	64.20625000000001	0.6	1
IDH1	379	396	98	18	CIKGLPNVQRSDYLNTFE			16	2097.04	WT NADP ICT 20210527	2	2104.78	0.102499	6.4096	0.103017	4.16939	0.001046	11.65380909090909	0.18730363636363634	72.83630681818181	0.55	1
IDH1	379	396	98	18	CIKGLPNVQRSDYLNTFE			16	2097.04	WT NADP ICT 20210527	5	2104.97	0.0368	6.60755	0.03822	4.16543	0.003441	12.013725454545453	0.0694909	75.08578409090909	0.55	1
IDH1	379	396	98	18	CIKGLPNVQRSDYLNTFE			16	2097.04	WT apo 20210526	0	2098.29	0.01674	0	0	4.16394	0.003115	0	0	0	1	1
IDH1	379	396	98	18	CIKGLPNVQRSDYLNTFE			16	2097.04	WT apo 20210526	0.5	2104.81	0.046236	6.51749	0.049173	4.16717	0.002574	10.512077419354839	0.0793113	65.70048387096774	0.62	1
IDH1	379	396	98	18	CIKGLPNVQRSDYLNTFE			16	2097.04	WT apo 20210526	1	2105.1	0.124077	6.8057	0.125201	4.16673	0.001456	11.342835000000001	0.20866833333333334	70.8927	0.6	1
IDH1	379	396	98	18	CIKGLPNVQRSDYLNTFE			16	2097.04	WT apo 20210526	2	2105.16	0.010924	6.86505	0.019988	4.16604	0.00566	12.4819	0.036341818181818177	78.0119	0.55	1
IDH1	379	396	98	18	CIKGLPNVQRSDYLNTFE			16	2097.04	WT apo 20210526	5	2105.62	0.060259	7.32242	0.062541	4.16528	0.006078	13.313490909090909	0.11371090909090908	83.20931818181818	0.55	1
IDH1	380	394	99	15	IKGLPNVQRSDYLNT			13	1717.92	WT Ca NADP ICT 20210528	0	1718.87	0.002963	0	0	3.58576	0.000993	0	0	0	1	1
IDH1	380	394	99	15	IKGLPNVQRSDYLNT			13	1717.92	WT Ca NADP ICT 20210528	0.5	1723.44	0.063641	4.57467	0.06371	3.58759	0.00387	7.378498387096775	0.10275806451612904	56.75767990074442	0.62	1
IDH1	380	394	99	15	IKGLPNVQRSDYLNT			13	1717.92	WT Ca NADP ICT 20210528	1	1723.77	0.051118	4.90847	0.051204	3.58928	0.000338	8.180786666666666	0.08534	62.9291	0.6	1
IDH1	380	394	99	15	IKGLPNVQRSDYLNT			13	1717.92	WT Ca NADP ICT 20210528	2	1723.89	0.089962	5.02792	0.090011	3.58765	0.002336	9.141672727272727	0.1636563636363636	70.32055944055944	0.55	1
IDH1	380	394	99	15	IKGLPNVQRSDYLNT			13	1717.92	WT Ca NADP ICT 20210528	5	1724.3	0.055352	5.43629	0.055431	3.59098	0.002508	9.884163636363635	0.10078363636363635	76.03202797202796	0.55	1
IDH1	380	394	99	15	IKGLPNVQRSDYLNT			13	1717.92	WT NADP ICT 20210527	0	1718.85	0.008953	0	0	3.58876	0.003983	0	0	0	1	1
IDH1	380	394	99	15	IKGLPNVQRSDYLNT			13	1717.92	WT NADP ICT 20210527	0.5	1723.12	0.035766	4.26975	0.036869	3.59154	0.000163	6.886690322580645	0.059466129032258064	52.97454094292804	0.62	1
IDH1	380	394	99	15	IKGLPNVQRSDYLNT			13	1717.92	WT NADP ICT 20210527	1	1723.49	0.014718	4.64728	0.017227	3.59124	0.002601	7.74546	0.028711666666666667	59.580461538461535	0.6	1
IDH1	380	394	99	15	IKGLPNVQRSDYLNT			13	1717.92	WT NADP ICT 20210527	2	1723.71	0.03495	4.85885	0.036078	3.59047	0.00351	8.834267272727272	0.0655964	67.9559	0.55	1
IDH1	380	394	99	15	IKGLPNVQRSDYLNT			13	1717.92	WT NADP ICT 20210527	5	1724.03	0.023736	5.17964	0.025369	3.58911	0.001924	9.417518181818181	0.0461255	72.44244755244755	0.55	1
IDH1	380	394	99	15	IKGLPNVQRSDYLNT			13	1717.92	WT apo 20210526	0	1718.81	0.015794	0	0	3.58727	0.001806	0	0	0	1	1
IDH1	380	394	99	15	IKGLPNVQRSDYLNT			13	1717.92	WT apo 20210526	0.5	1723.8	0.024261	4.99149	0.028949	3.5901	0.001109	8.050793548387096	0.0466919	61.9292	0.62	1
IDH1	380	394	99	15	IKGLPNVQRSDYLNT			13	1717.92	WT apo 20210526	1	1724.06	0.05855	5.25338	0.060643	3.5886	0.000525	8.75564	0.10107166666666667	67.35107692307693	0.6	1
IDH1	380	394	99	15	IKGLPNVQRSDYLNT			13	1717.92	WT apo 20210526	2	1724.17	0.031316	5.36539	0.035073	3.58941	0.003173	9.755254545454545	0.0637691	75.04041958041957	0.55	1
IDH1	380	394	99	15	IKGLPNVQRSDYLNT			13	1717.92	WT apo 20210526	5	1724.47	0.028068	5.66455	0.032207	3.59155	0.001626	10.2992	0.058558181818181815	79.22446153846153	0.55	1
IDH1	380	396	100	17	IKGLPNVQRSDYLNTFE			15	1994.03	WT Ca NADP ICT 20210528	0	1995.18	0.018341	0	0	4.11385	0.003217	0	0	0	1	1
IDH1	380	396	100	17	IKGLPNVQRSDYLNTFE			15	1994.03	WT Ca NADP ICT 20210528	0.5	2000.9	0.0541	5.71794	0.057124	4.114	0.002151	9.222487096774193	0.0921355	61.48324731182796	0.62	1
IDH1	380	396	100	17	IKGLPNVQRSDYLNTFE			15	1994.03	WT Ca NADP ICT 20210528	1	2001.19	0.037939	6.01019	0.04214	4.11362	0.001742	10.017	0.0702333	66.7799	0.6	1
IDH1	380	396	100	17	IKGLPNVQRSDYLNTFE			15	1994.03	WT Ca NADP ICT 20210528	2	2001.24	0.11911	6.05152	0.120514	4.11276	0.000767	11.002756363636363	0.2191163636363636	73.35170909090908	0.55	1
IDH1	380	396	100	17	IKGLPNVQRSDYLNTFE			15	1994.03	WT Ca NADP ICT 20210528	5	2001.64	0.087734	6.45693	0.08963	4.11463	0.001514	11.739878181818181	0.16296363636363637	78.26585454545454	0.55	1
IDH1	380	396	100	17	IKGLPNVQRSDYLNTFE			15	1994.03	WT NADP ICT 20210527	0	1995.14	0.021514	0	0	4.11589	0.002472	0	0	0	1	1
IDH1	380	396	100	17	IKGLPNVQRSDYLNTFE			15	1994.03	WT NADP ICT 20210527	0.5	2000.57	0.035555	5.4295	0.041557	4.11679	0.002219	8.757251612903227	0.0670274	58.38167741935485	0.62	1
IDH1	380	396	100	17	IKGLPNVQRSDYLNTFE			15	1994.03	WT NADP ICT 20210527	1	2000.91	0.017172	5.7732	0.027528	4.11746	0.002852	9.622	0.045880000000000004	64.14666666666666	0.6	1
IDH1	380	396	100	17	IKGLPNVQRSDYLNTFE			15	1994.03	WT NADP ICT 20210527	2	2001.08	0.076977	5.93991	0.079927	4.11721	0.001379	10.799841818181816	0.14532181818181816	71.99894545454544	0.55	1
IDH1	380	396	100	17	IKGLPNVQRSDYLNTFE			15	1994.03	WT NADP ICT 20210527	5	2001.33	0.024351	6.19454	0.032494	4.11331	0.002641	11.262801818181817	0.05908	75.08534545454545	0.55	1
IDH1	380	396	100	17	IKGLPNVQRSDYLNTFE			15	1994.03	WT apo 20210526	0	1995.07	0.013157	0	0	4.11335	0.003465	0	0	0	1	1
IDH1	380	396	100	17	IKGLPNVQRSDYLNTFE			15	1994.03	WT apo 20210526	0.5	2001.17	0.026832	6.09961	0.029884	4.1161	0.002009	9.838079032258065	0.0482	65.5872	0.62	1
IDH1	380	396	100	17	IKGLPNVQRSDYLNTFE			15	1994.03	WT apo 20210526	1	2001.43	0.049527	6.35675	0.051245	4.11529	0.000781	10.5946	0.0854083	70.63050000000001	0.6	1
IDH1	380	396	100	17	IKGLPNVQRSDYLNTFE			15	1994.03	WT apo 20210526	2	2001.53	0.049301	6.45658	0.051026	4.11465	0.004706	11.739245454545452	0.0927745	78.26163636363634	0.55	1
IDH1	380	396	100	17	IKGLPNVQRSDYLNTFE			15	1994.03	WT apo 20210526	5	2001.86	0.043774	6.78946	0.045708	4.117	0.001211	12.344467272727272	0.0831055	82.29644848484848	0.55	1
IDH1	395	404	101	10	FEFMDKLGEN			9	1229.55	WT Ca NADP ICT 20210528	0	1230.2	0.01258	0	0	4.34679	0.00124	0	0	0	1	1
IDH1	395	404	101	10	FEFMDKLGEN			9	1229.55	WT Ca NADP ICT 20210528	0.5	1230.44	0.02727	0.234314	0.030032	4.34614	0.002065	0.3779258064516129	0.0484387	4.199175627240144	0.62	1
IDH1	395	404	101	10	FEFMDKLGEN			9	1229.55	WT Ca NADP ICT 20210528	1	1230.43	0.006952	0.226663	0.014373	4.3472	0.000568	0.3777716666666667	0.023955	4.197462962962963	0.6	1
IDH1	395	404	101	10	FEFMDKLGEN			9	1229.55	WT Ca NADP ICT 20210528	2	1230.48	0.013199	0.278686	0.018234	4.34358	0.001438	0.5067018181818181	0.0331527	5.6300202020202015	0.55	1
IDH1	395	404	101	10	FEFMDKLGEN			9	1229.55	WT Ca NADP ICT 20210528	5	1230.56	0.026516	0.357479	0.029349	4.34767	0.002276	0.6499618181818181	0.0533618	7.221797979797978	0.55	1
IDH1	395	404	101	10	FEFMDKLGEN			9	1229.55	WT NADP ICT 20210527	0	1230.24	0.036944	0	0	4.3504	0.004251	0	0	0	1	1
IDH1	395	404	101	10	FEFMDKLGEN			9	1229.55	WT NADP ICT 20210527	0.5	1230.45	0.019599	0.207355	0.041821	4.34972	0.001302	0.3344435483870968	0.0674532	3.7160394265232974	0.62	1
IDH1	395	404	101	10	FEFMDKLGEN			9	1229.55	WT NADP ICT 20210527	1	1230.48	0.017279	0.244068	0.040785	4.34966	0.002515	0.40678000000000003	0.067975	4.519777777777778	0.6	1
IDH1	395	404	101	10	FEFMDKLGEN			9	1229.55	WT NADP ICT 20210527	2	1230.49	0.030262	0.251815	0.047756	4.34948	0.001273	0.45784545454545456	0.0868291	5.087171717171717	0.55	1
IDH1	395	404	101	10	FEFMDKLGEN			9	1229.55	WT NADP ICT 20210527	5	1230.6	0.004217	0.359197	0.037184	4.34425	0.003726	0.6530854545454545	0.0676073	7.256505050505051	0.55	1
IDH1	395	404	101	10	FEFMDKLGEN			9	1229.55	WT apo 20210526	0	1230.24	0.024539	0	0	4.34557	0.003471	0	0	0	1	1
IDH1	395	404	101	10	FEFMDKLGEN			9	1229.55	WT apo 20210526	0.5	1230.42	0.017032	0.189689	0.029871	4.3476	0.001108	0.30595	0.048179	3.3994444444444447	0.62	1
IDH1	395	404	101	10	FEFMDKLGEN			9	1229.55	WT apo 20210526	1	1230.46	0.023607	0.220522	0.034051	4.34684	0.000459	0.3675366666666667	0.056751666666666666	4.0837407407407404	0.6	1
IDH1	395	404	101	10	FEFMDKLGEN			9	1229.55	WT apo 20210526	2	1230.57	0.015703	0.332756	0.029133	4.34751	0.004993	0.605011	0.0529691	6.722343434343434	0.55	1
IDH1	395	404	101	10	FEFMDKLGEN			9	1229.55	WT apo 20210526	5	1230.68	0.065109	0.440415	0.06958	4.34927	0.003642	0.8007545454545454	0.1265090909090909	8.897272727272727	0.55	1
IDH1	395	414	102	20	FEFMDKLGENLKIKLAQAKL			19	2336.3	WT Ca NADP ICT 20210528	0	2337.79	0.017842	0	0	4.80957	0.002669	0	0	0	1	1
IDH1	395	414	102	20	FEFMDKLGENLKIKLAQAKL			19	2336.3	WT Ca NADP ICT 20210528	0.5	2341.05	0.09951	3.25502	0.101096	4.81942	0.00492	5.2500322580645165	0.16305806451612903	27.631748726655346	0.62	1
IDH1	395	414	102	20	FEFMDKLGENLKIKLAQAKL			19	2336.3	WT Ca NADP ICT 20210528	1	2341.26	0.05357	3.47179	0.056463	4.81579	0.001933	5.786316666666667	0.094105	30.454298245614037	0.6	1
IDH1	395	414	102	20	FEFMDKLGENLKIKLAQAKL			19	2336.3	WT Ca NADP ICT 20210528	2	2341.37	0.074866	3.57721	0.076963	4.81713	0.002545	6.504027272727272	0.13993272727272726	34.23172248803827	0.55	1
IDH1	395	414	102	20	FEFMDKLGENLKIKLAQAKL			19	2336.3	WT Ca NADP ICT 20210528	5	2341.63	0.044804	3.838	0.048226	4.81847	0.003506	6.978183636363636	0.0876836	36.72728229665071	0.55	1
IDH1	395	414	102	20	FEFMDKLGENLKIKLAQAKL			19	2336.3	WT NADP ICT 20210527	0	2337.75	0.026887	0	0	4.80984	0.002191	0	0	0	1	1
IDH1	395	414	102	20	FEFMDKLGENLKIKLAQAKL			19	2336.3	WT NADP ICT 20210527	0.5	2341.06	0.026241	3.30675	0.03757	4.81611	0.004725	5.333470967741936	0.060596774193548385	28.070899830220714	0.62	1
IDH1	395	414	102	20	FEFMDKLGENLKIKLAQAKL			19	2336.3	WT NADP ICT 20210527	1	2341.31	0.03492	3.55643	0.044072	4.81861	0.003865	5.927383333333334	0.0734533	31.196754385964915	0.6	1
IDH1	395	414	102	20	FEFMDKLGENLKIKLAQAKL			19	2336.3	WT NADP ICT 20210527	2	2341.43	0.044545	3.67182	0.052031	4.81769	0.002342	6.676032727272727	0.0946018	35.137014354066984	0.55	1
IDH1	395	414	102	20	FEFMDKLGENLKIKLAQAKL			19	2336.3	WT NADP ICT 20210527	5	2341.65	0.047967	3.89425	0.054989	4.81701	0.004414	7.0804636363636355	0.09998	37.2656	0.55	1
IDH1	395	414	102	20	FEFMDKLGENLKIKLAQAKL			19	2336.3	WT apo 20210526	0	2337.71	0.01208	0	0	4.8095	0.000979	0	0	0	1	1
IDH1	395	414	102	20	FEFMDKLGENLKIKLAQAKL			19	2336.3	WT apo 20210526	0.5	2341.16	0.015879	3.44315	0.019952	4.81535	0.005222	5.553469354838709	0.0321806	29.228786078098466	0.62	1
IDH1	395	414	102	20	FEFMDKLGENLKIKLAQAKL			19	2336.3	WT apo 20210526	1	2341.39	0.010954	3.68103	0.016307	4.8145	0.003031	6.13505	0.027178333333333332	32.28973684210526	0.6	1
IDH1	395	414	102	20	FEFMDKLGENLKIKLAQAKL			19	2336.3	WT apo 20210526	2	2341.5	0.044698	3.78534	0.046301	4.81376	0.003819	6.882445454545454	0.0841836	36.2234	0.55	1
IDH1	395	414	102	20	FEFMDKLGENLKIKLAQAKL			19	2336.3	WT apo 20210526	5	2341.77	0.04564	4.05482	0.047211	4.81989	0.006139	7.372396363636363	0.0858382	38.80208612440191	0.55	1
IDH1	397	404	103	8	FMDKLGEN			7	953.44	WT Ca NADP ICT 20210528	0	953.938	0.021094	0	0	3.37609	0.003981	0	0	0	1	1
IDH1	397	404	103	8	FMDKLGEN			7	953.44	WT Ca NADP ICT 20210528	0.5	954.167	0.017908	0.228708	0.027671	3.37385	0.00141	0.36888387096774194	0.044630645161290325	5.2697695852534565	0.62	1
IDH1	397	404	103	8	FMDKLGEN			7	953.44	WT Ca NADP ICT 20210528	1	954.16	0.030824	0.221927	0.037351	3.37344	0.000153	0.36987833333333336	0.0622517	5.283976190476191	0.6	1
IDH1	397	404	103	8	FMDKLGEN			7	953.44	WT Ca NADP ICT 20210528	2	954.174	0.007126	0.235622	0.022265	3.37125	0.001858	0.4284036363636363	0.0404818	6.120051948051947	0.55	1
IDH1	397	404	103	8	FMDKLGEN			7	953.44	WT Ca NADP ICT 20210528	5	954.26	0.004964	0.321577	0.021671	3.37678	0.002031	0.5846854545454545	0.0394018	8.35265	0.55	1
IDH1	397	404	103	8	FMDKLGEN			7	953.44	WT NADP ICT 20210527	0	953.975	0.008434	0	0	3.37768	0.005146	0	0	0	1	1
IDH1	397	404	103	8	FMDKLGEN			7	953.44	WT NADP ICT 20210527	0.5	954.103	0.015528	0.127586	0.017671	3.37699	0.000764	0.20578387096774195	0.028501612903225806	2.9397695852534564	0.62	1
IDH1	397	404	103	8	FMDKLGEN			7	953.44	WT NADP ICT 20210527	1	954.153	0.023535	0.177456	0.025001	3.37482	0.001627	0.29576	0.041668333333333335	4.225142857142857	0.6	1
IDH1	397	404	103	8	FMDKLGEN			7	953.44	WT NADP ICT 20210527	2	954.212	0.02617	0.236577	0.027496	3.37667	0.002207	0.43013999999999997	0.049992727272727265	6.144857142857142	0.55	1
IDH1	397	404	103	8	FMDKLGEN			7	953.44	WT NADP ICT 20210527	5	954.297	0.028374	0.322119	0.029601	3.37538	0.001075	0.585671	0.05382	8.366727272727271	0.55	1
IDH1	397	404	103	8	FMDKLGEN			7	953.44	WT apo 20210526	0	953.943	0.022433	0	0	3.37488	0.004544	0	0	0	1	1
IDH1	397	404	103	8	FMDKLGEN			7	953.44	WT apo 20210526	0.5	954.127	0.013532	0.183597	0.026199	3.3747	0.000285	0.2961241935483871	0.0422565	4.230345622119815	0.62	1
IDH1	397	404	103	8	FMDKLGEN			7	953.44	WT apo 20210526	1	954.17	0.019837	0.226733	0.029946	3.37485	0.000765	0.3778883333333333	0.04991	5.398404761904762	0.6	1
IDH1	397	404	103	8	FMDKLGEN			7	953.44	WT apo 20210526	2	954.215	0.015996	0.27163	0.027552	3.37436	0.001395	0.4938727272727272	0.050094545454545454	7.055324675324674	0.55	1
IDH1	397	404	103	8	FMDKLGEN			7	953.44	WT apo 20210526	5	954.36	0.024184	0.416642	0.032987	3.37759	0.001755	0.757531	0.0599764	10.82187012987013	0.55	1
IDH1	397	405	104	9	FMDKLGENL			8	1066.52	WT Ca NADP ICT 20210528	0	1067.25	0.020137	0	0	4.11281	0.001589	0	0	0	1	1
IDH1	397	405	104	9	FMDKLGENL			8	1066.52	WT Ca NADP ICT 20210528	0.5	1067.37	0.023193	0.116882	0.030715	4.11348	0.001621	0.18851935483870969	0.0495403	2.356491935483871	0.62	1
IDH1	397	405	104	9	FMDKLGENL			8	1066.52	WT Ca NADP ICT 20210528	1	1067.39	0.006281	0.137665	0.021094	4.11488	0.000889	0.22944166666666668	0.0351567	2.8680208333333335	0.6	1
IDH1	397	405	104	9	FMDKLGENL			8	1066.52	WT Ca NADP ICT 20210528	2	1067.43	0.014208	0.17729	0.024645	4.11184	0.001469	0.32234545454545455	0.0448091	4.029318181818182	0.55	1
IDH1	397	405	104	9	FMDKLGENL			8	1066.52	WT Ca NADP ICT 20210528	5	1067.49	0.021445	0.237864	0.029418	4.11469	0.002269	0.43248	0.053487272727272724	5.406	0.55	1
IDH1	397	405	104	9	FMDKLGENL			8	1066.52	WT NADP ICT 20210527	0	1067.27	0.021955	0	0	4.11555	0.003121	0	0	0	1	1
IDH1	397	405	104	9	FMDKLGENL			8	1066.52	WT NADP ICT 20210527	0.5	1067.36	0.02486	0.089351	0.033167	4.11546	0.001474	0.14411451612903226	0.053495161290322585	1.801431451612903	0.62	1
IDH1	397	405	104	9	FMDKLGENL			8	1066.52	WT NADP ICT 20210527	1	1067.41	0.017386	0.144654	0.028005	4.11746	0.002357	0.24109000000000003	0.046675	3.01363	0.6	1
IDH1	397	405	104	9	FMDKLGENL			8	1066.52	WT NADP ICT 20210527	2	1067.39	0.073828	0.121263	0.077024	4.11691	0.002689	0.2204781818181818	0.14004363636363634	2.7559772727272724	0.55	1
IDH1	397	405	104	9	FMDKLGENL			8	1066.52	WT NADP ICT 20210527	5	1067.55	0.006433	0.287755	0.022878	4.11416	0.003179	0.523191	0.0415964	6.539886363636363	0.55	1
IDH1	397	405	104	9	FMDKLGENL			8	1066.52	WT apo 20210526	0	1067.24	0.008625	0	0	4.11306	0.002729	0	0	0	1	1
IDH1	397	405	104	9	FMDKLGENL			8	1066.52	WT apo 20210526	0.5	1067.38	0.009021	0.131654	0.01248	4.1157	0.001391	0.21234516129032258	0.020129032258064516	2.6543145161290322	0.62	1
IDH1	397	405	104	9	FMDKLGENL			8	1066.52	WT apo 20210526	1	1067.4	0.008614	0.154646	0.01219	4.1152	0.000555	0.2577433333333334	0.020316666666666667	3.2217916666666673	0.6	1
IDH1	397	405	104	9	FMDKLGENL			8	1066.52	WT apo 20210526	2	1067.47	0.034073	0.221708	0.035147	4.11357	0.00399	0.4031054545454545	0.0639036	5.038818181818181	0.55	1
IDH1	397	405	104	9	FMDKLGENL			8	1066.52	WT apo 20210526	5	1067.59	0.029993	0.342825	0.031209	4.11701	0.001176	0.6233181818181818	0.0567436	7.791477272727272	0.55	1
IDH1	397	414	105	18	FMDKLGENLKIKLAQAKL			17	2060.19	WT Ca NADP ICT 20210528	0	2061.62	0.010914	0	0	4.28296	0.003793	0	0	0	1	1
IDH1	397	414	105	18	FMDKLGENLKIKLAQAKL			17	2060.19	WT Ca NADP ICT 20210528	0.5	2064.72	0.019569	3.10253	0.022406	4.29031	0.002958	5.004079032258065	0.036138709677419355	29.43575901328273	0.62	1
IDH1	397	414	105	18	FMDKLGENLKIKLAQAKL			17	2060.19	WT Ca NADP ICT 20210528	1	2064.91	0.018084	3.29657	0.021122	4.29159	0.000597	5.494283333333334	0.0352033	32.3193	0.6	1
IDH1	397	414	105	18	FMDKLGENLKIKLAQAKL			17	2060.19	WT Ca NADP ICT 20210528	2	2065.02	0.039116	3.40568	0.04061	4.28771	0.00092	6.192147272727272	0.0738364	36.42439572192513	0.55	1
IDH1	397	414	105	18	FMDKLGENLKIKLAQAKL			17	2060.19	WT Ca NADP ICT 20210528	5	2065.3	0.031836	3.68588	0.033655	4.28962	0.002641	6.701607272727273	0.0611909	39.4212	0.55	1
IDH1	397	414	105	18	FMDKLGENLKIKLAQAKL			17	2060.19	WT NADP ICT 20210527	0	2061.65	0.020204	0	0	4.28868	0.002979	0	0	0	1	1
IDH1	397	414	105	18	FMDKLGENLKIKLAQAKL			17	2060.19	WT NADP ICT 20210527	0.5	2064.73	0.041401	3.07643	0.046068	4.29409	0.001153	4.961982258064516	0.0743032	29.188130929791274	0.62	1
IDH1	397	414	105	18	FMDKLGENLKIKLAQAKL			17	2060.19	WT NADP ICT 20210527	1	2064.95	0.032771	3.3013	0.038499	4.29386	0.002598	5.502165000000001	0.064165	32.36567647058824	0.6	1
IDH1	397	414	105	18	FMDKLGENLKIKLAQAKL			17	2060.19	WT NADP ICT 20210527	2	2065.1	0.059784	3.44805	0.063106	4.29357	0.001026	6.26919	0.1147381818181818	36.87758288770053	0.55	1
IDH1	397	414	105	18	FMDKLGENLKIKLAQAKL			17	2060.19	WT NADP ICT 20210527	5	2065.34	0.035168	3.69119	0.040558	4.28761	0.003978	6.711247272727272	0.0737418	39.47792513368984	0.55	1
IDH1	397	414	105	18	FMDKLGENLKIKLAQAKL			17	2060.19	WT apo 20210526	0	2061.58	0.039654	0	0	4.28652	0.000935	0	0	0	1	1
IDH1	397	414	105	18	FMDKLGENLKIKLAQAKL			17	2060.19	WT apo 20210526	0.5	2064.79	0.032799	3.21512	0.051461	4.29244	0.001845	5.185679032258064	0.0830016	30.50399430740038	0.62	1
IDH1	397	414	105	18	FMDKLGENLKIKLAQAKL			17	2060.19	WT apo 20210526	1	2064.98	0.018208	3.40297	0.043634	4.29298	0.000305	5.671620000000001	0.0727233	33.3625	0.6	1
IDH1	397	414	105	18	FMDKLGENLKIKLAQAKL			17	2060.19	WT apo 20210526	2	2065.17	0.048368	3.59202	0.062545	4.29155	0.004829	6.530952727272727	0.11371818181818182	38.41736898395722	0.55	1
IDH1	397	414	105	18	FMDKLGENLKIKLAQAKL			17	2060.19	WT apo 20210526	5	2065.41	0.033563	3.83156	0.051951	4.29014	0.003969	6.9664672727272725	0.0944564	40.97921925133689	0.55	1
IDH1	398	405	106	8	MDKLGENL			7	919.455	WT Ca NADP ICT 20210528	0	919.964	0.002817	0	0	3.58655	0.003508	0	0	0	1	1
IDH1	398	405	106	8	MDKLGENL			7	919.455	WT Ca NADP ICT 20210528	0.5	920.101	0.02782	0.137199	0.027962	3.58255	0.001876	0.22128870967741934	0.0451	3.161267281105991	0.62	1
IDH1	398	405	106	8	MDKLGENL			7	919.455	WT Ca NADP ICT 20210528	1	920.124	0.018973	0.160182	0.019181	3.58401	0.000386	0.26697	0.031968333333333335	3.8138571428571426	0.6	1
IDH1	398	405	106	8	MDKLGENL			7	919.455	WT Ca NADP ICT 20210528	2	920.161	0.013462	0.197505	0.013753	3.58278	0.00169	0.3590999999999999	0.025005454545454543	5.129999999999999	0.55	1
IDH1	398	405	106	8	MDKLGENL			7	919.455	WT Ca NADP ICT 20210528	5	920.245	0.028793	0.281329	0.02893	3.58828	0.002509	0.5115072727272727	0.052599999999999994	7.307246753246753	0.55	1
IDH1	398	405	106	8	MDKLGENL			7	919.455	WT NADP ICT 20210527	0	919.939	0.024617	0	0	3.58877	0.006304	0	0	0	1	1
IDH1	398	405	106	8	MDKLGENL			7	919.455	WT NADP ICT 20210527	0.5	920.133	0.004874	0.19418	0.025095	3.58749	0.000133	0.3131935483870968	0.0404758	4.474193548387097	0.62	1
IDH1	398	405	106	8	MDKLGENL			7	919.455	WT NADP ICT 20210527	1	920.148	0.031646	0.209475	0.040093	3.58594	0.002416	0.349125	0.0668217	4.987500000000001	0.6	1
IDH1	398	405	106	8	MDKLGENL			7	919.455	WT NADP ICT 20210527	2	920.168	0.026858	0.229175	0.036433	3.58567	0.0028	0.41668181818181815	0.0662418	5.952597402597402	0.55	1
IDH1	398	405	106	8	MDKLGENL			7	919.455	WT NADP ICT 20210527	5	920.288	0.0056	0.349489	0.025247	3.58461	0.00223	0.6354345454545454	0.045903636363636355	9.077636363636362	0.55	1
IDH1	398	405	106	8	MDKLGENL			7	919.455	WT apo 20210526	0	919.971	0.020433	0	0	3.586	0.004676	0	0	0	1	1
IDH1	398	405	106	8	MDKLGENL			7	919.455	WT apo 20210526	0.5	920.126	0.011981	0.155167	0.023687	3.58533	0.000145	0.25026935483870966	0.0382048	3.575276497695852	0.62	1
IDH1	398	405	106	8	MDKLGENL			7	919.455	WT apo 20210526	1	920.133	0.017599	0.162055	0.026967	3.58414	0.000474	0.2700916666666667	0.044945000000000006	3.858452380952381	0.6	1
IDH1	398	405	106	8	MDKLGENL			7	919.455	WT apo 20210526	2	920.206	0.032202	0.234652	0.038138	3.58555	0.00329	0.42663999999999996	0.0693418	6.094857142857142	0.55	1
IDH1	398	405	106	8	MDKLGENL			7	919.455	WT apo 20210526	5	920.309	0.03419	0.33746	0.039831	3.58837	0.002198	0.6135636363636363	0.07242	8.765194805194804	0.55	1
IDH1	398	414	107	17	MDKLGENLKIKLAQAKL			16	1913.13	WT Ca NADP ICT 20210528	0	1914.31	0.026762	0	0	3.88078	0.000931	0	0	0	1	1
IDH1	398	414	107	17	MDKLGENLKIKLAQAKL			16	1913.13	WT Ca NADP ICT 20210528	0.5	1917.73	0.038341	3.42713	0.046757	3.88606	0.001035	5.527627419354839	0.0754145	34.54767137096774	0.62	1
IDH1	398	414	107	17	MDKLGENLKIKLAQAKL			16	1913.13	WT Ca NADP ICT 20210528	1	1917.93	0.028441	3.61918	0.039053	3.88641	0.000607	6.031966666666667	0.0650883	37.69979166666667	0.6	1
IDH1	398	414	107	17	MDKLGENLKIKLAQAKL			16	1913.13	WT Ca NADP ICT 20210528	2	1918.02	0.050671	3.7106	0.057304	3.88451	0.001496	6.7465363636363636	0.1041890909090909	42.16585227272727	0.55	1
IDH1	398	414	107	17	MDKLGENLKIKLAQAKL			16	1913.13	WT Ca NADP ICT 20210528	5	1918.25	0.028103	3.94572	0.038807	3.88711	0.003635	7.17403	0.0705582	44.837681818181814	0.55	1
IDH1	398	414	107	17	MDKLGENLKIKLAQAKL			16	1913.13	WT NADP ICT 20210527	0	1914.29	0.003009	0	0	3.88431	0.003496	0	0	0	1	1
IDH1	398	414	107	17	MDKLGENLKIKLAQAKL			16	1913.13	WT NADP ICT 20210527	0.5	1917.76	0.023416	3.47497	0.023609	3.88786	0.001877	5.604790322580645	0.038079	35.02993951612903	0.62	1
IDH1	398	414	107	17	MDKLGENLKIKLAQAKL			16	1913.13	WT NADP ICT 20210527	1	1917.98	0.018635	3.69053	0.018877	3.88733	0.002188	6.15088	0.0314617	38.443	0.6	1
IDH1	398	414	107	17	MDKLGENLKIKLAQAKL			16	1913.13	WT NADP ICT 20210527	2	1918.12	0.044208	3.83459	0.04431	3.88792	0.002982	6.971976363636363	0.0805636	43.57485227272727	0.55	1
IDH1	398	414	107	17	MDKLGENLKIKLAQAKL			16	1913.13	WT NADP ICT 20210527	5	1918.29	0.023529	4.00763	0.023721	3.88583	0.002614	7.286592727272727	0.0431291	45.54120454545455	0.55	1
IDH1	398	414	107	17	MDKLGENLKIKLAQAKL			16	1913.13	WT apo 20210526	0	1914.26	0.00956	0	0	3.88281	0.002627	0	0	0	1	1
IDH1	398	414	107	17	MDKLGENLKIKLAQAKL			16	1913.13	WT apo 20210526	0.5	1917.8	0.034324	3.53622	0.035631	3.88776	0.001238	5.703588709677419	0.057469354838709685	35.64742943548387	0.62	1
IDH1	398	414	107	17	MDKLGENLKIKLAQAKL			16	1913.13	WT apo 20210526	1	1917.99	0.015355	3.7291	0.018088	3.88698	0.000982	6.2151716666666665	0.0301467	38.844822916666665	0.6	1
IDH1	398	414	107	17	MDKLGENLKIKLAQAKL			16	1913.13	WT apo 20210526	2	1918.15	0.066092	3.8909	0.06678	3.88481	0.004693	7.074365454545454	0.12141818181818181	44.214784090909085	0.55	1
IDH1	398	414	107	17	MDKLGENLKIKLAQAKL			16	1913.13	WT apo 20210526	5	1918.39	0.031489	4.13489	0.032908	3.88788	0.00163	7.517974545454544	0.0598327	46.9873	0.55	1
IDH1	399	405	108	7	DKLGENL			6	788.415	WT Ca NADP ICT 20210528	0	788.748	0.008146	0	0	3.33044	0.004887	0	0	0	1	1
IDH1	399	405	108	7	DKLGENL			6	788.415	WT Ca NADP ICT 20210528	0.5	788.91	0.01233	0.162144	0.014778	3.32603	0.001988	0.2615225806451613	0.0238355	4.358709677419355	0.62	1
IDH1	399	405	108	7	DKLGENL			6	788.415	WT Ca NADP ICT 20210528	1	788.931	0.007399	0.183156	0.011005	3.32561	0.000759	0.30526000000000003	0.018341666666666666	5.087666666666667	0.6	1
IDH1	399	405	108	7	DKLGENL			6	788.415	WT Ca NADP ICT 20210528	2	788.95	0.003816	0.201948	0.008996	3.32416	0.000985	0.3671781818181818	0.016356363636363638	6.1196363636363635	0.55	1
IDH1	399	405	108	7	DKLGENL			6	788.415	WT Ca NADP ICT 20210528	5	789.019	0.011299	0.271288	0.01393	3.32855	0.001891	0.493251	0.025327272727272726	8.220848484848483	0.55	1
IDH1	399	405	108	7	DKLGENL			6	788.415	WT NADP ICT 20210527	0	788.753	0.006163	0	0	3.33086	0.005129	0	0	0	1	1
IDH1	399	405	108	7	DKLGENL			6	788.415	WT NADP ICT 20210527	0.5	788.929	0.015616	0.176447	0.016788	3.32804	0.000888	0.28459193548387096	0.027077419354838712	4.743198924731183	0.62	1
IDH1	399	405	108	7	DKLGENL			6	788.415	WT NADP ICT 20210527	1	788.957	0.004673	0.203796	0.007734	3.32591	0.00187	0.33966	0.01289	5.6610000000000005	0.6	1
IDH1	399	405	108	7	DKLGENL			6	788.415	WT NADP ICT 20210527	2	788.961	0.015699	0.208143	0.016865	3.32729	0.00183	0.37844181818181816	0.030663636363636365	6.307363636363636	0.55	1
IDH1	399	405	108	7	DKLGENL			6	788.415	WT NADP ICT 20210527	5	789.084	0.021988	0.331014	0.022835	3.32658	0.000784	0.6018436363636362	0.041518181818181815	10.03072727272727	0.55	1
IDH1	399	405	108	7	DKLGENL			6	788.415	WT apo 20210526	0	788.758	0.006026	0	0	3.32814	0.005838	0	0	0	1	1
IDH1	399	405	108	7	DKLGENL			6	788.415	WT apo 20210526	0.5	788.927	0.002974	0.169332	0.00672	3.32552	0.000192	0.27311612903225807	0.010838709677419355	4.551935483870968	0.62	1
IDH1	399	405	108	7	DKLGENL			6	788.415	WT apo 20210526	1	788.932	0.010684	0.173673	0.012266	3.3247	0.001261	0.289455	0.020443333333333334	4.82425	0.6	1
IDH1	399	405	108	7	DKLGENL			6	788.415	WT apo 20210526	2	788.989	0.010052	0.231427	0.011719	3.32429	0.001024	0.4207763636363636	0.021307272727272727	7.012939393939393	0.55	1
IDH1	399	405	108	7	DKLGENL			6	788.415	WT apo 20210526	5	789.096	0.006926	0.33782	0.00918	3.32834	0.001129	0.6142181818181818	0.0166909	10.236969696969696	0.55	1
IDH1	399	414	109	16	DKLGENLKIKLAQAKL			15	1782.08	WT Ca NADP ICT 20210528	0	1783.12	0.015186	0	0	3.81093	0.001909	0	0	0	1	1
IDH1	399	414	109	16	DKLGENLKIKLAQAKL			15	1782.08	WT Ca NADP ICT 20210528	0.5	1786.7	0.051525	3.58504	0.053716	3.81812	0.001477	5.7823290322580645	0.0866387	38.548860215053764	0.62	1
IDH1	399	414	109	16	DKLGENLKIKLAQAKL			15	1782.08	WT Ca NADP ICT 20210528	1	1786.86	0.025542	3.74934	0.029716	3.81639	0.000803	6.248896666666667	0.0495267	41.659311111111116	0.6	1
IDH1	399	414	109	16	DKLGENLKIKLAQAKL			15	1782.08	WT Ca NADP ICT 20210528	2	1786.97	0.037821	3.85668	0.040756	3.81589	0.002205	7.01214	0.0741018	46.74759999999999	0.55	1
IDH1	399	414	109	16	DKLGENLKIKLAQAKL			15	1782.08	WT Ca NADP ICT 20210528	5	1787.21	0.014576	4.09142	0.021049	3.81925	0.001788	7.43895	0.038270909090909085	49.59299393939393	0.55	1
IDH1	399	414	109	16	DKLGENLKIKLAQAKL			15	1782.08	WT NADP ICT 20210527	0	1783.13	0.032797	0	0	3.81755	0.004882	0	0	0	1	1
IDH1	399	414	109	16	DKLGENLKIKLAQAKL			15	1782.08	WT NADP ICT 20210527	0.5	1786.68	0.047225	3.55151	0.057497	3.81847	0.001595	5.728235483870968	0.0927371	38.18823655913979	0.62	1
IDH1	399	414	109	16	DKLGENLKIKLAQAKL			15	1782.08	WT NADP ICT 20210527	1	1786.9	0.015594	3.77121	0.036315	3.81913	0.003371	6.285346666666667	0.060525	41.90231111111112	0.6	1
IDH1	399	414	109	16	DKLGENLKIKLAQAKL			15	1782.08	WT NADP ICT 20210527	2	1787.05	0.071662	3.92157	0.07881	3.81835	0.004515	7.130118181818181	0.14329090909090908	47.534121212121214	0.55	1
IDH1	399	414	109	16	DKLGENLKIKLAQAKL			15	1782.08	WT NADP ICT 20210527	5	1787.28	0.020584	4.1559	0.038721	3.81463	0.002316	7.556187272727272	0.0704018	50.37458181818182	0.55	1
IDH1	399	414	109	16	DKLGENLKIKLAQAKL			15	1782.08	WT apo 20210526	0	1783.06	0.007869	0	0	3.81418	0.00058	0	0	0	1	1
IDH1	399	414	109	16	DKLGENLKIKLAQAKL			15	1782.08	WT apo 20210526	0.5	1786.68	0.010497	3.61916	0.013119	3.81673	0.000784	5.837359677419355	0.0211597	38.915731182795696	0.62	1
IDH1	399	414	109	16	DKLGENLKIKLAQAKL			15	1782.08	WT apo 20210526	1	1786.87	0.014095	3.80891	0.016143	3.81532	0.001344	6.348185000000001	0.026905000000000002	42.32123333333334	0.6	1
IDH1	399	414	109	16	DKLGENLKIKLAQAKL			15	1782.08	WT apo 20210526	2	1787.05	0.045416	3.9962	0.046093	3.81653	0.003873	7.265810909090908	0.0838055	48.438739393939386	0.55	1
IDH1	399	414	109	16	DKLGENLKIKLAQAKL			15	1782.08	WT apo 20210526	5	1787.34	0.039256	4.28496	0.040037	3.81598	0.002639	7.790838181818181	0.0727945	51.9389	0.55	1
IDH1	405	414	110	10	LKIKLAQAKL			9	1125.77	WT Ca NADP ICT 20210528	0	1126.46	0.011862	0	0	3.39253	0.004953	0	0	0	1	1
IDH1	405	414	110	10	LKIKLAQAKL			9	1125.77	WT Ca NADP ICT 20210528	0.5	1129.68	0.022338	3.22391	0.025292	3.41017	0.000326	5.199853225806452	0.0407935	57.77614695340502	0.62	1
IDH1	405	414	110	10	LKIKLAQAKL			9	1125.77	WT Ca NADP ICT 20210528	1	1129.79	0.06074	3.33246	0.061888	3.41133	0.0004	5.554096666666667	0.10314666666666666	61.712185185185184	0.6	1
IDH1	405	414	110	10	LKIKLAQAKL			9	1125.77	WT Ca NADP ICT 20210528	2	1129.75	0.097174	3.29779	0.097895	3.40844	0.001931	5.995983636363636	0.17799090909090906	66.622	0.55	1
IDH1	405	414	110	10	LKIKLAQAKL			9	1125.77	WT Ca NADP ICT 20210528	5	1129.85	0.104686	3.39223	0.105356	3.41278	0.002854	6.167687272727272	0.19155636363636364	68.52985858585858	0.55	1
IDH1	405	414	110	10	LKIKLAQAKL			9	1125.77	WT NADP ICT 20210527	0	1126.44	0.022999	0	0	3.39591	0.003387	0	0	0	1	1
IDH1	405	414	110	10	LKIKLAQAKL			9	1125.77	WT NADP ICT 20210527	0.5	1129.69	0.016609	3.2509	0.028369	3.41261	0.001115	5.2433903225806455	0.045756451612903225	58.25989247311828	0.62	1
IDH1	405	414	110	10	LKIKLAQAKL			9	1125.77	WT NADP ICT 20210527	1	1129.84	0.006141	3.402	0.023805	3.41268	0.002134	5.670001666666667	0.039675	63.000018518518516	0.6	1
IDH1	405	414	110	10	LKIKLAQAKL			9	1125.77	WT NADP ICT 20210527	2	1129.87	0.07016	3.42253	0.073833	3.41377	0.002817	6.222783636363636	0.13424181818181816	69.142	0.55	1
IDH1	405	414	110	10	LKIKLAQAKL			9	1125.77	WT NADP ICT 20210527	5	1129.78	0.012307	3.34198	0.026085	3.41049	0.000478	6.0763218181818175	0.0474273	67.51468686868685	0.55	1
IDH1	405	414	110	10	LKIKLAQAKL			9	1125.77	WT apo 20210526	0	1126.42	0.015996	0	0	3.39883	0.001602	0	0	0	1	1
IDH1	405	414	110	10	LKIKLAQAKL			9	1125.77	WT apo 20210526	0.5	1129.7	0.00571	3.28578	0.016985	3.41139	0.001731	5.29965	0.0273952	58.885	0.62	1
IDH1	405	414	110	10	LKIKLAQAKL			9	1125.77	WT apo 20210526	1	1129.85	0.007428	3.43103	0.017637	3.41168	0.000556	5.718386666666667	0.029395	63.537629629629635	0.6	1
IDH1	405	414	110	10	LKIKLAQAKL			9	1125.77	WT apo 20210526	2	1129.94	0.027722	3.5233	0.032006	3.41155	0.002243	6.406001818181818	0.0581927	71.17779797979797	0.55	1
IDH1	405	414	110	10	LKIKLAQAKL			9	1125.77	WT apo 20210526	5	1130.06	0.003672	3.6437	0.016412	3.41309	0.003314	6.6249127272727275	0.029839999999999995	73.61014141414142	0.55	1
IDH1	406	414	111	9	KIKLAQAKL			8	1012.69	WT Ca NADP ICT 20210528	0	1013.43	0.012543	0	0	2.94557	0.003404	0	0	0	1	1
IDH1	406	414	111	9	KIKLAQAKL			8	1012.69	WT Ca NADP ICT 20210528	0.5	1016.2	0.02416	2.76856	0.027222	2.95798	0.001074	4.465424193548387	0.0439065	55.817802419354834	0.62	1
IDH1	406	414	111	9	KIKLAQAKL			8	1012.69	WT Ca NADP ICT 20210528	1	1016.33	0.041548	2.89262	0.0434	2.95545	0.002245	4.8210283333333335	0.0723333	60.26285416666667	0.6	1
IDH1	406	414	111	9	KIKLAQAKL			8	1012.69	WT Ca NADP ICT 20210528	2	1016.31	0.080366	2.88037	0.081339	2.95556	0.000206	5.237029090909091	0.1478890909090909	65.46286363636364	0.55	1
IDH1	406	414	111	9	KIKLAQAKL			8	1012.69	WT Ca NADP ICT 20210528	5	1016.37	0.073246	2.94045	0.074313	2.96048	0.003583	5.346267272727272	0.13511454545454546	66.8283	0.55	1
IDH1	406	414	111	9	KIKLAQAKL			8	1012.69	WT NADP ICT 20210527	0	1013.42	0.031469	0	0	2.94613	0.001547	0	0	0	1	1
IDH1	406	414	111	9	KIKLAQAKL			8	1012.69	WT NADP ICT 20210527	0.5	1016.23	0.002307	2.80521	0.031553	2.95897	0.001015	4.524537096774194	0.0508919	56.55671370967742	0.62	1
IDH1	406	414	111	9	KIKLAQAKL			8	1012.69	WT NADP ICT 20210527	1	1016.39	0.035248	2.96751	0.047252	2.95745	0.002857	4.945841666666667	0.0787533	61.823020833333345	0.6	1
IDH1	406	414	111	9	KIKLAQAKL			8	1012.69	WT NADP ICT 20210527	2	1016.39	0.082172	2.96779	0.087992	2.96032	0.004046	5.395972727272727	0.15998545454545454	67.44965909090908	0.55	1
IDH1	406	414	111	9	KIKLAQAKL			8	1012.69	WT NADP ICT 20210527	5	1016.32	0.01468	2.89903	0.034725	2.95609	0.000679	5.270956363636364	0.0631364	65.88695454545454	0.55	1
IDH1	406	414	111	9	KIKLAQAKL			8	1012.69	WT apo 20210526	0	1013.39	0.005436	0	0	2.94817	0.001257	0	0	0	1	1
IDH1	406	414	111	9	KIKLAQAKL			8	1012.69	WT apo 20210526	0.5	1016.32	0.014855	2.92999	0.015818	2.95693	0.000681	4.7257870967741935	0.0255129	59.07233870967742	0.62	1
IDH1	406	414	111	9	KIKLAQAKL			8	1012.69	WT apo 20210526	1	1016.46	0.004626	3.07171	0.007138	2.95659	0.000925	5.11951	0.011896666666666668	63.9939	0.6	1
IDH1	406	414	111	9	KIKLAQAKL			8	1012.69	WT apo 20210526	2	1016.53	0.02927	3.14232	0.02977	2.95606	0.003658	5.713314545454545	0.054127272727272725	71.41643181818182	0.55	1
IDH1	406	414	111	9	KIKLAQAKL			8	1012.69	WT apo 20210526	5	1016.56	0.006266	3.17214	0.008295	2.96056	0.002692	5.767521818181818	0.0150818	72.09402272727272	0.55	1
