# Supplementary material for: Active site remodeling in tumor-relevant IDH1 mutants drives distinct kinetic features and potential resistance mechanisms
Source: Nat Commun. 2024 May 6;15:3785. doi: 10.1038/s41467-024-48277-2 (PMC11074275; doi:10.1038/s41467-024-48277-2)
Supplement: Supplementary file 5 — Supplementary Data 2 [file 41467_2024_48277_MOESM5_ESM.xlsx]

## Sheet: R132Q_HDXMSdata_SuppFile3
Protein	Start	End	PepID	size	Sequence	Modification	Fragment	MaxUptake	MHP	State	Exposure	Center	Center SD	Uptake	Uptake SD	RT	RT SD	Uptake_corr	Uptake_SD_corr	Percent_Uptake_corr	ExposureCorrection	PeptideCorrection
IDH1_R132Q	-18	18	0	37	GSSHHHHHHSSGLVPRGSHMSKKISGGSVVEMQGDEM			35	3943.82	R132Q AKG NADPH	0	3946.13	0.042903	0	0	2.74362	0.005879	0	0	0	1	1
IDH1_R132Q	-18	18	0	37	GSSHHHHHHSSGLVPRGSHMSKKISGGSVVEMQGDEM			35	3943.82	R132Q AKG NADPH	0.5	3949.01	0.07399	2.87812	0.085529	2.75848	0.003008	5.4304056603773585	0.1613754716981132	15.51544474393531	0.53	1
IDH1_R132Q	-18	18	0	37	GSSHHHHHHSSGLVPRGSHMSKKISGGSVVEMQGDEM			35	3943.82	R132Q AKG NADPH	1	3948.96	0.397377	2.83466	0.399687	2.74925	0.016429	5.5581588235294115	0.7837000000000001	15.880453781512605	0.51	1
IDH1_R132Q	-18	18	0	37	GSSHHHHHHSSGLVPRGSHMSKKISGGSVVEMQGDEM			35	3943.82	R132Q AKG NADPH	2	3949.73	0.17662	3.60289	0.181756	2.75558	0.014501	7.832369565217391	0.39512173913043475	22.378198757763975	0.46	1
IDH1_R132Q	-18	18	0	37	GSSHHHHHHSSGLVPRGSHMSKKISGGSVVEMQGDEM			35	3943.82	R132Q AKG NADPH	5	3949.81	0.427682	3.68291	0.429828	2.74882	0.016972	8.006323913043477	0.9344086956521739	22.87521118012422	0.46	1
IDH1_R132Q	-18	18	0	37	GSSHHHHHHSSGLVPRGSHMSKKISGGSVVEMQGDEM			35	3943.82	R132Q Apo	0	3946.29	0.031005	0	0	2.74662	0.002638	0	0	0	1	1
IDH1_R132Q	-18	18	0	37	GSSHHHHHHSSGLVPRGSHMSKKISGGSVVEMQGDEM			35	3943.82	R132Q Apo	0.5	3950.03	0.050048	3.73417	0.058874	2.76406	0.00469	7.045611320754716	0.11108301886792453	20.130318059299192	0.53	1
IDH1_R132Q	-18	18	0	37	GSSHHHHHHSSGLVPRGSHMSKKISGGSVVEMQGDEM			35	3943.82	R132Q Apo	1	3950.4	0.060317	4.10754	0.067819	2.77003	0.004121	8.053994117647058	0.13297843137254903	23.01141176470588	0.51	1
IDH1_R132Q	-18	18	0	37	GSSHHHHHHSSGLVPRGSHMSKKISGGSVVEMQGDEM			35	3943.82	R132Q Apo	2	3950.58	0.136793	4.28376	0.140263	2.77309	0.002433	9.312510869565218	0.3049195652173913	26.607173913043482	0.46	1
IDH1_R132Q	-18	18	0	37	GSSHHHHHHSSGLVPRGSHMSKKISGGSVVEMQGDEM			35	3943.82	R132Q Apo	5	3950.94	0.048165	4.64748	0.057281	2.77187	0.008919	10.103217391304346	0.12452391304347825	28.8663	0.46	1
IDH1_R132Q	-18	18	0	37	GSSHHHHHHSSGLVPRGSHMSKKISGGSVVEMQGDEM			35	3943.82	R132Q Ca AKG NADPH	0	3946.25	0.028331	0	0	2.73493	0.005128	0	0	0	1	1
IDH1_R132Q	-18	18	0	37	GSSHHHHHHSSGLVPRGSHMSKKISGGSVVEMQGDEM			35	3943.82	R132Q Ca AKG NADPH	0.5	3949.23	0.109515	2.9792	0.11312	2.7663	0.007185	5.621133962264151	0.21343396226415093	16.060382749326145	0.53	1
IDH1_R132Q	-18	18	0	37	GSSHHHHHHSSGLVPRGSHMSKKISGGSVVEMQGDEM			35	3943.82	R132Q Ca AKG NADPH	1	3949.58	0.051906	3.33591	0.059135	2.76954	0.003507	6.541001960784313	0.11595098039215686	18.688577030812322	0.51	1
IDH1_R132Q	-18	18	0	37	GSSHHHHHHSSGLVPRGSHMSKKISGGSVVEMQGDEM			35	3943.82	R132Q Ca AKG NADPH	2	3949.7	0.049545	3.4508	0.057073	2.7725	0.009729	7.501743478260869	0.12407173913043477	21.433552795031055	0.46	1
IDH1_R132Q	-18	18	0	37	GSSHHHHHHSSGLVPRGSHMSKKISGGSVVEMQGDEM			35	3943.82	R132Q Ca AKG NADPH	5	3949.95	0.315465	3.69631	0.316735	2.75715	0.014245	8.035465217391303	0.6885543478260869	22.958472049689437	0.46	1
IDH1_R132Q	-18	18	0	37	GSSHHHHHHSSGLVPRGSHMSKKISGGSVVEMQGDEM			35	3943.82	R132Q Ca ICT NADP	0	3946.15	0.016185	0	0	2.74263	0.001364	0	0	0	1	1
IDH1_R132Q	-18	18	0	37	GSSHHHHHHSSGLVPRGSHMSKKISGGSVVEMQGDEM			35	3943.82	R132Q Ca ICT NADP	0.5	3948.94	0.122804	2.78532	0.123866	2.76284	0.005832	5.25531	0.23370943396226415	15.015180592991914	0.53	1
IDH1_R132Q	-18	18	0	37	GSSHHHHHHSSGLVPRGSHMSKKISGGSVVEMQGDEM			35	3943.82	R132Q Ca ICT NADP	1	3949.44	0.154111	3.29021	0.154959	2.76506	0.00504	6.451396078431372	0.3038411764705883	18.432560224089638	0.51	1
IDH1_R132Q	-18	18	0	37	GSSHHHHHHSSGLVPRGSHMSKKISGGSVVEMQGDEM			35	3943.82	R132Q Ca ICT NADP	2	3949.56	0.088909	3.40397	0.09037	2.74987	0.005016	7.399941304347826	0.19645652173913045	21.142689440993788	0.46	1
IDH1_R132Q	-18	18	0	37	GSSHHHHHHSSGLVPRGSHMSKKISGGSVVEMQGDEM			35	3943.82	R132Q Ca ICT NADP	5	3949.45	0.369988	3.29721	0.370342	2.73735	0.020591	7.167845652173913	0.805091	20.47955900621118	0.46	1
IDH1_R132Q	-18	18	0	37	GSSHHHHHHSSGLVPRGSHMSKKISGGSVVEMQGDEM			35	3943.82	R132Q ICT NADP	0	3946.09	0.074812	0	0	2.75461	0.005318	0	0	0	1	1
IDH1_R132Q	-18	18	0	37	GSSHHHHHHSSGLVPRGSHMSKKISGGSVVEMQGDEM			35	3943.82	R132Q ICT NADP	0.5	3948.25	0.067908	2.15335	0.101037	2.76904	0.002598	4.0629169811320756	0.19063584905660377	11.60833423180593	0.53	1
IDH1_R132Q	-18	18	0	37	GSSHHHHHHSSGLVPRGSHMSKKISGGSVVEMQGDEM			35	3943.82	R132Q ICT NADP	1	3948.66	0.154418	2.56888	0.171586	2.77074	0.010824	5.037021568627451	0.33644313725490194	14.391490196078433	0.51	1
IDH1_R132Q	-18	18	0	37	GSSHHHHHHSSGLVPRGSHMSKKISGGSVVEMQGDEM			35	3943.82	R132Q ICT NADP	2	3948.86	0.129559	2.76747	0.149608	2.77245	0.00073	6.016245652173913	0.3252347826086956	17.189273291925463	0.46	1
IDH1_R132Q	-18	18	0	37	GSSHHHHHHSSGLVPRGSHMSKKISGGSVVEMQGDEM			35	3943.82	R132Q ICT NADP	5	3949.07	0.133281	2.97542	0.152842	2.76734	0.005076	6.468297826086957	0.3322652173913043	18.480850931677022	0.46	1
IDH1_R132Q	11	18	1	8	VEMQGDEM			7	938.359	R132Q AKG NADPH	0	938.853	0.023764	0	0	3.32183	0.009917	0	0	0	1	1
IDH1_R132Q	11	18	1	8	VEMQGDEM			7	938.359	R132Q AKG NADPH	0.5	939.46	0.011173	0.606545	0.026259	3.31928	0.000416	1.1444245283018868	0.049545283018867924	16.3489	0.53	1
IDH1_R132Q	11	18	1	8	VEMQGDEM			7	938.359	R132Q AKG NADPH	1	939.462	0.042765	0.608932	0.048924	3.31818	0.008692	1.1939843137254902	0.0959294	17.056918767507003	0.51	1
IDH1_R132Q	11	18	1	8	VEMQGDEM			7	938.359	R132Q AKG NADPH	2	939.531	0.046837	0.677587	0.05252	3.32238	0.004529	1.4730152173913045	0.11417391304347825	21.043074534161494	0.46	1
IDH1_R132Q	11	18	1	8	VEMQGDEM			7	938.359	R132Q AKG NADPH	5	939.638	0.072738	0.784448	0.076521	3.32604	0.004206	1.7053217391304347	0.16635	24.36173913043478	0.46	1
IDH1_R132Q	11	18	1	8	VEMQGDEM			7	938.359	R132Q Apo	0	938.879	0.013093	0	0	3.33202	0.003734	0	0	0	1	1
IDH1_R132Q	11	18	1	8	VEMQGDEM			7	938.359	R132Q Apo	0.5	940.039	0.053618	1.1599	0.055193	3.32807	0.001325	2.1884905660377356	0.1041377358490566	31.264150943396224	0.53	1
IDH1_R132Q	11	18	1	8	VEMQGDEM			7	938.359	R132Q Apo	1	940.136	0.020421	1.25728	0.024258	3.32842	0.003646	2.465256862745098	0.0475647	35.21795518207283	0.51	1
IDH1_R132Q	11	18	1	8	VEMQGDEM			7	938.359	R132Q Apo	2	940.186	0.037581	1.30759	0.039796	3.33354	0.003821	2.842582608695652	0.086513	40.608322981366456	0.46	1
IDH1_R132Q	11	18	1	8	VEMQGDEM			7	938.359	R132Q Apo	5	940.222	0.028142	1.34342	0.031039	3.33274	0.003532	2.9204847826086957	0.0674761	41.72121118012422	0.46	1
IDH1_R132Q	11	18	1	8	VEMQGDEM			7	938.359	R132Q Ca AKG NADPH	0	938.882	0.007058	0	0	3.32313	0.009272	0	0	0	1	1
IDH1_R132Q	11	18	1	8	VEMQGDEM			7	938.359	R132Q Ca AKG NADPH	0.5	939.373	0.036692	0.490101	0.037365	3.32321	0.003933	0.9247188679245283	0.0705	13.210269541778977	0.53	1
IDH1_R132Q	11	18	1	8	VEMQGDEM			7	938.359	R132Q Ca AKG NADPH	1	939.378	0.009253	0.495971	0.011638	3.32757	0.003587	0.972492	0.022819607843137257	13.892745098039214	0.51	1
IDH1_R132Q	11	18	1	8	VEMQGDEM			7	938.359	R132Q Ca AKG NADPH	2	939.441	0.052349	0.559011	0.052823	3.32652	0.002294	1.215241304347826	0.11483260869565218	17.3606	0.46	1
IDH1_R132Q	11	18	1	8	VEMQGDEM			7	938.359	R132Q Ca AKG NADPH	5	939.59	0.065164	0.707666	0.065545	3.32643	0.003894	1.538404347826087	0.14248913043478262	21.9772	0.46	1
IDH1_R132Q	11	18	1	8	VEMQGDEM			7	938.359	R132Q Ca ICT NADP	0	938.847	0.0198	0	0	3.32191	0.005762	0	0	0	1	1
IDH1_R132Q	11	18	1	8	VEMQGDEM			7	938.359	R132Q Ca ICT NADP	0.5	939.858	0.011963	1.01031	0.023133	3.31852	0.003118	1.9062396226415095	0.0436472	27.231994609164424	0.53	1
IDH1_R132Q	11	18	1	8	VEMQGDEM			7	938.359	R132Q Ca ICT NADP	1	939.911	0.064407	1.06382	0.067381	3.32018	0.003179	2.085917647058823	0.13211960784313725	29.79882352941176	0.51	1
IDH1_R132Q	11	18	1	8	VEMQGDEM			7	938.359	R132Q Ca ICT NADP	2	939.895	0.023102	1.0478	0.030426	3.32051	0.004158	2.2778152173913044	0.0661435	32.54021739130435	0.46	1
IDH1_R132Q	11	18	1	8	VEMQGDEM			7	938.359	R132Q Ca ICT NADP	5	940	0.053737	1.15226	0.057268	3.31739	0.008116	2.5049195652173912	0.12449565217391304	35.784565217391304	0.46	1
IDH1_R132Q	11	18	1	8	VEMQGDEM			7	938.359	R132Q ICT NADP	0	938.862	0.007552	0	0	3.33102	0.010778	0	0	0	1	1
IDH1_R132Q	11	18	1	8	VEMQGDEM			7	938.359	R132Q ICT NADP	0.5	939.526	0.025242	0.663753	0.026348	3.32899	0.003479	1.2523641509433963	0.0497132	17.890916442048518	0.53	1
IDH1_R132Q	11	18	1	8	VEMQGDEM			7	938.359	R132Q ICT NADP	1	939.675	0.036337	0.81282	0.037113	3.32513	0.006716	1.593764705882353	0.0727706	22.768067226890757	0.51	1
IDH1_R132Q	11	18	1	8	VEMQGDEM			7	938.359	R132Q ICT NADP	2	939.712	0.014291	0.849348	0.016164	3.32456	0.001683	1.846408695652174	0.0351391	26.37726708074534	0.46	1
IDH1_R132Q	11	18	1	8	VEMQGDEM			7	938.359	R132Q ICT NADP	5	939.927	0.028856	1.06419	0.029827	3.32674	0.001058	2.31346	0.0648413	33.04937888198757	0.46	1
IDH1_R132Q	18	24	2	7	MTRIIWE			6	948.497	R132Q AKG NADPH	0	949.015	0.014151	0	0	4.28525	0.005157	0	0	0	1	1
IDH1_R132Q	18	24	2	7	MTRIIWE			6	948.497	R132Q AKG NADPH	0.5	949.133	0.009288	0.117875	0.016927	4.29253	0.010725	0.22240566037735846	0.031937735849056605	3.7067610062893075	0.53	1
IDH1_R132Q	18	24	2	7	MTRIIWE			6	948.497	R132Q AKG NADPH	1	949.112	0.085105	0.097699	0.086273	4.29092	0.0136	0.19156666666666666	0.16916274509803922	3.1927777777777777	0.51	1
IDH1_R132Q	18	24	2	7	MTRIIWE			6	948.497	R132Q AKG NADPH	2	949.158	0.007541	0.143684	0.016035	4.29144	0.01183	0.3123565217391304	0.034858695652173914	5.205942028985508	0.46	1
IDH1_R132Q	18	24	2	7	MTRIIWE			6	948.497	R132Q AKG NADPH	5	949.223	0.048155	0.208725	0.050191	4.28925	0.009597	0.45375	0.10911086956521739	7.5625	0.46	1
IDH1_R132Q	18	24	2	7	MTRIIWE			6	948.497	R132Q Apo	0	949.013	0.00573	0	0	4.28878	0.004691	0	0	0	1	1
IDH1_R132Q	18	24	2	7	MTRIIWE			6	948.497	R132Q Apo	0.5	949.93	0.020872	0.916307	0.021645	4.30676	0.005779	1.7288811320754716	0.040839622641509435	28.814685534591195	0.53	1
IDH1_R132Q	18	24	2	7	MTRIIWE			6	948.497	R132Q Apo	1	950.165	0.017289	1.15171	0.018214	4.30969	0.005479	2.2582529411764707	0.0357137	37.637549019607846	0.51	1
IDH1_R132Q	18	24	2	7	MTRIIWE			6	948.497	R132Q Apo	2	950.399	0.037717	1.38561	0.03815	4.30523	0.002144	3.0122	0.0829348	50.20333333333333	0.46	1
IDH1_R132Q	18	24	2	7	MTRIIWE			6	948.497	R132Q Apo	5	950.667	0.014746	1.65409	0.015821	4.30304	0.001356	3.595845652173913	0.0343935	59.93076086956521	0.46	1
IDH1_R132Q	18	24	2	7	MTRIIWE			6	948.497	R132Q Ca AKG NADPH	0	949.031	0.007657	0	0	4.28398	0.0065	0	0	0	1	1
IDH1_R132Q	18	24	2	7	MTRIIWE			6	948.497	R132Q Ca AKG NADPH	0.5	949.077	0.02304	0.045903	0.024279	4.29721	0.004585	0.0866094	0.0458094	1.4434905660377357	0.53	1
IDH1_R132Q	18	24	2	7	MTRIIWE			6	948.497	R132Q Ca AKG NADPH	1	949.03	0.049157	-0.001378	0.04975	4.29923	0.001512	-0.00270196	0.097549	-0.0450327	0.51	1
IDH1_R132Q	18	24	2	7	MTRIIWE			6	948.497	R132Q Ca AKG NADPH	2	949.093	0.047007	0.061929	0.047626	4.30125	0.00579	0.1346282608695652	0.10353478260869566	2.2438043478260865	0.46	1
IDH1_R132Q	18	24	2	7	MTRIIWE			6	948.497	R132Q Ca AKG NADPH	5	949.075	0.014244	0.043994	0.016172	4.29443	0.007805	0.0956391	0.035156521739130434	1.5939855072463767	0.46	1
IDH1_R132Q	18	24	2	7	MTRIIWE			6	948.497	R132Q Ca ICT NADP	0	949.012	0.031263	0	0	4.28271	0.004811	0	0	0	1	1
IDH1_R132Q	18	24	2	7	MTRIIWE			6	948.497	R132Q Ca ICT NADP	0.5	949.316	0.014915	0.304156	0.034639	4.29561	0.005673	0.5738792452830188	0.0653566	9.564654088050313	0.53	1
IDH1_R132Q	18	24	2	7	MTRIIWE			6	948.497	R132Q Ca ICT NADP	1	949.454	0.045306	0.442528	0.055045	4.29891	0.00395	0.8677019607843137	0.1079313725490196	14.46169934640523	0.51	1
IDH1_R132Q	18	24	2	7	MTRIIWE			6	948.497	R132Q Ca ICT NADP	2	949.651	0.036922	0.638946	0.04838	4.28976	0.002922	1.3890130434782608	0.10517391304347826	23.15021739130435	0.46	1
IDH1_R132Q	18	24	2	7	MTRIIWE			6	948.497	R132Q Ca ICT NADP	5	949.885	0.029274	0.873439	0.042829	4.2794	0.016575	1.8987804347826085	0.0931065	31.64634057971014	0.46	1
IDH1_R132Q	18	24	2	7	MTRIIWE			6	948.497	R132Q ICT NADP	0	949.007	0.012646	0	0	4.28528	0.004189	0	0	0	1	1
IDH1_R132Q	18	24	2	7	MTRIIWE			6	948.497	R132Q ICT NADP	0.5	949.167	0.04064	0.159181	0.042562	4.29568	0.000947	0.3003415094339622	0.0803057	5.00569	0.53	1
IDH1_R132Q	18	24	2	7	MTRIIWE			6	948.497	R132Q ICT NADP	1	949.223	0.032444	0.215939	0.034821	4.30396	0.005479	0.42340980392156863	0.0682765	7.0568300653594775	0.51	1
IDH1_R132Q	18	24	2	7	MTRIIWE			6	948.497	R132Q ICT NADP	2	949.243	0.019452	0.235916	0.023201	4.29762	0.000593	0.5128608695652174	0.050437	8.54768	0.46	1
IDH1_R132Q	18	24	2	7	MTRIIWE			6	948.497	R132Q ICT NADP	5	949.328	0.037363	0.32059	0.039445	4.3012	0.003831	0.6969347826086956	0.08575	11.615579710144926	0.46	1
IDH1_R132Q	19	25	3	7	TRIIWEL			6	930.541	R132Q AKG NADPH	0	930.994	0.009025	0	0	4.98907	0.002905	0	0	0	1	1
IDH1_R132Q	19	25	3	7	TRIIWEL			6	930.541	R132Q AKG NADPH	0.5	931.104	0.011217	0.1104	0.014397	4.98806	0.013558	0.20830188679245282	0.027164150943396224	3.471698113207547	0.53	1
IDH1_R132Q	19	25	3	7	TRIIWEL			6	930.541	R132Q AKG NADPH	1	931.113	0.017968	0.119064	0.020107	4.99473	0.012009	0.23345882352941177	0.0394255	3.890980392156863	0.51	1
IDH1_R132Q	19	25	3	7	TRIIWEL			6	930.541	R132Q AKG NADPH	2	931.17	0.015875	0.176092	0.018261	4.99535	0.006672	0.3828086956521739	0.0396978	6.380144927536231	0.46	1
IDH1_R132Q	19	25	3	7	TRIIWEL			6	930.541	R132Q AKG NADPH	5	931.182	0.012318	0.188278	0.01527	4.99	0.005871	0.4093	0.0331957	6.821666666666666	0.46	1
IDH1_R132Q	19	25	3	7	TRIIWEL			6	930.541	R132Q Apo	0	931.029	0.009574	0	0	4.98953	0.002582	0	0	0	1	1
IDH1_R132Q	19	25	3	7	TRIIWEL			6	930.541	R132Q Apo	0.5	931.66	0.005877	0.631222	0.011234	5.0016	0.006992	1.1909849056603772	0.021196226415094336	19.849748427672953	0.53	1
IDH1_R132Q	19	25	3	7	TRIIWEL			6	930.541	R132Q Apo	1	931.839	0.011308	0.809636	0.014817	5.006	0.002988	1.587521568627451	0.029052941176470587	26.458692810457517	0.51	1
IDH1_R132Q	19	25	3	7	TRIIWEL			6	930.541	R132Q Apo	2	931.979	0.018536	0.949573	0.020863	5.0016	0.001558	2.0642891304347826	0.0453543	34.40481884057971	0.46	1
IDH1_R132Q	19	25	3	7	TRIIWEL			6	930.541	R132Q Apo	5	932.279	0.026556	1.25034	0.028229	4.99913	0.001727	2.718128260869565	0.061367391304347825	45.30213768115942	0.46	1
IDH1_R132Q	19	25	3	7	TRIIWEL			6	930.541	R132Q Ca AKG NADPH	0	931.044	0.007052	0	0	4.98857	0.003704	0	0	0	1	1
IDH1_R132Q	19	25	3	7	TRIIWEL			6	930.541	R132Q Ca AKG NADPH	0.5	931.042	0.012128	-0.002732	0.014029	5.00425	0.007348	-0.00515472	0.026469811320754714	-0.085912	0.53	1
IDH1_R132Q	19	25	3	7	TRIIWEL			6	930.541	R132Q Ca AKG NADPH	1	931.041	0.01655	-0.002937	0.017989	4.99966	0.004028	-0.00575882	0.0352725	-0.0959804	0.51	1
IDH1_R132Q	19	25	3	7	TRIIWEL			6	930.541	R132Q Ca AKG NADPH	2	931.059	0.005141	0.014318	0.008727	5.00039	0.005533	0.0311261	0.018971739130434782	0.518768	0.46	1
IDH1_R132Q	19	25	3	7	TRIIWEL			6	930.541	R132Q Ca AKG NADPH	5	931.07	0.00971	0.025182	0.012	4.99595	0.004915	0.0547435	0.026087	0.912391	0.46	1
IDH1_R132Q	19	25	3	7	TRIIWEL			6	930.541	R132Q Ca ICT NADP	0	931.004	0.011786	0	0	4.98723	0.001984	0	0	0	1	1
IDH1_R132Q	19	25	3	7	TRIIWEL			6	930.541	R132Q Ca ICT NADP	0.5	931.253	0.023029	0.248463	0.025869	4.99632	0.005389	0.4687981132075471	0.0488094	7.813301886792452	0.53	1
IDH1_R132Q	19	25	3	7	TRIIWEL			6	930.541	R132Q Ca ICT NADP	1	931.388	0.025077	0.383286	0.027709	4.99831	0.002913	0.7515411764705883	0.0543314	12.525686274509804	0.51	1
IDH1_R132Q	19	25	3	7	TRIIWEL			6	930.541	R132Q Ca ICT NADP	2	931.535	0.008676	0.530857	0.014635	4.98901	0.004798	1.1540369565217392	0.0318152	19.23394927536232	0.46	1
IDH1_R132Q	19	25	3	7	TRIIWEL			6	930.541	R132Q Ca ICT NADP	5	931.681	0.015517	0.677013	0.019485	4.98356	0.011258	1.4717673913043476	0.0423587	24.529456521739128	0.46	1
IDH1_R132Q	19	25	3	7	TRIIWEL			6	930.541	R132Q ICT NADP	0	931.009	0.020668	0	0	4.98827	0.010765	0	0	0	1	1
IDH1_R132Q	19	25	3	7	TRIIWEL			6	930.541	R132Q ICT NADP	0.5	931.131	0.015657	0.122109	0.025929	5.00105	0.005927	0.2303943396226415	0.0489226	3.839905660377358	0.53	1
IDH1_R132Q	19	25	3	7	TRIIWEL			6	930.541	R132Q ICT NADP	1	931.181	0.010629	0.171802	0.023241	5.0064	0.007512	0.3368666666666667	0.0455706	5.614444444444445	0.51	1
IDH1_R132Q	19	25	3	7	TRIIWEL			6	930.541	R132Q ICT NADP	2	931.208	0.024065	0.198549	0.031722	4.99726	0.001244	0.4316282608695652	0.0689609	7.193804347826087	0.46	1
IDH1_R132Q	19	25	3	7	TRIIWEL			6	930.541	R132Q ICT NADP	5	931.293	0.005452	0.283658	0.021375	4.99854	0.005439	0.6166478260869566	0.0464674	10.277463768115942	0.46	1
IDH1_R132Q	25	32	4	8	LIKEKLIF			7	1003.65	R132Q AKG NADPH	0	1004.18	0.035084	0	0	4.15221	0.004189	0	0	0	1	1
IDH1_R132Q	25	32	4	8	LIKEKLIF			7	1003.65	R132Q AKG NADPH	0.5	1004.21	0.007775	0.034082	0.035936	4.17483	0.008134	0.0643057	0.0678038	0.9186522911051213	0.53	1
IDH1_R132Q	25	32	4	8	LIKEKLIF			7	1003.65	R132Q AKG NADPH	1	1004.21	0.009889	0.033933	0.036451	4.16241	0.016928	0.0665353	0.0714725	0.9505042016806723	0.51	1
IDH1_R132Q	25	32	4	8	LIKEKLIF			7	1003.65	R132Q AKG NADPH	2	1004.27	0.009429	0.08925	0.036329	4.16289	0.015809	0.19402173913043477	0.0789761	2.7717391304347827	0.46	1
IDH1_R132Q	25	32	4	8	LIKEKLIF			7	1003.65	R132Q AKG NADPH	5	1004.24	0.029754	0.061264	0.046003	4.16028	0.01317	0.13318260869565215	0.10000652173913044	1.9026086956521737	0.46	1
IDH1_R132Q	25	32	4	8	LIKEKLIF			7	1003.65	R132Q Apo	0	1004.18	0.018001	0	0	4.16318	0.006371	0	0	0	1	1
IDH1_R132Q	25	32	4	8	LIKEKLIF			7	1003.65	R132Q Apo	0.5	1004.2	0.006892	0.024954	0.019275	4.18865	0.003611	0.047083	0.036367924528301884	0.6726145552560647	0.53	1
IDH1_R132Q	25	32	4	8	LIKEKLIF			7	1003.65	R132Q Apo	1	1004.24	0.028786	0.065184	0.033951	4.19062	0.004899	0.12781176470588237	0.0665706	1.8258823529411767	0.51	1
IDH1_R132Q	25	32	4	8	LIKEKLIF			7	1003.65	R132Q Apo	2	1004.22	0.023491	0.048464	0.029595	4.18933	0.00302	0.10535652173913043	0.064337	1.5050931677018633	0.46	1
IDH1_R132Q	25	32	4	8	LIKEKLIF			7	1003.65	R132Q Apo	5	1004.26	0.014333	0.088789	0.02301	4.1878	0.001323	0.1930195652173913	0.0500217	2.757422360248447	0.46	1
IDH1_R132Q	25	32	4	8	LIKEKLIF			7	1003.65	R132Q Ca AKG NADPH	0	1004.18	0.029351	0	0	4.15151	0.005195	0	0	0	1	1
IDH1_R132Q	25	32	4	8	LIKEKLIF			7	1003.65	R132Q Ca AKG NADPH	0.5	1004.22	0.00309	0.042728	0.029513	4.17496	0.007105	0.0806189	0.0556849	1.151698113207547	0.53	1
IDH1_R132Q	25	32	4	8	LIKEKLIF			7	1003.65	R132Q Ca AKG NADPH	1	1004.23	0.01354	0.058893	0.032324	4.17884	0.004861	0.11547647058823529	0.0633804	1.6496638655462186	0.51	1
IDH1_R132Q	25	32	4	8	LIKEKLIF			7	1003.65	R132Q Ca AKG NADPH	2	1004.18	0.005428	0.006677	0.029849	4.18141	0.006736	0.014515217391304347	0.0648891	0.20736024844720496	0.46	1
IDH1_R132Q	25	32	4	8	LIKEKLIF			7	1003.65	R132Q Ca AKG NADPH	5	1004.23	0.020783	0.050393	0.035965	4.17195	0.010218	0.10955	0.0781848	1.5650000000000002	0.46	1
IDH1_R132Q	25	32	4	8	LIKEKLIF			7	1003.65	R132Q Ca ICT NADP	0	1004.18	0.020855	0	0	4.15146	0.004722	0	0	0	1	1
IDH1_R132Q	25	32	4	8	LIKEKLIF			7	1003.65	R132Q Ca ICT NADP	0.5	1004.23	0.018597	0.049304	0.027943	4.17463	0.005619	0.0930264	0.0527226	1.3289487870619945	0.53	1
IDH1_R132Q	25	32	4	8	LIKEKLIF			7	1003.65	R132Q Ca ICT NADP	1	1004.21	0.024724	0.028537	0.032345	4.1787	0.005047	0.055954901960784315	0.0634216	0.7993557422969187	0.51	1
IDH1_R132Q	25	32	4	8	LIKEKLIF			7	1003.65	R132Q Ca ICT NADP	2	1004.22	0.015989	0.04148	0.026279	4.16563	0.003305	0.0901739	0.0571283	1.288198757763975	0.46	1
IDH1_R132Q	25	32	4	8	LIKEKLIF			7	1003.65	R132Q Ca ICT NADP	5	1004.21	0.006431	0.032818	0.021824	4.15234	0.021246	0.0713435	0.0474435	1.019192546583851	0.46	1
IDH1_R132Q	25	32	4	8	LIKEKLIF			7	1003.65	R132Q ICT NADP	0	1004.17	0.022761	0	0	4.1582	0.003634	0	0	0	1	1
IDH1_R132Q	25	32	4	8	LIKEKLIF			7	1003.65	R132Q ICT NADP	0.5	1004.24	0.018151	0.064717	0.029113	4.17971	0.001616	0.12210754716981131	0.0549302	1.7443935309973044	0.53	1
IDH1_R132Q	25	32	4	8	LIKEKLIF			7	1003.65	R132Q ICT NADP	1	1004.22	0.014051	0.049739	0.026749	4.18236	0.007049	0.0975275	0.052449019607843136	1.393249299719888	0.51	1
IDH1_R132Q	25	32	4	8	LIKEKLIF			7	1003.65	R132Q ICT NADP	2	1004.24	0.009684	0.067026	0.024735	4.17217	0.001612	0.14570869565217393	0.0537717	2.081552795031056	0.46	1
IDH1_R132Q	25	32	4	8	LIKEKLIF			7	1003.65	R132Q ICT NADP	5	1004.24	0.015573	0.070149	0.027579	4.17622	0.005094	0.15249782608695653	0.059954347826086954	2.1785403726708075	0.46	1
IDH1_R132Q	25	37	5	13	LIKEKLIFPYVEL			11	1604.97	R132Q AKG NADPH	0	1605.83	0.023393	0	0	5.07163	0.008148	0	0	0	1	1
IDH1_R132Q	25	37	5	13	LIKEKLIFPYVEL			11	1604.97	R132Q AKG NADPH	0.5	1606.62	0.007163	0.786613	0.024465	5.07895	0.018818	1.484175471698113	0.046160377358490566	13.492504288164664	0.53	1
IDH1_R132Q	25	37	5	13	LIKEKLIFPYVEL			11	1604.97	R132Q AKG NADPH	1	1606.59	0.012374	0.757446	0.026464	5.08172	0.016338	1.4851882352941175	0.0518902	13.501711229946523	0.51	1
IDH1_R132Q	25	37	5	13	LIKEKLIFPYVEL			11	1604.97	R132Q AKG NADPH	2	1606.65	0.010285	0.822284	0.025554	5.08109	0.008068	1.7875739130434782	0.0555522	16.25067193675889	0.46	1
IDH1_R132Q	25	37	5	13	LIKEKLIFPYVEL			11	1604.97	R132Q AKG NADPH	5	1606.67	0.066481	0.842515	0.070476	5.07486	0.006146	1.831554347826087	0.1532086956521739	16.650494071146245	0.46	1
IDH1_R132Q	25	37	5	13	LIKEKLIFPYVEL			11	1604.97	R132Q Apo	0	1605.84	0.005069	0	0	5.07149	0.003623	0	0	0	1	1
IDH1_R132Q	25	37	5	13	LIKEKLIFPYVEL			11	1604.97	R132Q Apo	0.5	1606.62	0.014039	0.781069	0.014926	5.0902	0.008201	1.4737150943396227	0.028162264150943396	13.397409948542025	0.53	1
IDH1_R132Q	25	37	5	13	LIKEKLIFPYVEL			11	1604.97	R132Q Apo	1	1606.65	0.02693	0.807676	0.027403	5.09607	0.001365	1.583678431372549	0.0537314	14.397076648841352	0.51	1
IDH1_R132Q	25	37	5	13	LIKEKLIFPYVEL			11	1604.97	R132Q Apo	2	1606.63	0.020147	0.790087	0.020775	5.09254	0.001529	1.7175804347826087	0.045163	15.614367588932806	0.46	1
IDH1_R132Q	25	37	5	13	LIKEKLIFPYVEL			11	1604.97	R132Q Apo	5	1606.69	0.005731	0.852246	0.007651	5.09106	0.004161	1.8527086956521737	0.0166326	16.842806324110672	0.46	1
IDH1_R132Q	25	37	5	13	LIKEKLIFPYVEL			11	1604.97	R132Q Ca AKG NADPH	0	1605.87	0.037556	0	0	5.0731	0.006049	0	0	0	1	1
IDH1_R132Q	25	37	5	13	LIKEKLIFPYVEL			11	1604.97	R132Q Ca AKG NADPH	0.5	1606.61	0.007701	0.738027	0.038338	5.10022	0.013866	1.3925037735849055	0.0723358	12.659125214408231	0.53	1
IDH1_R132Q	25	37	5	13	LIKEKLIFPYVEL			11	1604.97	R132Q Ca AKG NADPH	1	1606.61	0.027916	0.745873	0.046795	5.09291	0.004541	1.4624960784313725	0.0917549	13.29541889483066	0.51	1
IDH1_R132Q	25	37	5	13	LIKEKLIFPYVEL			11	1604.97	R132Q Ca AKG NADPH	2	1606.59	0.015571	0.726285	0.040656	5.09139	0.011752	1.5788804347826086	0.0883826	14.353458498023716	0.46	1
IDH1_R132Q	25	37	5	13	LIKEKLIFPYVEL			11	1604.97	R132Q Ca AKG NADPH	5	1606.66	0.013506	0.791553	0.039911	5.08365	0.006755	1.7207673913043477	0.086763	15.643339920948614	0.46	1
IDH1_R132Q	25	37	5	13	LIKEKLIFPYVEL			11	1604.97	R132Q Ca ICT NADP	0	1605.85	0.021985	0	0	5.07256	0.004106	0	0	0	1	1
IDH1_R132Q	25	37	5	13	LIKEKLIFPYVEL			11	1604.97	R132Q Ca ICT NADP	0.5	1606.6	0.019927	0.747906	0.029672	5.08887	0.006665	1.411143396226415	0.0559849	12.828576329331046	0.53	1
IDH1_R132Q	25	37	5	13	LIKEKLIFPYVEL			11	1604.97	R132Q Ca ICT NADP	1	1606.59	0.022144	0.740035	0.031204	5.09176	0.003688	1.4510490196078432	0.0611843	13.191354723707665	0.51	1
IDH1_R132Q	25	37	5	13	LIKEKLIFPYVEL			11	1604.97	R132Q Ca ICT NADP	2	1606.59	0.016079	0.738698	0.027238	5.07802	0.007297	1.6058652173913042	0.059213	14.59877470355731	0.46	1
IDH1_R132Q	25	37	5	13	LIKEKLIFPYVEL			11	1604.97	R132Q Ca ICT NADP	5	1606.63	0.008171	0.777742	0.023455	5.06868	0.011692	1.6907434782608697	0.050989130434782606	15.370395256916996	0.46	1
IDH1_R132Q	25	37	5	13	LIKEKLIFPYVEL			11	1604.97	R132Q ICT NADP	0	1605.84	0.012977	0	0	5.07071	0.017116	0	0	0	1	1
IDH1_R132Q	25	37	5	13	LIKEKLIFPYVEL			11	1604.97	R132Q ICT NADP	0.5	1606.61	0.015121	0.774293	0.019925	5.09323	0.009806	1.4609301886792452	0.037594339622641505	13.281183533447683	0.53	1
IDH1_R132Q	25	37	5	13	LIKEKLIFPYVEL			11	1604.97	R132Q ICT NADP	1	1606.69	0.009223	0.844691	0.01592	5.0971	0.007785	1.656256862745098	0.031215686274509803	15.05688057040998	0.51	1
IDH1_R132Q	25	37	5	13	LIKEKLIFPYVEL			11	1604.97	R132Q ICT NADP	2	1606.66	0.028283	0.823985	0.031118	5.08526	0.002224	1.7912717391304347	0.0676478	16.284288537549408	0.46	1
IDH1_R132Q	25	37	5	13	LIKEKLIFPYVEL			11	1604.97	R132Q ICT NADP	5	1606.73	0.025778	0.888355	0.02886	5.08674	0.006862	1.9312065217391303	0.0627391	17.556422924901185	0.46	1
IDH1_R132Q	26	32	6	7	IKEKLIF			6	890.571	R132Q AKG NADPH	0	890.948	0.078333	0	0	3.93849	0.003182	0	0	0	1	1
IDH1_R132Q	26	32	6	7	IKEKLIF			6	890.571	R132Q AKG NADPH	0.5	891.033	0.009958	0.085316	0.078963	3.97019	0.002975	0.16097358490566038	0.1489867924528302	2.6828930817610064	0.53	1
IDH1_R132Q	26	32	6	7	IKEKLIF			6	890.571	R132Q AKG NADPH	1	891.039	0.005311	0.091123	0.078513	3.94817	0.020129	0.17867254901960783	0.1539470588235294	2.977875816993464	0.51	1
IDH1_R132Q	26	32	6	7	IKEKLIF			6	890.571	R132Q AKG NADPH	2	891.042	0.010612	0.094293	0.079049	3.95589	0.017907	0.20498478260869565	0.171846	3.4164130434782605	0.46	1
IDH1_R132Q	26	32	6	7	IKEKLIF			6	890.571	R132Q AKG NADPH	5	891.05	0.018116	0.101984	0.080401	3.9505	0.016147	0.22170434782608694	0.17478478260869565	3.6950724637681156	0.46	1
IDH1_R132Q	26	32	6	7	IKEKLIF			6	890.571	R132Q Apo	0	890.949	0.062372	0	0	3.94844	0.006545	0	0	0	1	1
IDH1_R132Q	26	32	6	7	IKEKLIF			6	890.571	R132Q Apo	0.5	891.063	0.011344	0.114143	0.063396	3.97802	0.003079	0.2153641509433962	0.11961509433962263	3.5894	0.53	1
IDH1_R132Q	26	32	6	7	IKEKLIF			6	890.571	R132Q Apo	1	891.088	0.01191	0.138632	0.063499	3.98627	0.007935	0.2718274509803922	0.1245078431372549	4.53046	0.51	1
IDH1_R132Q	26	32	6	7	IKEKLIF			6	890.571	R132Q Apo	2	891.095	0.01017	0.146119	0.063196	3.98308	0.006325	0.31765	0.13738260869565216	5.2941666666666665	0.46	1
IDH1_R132Q	26	32	6	7	IKEKLIF			6	890.571	R132Q Apo	5	891.098	0.0126	0.148566	0.063632	3.98085	0.005044	0.3229695652173913	0.13833043478260867	5.382826086956522	0.46	1
IDH1_R132Q	26	32	6	7	IKEKLIF			6	890.571	R132Q Ca AKG NADPH	0	890.971	0.08485	0	0	3.93921	0.004128	0	0	0	1	1
IDH1_R132Q	26	32	6	7	IKEKLIF			6	890.571	R132Q Ca AKG NADPH	0.5	891.033	0.018146	0.06221	0.086768	3.96945	0.005171	0.11737735849056603	0.1637132075471698	1.9562893081761006	0.53	1
IDH1_R132Q	26	32	6	7	IKEKLIF			6	890.571	R132Q Ca AKG NADPH	1	891.04	0.031148	0.069415	0.090386	3.97553	0.003305	0.1361078431372549	0.17722745098039214	2.2684640522875816	0.51	1
IDH1_R132Q	26	32	6	7	IKEKLIF			6	890.571	R132Q Ca AKG NADPH	2	891.034	0.019953	0.062598	0.087164	3.96817	0.005672	0.13608260869565217	0.18948695652173914	2.2680434782608696	0.46	1
IDH1_R132Q	26	32	6	7	IKEKLIF			6	890.571	R132Q Ca AKG NADPH	5	891.027	0.020572	0.055695	0.087308	3.96169	0.013528	0.12107608695652174	0.1898	2.0179347826086955	0.46	1
IDH1_R132Q	26	32	6	7	IKEKLIF			6	890.571	R132Q Ca ICT NADP	0	890.943	0.064255	0	0	3.93835	0.005008	0	0	0	1	1
IDH1_R132Q	26	32	6	7	IKEKLIF			6	890.571	R132Q Ca ICT NADP	0.5	891.05	0.010041	0.106892	0.065035	3.96622	0.003974	0.20168301886792453	0.1227075471698113	3.361383647798742	0.53	1
IDH1_R132Q	26	32	6	7	IKEKLIF			6	890.571	R132Q Ca ICT NADP	1	891.032	0.019015	0.088454	0.06701	3.96828	0.004438	0.17343921568627452	0.1313921568627451	2.890653594771242	0.51	1
IDH1_R132Q	26	32	6	7	IKEKLIF			6	890.571	R132Q Ca ICT NADP	2	891.058	0.014007	0.114407	0.065764	3.95405	0.007432	0.24871086956521737	0.14296521739130436	4.145181159420289	0.46	1
IDH1_R132Q	26	32	6	7	IKEKLIF			6	890.571	R132Q Ca ICT NADP	5	891.059	0.006522	0.115492	0.064585	3.93678	0.02232	0.25106956521739127	0.1404021739130435	4.1844927536231875	0.46	1
IDH1_R132Q	26	32	6	7	IKEKLIF			6	890.571	R132Q ICT NADP	0	891.028	0.039408	0	0	3.93967	0.004215	0	0	0	1	1
IDH1_R132Q	26	32	6	7	IKEKLIF			6	890.571	R132Q ICT NADP	0.5	891.057	0.010776	0.029137	0.040855	3.96788	0.002588	0.054975471698113204	0.0770849	0.9162578616352202	0.53	1
IDH1_R132Q	26	32	6	7	IKEKLIF			6	890.571	R132Q ICT NADP	1	891.066	0.008685	0.038026	0.040353	3.97099	0.006193	0.0745608	0.0791235	1.2426797385620914	0.51	1
IDH1_R132Q	26	32	6	7	IKEKLIF			6	890.571	R132Q ICT NADP	2	891.09	0.02607	0.062267	0.04725	3.96798	0.000639	0.13536304347826086	0.10271739130434782	2.256050724637681	0.46	1
IDH1_R132Q	26	32	6	7	IKEKLIF			6	890.571	R132Q ICT NADP	5	891.078	0.011889	0.050185	0.041162	3.97059	0.005293	0.10909782608695652	0.0894826	1.8182971014492753	0.46	1
IDH1_R132Q	26	36	7	11	IKEKLIFPYVE			9	1378.8	R132Q AKG NADPH	0	1379.6	0.029266	0	0	4.40062	0.003942	0	0	0	1	1
IDH1_R132Q	26	36	7	11	IKEKLIFPYVE			9	1378.8	R132Q AKG NADPH	0.5	1379.61	0.006303	0.012282	0.029937	4.41383	0.011762	0.023173584905660374	0.0564849	0.2574842767295597	0.53	1
IDH1_R132Q	26	36	7	11	IKEKLIFPYVE			9	1378.8	R132Q AKG NADPH	1	1379.65	0.005671	0.050547	0.029811	4.4098	0.013979	0.0991118	0.0584529	1.1012418300653595	0.51	1
IDH1_R132Q	26	36	7	11	IKEKLIFPYVE			9	1378.8	R132Q AKG NADPH	2	1379.67	0.010108	0.073025	0.030963	4.41008	0.009631	0.15875	0.0673109	1.7638888888888888	0.46	1
IDH1_R132Q	26	36	7	11	IKEKLIFPYVE			9	1378.8	R132Q AKG NADPH	5	1379.7	0.012113	0.108187	0.031674	4.40677	0.010734	0.23518913043478262	0.0688565	2.6132125603864735	0.46	1
IDH1_R132Q	26	36	7	11	IKEKLIFPYVE			9	1378.8	R132Q Apo	0	1379.58	0.021819	0	0	4.4013	0.006139	0	0	0	1	1
IDH1_R132Q	26	36	7	11	IKEKLIFPYVE			9	1378.8	R132Q Apo	0.5	1379.65	0.020392	0.075725	0.029865	4.4194	0.003803	0.14287735849056604	0.0563491	1.5875262054507338	0.53	1
IDH1_R132Q	26	36	7	11	IKEKLIFPYVE			9	1378.8	R132Q Apo	1	1379.66	0.018262	0.080032	0.028454	4.42207	0.005618	0.15692549019607843	0.0557922	1.7436165577342049	0.51	1
IDH1_R132Q	26	36	7	11	IKEKLIFPYVE			9	1378.8	R132Q Apo	2	1379.64	0.017512	0.064453	0.027978	4.42178	0.001471	0.14011521739130434	0.0608217	1.5568357487922704	0.46	1
IDH1_R132Q	26	36	7	11	IKEKLIFPYVE			9	1378.8	R132Q Apo	5	1379.73	0.01457	0.156129	0.026237	4.41833	0.001701	0.3394108695652174	0.057037	3.771231884057971	0.46	1
IDH1_R132Q	26	36	7	11	IKEKLIFPYVE			9	1378.8	R132Q Ca AKG NADPH	0	1379.6	0.057015	0	0	4.3985	0.000548	0	0	0	1	1
IDH1_R132Q	26	36	7	11	IKEKLIFPYVE			9	1378.8	R132Q Ca AKG NADPH	0.5	1379.61	0.009048	0.007101	0.057728	4.41639	0.00401	0.013398113207547168	0.10892075471698114	0.14886792452830186	0.53	1
IDH1_R132Q	26	36	7	11	IKEKLIFPYVE			9	1378.8	R132Q Ca AKG NADPH	1	1379.63	0.012871	0.032792	0.058449	4.41658	0.003351	0.064298	0.11460588235294118	0.7144226579520697	0.51	1
IDH1_R132Q	26	36	7	11	IKEKLIFPYVE			9	1378.8	R132Q Ca AKG NADPH	2	1379.65	0.021889	0.04756	0.061072	4.41731	0.005484	0.10339130434782608	0.13276521739130434	1.1487922705314009	0.46	1
IDH1_R132Q	26	36	7	11	IKEKLIFPYVE			9	1378.8	R132Q Ca AKG NADPH	5	1379.7	0.0221	0.098856	0.061148	4.41179	0.009898	0.21490434782608694	0.1329304347826087	2.3878260869565215	0.46	1
IDH1_R132Q	26	36	7	11	IKEKLIFPYVE			9	1378.8	R132Q Ca ICT NADP	0	1379.59	0.002475	0	0	4.40105	0.005047	0	0	0	1	1
IDH1_R132Q	26	36	7	11	IKEKLIFPYVE			9	1378.8	R132Q Ca ICT NADP	0.5	1379.62	0.013543	0.031593	0.013767	4.41783	0.004398	0.059609433962264154	0.025975471698113206	0.6623270440251573	0.53	1
IDH1_R132Q	26	36	7	11	IKEKLIFPYVE			9	1378.8	R132Q Ca ICT NADP	1	1379.66	0.018422	0.072644	0.018587	4.41794	0.004656	0.14243921568627452	0.0364451	1.582657952069717	0.51	1
IDH1_R132Q	26	36	7	11	IKEKLIFPYVE			9	1378.8	R132Q Ca ICT NADP	2	1379.66	0.020227	0.073969	0.020378	4.40905	0.002909	0.16080217391304347	0.0443	1.7866908212560386	0.46	1
IDH1_R132Q	26	36	7	11	IKEKLIFPYVE			9	1378.8	R132Q Ca ICT NADP	5	1379.68	0.010262	0.097219	0.010556	4.39944	0.015259	0.21134565217391305	0.0229478	2.348285024154589	0.46	1
IDH1_R132Q	26	36	7	11	IKEKLIFPYVE			9	1378.8	R132Q ICT NADP	0	1379.59	0.02505	0	0	4.40118	0.001455	0	0	0	1	1
IDH1_R132Q	26	36	7	11	IKEKLIFPYVE			9	1378.8	R132Q ICT NADP	0.5	1379.65	0.023252	0.063761	0.034179	4.41756	0.001868	0.12030377358490565	0.0644887	1.3367085953878406	0.53	1
IDH1_R132Q	26	36	7	11	IKEKLIFPYVE			9	1378.8	R132Q ICT NADP	1	1379.68	0.024894	0.09545	0.035316	4.4207	0.003173	0.18715686274509802	0.0692471	2.079520697167756	0.51	1
IDH1_R132Q	26	36	7	11	IKEKLIFPYVE			9	1378.8	R132Q ICT NADP	2	1379.71	0.013159	0.117633	0.028296	4.41434	0.001143	0.25572391304347825	0.061513	2.8413768115942024	0.46	1
IDH1_R132Q	26	36	7	11	IKEKLIFPYVE			9	1378.8	R132Q ICT NADP	5	1379.76	0.010082	0.173557	0.027003	4.41425	0.005219	0.3772978260869565	0.0587022	4.1922	0.46	1
IDH1_R132Q	26	37	8	12	IKEKLIFPYVEL			10	1491.88	R132Q AKG NADPH	0	1492.75	0.031273	0	0	4.99679	0.006617	0	0	0	1	1
IDH1_R132Q	26	37	8	12	IKEKLIFPYVEL			10	1491.88	R132Q AKG NADPH	0.5	1493.5	0.031261	0.747375	0.044218	5.00163	0.012807	1.4101415094339622	0.0834302	14.101415094339623	0.53	1
IDH1_R132Q	26	37	8	12	IKEKLIFPYVEL			10	1491.88	R132Q AKG NADPH	1	1493.46	0.008566	0.707345	0.032425	5.00419	0.013581	1.386950980392157	0.0635784	13.86950980392157	0.51	1
IDH1_R132Q	26	37	8	12	IKEKLIFPYVEL			10	1491.88	R132Q AKG NADPH	2	1493.52	0.046296	0.767313	0.055868	5.00518	0.006351	1.6680717391304347	0.12145217391304347	16.68071739130435	0.46	1
IDH1_R132Q	26	37	8	12	IKEKLIFPYVEL			10	1491.88	R132Q AKG NADPH	5	1493.56	0.060466	0.807565	0.068074	4.99877	0.005578	1.7555760869565216	0.14798695652173913	17.555760869565216	0.46	1
IDH1_R132Q	26	37	8	12	IKEKLIFPYVEL			10	1491.88	R132Q Apo	0	1492.79	0.007788	0	0	4.99683	0.001495	0	0	0	1	1
IDH1_R132Q	26	37	8	12	IKEKLIFPYVEL			10	1491.88	R132Q Apo	0.5	1493.52	0.010787	0.728955	0.013304	5.01009	0.006643	1.3753867924528302	0.0251019	13.7539	0.53	1
IDH1_R132Q	26	37	8	12	IKEKLIFPYVEL			10	1491.88	R132Q Apo	1	1493.53	0.021621	0.742686	0.022981	5.01587	0.003094	1.4562470588235292	0.0450608	14.562470588235293	0.51	1
IDH1_R132Q	26	37	8	12	IKEKLIFPYVEL			10	1491.88	R132Q Apo	2	1493.53	0.01055	0.737378	0.013113	5.01162	0.001467	1.6029956521739128	0.028506521739130434	16.029956521739127	0.46	1
IDH1_R132Q	26	37	8	12	IKEKLIFPYVEL			10	1491.88	R132Q Apo	5	1493.57	0.029329	0.778651	0.030345	5.01009	0.002199	1.6927195652173912	0.0659674	16.927195652173914	0.46	1
IDH1_R132Q	26	37	8	12	IKEKLIFPYVEL			10	1491.88	R132Q Ca AKG NADPH	0	1492.8	0.028855	0	0	4.99512	0.006542	0	0	0	1	1
IDH1_R132Q	26	37	8	12	IKEKLIFPYVEL			10	1491.88	R132Q Ca AKG NADPH	0.5	1493.47	0.022801	0.668217	0.036776	5.01595	0.009142	1.26079	0.0693887	12.607867924528298	0.53	1
IDH1_R132Q	26	37	8	12	IKEKLIFPYVEL			10	1491.88	R132Q Ca AKG NADPH	1	1493.49	0.040294	0.686615	0.04956	5.01232	0.004161	1.3463039215686274	0.0971765	13.463039215686273	0.51	1
IDH1_R132Q	26	37	8	12	IKEKLIFPYVEL			10	1491.88	R132Q Ca AKG NADPH	2	1493.49	0.010857	0.685407	0.03083	5.01122	0.007874	1.4900152173913042	0.0670217	14.900152173913042	0.46	1
IDH1_R132Q	26	37	8	12	IKEKLIFPYVEL			10	1491.88	R132Q Ca AKG NADPH	5	1493.54	0.027055	0.738127	0.039554	5.00563	0.004865	1.604623913043478	0.085987	16.04623913043478	0.46	1
IDH1_R132Q	26	37	8	12	IKEKLIFPYVEL			10	1491.88	R132Q Ca ICT NADP	0	1492.76	0.025806	0	0	4.99565	0.004116	0	0	0	1	1
IDH1_R132Q	26	37	8	12	IKEKLIFPYVEL			10	1491.88	R132Q Ca ICT NADP	0.5	1493.46	0.011523	0.702653	0.028262	5.00914	0.004343	1.3257603773584905	0.0533245	13.257603773584906	0.53	1
IDH1_R132Q	26	37	8	12	IKEKLIFPYVEL			10	1491.88	R132Q Ca ICT NADP	1	1493.49	0.023468	0.732566	0.034882	5.01064	0.004039	1.4364039215686275	0.0683961	14.364039215686276	0.51	1
IDH1_R132Q	26	37	8	12	IKEKLIFPYVEL			10	1491.88	R132Q Ca ICT NADP	2	1493.46	0.002278	0.699405	0.025907	5.00146	0.004559	1.5204456521739131	0.0563196	15.204456521739132	0.46	1
IDH1_R132Q	26	37	8	12	IKEKLIFPYVEL			10	1491.88	R132Q Ca ICT NADP	5	1493.51	0.033761	0.749786	0.042494	4.99347	0.010794	1.6299695652173911	0.0923783	16.299695652173913	0.46	1
IDH1_R132Q	26	37	8	12	IKEKLIFPYVEL			10	1491.88	R132Q ICT NADP	0	1492.77	0.012887	0	0	4.99769	0.014181	0	0	0	1	1
IDH1_R132Q	26	37	8	12	IKEKLIFPYVEL			10	1491.88	R132Q ICT NADP	0.5	1493.52	0.014789	0.750708	0.019616	5.01325	0.00622	1.4164301886792452	0.037011320754716984	14.164301886792451	0.53	1
IDH1_R132Q	26	37	8	12	IKEKLIFPYVEL			10	1491.88	R132Q ICT NADP	1	1493.55	0.002057	0.786142	0.01305	5.01881	0.009904	1.5414549019607844	0.025588235294117648	15.414549019607843	0.51	1
IDH1_R132Q	26	37	8	12	IKEKLIFPYVEL			10	1491.88	R132Q ICT NADP	2	1493.54	0.032046	0.777949	0.03454	5.00724	0.001888	1.6911934782608695	0.075087	16.911934782608697	0.46	1
IDH1_R132Q	26	37	8	12	IKEKLIFPYVEL			10	1491.88	R132Q ICT NADP	5	1493.61	0.013859	0.847248	0.018924	5.00744	0.005495	1.8418434782608695	0.0411391	18.418434782608696	0.46	1
IDH1_R132Q	29	37	9	9	KLIFPYVEL			7	1121.66	R132Q AKG NADPH	0	1122.23	0.001397	0	0	5.26102	0.008677	0	0	0	1	1
IDH1_R132Q	29	37	9	9	KLIFPYVEL			7	1121.66	R132Q AKG NADPH	0.5	1122.98	0.019712	0.746865	0.019762	5.2645	0.016361	1.4091792452830187	0.0372868	20.131132075471697	0.53	1
IDH1_R132Q	29	37	9	9	KLIFPYVEL			7	1121.66	R132Q AKG NADPH	1	1122.93	0.028425	0.69759	0.028459	5.26638	0.016203	1.3678235294117647	0.055802	19.54033613445378	0.51	1
IDH1_R132Q	29	37	9	9	KLIFPYVEL			7	1121.66	R132Q AKG NADPH	2	1122.99	0.028743	0.756805	0.028777	5.26867	0.009335	1.645228260869565	0.0625587	23.503260869565214	0.46	1
IDH1_R132Q	29	37	9	9	KLIFPYVEL			7	1121.66	R132Q AKG NADPH	5	1123.01	0.051603	0.774603	0.051622	5.26535	0.004033	1.6839195652173913	0.11222173913043478	24.055993788819876	0.46	1
IDH1_R132Q	29	37	9	9	KLIFPYVEL			7	1121.66	R132Q Apo	0	1122.29	0.029652	0	0	5.25825	0.003898	0	0	0	1	1
IDH1_R132Q	29	37	9	9	KLIFPYVEL			7	1121.66	R132Q Apo	0.5	1122.98	0.007988	0.690586	0.030709	5.27635	0.008206	1.3029924528301886	0.057941509433962264	18.614177897574123	0.53	1
IDH1_R132Q	29	37	9	9	KLIFPYVEL			7	1121.66	R132Q Apo	1	1122.99	0.032903	0.698464	0.044293	5.28743	0.002839	1.3695372549019607	0.086849	19.564817927170868	0.51	1
IDH1_R132Q	29	37	9	9	KLIFPYVEL			7	1121.66	R132Q Apo	2	1122.99	0.006028	0.698629	0.030258	5.28262	0.00373	1.5187586956521737	0.0657783	21.696552795031053	0.46	1
IDH1_R132Q	29	37	9	9	KLIFPYVEL			7	1121.66	R132Q Apo	5	1123.03	0.025232	0.73784	0.038934	5.2762	0.001585	1.604	0.0846391	22.914285714285715	0.46	1
IDH1_R132Q	29	37	9	9	KLIFPYVEL			7	1121.66	R132Q Ca AKG NADPH	0	1122.28	0.020707	0	0	5.26255	0.003017	0	0	0	1	1
IDH1_R132Q	29	37	9	9	KLIFPYVEL			7	1121.66	R132Q Ca AKG NADPH	0.5	1122.95	0.040941	0.668242	0.04588	5.29254	0.012288	1.260833962264151	0.086566	18.01191374663073	0.53	1
IDH1_R132Q	29	37	9	9	KLIFPYVEL			7	1121.66	R132Q Ca AKG NADPH	1	1122.98	0.027267	0.694362	0.034238	5.27903	0.004879	1.361494117647059	0.0671333	19.44991596638656	0.51	1
IDH1_R132Q	29	37	9	9	KLIFPYVEL			7	1121.66	R132Q Ca AKG NADPH	2	1122.96	0.027582	0.673763	0.034489	5.27644	0.015136	1.4647021739130435	0.0749761	20.924316770186337	0.46	1
IDH1_R132Q	29	37	9	9	KLIFPYVEL			7	1121.66	R132Q Ca AKG NADPH	5	1123	0.069376	0.716351	0.0724	5.27369	0.007463	1.5572847826086955	0.15739130434782608	22.24692546583851	0.46	1
IDH1_R132Q	29	37	9	9	KLIFPYVEL			7	1121.66	R132Q Ca ICT NADP	0	1122.26	0.027919	0	0	5.2643	0.002493	0	0	0	1	1
IDH1_R132Q	29	37	9	9	KLIFPYVEL			7	1121.66	R132Q Ca ICT NADP	0.5	1122.92	0.022476	0.665192	0.035842	5.2784	0.006659	1.2550792452830188	0.0676264	17.929703504043125	0.53	1
IDH1_R132Q	29	37	9	9	KLIFPYVEL			7	1121.66	R132Q Ca ICT NADP	1	1122.95	0.040417	0.689119	0.049122	5.28016	0.000461	1.3512137254901961	0.0963176	19.303053221288515	0.51	1
IDH1_R132Q	29	37	9	9	KLIFPYVEL			7	1121.66	R132Q Ca ICT NADP	2	1122.96	0.025362	0.700035	0.037719	5.27085	0.014078	1.5218152173913042	0.0819978	21.740217391304345	0.46	1
IDH1_R132Q	29	37	9	9	KLIFPYVEL			7	1121.66	R132Q Ca ICT NADP	5	1123.03	0.037802	0.767963	0.046994	5.26037	0.011498	1.6694847826086954	0.10216086956521739	23.849782608695648	0.46	1
IDH1_R132Q	29	37	9	9	KLIFPYVEL			7	1121.66	R132Q ICT NADP	0	1122.24	0.007375	0	0	5.25763	0.01617	0	0	0	1	1
IDH1_R132Q	29	37	9	9	KLIFPYVEL			7	1121.66	R132Q ICT NADP	0.5	1122.92	0.032776	0.689264	0.033595	5.27904	0.009204	1.300498113207547	0.0633868	18.578544474393528	0.53	1
IDH1_R132Q	29	37	9	9	KLIFPYVEL			7	1121.66	R132Q ICT NADP	1	1123.02	0.02414	0.781432	0.025241	5.28165	0.005281	1.5322196078431372	0.0494922	21.888851540616244	0.51	1
IDH1_R132Q	29	37	9	9	KLIFPYVEL			7	1121.66	R132Q ICT NADP	2	1123	0.025458	0.76172	0.026505	5.26974	0.004739	1.6559130434782607	0.057619565217391304	23.65590062111801	0.46	1
IDH1_R132Q	29	37	9	9	KLIFPYVEL			7	1121.66	R132Q ICT NADP	5	1123.06	0.053824	0.828639	0.054327	5.27452	0.007735	1.8013891304347827	0.11810217391304348	25.73413043478261	0.46	1
IDH1_R132Q	38	62	10	25	DLHSYDLGIENRDATNDQVTKDAAE			24	2790.28	R132Q AKG NADPH	0	2791.73	0.037743	0	0	3.53389	0.003261	0	0	0	1	1
IDH1_R132Q	38	62	10	25	DLHSYDLGIENRDATNDQVTKDAAE			24	2790.28	R132Q AKG NADPH	0.5	2792.99	0.117721	1.26177	0.123623	3.54139	0.000161	2.3807037735849055	0.2332509433962264	9.919599056603772	0.53	1
IDH1_R132Q	38	62	10	25	DLHSYDLGIENRDATNDQVTKDAAE			24	2790.28	R132Q AKG NADPH	1	2792.92	0.068828	1.19517	0.078497	3.53553	0.009033	2.343470588235294	0.1539156862745098	9.764460784313727	0.51	1
IDH1_R132Q	38	62	10	25	DLHSYDLGIENRDATNDQVTKDAAE			24	2790.28	R132Q AKG NADPH	2	2793.24	0.211255	1.51009	0.2146	3.53477	0.005139	3.282795652173913	0.46652173913043476	13.678315217391305	0.46	1
IDH1_R132Q	38	62	10	25	DLHSYDLGIENRDATNDQVTKDAAE			24	2790.28	R132Q AKG NADPH	5	2793.36	0.311854	1.63365	0.31413	3.53661	0.006669	3.5514021739130435	0.6828913043478261	14.797509057971014	0.46	1
IDH1_R132Q	38	62	10	25	DLHSYDLGIENRDATNDQVTKDAAE			24	2790.28	R132Q Apo	0	2791.79	0.035544	0	0	3.53454	0.001083	0	0	0	1	1
IDH1_R132Q	38	62	10	25	DLHSYDLGIENRDATNDQVTKDAAE			24	2790.28	R132Q Apo	0.5	2793.52	0.056238	1.72534	0.066529	3.54136	0.002863	3.2553660377358486	0.12552641509433962	13.564025157232704	0.53	1
IDH1_R132Q	38	62	10	25	DLHSYDLGIENRDATNDQVTKDAAE			24	2790.28	R132Q Apo	1	2794.33	0.116709	2.53567	0.122001	3.54271	0.001916	4.971894117647059	0.23921764705882353	20.71622549019608	0.51	1
IDH1_R132Q	38	62	10	25	DLHSYDLGIENRDATNDQVTKDAAE			24	2790.28	R132Q Apo	2	2794.64	0.113821	2.84627	0.119241	3.54499	0.002297	6.187547826086956	0.2592195652173913	25.781449275362316	0.46	1
IDH1_R132Q	38	62	10	25	DLHSYDLGIENRDATNDQVTKDAAE			24	2790.28	R132Q Apo	5	2795.51	0.017135	3.72029	0.039458	3.54354	0.001675	8.087578260869565	0.0857783	33.698242753623184	0.46	1
IDH1_R132Q	38	62	10	25	DLHSYDLGIENRDATNDQVTKDAAE			24	2790.28	R132Q Ca AKG NADPH	0	2791.78	0.009843	0	0	3.53034	0.005967	0	0	0	1	1
IDH1_R132Q	38	62	10	25	DLHSYDLGIENRDATNDQVTKDAAE			24	2790.28	R132Q Ca AKG NADPH	0.5	2793.07	0.082246	1.29236	0.082833	3.54155	0.004635	2.4384169811320757	0.15628867924528303	10.160070754716982	0.53	1
IDH1_R132Q	38	62	10	25	DLHSYDLGIENRDATNDQVTKDAAE			24	2790.28	R132Q Ca AKG NADPH	1	2793.14	0.016625	1.36353	0.019321	3.54716	0.001932	2.673594117647059	0.0378843	11.139975490196079	0.51	1
IDH1_R132Q	38	62	10	25	DLHSYDLGIENRDATNDQVTKDAAE			24	2790.28	R132Q Ca AKG NADPH	2	2793.25	0.058483	1.47382	0.059306	3.54244	0.002035	3.203945652173913	0.12892608695652172	13.349773550724638	0.46	1
IDH1_R132Q	38	62	10	25	DLHSYDLGIENRDATNDQVTKDAAE			24	2790.28	R132Q Ca AKG NADPH	5	2793.38	0.140168	1.60353	0.140513	3.54048	0.006738	3.485936956521739	0.30546304347826087	14.524737318840577	0.46	1
IDH1_R132Q	38	62	10	25	DLHSYDLGIENRDATNDQVTKDAAE			24	2790.28	R132Q Ca ICT NADP	0	2791.7	0.042386	0	0	3.53245	0.002838	0	0	0	1	1
IDH1_R132Q	38	62	10	25	DLHSYDLGIENRDATNDQVTKDAAE			24	2790.28	R132Q Ca ICT NADP	0.5	2793.2	0.0717	1.49632	0.083292	3.53728	0.000219	2.8232377358490566	0.15715471698113206	11.763490566037737	0.53	1
IDH1_R132Q	38	62	10	25	DLHSYDLGIENRDATNDQVTKDAAE			24	2790.28	R132Q Ca ICT NADP	1	2793.39	0.166646	1.69374	0.171952	3.53859	0.002469	3.321054901960784	0.3371607843137255	13.837728758169934	0.51	1
IDH1_R132Q	38	62	10	25	DLHSYDLGIENRDATNDQVTKDAAE			24	2790.28	R132Q Ca ICT NADP	2	2793.35	0.008492	1.6466	0.043229	3.53358	0.005142	3.579558695652174	0.0939761	14.914827898550726	0.46	1
IDH1_R132Q	38	62	10	25	DLHSYDLGIENRDATNDQVTKDAAE			24	2790.28	R132Q Ca ICT NADP	5	2793.57	0.130216	1.86492	0.136941	3.52835	0.008962	4.054178260869565	0.29769782608695655	16.892409420289855	0.46	1
IDH1_R132Q	38	62	10	25	DLHSYDLGIENRDATNDQVTKDAAE			24	2790.28	R132Q ICT NADP	0	2791.75	0.023707	0	0	3.53234	0.004708	0	0	0	1	1
IDH1_R132Q	38	62	10	25	DLHSYDLGIENRDATNDQVTKDAAE			24	2790.28	R132Q ICT NADP	0.5	2793.33	0.063025	1.58199	0.067337	3.54167	0.002985	2.984883018867924	0.12705094339622638	12.43701257861635	0.53	1
IDH1_R132Q	38	62	10	25	DLHSYDLGIENRDATNDQVTKDAAE			24	2790.28	R132Q ICT NADP	1	2793.53	0.090431	1.78284	0.093487	3.54009	0.004982	3.4957588235294117	0.1833078431372549	14.565661764705881	0.51	1
IDH1_R132Q	38	62	10	25	DLHSYDLGIENRDATNDQVTKDAAE			24	2790.28	R132Q ICT NADP	2	2793.53	0.020286	1.78177	0.031202	3.53865	0.000806	3.873410869565217	0.0678304	16.139211956521738	0.46	1
IDH1_R132Q	38	62	10	25	DLHSYDLGIENRDATNDQVTKDAAE			24	2790.28	R132Q ICT NADP	5	2793.82	0.145496	2.07222	0.147415	3.54184	0.003744	4.504828260869565	0.3204673913043478	18.770117753623186	0.46	1
IDH1_R132Q	38	73	11	36	DLHSYDLGIENRDATNDQVTKDAAEAIKKHNVGVKC			35	3967.96	R132Q AKG NADPH	0	3970.22	0.01004	0	0	3.68706	0.006953	0	0	0	1	1
IDH1_R132Q	38	73	11	36	DLHSYDLGIENRDATNDQVTKDAAEAIKKHNVGVKC			35	3967.96	R132Q AKG NADPH	0.5	3971.33	0.044523	1.11063	0.045641	3.69844	0.002412	2.095522641509434	0.0861151	5.987207547169811	0.53	1
IDH1_R132Q	38	73	11	36	DLHSYDLGIENRDATNDQVTKDAAEAIKKHNVGVKC			35	3967.96	R132Q AKG NADPH	1	3971.38	0.091331	1.16288	0.091881	3.68844	0.011138	2.2801529411764707	0.18015882352941176	6.51472	0.51	1
IDH1_R132Q	38	73	11	36	DLHSYDLGIENRDATNDQVTKDAAEAIKKHNVGVKC			35	3967.96	R132Q AKG NADPH	2	3971.67	0.190842	1.44534	0.191106	3.68748	0.006281	3.142036956521739	0.4154478260869565	8.97725	0.46	1
IDH1_R132Q	38	73	11	36	DLHSYDLGIENRDATNDQVTKDAAEAIKKHNVGVKC			35	3967.96	R132Q AKG NADPH	5	3971.87	0.456126	1.6494	0.456236	3.68944	0.006246	3.5856565217391303	0.9918173913043478	10.244732919254657	0.46	1
IDH1_R132Q	38	73	11	36	DLHSYDLGIENRDATNDQVTKDAAEAIKKHNVGVKC			35	3967.96	R132Q Apo	0	3970.21	0.006951	0	0	3.68696	0.000908	0	0	0	1	1
IDH1_R132Q	38	73	11	36	DLHSYDLGIENRDATNDQVTKDAAEAIKKHNVGVKC			35	3967.96	R132Q Apo	0.5	3971.91	0.144219	1.70516	0.144387	3.68805	0.002516	3.217284905660377	0.2724283018867924	9.192242587601077	0.53	1
IDH1_R132Q	38	73	11	36	DLHSYDLGIENRDATNDQVTKDAAEAIKKHNVGVKC			35	3967.96	R132Q Apo	1	3972.38	0.155046	2.17253	0.155202	3.69027	0.002752	4.2598705882352945	0.3043176470588235	12.171058823529412	0.51	1
IDH1_R132Q	38	73	11	36	DLHSYDLGIENRDATNDQVTKDAAEAIKKHNVGVKC			35	3967.96	R132Q Apo	2	3972.79	0.087907	2.58849	0.088182	3.69462	0.003573	5.627160869565217	0.19169999999999998	16.07760248447205	0.46	1
IDH1_R132Q	38	73	11	36	DLHSYDLGIENRDATNDQVTKDAAEAIKKHNVGVKC			35	3967.96	R132Q Apo	5	3973.66	0.035175	3.44906	0.035855	3.6962	0.005319	7.4979499999999994	0.0779457	21.422714285714285	0.46	1
IDH1_R132Q	38	73	11	36	DLHSYDLGIENRDATNDQVTKDAAEAIKKHNVGVKC			35	3967.96	R132Q Ca AKG NADPH	0	3970.16	0.040781	0	0	3.69695	0.013744	0	0	0	1	1
IDH1_R132Q	38	73	11	36	DLHSYDLGIENRDATNDQVTKDAAEAIKKHNVGVKC			35	3967.96	R132Q Ca AKG NADPH	0.5	3971.57	0.13016	1.40469	0.136399	3.69716	0.002668	2.650366037735849	0.2573566037735849	7.572474393530998	0.53	1
IDH1_R132Q	38	73	11	36	DLHSYDLGIENRDATNDQVTKDAAEAIKKHNVGVKC			35	3967.96	R132Q Ca AKG NADPH	1	3971.63	0.105613	1.47401	0.113213	3.69782	0.001615	2.8902176470588232	0.2219862745098039	8.257764705882352	0.51	1
IDH1_R132Q	38	73	11	36	DLHSYDLGIENRDATNDQVTKDAAEAIKKHNVGVKC			35	3967.96	R132Q Ca AKG NADPH	2	3971.75	0.067452	1.58855	0.078821	3.69756	0.004522	3.453369565217391	0.17135	9.866770186335403	0.46	1
IDH1_R132Q	38	73	11	36	DLHSYDLGIENRDATNDQVTKDAAEAIKKHNVGVKC			35	3967.96	R132Q Ca AKG NADPH	5	3971.99	0.28934	1.83393	0.292199	3.69215	0.009421	3.986802173913043	0.6352152173913043	11.390863354037267	0.46	1
IDH1_R132Q	38	73	11	36	DLHSYDLGIENRDATNDQVTKDAAEAIKKHNVGVKC			35	3967.96	R132Q Ca ICT NADP	0	3970.16	0.031188	0	0	3.68642	0.003692	0	0	0	1	1
IDH1_R132Q	38	73	11	36	DLHSYDLGIENRDATNDQVTKDAAEAIKKHNVGVKC			35	3967.96	R132Q Ca ICT NADP	0.5	3971.67	0.043192	1.51054	0.053275	3.6938	0.00224	2.8500716981132075	0.1005188679245283	8.143061994609164	0.53	1
IDH1_R132Q	38	73	11	36	DLHSYDLGIENRDATNDQVTKDAAEAIKKHNVGVKC			35	3967.96	R132Q Ca ICT NADP	1	3971.96	0.283975	1.79851	0.285683	3.69348	0.002914	3.5264823529411764	0.5601627450980392	10.075663865546218	0.51	1
IDH1_R132Q	38	73	11	36	DLHSYDLGIENRDATNDQVTKDAAEAIKKHNVGVKC			35	3967.96	R132Q Ca ICT NADP	2	3971.8	0.052652	1.63272	0.061196	3.69656	0.008127	3.5494021739130432	0.13303478260869564	10.141149068322981	0.46	1
IDH1_R132Q	38	73	11	36	DLHSYDLGIENRDATNDQVTKDAAEAIKKHNVGVKC			35	3967.96	R132Q Ca ICT NADP	5	3972.34	0.18738	2.18051	0.189957	3.68255	0.010472	4.740232608695652	0.41294999999999993	13.543521739130435	0.46	1
IDH1_R132Q	38	73	11	36	DLHSYDLGIENRDATNDQVTKDAAEAIKKHNVGVKC			35	3967.96	R132Q ICT NADP	0	3970.16	0.029778	0	0	3.68747	0.005442	0	0	0	1	1
IDH1_R132Q	38	73	11	36	DLHSYDLGIENRDATNDQVTKDAAEAIKKHNVGVKC			35	3967.96	R132Q ICT NADP	0.5	3971.68	0.029824	1.51672	0.042145	3.69274	0.004199	2.8617283018867923	0.0795189	8.176366576819406	0.53	1
IDH1_R132Q	38	73	11	36	DLHSYDLGIENRDATNDQVTKDAAEAIKKHNVGVKC			35	3967.96	R132Q ICT NADP	1	3971.99	0.099256	1.82875	0.103626	3.69802	0.005175	3.5857901960784315	0.20318823529411764	10.245114845938376	0.51	1
IDH1_R132Q	38	73	11	36	DLHSYDLGIENRDATNDQVTKDAAEAIKKHNVGVKC			35	3967.96	R132Q ICT NADP	2	3971.88	0.027082	1.71965	0.040251	3.69424	0.001936	3.7383717391304345	0.0875022	10.681062111801241	0.46	1
IDH1_R132Q	38	73	11	36	DLHSYDLGIENRDATNDQVTKDAAEAIKKHNVGVKC			35	3967.96	R132Q ICT NADP	5	3972.4	0.070205	2.23348	0.076259	3.7004	0.003068	4.855391304347826	0.16578043478260868	13.87254658385093	0.46	1
IDH1_R132Q	40	54	12	15	HSYDLGIENRDATND			14	1719.76	R132Q AKG NADPH	0	1720.58	0.026531	0	0	3.2254	0.007434	0	0	0	1	1
IDH1_R132Q	40	54	12	15	HSYDLGIENRDATND			14	1719.76	R132Q AKG NADPH	0.5	1721.41	0.141796	0.826295	0.144257	3.22974	0.003723	1.5590471698113206	0.2721830188679245	11.136051212938005	0.53	1
IDH1_R132Q	40	54	12	15	HSYDLGIENRDATND			14	1719.76	R132Q AKG NADPH	1	1721.41	0.175747	0.8314	0.177738	3.22918	0.011922	1.6301960784313725	0.34850588235294117	11.644257703081232	0.51	1
IDH1_R132Q	40	54	12	15	HSYDLGIENRDATND			14	1719.76	R132Q AKG NADPH	2	1721.65	0.097613	1.07229	0.101154	3.23149	0.005036	2.331063043478261	0.21989999999999998	16.650450310559005	0.46	1
IDH1_R132Q	40	54	12	15	HSYDLGIENRDATND			14	1719.76	R132Q AKG NADPH	5	1721.79	0.131744	1.20989	0.134389	3.2333	0.007574	2.630191304347826	0.29215	18.787080745341616	0.46	1
IDH1_R132Q	40	54	12	15	HSYDLGIENRDATND			14	1719.76	R132Q Apo	0	1720.61	0.034424	0	0	3.23217	0.001763	0	0	0	1	1
IDH1_R132Q	40	54	12	15	HSYDLGIENRDATND			14	1719.76	R132Q Apo	0.5	1721.95	0.034329	1.34422	0.048616	3.23853	0.00031	2.5362566037735848	0.0917283	18.116118598382748	0.53	1
IDH1_R132Q	40	54	12	15	HSYDLGIENRDATND			14	1719.76	R132Q Apo	1	1722.35	0.061521	1.74408	0.070497	3.24146	0.003805	3.419756862745098	0.13822941176470588	24.426834733893557	0.51	1
IDH1_R132Q	40	54	12	15	HSYDLGIENRDATND			14	1719.76	R132Q Apo	2	1722.89	0.111042	2.28052	0.116256	3.2425	0.002123	4.9576521739130435	0.2527304347826087	35.411801242236024	0.46	1
IDH1_R132Q	40	54	12	15	HSYDLGIENRDATND			14	1719.76	R132Q Apo	5	1723.67	0.047791	3.06362	0.058898	3.23938	0.004006	6.660039130434782	0.1280391304347826	47.57170807453416	0.46	1
IDH1_R132Q	40	54	12	15	HSYDLGIENRDATND			14	1719.76	R132Q Ca AKG NADPH	0	1720.57	0.052447	0	0	3.22477	0.007274	0	0	0	1	1
IDH1_R132Q	40	54	12	15	HSYDLGIENRDATND			14	1719.76	R132Q Ca AKG NADPH	0.5	1721.44	0.05275	0.871398	0.074386	3.23597	0.004247	1.6441471698113206	0.1403509433962264	11.743908355795147	0.53	1
IDH1_R132Q	40	54	12	15	HSYDLGIENRDATND			14	1719.76	R132Q Ca AKG NADPH	1	1721.39	0.103282	0.822719	0.115836	3.24049	0.005469	1.6131745098039214	0.22712941176470586	11.52267507002801	0.51	1
IDH1_R132Q	40	54	12	15	HSYDLGIENRDATND			14	1719.76	R132Q Ca AKG NADPH	2	1721.54	0.065024	0.967433	0.083539	3.23765	0.004025	2.1031152173913044	0.18160652173913044	15.022251552795032	0.46	1
IDH1_R132Q	40	54	12	15	HSYDLGIENRDATND			14	1719.76	R132Q Ca AKG NADPH	5	1721.63	0.062655	1.05638	0.081709	3.23792	0.00536	2.2964804347826084	0.1776282608695652	16.40343167701863	0.46	1
IDH1_R132Q	40	54	12	15	HSYDLGIENRDATND			14	1719.76	R132Q Ca ICT NADP	0	1720.58	0.006365	0	0	3.22538	0.004364	0	0	0	1	1
IDH1_R132Q	40	54	12	15	HSYDLGIENRDATND			14	1719.76	R132Q Ca ICT NADP	0.5	1721.41	0.049494	0.830393	0.049902	3.23125	0.00362	1.566779245283019	0.0941547	11.191280323450135	0.53	1
IDH1_R132Q	40	54	12	15	HSYDLGIENRDATND			14	1719.76	R132Q Ca ICT NADP	1	1721.61	0.090748	1.02818	0.090971	3.23438	0.004482	2.0160470588235295	0.17837450980392155	14.40033613445378	0.51	1
IDH1_R132Q	40	54	12	15	HSYDLGIENRDATND			14	1719.76	R132Q Ca ICT NADP	2	1721.62	0.041974	1.03784	0.042454	3.22981	0.006311	2.2561760869565215	0.0922913	16.115543478260868	0.46	1
IDH1_R132Q	40	54	12	15	HSYDLGIENRDATND			14	1719.76	R132Q Ca ICT NADP	5	1721.97	0.055095	1.39217	0.055461	3.22234	0.01063	3.0264478260869563	0.12056739130434783	21.61748447204969	0.46	1
IDH1_R132Q	40	54	12	15	HSYDLGIENRDATND			14	1719.76	R132Q ICT NADP	0	1720.58	0.032522	0	0	3.235	0.011913	0	0	0	1	1
IDH1_R132Q	40	54	12	15	HSYDLGIENRDATND			14	1719.76	R132Q ICT NADP	0.5	1721.58	0.102723	0.999764	0.107749	3.24211	0.008709	1.8863471698113206	0.20329999999999998	13.473908355795148	0.53	1
IDH1_R132Q	40	54	12	15	HSYDLGIENRDATND			14	1719.76	R132Q ICT NADP	1	1721.74	0.015511	1.15693	0.036032	3.23916	0.005885	2.2684941176470588	0.070651	16.203529411764706	0.51	1
IDH1_R132Q	40	54	12	15	HSYDLGIENRDATND			14	1719.76	R132Q ICT NADP	2	1721.74	0.004177	1.16066	0.03279	3.23672	0.000465	2.5231695652173913	0.0712826	18.022639751552795	0.46	1
IDH1_R132Q	40	54	12	15	HSYDLGIENRDATND			14	1719.76	R132Q ICT NADP	5	1721.97	0.060162	1.39177	0.068389	3.2378	0.002571	3.0255782608695654	0.1486717391304348	21.611273291925468	0.46	1
IDH1_R132Q	40	73	13	34	HSYDLGIENRDATNDQVTKDAAEAIKKHNVGVKC			33	3739.85	R132Q AKG NADPH	0	3742.02	0.019547	0	0	3.5295	0.003643	0	0	0	1	1
IDH1_R132Q	40	73	13	34	HSYDLGIENRDATNDQVTKDAAEAIKKHNVGVKC			33	3739.85	R132Q AKG NADPH	0.5	3743.02	0.036711	0.99965	0.04159	3.53416	0.002217	1.8861320754716981	0.0784717	5.715551743853631	0.53	1
IDH1_R132Q	40	73	13	34	HSYDLGIENRDATNDQVTKDAAEAIKKHNVGVKC			33	3739.85	R132Q AKG NADPH	1	3743.08	0.071315	1.06643	0.073945	3.52886	0.00625	2.091035294117647	0.14499019607843136	6.336470588235294	0.51	1
IDH1_R132Q	40	73	13	34	HSYDLGIENRDATNDQVTKDAAEAIKKHNVGVKC			33	3739.85	R132Q AKG NADPH	2	3743.31	0.1802	1.29314	0.181257	3.53053	0.004595	2.8111652173913044	0.3940369565217391	8.518682476943347	0.46	1
IDH1_R132Q	40	73	13	34	HSYDLGIENRDATNDQVTKDAAEAIKKHNVGVKC			33	3739.85	R132Q AKG NADPH	5	3743.57	0.359871	1.54843	0.360401	3.53159	0.006584	3.3661543478260865	0.7834804347826088	10.200467720685111	0.46	1
IDH1_R132Q	40	73	13	34	HSYDLGIENRDATNDQVTKDAAEAIKKHNVGVKC			33	3739.85	R132Q Apo	0	3742.06	0.007298	0	0	3.52699	0.002049	0	0	0	1	1
IDH1_R132Q	40	73	13	34	HSYDLGIENRDATNDQVTKDAAEAIKKHNVGVKC			33	3739.85	R132Q Apo	0.5	3743.42	0.128924	1.35267	0.129131	3.53428	0.001782	2.5522113207547172	0.24364339622641507	7.733973699256719	0.53	1
IDH1_R132Q	40	73	13	34	HSYDLGIENRDATNDQVTKDAAEAIKKHNVGVKC			33	3739.85	R132Q Apo	1	3743.94	0.029889	1.87169	0.030767	3.53417	0.001679	3.669980392156863	0.060327450980392154	11.121152703505645	0.51	1
IDH1_R132Q	40	73	13	34	HSYDLGIENRDATNDQVTKDAAEAIKKHNVGVKC			33	3739.85	R132Q Apo	2	3744.31	0.114996	2.24874	0.115227	3.53656	0.002436	4.888565217391305	0.25049347826086954	14.813833992094864	0.46	1
IDH1_R132Q	40	73	13	34	HSYDLGIENRDATNDQVTKDAAEAIKKHNVGVKC			33	3739.85	R132Q Apo	5	3745.15	0.052238	3.09076	0.052745	3.53474	0.000323	6.719047826086956	0.11466304347826087	20.36075098814229	0.46	1
IDH1_R132Q	40	73	13	34	HSYDLGIENRDATNDQVTKDAAEAIKKHNVGVKC			33	3739.85	R132Q Ca AKG NADPH	0	3742.05	0.01414	0	0	3.52818	0.008408	0	0	0	1	1
IDH1_R132Q	40	73	13	34	HSYDLGIENRDATNDQVTKDAAEAIKKHNVGVKC			33	3739.85	R132Q Ca AKG NADPH	0.5	3743.26	0.078113	1.20492	0.079382	3.53585	0.002272	2.2734283018867925	0.14977735849056603	6.88918	0.53	1
IDH1_R132Q	40	73	13	34	HSYDLGIENRDATNDQVTKDAAEAIKKHNVGVKC			33	3739.85	R132Q Ca AKG NADPH	1	3743.35	0.048557	1.29315	0.050573	3.54082	0.001541	2.5355803921568625	0.0991627	7.683576945929886	0.51	1
IDH1_R132Q	40	73	13	34	HSYDLGIENRDATNDQVTKDAAEAIKKHNVGVKC			33	3739.85	R132Q Ca AKG NADPH	2	3743.38	0.114946	1.33175	0.115813	3.53715	0.003699	2.895115217391304	0.25176739130434783	8.773076416337286	0.46	1
IDH1_R132Q	40	73	13	34	HSYDLGIENRDATNDQVTKDAAEAIKKHNVGVKC			33	3739.85	R132Q Ca AKG NADPH	5	3743.72	0.246398	1.671	0.246803	3.53514	0.005364	3.6326173913043474	0.5365282608695652	11.007931488801052	0.46	1
IDH1_R132Q	40	73	13	34	HSYDLGIENRDATNDQVTKDAAEAIKKHNVGVKC			33	3739.85	R132Q Ca ICT NADP	0	3741.96	0.025725	0	0	3.52788	0.003263	0	0	0	1	1
IDH1_R132Q	40	73	13	34	HSYDLGIENRDATNDQVTKDAAEAIKKHNVGVKC			33	3739.85	R132Q Ca ICT NADP	0.5	3743.31	0.047632	1.34725	0.054135	3.53426	0.000913	2.541984905660377	0.10214150943396226	7.702984562607204	0.53	1
IDH1_R132Q	40	73	13	34	HSYDLGIENRDATNDQVTKDAAEAIKKHNVGVKC			33	3739.85	R132Q Ca ICT NADP	1	3743.66	0.213862	1.70378	0.215404	3.53249	0.000307	3.340743137254902	0.4223607843137255	10.12346405228758	0.51	1
IDH1_R132Q	40	73	13	34	HSYDLGIENRDATNDQVTKDAAEAIKKHNVGVKC			33	3739.85	R132Q Ca ICT NADP	2	3743.56	0.05368	1.59988	0.059525	3.52932	0.004473	3.4780021739130436	0.12940217391304348	10.539400527009223	0.46	1
IDH1_R132Q	40	73	13	34	HSYDLGIENRDATNDQVTKDAAEAIKKHNVGVKC			33	3739.85	R132Q Ca ICT NADP	5	3743.95	0.147261	1.99303	0.149492	3.52434	0.008654	4.332669565217391	0.3249826086956522	13.129301712779974	0.46	1
IDH1_R132Q	40	73	13	34	HSYDLGIENRDATNDQVTKDAAEAIKKHNVGVKC			33	3739.85	R132Q ICT NADP	0	3742	0.004432	0	0	3.52892	0.005499	0	0	0	1	1
IDH1_R132Q	40	73	13	34	HSYDLGIENRDATNDQVTKDAAEAIKKHNVGVKC			33	3739.85	R132Q ICT NADP	0.5	3743.33	0.074103	1.32789	0.074235	3.53412	0.00298	2.5054471698113208	0.14006603773584905	7.592264150943397	0.53	1
IDH1_R132Q	40	73	13	34	HSYDLGIENRDATNDQVTKDAAEAIKKHNVGVKC			33	3739.85	R132Q ICT NADP	1	3743.67	0.085252	1.67163	0.085367	3.53454	0.004163	3.2776980392156863	0.16738627450980392	9.932418300653595	0.51	1
IDH1_R132Q	40	73	13	34	HSYDLGIENRDATNDQVTKDAAEAIKKHNVGVKC			33	3739.85	R132Q ICT NADP	2	3743.6	0.016653	1.59889	0.017232	3.53525	0.000172	3.475841304347826	0.037460869565217395	10.532852437417654	0.46	1
IDH1_R132Q	40	73	13	34	HSYDLGIENRDATNDQVTKDAAEAIKKHNVGVKC			33	3739.85	R132Q ICT NADP	5	3744.11	0.079313	2.10676	0.079437	3.53471	0.002828	4.579917391304347	0.1726891304347826	13.878537549407113	0.46	1
IDH1_R132Q	55	85	14	31	QVTKDAAEAIKKHNVGVKCATITPDEKRVEE			29	3407.8	R132Q AKG NADPH	0	3409.7	0.048525	0	0	2.94213	0.003833	0	0	0	1	1
IDH1_R132Q	55	85	14	31	QVTKDAAEAIKKHNVGVKCATITPDEKRVEE			29	3407.8	R132Q AKG NADPH	0.5	3412.35	0.116697	2.64234	0.126384	2.94515	0.002481	4.985537735849056	0.23846037735849054	17.191509433962263	0.53	1
IDH1_R132Q	55	85	14	31	QVTKDAAEAIKKHNVGVKCATITPDEKRVEE			29	3407.8	R132Q AKG NADPH	1	3412.58	0.153347	2.87725	0.160841	2.94187	0.010762	5.641670588235294	0.31537450980392157	19.454036511156186	0.51	1
IDH1_R132Q	55	85	14	31	QVTKDAAEAIKKHNVGVKCATITPDEKRVEE			29	3407.8	R132Q AKG NADPH	2	3412.97	0.143583	3.26823	0.151561	2.94483	0.005103	7.104858695652173	0.3294804347826087	24.499512743628184	0.46	1
IDH1_R132Q	55	85	14	31	QVTKDAAEAIKKHNVGVKCATITPDEKRVEE			29	3407.8	R132Q AKG NADPH	5	3413.34	0.245682	3.63214	0.250428	2.94659	0.006172	7.8959652173913035	0.5444086956521739	27.227466266866564	0.46	1
IDH1_R132Q	55	85	14	31	QVTKDAAEAIKKHNVGVKCATITPDEKRVEE			29	3407.8	R132Q Apo	0	3409.75	0.059327	0	0	2.94482	0.002273	0	0	0	1	1
IDH1_R132Q	55	85	14	31	QVTKDAAEAIKKHNVGVKCATITPDEKRVEE			29	3407.8	R132Q Apo	0.5	3414.58	0.06726	4.82719	0.089685	2.94578	0.00148	9.107905660377357	0.16921698113207548	31.406571242680542	0.53	1
IDH1_R132Q	55	85	14	31	QVTKDAAEAIKKHNVGVKCATITPDEKRVEE			29	3407.8	R132Q Apo	1	3414.93	0.119291	5.17528	0.133229	2.94799	0.004489	10.147601960784314	0.2612333333333333	34.991730899256254	0.51	1
IDH1_R132Q	55	85	14	31	QVTKDAAEAIKKHNVGVKCATITPDEKRVEE			29	3407.8	R132Q Apo	2	3414.84	0.254493	5.0826	0.261316	2.95289	0.001429	11.049128260869566	0.5680782608695651	38.10044227886057	0.46	1
IDH1_R132Q	55	85	14	31	QVTKDAAEAIKKHNVGVKCATITPDEKRVEE			29	3407.8	R132Q Apo	5	3415.27	0.073503	5.52107	0.094458	2.94811	0.003128	12.00232608695652	0.20534347826086954	41.38733133433283	0.46	1
IDH1_R132Q	55	85	14	31	QVTKDAAEAIKKHNVGVKCATITPDEKRVEE			29	3407.8	R132Q Ca AKG NADPH	0	3409.83	0.041147	0	0	2.93895	0.002465	0	0	0	1	1
IDH1_R132Q	55	85	14	31	QVTKDAAEAIKKHNVGVKCATITPDEKRVEE			29	3407.8	R132Q Ca AKG NADPH	0.5	3412.67	0.162464	2.84817	0.167593	2.94976	0.00299	5.373903773584905	0.3162132075471698	18.530702667534154	0.53	1
IDH1_R132Q	55	85	14	31	QVTKDAAEAIKKHNVGVKCATITPDEKRVEE			29	3407.8	R132Q Ca AKG NADPH	1	3412.92	0.06577	3.09493	0.07758	2.95618	0.010443	6.0685	0.15211764705882352	20.925862068965518	0.51	1
IDH1_R132Q	55	85	14	31	QVTKDAAEAIKKHNVGVKCATITPDEKRVEE			29	3407.8	R132Q Ca AKG NADPH	2	3413.28	0.127396	3.4528	0.133876	2.94964	0.003558	7.506080434782608	0.29103478260869564	25.883035982008995	0.46	1
IDH1_R132Q	55	85	14	31	QVTKDAAEAIKKHNVGVKCATITPDEKRVEE			29	3407.8	R132Q Ca AKG NADPH	5	3413.75	0.286122	3.92559	0.289066	2.94655	0.00565	8.533886956521739	0.6284043478260869	29.4272	0.46	1
IDH1_R132Q	55	85	14	31	QVTKDAAEAIKKHNVGVKCATITPDEKRVEE			29	3407.8	R132Q Ca ICT NADP	0	3409.73	0.019627	0	0	2.94536	0.002948	0	0	0	1	1
IDH1_R132Q	55	85	14	31	QVTKDAAEAIKKHNVGVKCATITPDEKRVEE			29	3407.8	R132Q Ca ICT NADP	0.5	3413.08	0.138703	3.35224	0.140085	2.94698	0.004143	6.324979245283019	0.2643113207547169	21.810273259596617	0.53	1
IDH1_R132Q	55	85	14	31	QVTKDAAEAIKKHNVGVKCATITPDEKRVEE			29	3407.8	R132Q Ca ICT NADP	1	3413.69	0.259012	3.96071	0.259755	2.95004	0.003091	7.766094117647058	0.5093235294117647	26.77963488843813	0.51	1
IDH1_R132Q	55	85	14	31	QVTKDAAEAIKKHNVGVKCATITPDEKRVEE			29	3407.8	R132Q Ca ICT NADP	2	3413.91	0.081177	4.18379	0.083516	2.94382	0.001817	9.095204347826087	0.18155652173913045	31.3628	0.46	1
IDH1_R132Q	55	85	14	31	QVTKDAAEAIKKHNVGVKCATITPDEKRVEE			29	3407.8	R132Q Ca ICT NADP	5	3414.27	0.180178	4.54215	0.181244	2.93501	0.009768	9.874230434782607	0.3940086956521739	34.04907046476761	0.46	1
IDH1_R132Q	55	85	14	31	QVTKDAAEAIKKHNVGVKCATITPDEKRVEE			29	3407.8	R132Q ICT NADP	0	3409.73	0.017947	0	0	2.94449	0.000493	0	0	0	1	1
IDH1_R132Q	55	85	14	31	QVTKDAAEAIKKHNVGVKCATITPDEKRVEE			29	3407.8	R132Q ICT NADP	0.5	3412.82	0.039993	3.08844	0.043835	2.94729	0.001988	5.827250943396225	0.0827075	20.09396877033181	0.53	1
IDH1_R132Q	55	85	14	31	QVTKDAAEAIKKHNVGVKCATITPDEKRVEE			29	3407.8	R132Q ICT NADP	1	3413.28	0.18412	3.54433	0.184992	2.95136	0.002683	6.949666666666666	0.36272941176470586	23.964367816091954	0.51	1
IDH1_R132Q	55	85	14	31	QVTKDAAEAIKKHNVGVKCATITPDEKRVEE			29	3407.8	R132Q ICT NADP	2	3413.58	0.083804	3.8439	0.085704	2.95082	0.002617	8.356313043478261	0.18631304347826086	28.81487256371814	0.46	1
IDH1_R132Q	55	85	14	31	QVTKDAAEAIKKHNVGVKCATITPDEKRVEE			29	3407.8	R132Q ICT NADP	5	3414.32	0.056426	4.58696	0.059211	2.9509	0.000815	9.971658695652174	0.1287195652173913	34.385	0.46	1
IDH1_R132Q	63	73	15	11	AIKKHNVGVKC			10	1196.69	R132Q AKG NADPH	0	1197.33	0.018016	0	0	1.76102	0.001903	0	0	0	1	1
IDH1_R132Q	63	73	15	11	AIKKHNVGVKC			10	1196.69	R132Q AKG NADPH	0.5	1197.48	0.004647	0.146706	0.018605	1.77082	0.001994	0.27680377358490565	0.035103773584905656	2.7680377358490564	0.53	1
IDH1_R132Q	63	73	15	11	AIKKHNVGVKC			10	1196.69	R132Q AKG NADPH	1	1197.42	0.01619	0.083938	0.024222	1.76294	0.005196	0.16458431372549018	0.047494117647058826	1.6458431372549018	0.51	1
IDH1_R132Q	63	73	15	11	AIKKHNVGVKC			10	1196.69	R132Q AKG NADPH	2	1197.6	0.057676	0.269855	0.060424	1.76499	0.005984	0.5866413043478261	0.13135652173913043	5.8664130434782615	0.46	1
IDH1_R132Q	63	73	15	11	AIKKHNVGVKC			10	1196.69	R132Q AKG NADPH	5	1197.59	0.081382	0.254514	0.083352	1.76596	0.003041	0.5532913043478261	0.18119999999999997	5.532913043478262	0.46	1
IDH1_R132Q	63	73	15	11	AIKKHNVGVKC			10	1196.69	R132Q Apo	0	1197.35	0.014264	0	0	1.7594	0.00133	0	0	0	1	1
IDH1_R132Q	63	73	15	11	AIKKHNVGVKC			10	1196.69	R132Q Apo	0.5	1197.48	0.073197	0.122426	0.074574	1.76871	0.001513	0.23099245283018865	0.1407056603773585	2.3099245283018868	0.53	1
IDH1_R132Q	63	73	15	11	AIKKHNVGVKC			10	1196.69	R132Q Apo	1	1197.57	0.071665	0.215285	0.073071	1.7673	0.002845	0.42212745098039217	0.14327647058823528	4.221274509803922	0.51	1
IDH1_R132Q	63	73	15	11	AIKKHNVGVKC			10	1196.69	R132Q Apo	2	1197.53	0.020452	0.176896	0.024935	1.76853	0.00107	0.3845565217391304	0.0542065	3.845565217391304	0.46	1
IDH1_R132Q	63	73	15	11	AIKKHNVGVKC			10	1196.69	R132Q Apo	5	1197.64	0.013293	0.291152	0.019498	1.77201	0.001168	0.6329391304347827	0.042386956521739134	6.329391304347827	0.46	1
IDH1_R132Q	63	73	15	11	AIKKHNVGVKC			10	1196.69	R132Q Ca AKG NADPH	0	1197.35	0.018348	0	0	1.76037	0.002438	0	0	0	1	1
IDH1_R132Q	63	73	15	11	AIKKHNVGVKC			10	1196.69	R132Q Ca AKG NADPH	0.5	1197.48	0.030056	0.126457	0.035214	1.76741	0.000482	0.23859811320754717	0.0664415	2.3859811320754716	0.53	1
IDH1_R132Q	63	73	15	11	AIKKHNVGVKC			10	1196.69	R132Q Ca AKG NADPH	1	1197.51	0.045606	0.150915	0.049158	1.76907	0.000809	0.2959117647058823	0.0963882	2.9591176470588234	0.51	1
IDH1_R132Q	63	73	15	11	AIKKHNVGVKC			10	1196.69	R132Q Ca AKG NADPH	2	1197.5	0.050212	0.146529	0.053459	1.77081	0.001571	0.31854130434782607	0.11621521739130435	3.1854130434782606	0.46	1
IDH1_R132Q	63	73	15	11	AIKKHNVGVKC			10	1196.69	R132Q Ca AKG NADPH	5	1197.56	0.050539	0.200486	0.053766	1.76237	0.002792	0.43583913043478256	0.11688260869565217	4.358391304347826	0.46	1
IDH1_R132Q	63	73	15	11	AIKKHNVGVKC			10	1196.69	R132Q Ca ICT NADP	0	1197.34	0.022753	0	0	1.76316	0.001619	0	0	0	1	1
IDH1_R132Q	63	73	15	11	AIKKHNVGVKC			10	1196.69	R132Q Ca ICT NADP	0.5	1197.52	0.004162	0.183552	0.023131	1.76801	0.003814	0.34632452830188676	0.0436434	3.4632452830188676	0.53	1
IDH1_R132Q	63	73	15	11	AIKKHNVGVKC			10	1196.69	R132Q Ca ICT NADP	1	1197.58	0.085263	0.243524	0.088247	1.76979	0.000905	0.47749803921568623	0.17303333333333334	4.774980392156862	0.51	1
IDH1_R132Q	63	73	15	11	AIKKHNVGVKC			10	1196.69	R132Q Ca ICT NADP	2	1197.55	0.006162	0.211084	0.023573	1.75832	0.004641	0.4588782608695652	0.0512457	4.588782608695652	0.46	1
IDH1_R132Q	63	73	15	11	AIKKHNVGVKC			10	1196.69	R132Q Ca ICT NADP	5	1197.65	0.062522	0.305436	0.066534	1.75272	0.006459	0.663991	0.1446391304347826	6.63991	0.46	1
IDH1_R132Q	63	73	15	11	AIKKHNVGVKC			10	1196.69	R132Q ICT NADP	0	1197.35	0.006263	0	0	1.76722	0.00097	0	0	0	1	1
IDH1_R132Q	63	73	15	11	AIKKHNVGVKC			10	1196.69	R132Q ICT NADP	0.5	1197.53	0.020293	0.170791	0.021237	1.77177	0.002866	0.32224716981132073	0.0400698	3.2224716981132073	0.53	1
IDH1_R132Q	63	73	15	11	AIKKHNVGVKC			10	1196.69	R132Q ICT NADP	1	1197.62	0.021921	0.263964	0.022798	1.77392	0.002036	0.5175764705882352	0.044701960784313724	5.175764705882352	0.51	1
IDH1_R132Q	63	73	15	11	AIKKHNVGVKC			10	1196.69	R132Q ICT NADP	2	1197.6	0.034866	0.2456	0.035424	1.76596	0.004358	0.5339130434782609	0.0770087	5.339130434782609	0.46	1
IDH1_R132Q	63	73	15	11	AIKKHNVGVKC			10	1196.69	R132Q ICT NADP	5	1197.68	0.011471	0.325034	0.01307	1.76676	0.003649	0.706596	0.028413043478260867	7.065956521739129	0.46	1
IDH1_R132Q	63	85	16	23	AIKKHNVGVKCATITPDEKRVEE			21	2565.38	R132Q AKG NADPH	0	2566.93	0.054014	0	0	2.52298	0.005214	0	0	0	1	1
IDH1_R132Q	63	85	16	23	AIKKHNVGVKCATITPDEKRVEE			21	2565.38	R132Q AKG NADPH	0.5	2569.47	0.056758	2.53971	0.078352	2.52933	0.002727	4.791907547169811	0.14783396226415094	22.81860736747529	0.53	1
IDH1_R132Q	63	85	16	23	AIKKHNVGVKCATITPDEKRVEE			21	2565.38	R132Q AKG NADPH	1	2569.85	0.139673	2.91761	0.149753	2.51686	0.014315	5.720798039215686	0.2936333333333333	27.2419	0.51	1
IDH1_R132Q	63	85	16	23	AIKKHNVGVKCATITPDEKRVEE			21	2565.38	R132Q AKG NADPH	2	2570.2	0.122272	3.2693	0.133671	2.52972	0.011463	7.107171739130435	0.2905891304347826	33.843674948240164	0.46	1
IDH1_R132Q	63	85	16	23	AIKKHNVGVKCATITPDEKRVEE			21	2565.38	R132Q AKG NADPH	5	2570.45	0.149917	3.52642	0.15935	2.52699	0.012713	7.666121739130435	0.34641304347826085	36.50534161490683	0.46	1
IDH1_R132Q	63	85	16	23	AIKKHNVGVKCATITPDEKRVEE			21	2565.38	R132Q Apo	0	2567.05	0.030314	0	0	2.52579	0.001773	0	0	0	1	1
IDH1_R132Q	63	85	16	23	AIKKHNVGVKCATITPDEKRVEE			21	2565.38	R132Q Apo	0.5	2571.55	0.12998	4.50697	0.133468	2.53506	0.0023	8.503720754716982	0.2518264150943396	40.49390835579515	0.53	1
IDH1_R132Q	63	85	16	23	AIKKHNVGVKCATITPDEKRVEE			21	2565.38	R132Q Apo	1	2571.77	0.109477	4.71975	0.113596	2.53446	0.003574	9.254413725490195	0.22273725490196078	44.06863678804855	0.51	1
IDH1_R132Q	63	85	16	23	AIKKHNVGVKCATITPDEKRVEE			21	2565.38	R132Q Apo	2	2571.9	0.069551	4.84758	0.07587	2.53353	0.004279	10.538226086956522	0.16493478260869565	50.182028985507245	0.46	1
IDH1_R132Q	63	85	16	23	AIKKHNVGVKCATITPDEKRVEE			21	2565.38	R132Q Apo	5	2571.99	0.100123	4.94517	0.104612	2.52512	0.006544	10.750373913043479	0.22741739130434782	51.192256728778474	0.46	1
IDH1_R132Q	63	85	16	23	AIKKHNVGVKCATITPDEKRVEE			21	2565.38	R132Q Ca AKG NADPH	0	2567.01	0.022818	0	0	2.51174	0.004641	0	0	0	1	1
IDH1_R132Q	63	85	16	23	AIKKHNVGVKCATITPDEKRVEE			21	2565.38	R132Q Ca AKG NADPH	0.5	2569.72	0.068766	2.71543	0.072453	2.53462	0.004332	5.123454716981132	0.13670377358490565	24.397403414195868	0.53	1
IDH1_R132Q	63	85	16	23	AIKKHNVGVKCATITPDEKRVEE			21	2565.38	R132Q Ca AKG NADPH	1	2570.08	0.019442	3.07903	0.029978	2.53883	0.001158	6.03732	0.058780392156862746	28.7491	0.51	1
IDH1_R132Q	63	85	16	23	AIKKHNVGVKCATITPDEKRVEE			21	2565.38	R132Q Ca AKG NADPH	2	2570.46	0.037163	3.45884	0.043609	2.5369	0.002313	7.519206521739131	0.0948022	35.80574534161491	0.46	1
IDH1_R132Q	63	85	16	23	AIKKHNVGVKCATITPDEKRVEE			21	2565.38	R132Q Ca AKG NADPH	5	2570.78	0.123175	3.77538	0.125271	2.53033	0.010236	8.207352173913042	0.2723282608695652	39.08262939958592	0.46	1
IDH1_R132Q	63	85	16	23	AIKKHNVGVKCATITPDEKRVEE			21	2565.38	R132Q Ca ICT NADP	0	2566.96	0.031508	0	0	2.51457	0.003456	0	0	0	1	1
IDH1_R132Q	63	85	16	23	AIKKHNVGVKCATITPDEKRVEE			21	2565.38	R132Q Ca ICT NADP	0.5	2570.4	0.057936	3.44202	0.06595	2.53245	0.003802	6.4943679245283015	0.12443396226415093	30.925561545372865	0.53	1
IDH1_R132Q	63	85	16	23	AIKKHNVGVKCATITPDEKRVEE			21	2565.38	R132Q Ca ICT NADP	1	2570.86	0.042477	3.90324	0.052887	2.53347	0.002184	7.653419607843137	0.1037	36.44485527544351	0.51	1
IDH1_R132Q	63	85	16	23	AIKKHNVGVKCATITPDEKRVEE			21	2565.38	R132Q Ca ICT NADP	2	2571.09	0.013704	4.13515	0.034359	2.52384	0.002164	8.989452173913044	0.0746935	42.80691511387163	0.46	1
IDH1_R132Q	63	85	16	23	AIKKHNVGVKCATITPDEKRVEE			21	2565.38	R132Q Ca ICT NADP	5	2571.34	0.051985	4.38569	0.060788	2.50833	0.017316	9.534115217391303	0.13214782608695652	45.4005	0.46	1
IDH1_R132Q	63	85	16	23	AIKKHNVGVKCATITPDEKRVEE			21	2565.38	R132Q ICT NADP	0	2567	0.045453	0	0	2.52377	0.004777	0	0	0	1	1
IDH1_R132Q	63	85	16	23	AIKKHNVGVKCATITPDEKRVEE			21	2565.38	R132Q ICT NADP	0.5	2569.96	0.0161	2.95177	0.04822	2.53183	0.00417	5.56937	0.0909811	26.520826594788854	0.53	1
IDH1_R132Q	63	85	16	23	AIKKHNVGVKCATITPDEKRVEE			21	2565.38	R132Q ICT NADP	1	2570.41	0.056219	3.40919	0.072295	2.53631	0.002121	6.684692156862745	0.1417549019607843	31.83186741363212	0.51	1
IDH1_R132Q	63	85	16	23	AIKKHNVGVKCATITPDEKRVEE			21	2565.38	R132Q ICT NADP	2	2570.69	0.133	3.68921	0.140553	2.5348	0.006625	8.020017391304346	0.30555	38.190559006211174	0.46	1
IDH1_R132Q	63	85	16	23	AIKKHNVGVKCATITPDEKRVEE			21	2565.38	R132Q ICT NADP	5	2571.21	0.099488	4.20576	0.109379	2.53431	0.002793	9.14295	0.23778043478260869	43.53785714285714	0.46	1
IDH1_R132Q	74	85	17	12	ATITPDEKRVEE			10	1387.71	R132Q AKG NADPH	0	1388.45	0.052995	0	0	2.52378	0.03629	0	0	0	1	1
IDH1_R132Q	74	85	17	12	ATITPDEKRVEE			10	1387.71	R132Q AKG NADPH	0.5	1390.55	0.263502	2.10455	0.268778	2.58585	0.004235	3.970852830188679	0.5071283018867925	39.708528301886794	0.53	1
IDH1_R132Q	74	85	17	12	ATITPDEKRVEE			10	1387.71	R132Q AKG NADPH	1	1390.87	0.206629	2.4249	0.213316	2.49402	0.039675	4.7547137254901966	0.4182666666666667	47.54713725490197	0.51	1
IDH1_R132Q	74	85	17	12	ATITPDEKRVEE			10	1387.71	R132Q AKG NADPH	2	1391.09	0.05042	2.64715	0.073148	2.52983	0.01127	5.754673913043478	0.15901739130434783	57.54673913043477	0.46	1
IDH1_R132Q	74	85	17	12	ATITPDEKRVEE			10	1387.71	R132Q AKG NADPH	5	1390.9	0.294554	2.45467	0.299284	2.58737	0.009701	5.336232608695652	0.6506173913043478	53.36232608695652	0.46	1
IDH1_R132Q	74	85	17	12	ATITPDEKRVEE			10	1387.71	R132Q Apo	0	1388.45	0.025102	0	0	2.45138	0.065031	0	0	0	1	1
IDH1_R132Q	74	85	17	12	ATITPDEKRVEE			10	1387.71	R132Q Apo	0.5	1392.15	0.078096	3.70295	0.082031	2.52944	0.020594	6.986688679245283	0.1547754716981132	69.86688679245283	0.53	1
IDH1_R132Q	74	85	17	12	ATITPDEKRVEE			10	1387.71	R132Q Apo	1	1392.53	0.040661	4.08466	0.047785	2.53754	0.01	8.009143137254902	0.0936961	80.09143137254902	0.51	1
IDH1_R132Q	74	85	17	12	ATITPDEKRVEE			10	1387.71	R132Q Apo	2	1392.69	0.054036	4.24347	0.059582	2.54979	0.020406	9.224939130434782	0.12952608695652174	92.24939130434781	0.46	1
IDH1_R132Q	74	85	17	12	ATITPDEKRVEE			10	1387.71	R132Q Apo	5	1392.75	0.031911	4.30246	0.040601	2.54221	0.024472	9.35318	0.088263	93.5318	0.46	1
IDH1_R132Q	74	85	17	12	ATITPDEKRVEE			10	1387.71	R132Q Ca AKG NADPH	0	1388.38	0.013703	0	0	2.58394	0.00185	0	0	0	1	1
IDH1_R132Q	74	85	17	12	ATITPDEKRVEE			10	1387.71	R132Q Ca AKG NADPH	0.5	1390.74	0.08413	2.3581	0.085239	2.47525	0.050174	4.449243396226415	0.16082830188679242	44.49243396226416	0.53	1
IDH1_R132Q	74	85	17	12	ATITPDEKRVEE			10	1387.71	R132Q Ca AKG NADPH	1	1391.04	0.043774	2.65652	0.045868	2.49999	0.044069	5.20887	0.0899373	52.0887	0.51	1
IDH1_R132Q	74	85	17	12	ATITPDEKRVEE			10	1387.71	R132Q Ca AKG NADPH	2	1391.29	0.108789	2.90513	0.109648	2.48276	0.042858	6.3155	0.23836521739130434	63.15500000000001	0.46	1
IDH1_R132Q	74	85	17	12	ATITPDEKRVEE			10	1387.71	R132Q Ca AKG NADPH	5	1391.24	0.104395	2.86008	0.105291	2.59186	0.002642	6.217565217391304	0.22889347826086956	62.17565217391303	0.46	1
IDH1_R132Q	74	85	17	12	ATITPDEKRVEE			10	1387.71	R132Q Ca ICT NADP	0	1388.49	0.007114	0	0	2.54085	0.005826	0	0	0	1	1
IDH1_R132Q	74	85	17	12	ATITPDEKRVEE			10	1387.71	R132Q Ca ICT NADP	0.5	1391.13	0.021402	2.64277	0.022553	2.49602	0.006938	4.986366037735849	0.042552830188679246	49.86366037735849	0.53	1
IDH1_R132Q	74	85	17	12	ATITPDEKRVEE			10	1387.71	R132Q Ca ICT NADP	1	1391.3	0.051993	2.81075	0.052478	2.50031	0.015911	5.51128	0.10289803921568627	55.1128	0.51	1
IDH1_R132Q	74	85	17	12	ATITPDEKRVEE			10	1387.71	R132Q Ca ICT NADP	2	1391.3	0.01451	2.81233	0.01616	2.46436	0.040282	6.113754347826086	0.035130434782608695	61.13754347826086	0.46	1
IDH1_R132Q	74	85	17	12	ATITPDEKRVEE			10	1387.71	R132Q Ca ICT NADP	5	1391.54	0.021929	3.05212	0.023054	2.44342	0.032353	6.635036956521739	0.0501174	66.35036956521738	0.46	1
IDH1_R132Q	74	85	17	12	ATITPDEKRVEE			10	1387.71	R132Q ICT NADP	0	1388.45	0.018306	0	0	2.56556	0.017508	0	0	0	1	1
IDH1_R132Q	74	85	17	12	ATITPDEKRVEE			10	1387.71	R132Q ICT NADP	0.5	1390.92	0.005803	2.46951	0.019204	2.57884	0.006242	4.659450943396226	0.036234	46.59450943396226	0.53	1
IDH1_R132Q	74	85	17	12	ATITPDEKRVEE			10	1387.71	R132Q ICT NADP	1	1391.27	0.099341	2.82086	0.101014	2.57367	0.00769	5.531105882352941	0.19806666666666667	55.311058823529414	0.51	1
IDH1_R132Q	74	85	17	12	ATITPDEKRVEE			10	1387.71	R132Q ICT NADP	2	1391.3	0.072171	2.85055	0.074456	2.53753	0.018269	6.196841304347826	0.16186086956521736	61.968413043478265	0.46	1
IDH1_R132Q	74	85	17	12	ATITPDEKRVEE			10	1387.71	R132Q ICT NADP	5	1391.56	0.042894	3.11123	0.046637	2.51376	0.020785	6.763545652173913	0.10138478260869564	67.63545652173913	0.46	1
IDH1_R132Q	86	108	18	23	FKLKQMWKSPNGTIRNILGGTVF			21	2635.45	R132Q AKG NADPH	0	2637.01	0.058808	0	0	4.68903	0.009752	0	0	0	1	1
IDH1_R132Q	86	108	18	23	FKLKQMWKSPNGTIRNILGGTVF			21	2635.45	R132Q AKG NADPH	0.5	2639.85	0.088705	2.83599	0.106428	4.6872	0.017712	5.350916981132076	0.2008075471698113	25.480557053009882	0.53	1
IDH1_R132Q	86	108	18	23	FKLKQMWKSPNGTIRNILGGTVF			21	2635.45	R132Q AKG NADPH	1	2640.39	0.276887	3.38087	0.283063	4.68023	0.017952	6.629150980392156	0.5550254901960784	31.56738562091503	0.51	1
IDH1_R132Q	86	108	18	23	FKLKQMWKSPNGTIRNILGGTVF			21	2635.45	R132Q AKG NADPH	2	2641.14	0.164215	4.12947	0.174427	4.68906	0.017347	8.977104347826087	0.3791891304347826	42.74811594202899	0.46	1
IDH1_R132Q	86	108	18	23	FKLKQMWKSPNGTIRNILGGTVF			21	2635.45	R132Q AKG NADPH	5	2642.04	0.523074	5.02532	0.526369	4.67575	0.020974	10.9246	1.1442804347826085	52.02190476190476	0.46	1
IDH1_R132Q	86	108	18	23	FKLKQMWKSPNGTIRNILGGTVF			21	2635.45	R132Q Apo	0	2637.17	0.019583	0	0	4.67038	0.007626	0	0	0	1	1
IDH1_R132Q	86	108	18	23	FKLKQMWKSPNGTIRNILGGTVF			21	2635.45	R132Q Apo	0.5	2642.96	0.045547	5.79483	0.049578	4.68363	0.003434	10.933632075471698	0.0935434	52.06491464510332	0.53	1
IDH1_R132Q	86	108	18	23	FKLKQMWKSPNGTIRNILGGTVF			21	2635.45	R132Q Apo	1	2644	0.101895	6.83417	0.10376	4.68774	0.002421	13.400325490196078	0.20345098039215687	63.81107376283847	0.51	1
IDH1_R132Q	86	108	18	23	FKLKQMWKSPNGTIRNILGGTVF			21	2635.45	R132Q Apo	2	2644.59	0.064331	7.41862	0.067246	4.6822	0.002739	16.127426086956522	0.14618695652173913	76.79726708074534	0.46	1
IDH1_R132Q	86	108	18	23	FKLKQMWKSPNGTIRNILGGTVF			21	2635.45	R132Q Apo	5	2645.5	0.097301	8.3344	0.099253	4.6758	0.003365	18.118254347826085	0.2157673913043478	86.2774	0.46	1
IDH1_R132Q	86	108	18	23	FKLKQMWKSPNGTIRNILGGTVF			21	2635.45	R132Q Ca AKG NADPH	0	2637.18	0.044965	0	0	4.68357	0.003853	0	0	0	1	1
IDH1_R132Q	86	108	18	23	FKLKQMWKSPNGTIRNILGGTVF			21	2635.45	R132Q Ca AKG NADPH	0.5	2639.83	0.05054	2.65586	0.067647	4.69787	0.008983	5.011062264150944	0.12763584905660377	23.86220125786164	0.53	1
IDH1_R132Q	86	108	18	23	FKLKQMWKSPNGTIRNILGGTVF			21	2635.45	R132Q Ca AKG NADPH	1	2640.31	0.011163	3.12888	0.04633	4.69941	0.006877	6.135056862745098	0.0908431	29.21455648926237	0.51	1
IDH1_R132Q	86	108	18	23	FKLKQMWKSPNGTIRNILGGTVF			21	2635.45	R132Q Ca AKG NADPH	2	2640.75	0.084588	3.56834	0.095796	4.69598	0.005521	7.75726	0.2082521739130435	36.93931677018633	0.46	1
IDH1_R132Q	86	108	18	23	FKLKQMWKSPNGTIRNILGGTVF			21	2635.45	R132Q Ca AKG NADPH	5	2641.57	0.27775	4.39663	0.281366	4.69212	0.0063	9.557884782608694	0.6116652173913043	45.5137	0.46	1
IDH1_R132Q	86	108	18	23	FKLKQMWKSPNGTIRNILGGTVF			21	2635.45	R132Q Ca ICT NADP	0	2637.05	0.039461	0	0	4.67996	0.007613	0	0	0	1	1
IDH1_R132Q	86	108	18	23	FKLKQMWKSPNGTIRNILGGTVF			21	2635.45	R132Q Ca ICT NADP	0.5	2641.29	0.067277	4.24026	0.077995	4.69053	0.005132	8.000484905660377	0.14716037735849055	38.09754716981132	0.53	1
IDH1_R132Q	86	108	18	23	FKLKQMWKSPNGTIRNILGGTVF			21	2635.45	R132Q Ca ICT NADP	1	2642.21	0.150973	5.15965	0.156045	4.69142	0.004647	10.116950980392158	0.3059705882352941	48.17595704948647	0.51	1
IDH1_R132Q	86	108	18	23	FKLKQMWKSPNGTIRNILGGTVF			21	2635.45	R132Q Ca ICT NADP	2	2643	0.012037	5.94212	0.041256	4.67966	0.007219	12.917647826086956	0.089687	61.51260869565217	0.46	1
IDH1_R132Q	86	108	18	23	FKLKQMWKSPNGTIRNILGGTVF			21	2635.45	R132Q Ca ICT NADP	5	2643.66	0.073775	6.6094	0.083665	4.66678	0.015687	14.36826304347826	0.1818804347826087	68.42030020703933	0.46	1
IDH1_R132Q	86	108	18	23	FKLKQMWKSPNGTIRNILGGTVF			21	2635.45	R132Q ICT NADP	0	2637.04	0.056201	0	0	4.67646	0.00537	0	0	0	1	1
IDH1_R132Q	86	108	18	23	FKLKQMWKSPNGTIRNILGGTVF			21	2635.45	R132Q ICT NADP	0.5	2640.89	0.079309	3.84748	0.097203	4.69769	0.006415	7.259394339622641	0.1834018867924528	34.568544474393526	0.53	1
IDH1_R132Q	86	108	18	23	FKLKQMWKSPNGTIRNILGGTVF			21	2635.45	R132Q ICT NADP	1	2641.9	0.036109	4.85601	0.066802	4.69208	0.012397	9.52158	0.1309843137254902	45.3409	0.51	1
IDH1_R132Q	86	108	18	23	FKLKQMWKSPNGTIRNILGGTVF			21	2635.45	R132Q ICT NADP	2	2642.54	0.185433	5.49812	0.193763	4.68997	0.006671	11.952426086956521	0.4212239130434782	56.916314699792956	0.46	1
IDH1_R132Q	86	108	18	23	FKLKQMWKSPNGTIRNILGGTVF			21	2635.45	R132Q ICT NADP	5	2643.62	0.070332	6.57534	0.090029	4.68693	0.00927	14.294226086956522	0.19571521739130435	68.06774327122153	0.46	1
IDH1_R132Q	87	108	19	22	KLKQMWKSPNGTIRNILGGTVF			20	2488.39	R132Q AKG NADPH	0	2489.79	0.014064	0	0	4.4977	0.003823	0	0	0	1	1
IDH1_R132Q	87	108	19	22	KLKQMWKSPNGTIRNILGGTVF			20	2488.39	R132Q AKG NADPH	0.5	2492.34	0.024847	2.54618	0.028551	4.51009	0.012686	4.804107547169811	0.0538698	24.020537735849054	0.53	1
IDH1_R132Q	87	108	19	22	KLKQMWKSPNGTIRNILGGTVF			20	2488.39	R132Q AKG NADPH	1	2492.85	0.220956	3.05611	0.221403	4.50528	0.012739	5.992366666666666	0.4341235294117647	29.96183333333333	0.51	1
IDH1_R132Q	87	108	19	22	KLKQMWKSPNGTIRNILGGTVF			20	2488.39	R132Q AKG NADPH	2	2493.56	0.155721	3.76952	0.156355	4.50275	0.00874	8.194617391304348	0.33990217391304345	40.97308695652174	0.46	1
IDH1_R132Q	87	108	19	22	KLKQMWKSPNGTIRNILGGTVF			20	2488.39	R132Q AKG NADPH	5	2494.39	0.512216	4.59873	0.512409	4.49998	0.014014	9.997245652173913	1.113932608695652	49.98622826086957	0.46	1
IDH1_R132Q	87	108	19	22	KLKQMWKSPNGTIRNILGGTVF			20	2488.39	R132Q Apo	0	2489.92	0.02781	0	0	4.49396	0.004079	0	0	0	1	1
IDH1_R132Q	87	108	19	22	KLKQMWKSPNGTIRNILGGTVF			20	2488.39	R132Q Apo	0.5	2494.83	0.063184	4.91657	0.069034	4.50838	0.00363	9.276543396226414	0.13025283018867923	46.38271698113206	0.53	1
IDH1_R132Q	87	108	19	22	KLKQMWKSPNGTIRNILGGTVF			20	2488.39	R132Q Apo	1	2495.65	0.088979	5.73072	0.093223	4.51151	0.004172	11.236711764705882	0.18279019607843136	56.18355882352941	0.51	1
IDH1_R132Q	87	108	19	22	KLKQMWKSPNGTIRNILGGTVF			20	2488.39	R132Q Apo	2	2496.18	0.045136	6.26271	0.053016	4.50888	0.001828	13.614589130434783	0.11525217391304347	68.07294565217393	0.46	1
IDH1_R132Q	87	108	19	22	KLKQMWKSPNGTIRNILGGTVF			20	2488.39	R132Q Apo	5	2497.3	0.080766	7.38636	0.08542	4.50373	0.001376	16.057310869565217	0.18569565217391304	80.28655434782608	0.46	1
IDH1_R132Q	87	108	19	22	KLKQMWKSPNGTIRNILGGTVF			20	2488.39	R132Q Ca AKG NADPH	0	2489.88	0.073915	0	0	4.49667	0.003363	0	0	0	1	1
IDH1_R132Q	87	108	19	22	KLKQMWKSPNGTIRNILGGTVF			20	2488.39	R132Q Ca AKG NADPH	0.5	2492.32	0.062124	2.43868	0.096554	4.51336	0.005227	4.601281132075472	0.18217735849056604	23.006405660377357	0.53	1
IDH1_R132Q	87	108	19	22	KLKQMWKSPNGTIRNILGGTVF			20	2488.39	R132Q Ca AKG NADPH	1	2492.7	0.078036	2.81887	0.107485	4.51077	0.002438	5.527186274509805	0.2107549019607843	27.63593137254902	0.51	1
IDH1_R132Q	87	108	19	22	KLKQMWKSPNGTIRNILGGTVF			20	2488.39	R132Q Ca AKG NADPH	2	2493.18	0.063446	3.29877	0.09741	4.51169	0.005973	7.171239130434783	0.21176086956521736	35.856195652173916	0.46	1
IDH1_R132Q	87	108	19	22	KLKQMWKSPNGTIRNILGGTVF			20	2488.39	R132Q Ca AKG NADPH	5	2493.85	0.247283	3.96485	0.258093	4.50547	0.007143	8.619234782608695	0.5610717391304348	43.09617391304347	0.46	1
IDH1_R132Q	87	108	19	22	KLKQMWKSPNGTIRNILGGTVF			20	2488.39	R132Q Ca ICT NADP	0	2489.82	0.024242	0	0	4.49852	0.006099	0	0	0	1	1
IDH1_R132Q	87	108	19	22	KLKQMWKSPNGTIRNILGGTVF			20	2488.39	R132Q Ca ICT NADP	0.5	2493.66	0.083933	3.83178	0.087364	4.51117	0.004541	7.229777358490566	0.1648377358490566	36.14888679245283	0.53	1
IDH1_R132Q	87	108	19	22	KLKQMWKSPNGTIRNILGGTVF			20	2488.39	R132Q Ca ICT NADP	1	2494.52	0.089416	4.69934	0.092644	4.51094	0.004006	9.214398039215686	0.18165490196078432	46.071990196078424	0.51	1
IDH1_R132Q	87	108	19	22	KLKQMWKSPNGTIRNILGGTVF			20	2488.39	R132Q Ca ICT NADP	2	2495.13	0.059531	5.30384	0.064278	4.49884	0.003066	11.530095652173912	0.13973478260869565	57.65047826086956	0.46	1
IDH1_R132Q	87	108	19	22	KLKQMWKSPNGTIRNILGGTVF			20	2488.39	R132Q Ca ICT NADP	5	2495.95	0.197328	6.12308	0.198812	4.48603	0.013039	13.311041304347825	0.4322	66.55520652173912	0.46	1
IDH1_R132Q	87	108	19	22	KLKQMWKSPNGTIRNILGGTVF			20	2488.39	R132Q ICT NADP	0	2489.78	0.038049	0	0	4.49645	0.004813	0	0	0	1	1
IDH1_R132Q	87	108	19	22	KLKQMWKSPNGTIRNILGGTVF			20	2488.39	R132Q ICT NADP	0.5	2493.36	0.062092	3.57229	0.072823	4.51162	0.003088	6.740177358490565	0.13740188679245283	33.70088679245283	0.53	1
IDH1_R132Q	87	108	19	22	KLKQMWKSPNGTIRNILGGTVF			20	2488.39	R132Q ICT NADP	1	2494.21	0.042316	4.426	0.056907	4.51314	0.00346	8.678435294117648	0.11158235294117647	43.39217647058824	0.51	1
IDH1_R132Q	87	108	19	22	KLKQMWKSPNGTIRNILGGTVF			20	2488.39	R132Q ICT NADP	2	2494.82	0.177157	5.04111	0.181197	4.50826	0.001863	10.958941304347826	0.39390652173913043	54.79470652173914	0.46	1
IDH1_R132Q	87	108	19	22	KLKQMWKSPNGTIRNILGGTVF			20	2488.39	R132Q ICT NADP	5	2495.95	0.043654	6.16686	0.057909	4.50756	0.007257	13.406221739130434	0.12588913043478261	67.03110869565216	0.46	1
IDH1_R132Q	101	123	20	23	NILGGTVFREAIICKNIPRLVSG			21	2470.4	R132Q AKG NADPH	0	2471.8	0.039261	0	0	4.69182	0.009962	0	0	0	1	1
IDH1_R132Q	101	123	20	23	NILGGTVFREAIICKNIPRLVSG			21	2470.4	R132Q AKG NADPH	0.5	2474.64	0.006832	2.84291	0.039851	4.6901	0.015605	5.3639735849056605	0.0751906	25.542731356693622	0.53	1
IDH1_R132Q	101	123	20	23	NILGGTVFREAIICKNIPRLVSG			21	2470.4	R132Q AKG NADPH	1	2475.18	0.236776	3.38009	0.240009	4.68282	0.017055	6.6276294117647065	0.47060588235294115	31.560140056022412	0.51	1
IDH1_R132Q	101	123	20	23	NILGGTVFREAIICKNIPRLVSG			21	2470.4	R132Q AKG NADPH	2	2475.71	0.151662	3.91142	0.156662	4.69405	0.015938	8.503084782608695	0.3405695652173913	40.490879917184266	0.46	1
IDH1_R132Q	101	123	20	23	NILGGTVFREAIICKNIPRLVSG			21	2470.4	R132Q AKG NADPH	5	2476.5	0.483985	4.69579	0.485575	4.6796	0.019852	10.208241304347824	1.0555978260869565	48.61067287784678	0.46	1
IDH1_R132Q	101	123	20	23	NILGGTVFREAIICKNIPRLVSG			21	2470.4	R132Q Apo	0	2471.93	0.013348	0	0	4.67341	0.007177	0	0	0	1	1
IDH1_R132Q	101	123	20	23	NILGGTVFREAIICKNIPRLVSG			21	2470.4	R132Q Apo	0.5	2477.31	0.008898	5.38129	0.016042	4.68812	0.005014	10.153381132075472	0.030267924528301886	48.34943396226416	0.53	1
IDH1_R132Q	101	123	20	23	NILGGTVFREAIICKNIPRLVSG			21	2470.4	R132Q Apo	1	2478.13	0.015204	6.20489	0.020232	4.69334	0.00271	12.166445098039215	0.0396706	57.93545284780579	0.51	1
IDH1_R132Q	101	123	20	23	NILGGTVFREAIICKNIPRLVSG			21	2470.4	R132Q Apo	2	2478.64	0.054008	6.71619	0.055633	4.68957	0.002893	14.60041956521739	0.12094130434782609	69.52580745341615	0.46	1
IDH1_R132Q	101	123	20	23	NILGGTVFREAIICKNIPRLVSG			21	2470.4	R132Q Apo	5	2479.43	0.034568	7.50399	0.037056	4.68437	0.000854	16.31303260869565	0.0805565	77.68110766045547	0.46	1
IDH1_R132Q	101	123	20	23	NILGGTVFREAIICKNIPRLVSG			21	2470.4	R132Q Ca AKG NADPH	0	2471.9	0.033597	0	0	4.68391	0.003599	0	0	0	1	1
IDH1_R132Q	101	123	20	23	NILGGTVFREAIICKNIPRLVSG			21	2470.4	R132Q Ca AKG NADPH	0.5	2474.68	0.08103	2.77474	0.087719	4.70146	0.008169	5.235362264150943	0.1655075471698113	24.93029649595687	0.53	1
IDH1_R132Q	101	123	20	23	NILGGTVFREAIICKNIPRLVSG			21	2470.4	R132Q Ca AKG NADPH	1	2475.09	0.041368	3.18842	0.053292	4.7041	0.005256	6.251803921568627	0.10449411764705882	29.770494864612512	0.51	1
IDH1_R132Q	101	123	20	23	NILGGTVFREAIICKNIPRLVSG			21	2470.4	R132Q Ca AKG NADPH	2	2475.56	0.069215	3.65669	0.076938	4.70176	0.00369	7.949328260869565	0.16725652173913044	37.85394409937888	0.46	1
IDH1_R132Q	101	123	20	23	NILGGTVFREAIICKNIPRLVSG			21	2470.4	R132Q Ca AKG NADPH	5	2476.29	0.308637	4.39029	0.31046	4.69725	0.008158	9.54411	0.6749130434782609	45.448157349896476	0.46	1
IDH1_R132Q	101	123	20	23	NILGGTVFREAIICKNIPRLVSG			21	2470.4	R132Q Ca ICT NADP	0	2471.81	0.035047	0	0	4.68217	0.006001	0	0	0	1	1
IDH1_R132Q	101	123	20	23	NILGGTVFREAIICKNIPRLVSG			21	2470.4	R132Q Ca ICT NADP	0.5	2476.06	0.059205	4.24464	0.068801	4.69342	0.005433	8.00876	0.1298132075471698	38.13695417789757	0.53	1
IDH1_R132Q	101	123	20	23	NILGGTVFREAIICKNIPRLVSG			21	2470.4	R132Q Ca ICT NADP	1	2476.96	0.066611	5.14315	0.075268	4.69611	0.003031	10.084611764705881	0.1475843137254902	48.02196078431372	0.51	1
IDH1_R132Q	101	123	20	23	NILGGTVFREAIICKNIPRLVSG			21	2470.4	R132Q Ca ICT NADP	2	2477.69	0.03645	5.88281	0.050566	4.68214	0.006444	12.788723913043476	0.10992608695652173	60.898685300207035	0.46	1
IDH1_R132Q	101	123	20	23	NILGGTVFREAIICKNIPRLVSG			21	2470.4	R132Q Ca ICT NADP	5	2478.23	0.081583	6.41491	0.088792	4.66922	0.015638	13.945463043478261	0.1930260869565217	66.40696687370601	0.46	1
IDH1_R132Q	101	123	20	23	NILGGTVFREAIICKNIPRLVSG			21	2470.4	R132Q ICT NADP	0	2471.8	0.009246	0	0	4.67629	0.00435	0	0	0	1	1
IDH1_R132Q	101	123	20	23	NILGGTVFREAIICKNIPRLVSG			21	2470.4	R132Q ICT NADP	0.5	2475.58	0.106316	3.7785	0.106718	4.69952	0.006114	7.129239622641509	0.20135471698113205	33.94876010781671	0.53	1
IDH1_R132Q	101	123	20	23	NILGGTVFREAIICKNIPRLVSG			21	2470.4	R132Q ICT NADP	1	2476.54	0.036823	4.73955	0.037966	4.6955	0.011138	9.293229411764706	0.0744431	44.25347338935574	0.51	1
IDH1_R132Q	101	123	20	23	NILGGTVFREAIICKNIPRLVSG			21	2470.4	R132Q ICT NADP	2	2477.05	0.165986	5.25051	0.166243	4.69463	0.005426	11.4141	0.36139782608695653	54.353095238095236	0.46	1
IDH1_R132Q	101	123	20	23	NILGGTVFREAIICKNIPRLVSG			21	2470.4	R132Q ICT NADP	5	2478.17	0.08573	6.36929	0.086227	4.69358	0.009117	13.846280434782608	0.18744999999999998	65.93466873706004	0.46	1
IDH1_R132Q	109	120	21	12	REAIICKNIPRL			10	1425.84	R132Q AKG NADPH	0	1426.67	0.020124	0	0	3.69964	0.008037	0	0	0	1	1
IDH1_R132Q	109	120	21	12	REAIICKNIPRL			10	1425.84	R132Q AKG NADPH	0.5	1428.25	0.041886	1.57561	0.046469	3.72525	0.002995	2.972852830188679	0.0876774	29.72852830188679	0.53	1
IDH1_R132Q	109	120	21	12	REAIICKNIPRL			10	1425.84	R132Q AKG NADPH	1	1428.75	0.153758	2.07556	0.155069	3.70873	0.015672	4.069723529411765	0.3040568627450981	40.697235294117654	0.51	1
IDH1_R132Q	109	120	21	12	REAIICKNIPRL			10	1425.84	R132Q AKG NADPH	2	1429.17	0.023188	2.49964	0.030703	3.70874	0.011044	5.434004347826087	0.0667457	54.34004347826087	0.46	1
IDH1_R132Q	109	120	21	12	REAIICKNIPRL			10	1425.84	R132Q AKG NADPH	5	1429.45	0.237513	2.77545	0.238364	3.70951	0.012394	6.0335913043478255	0.5181826086956521	60.33591304347825	0.46	1
IDH1_R132Q	109	120	21	12	REAIICKNIPRL			10	1425.84	R132Q Apo	0	1426.72	0.007119	0	0	3.70946	0.003247	0	0	0	1	1
IDH1_R132Q	109	120	21	12	REAIICKNIPRL			10	1425.84	R132Q Apo	0.5	1428.68	0.040972	1.96388	0.041586	3.72653	0.002207	3.705441509433962	0.0784642	37.05441509433962	0.53	1
IDH1_R132Q	109	120	21	12	REAIICKNIPRL			10	1425.84	R132Q Apo	1	1429.16	0.076124	2.44237	0.076456	3.72927	0.001202	4.788958823529411	0.14991372549019608	47.88958823529411	0.51	1
IDH1_R132Q	109	120	21	12	REAIICKNIPRL			10	1425.84	R132Q Apo	2	1429.4	0.02256	2.68184	0.023656	3.72986	0.001492	5.83009	0.0514261	58.30093478260869	0.46	1
IDH1_R132Q	109	120	21	12	REAIICKNIPRL			10	1425.84	R132Q Apo	5	1429.78	0.053639	3.06404	0.05411	3.73038	0.001433	6.660954347826087	0.11763043478260869	66.60954347826087	0.46	1
IDH1_R132Q	109	120	21	12	REAIICKNIPRL			10	1425.84	R132Q Ca AKG NADPH	0	1426.69	0.017068	0	0	3.70163	0.008769	0	0	0	1	1
IDH1_R132Q	109	120	21	12	REAIICKNIPRL			10	1425.84	R132Q Ca AKG NADPH	0.5	1427.89	0.056075	1.19935	0.058615	3.7244	0.003635	2.2629226415094337	0.11059433962264151	22.629226415094337	0.53	1
IDH1_R132Q	109	120	21	12	REAIICKNIPRL			10	1425.84	R132Q Ca AKG NADPH	1	1428.25	0.001457	1.56054	0.01713	3.7287	0.004436	3.059886274509804	0.0335882	30.59886274509804	0.51	1
IDH1_R132Q	109	120	21	12	REAIICKNIPRL			10	1425.84	R132Q Ca AKG NADPH	2	1428.58	0.054907	1.89566	0.057499	3.72331	0.004737	4.120991304347826	0.12499782608695652	41.20991304347827	0.46	1
IDH1_R132Q	109	120	21	12	REAIICKNIPRL			10	1425.84	R132Q Ca AKG NADPH	5	1428.94	0.124261	2.25455	0.125427	3.71563	0.010716	4.901202173913044	0.27266739130434786	49.01202173913043	0.46	1
IDH1_R132Q	109	120	21	12	REAIICKNIPRL			10	1425.84	R132Q Ca ICT NADP	0	1426.66	0.01303	0	0	3.69761	0.007359	0	0	0	1	1
IDH1_R132Q	109	120	21	12	REAIICKNIPRL			10	1425.84	R132Q Ca ICT NADP	0.5	1428	0.082926	1.338	0.083943	3.72179	0.004478	2.5245283018867926	0.15838301886792452	25.245283018867926	0.53	1
IDH1_R132Q	109	120	21	12	REAIICKNIPRL			10	1425.84	R132Q Ca ICT NADP	1	1428.4	0.041743	1.73941	0.04373	3.72266	0.003952	3.410611764705882	0.0857451	34.106117647058824	0.51	1
IDH1_R132Q	109	120	21	12	REAIICKNIPRL			10	1425.84	R132Q Ca ICT NADP	2	1428.71	0.019985	2.05362	0.023857	3.71505	0.004722	4.464384782608695	0.051863043478260866	44.643847826086954	0.46	1
IDH1_R132Q	109	120	21	12	REAIICKNIPRL			10	1425.84	R132Q Ca ICT NADP	5	1429.18	0.037957	2.51912	0.040131	3.69718	0.019742	5.47634	0.0872413	54.7634	0.46	1
IDH1_R132Q	109	120	21	12	REAIICKNIPRL			10	1425.84	R132Q ICT NADP	0	1426.68	0.015792	0	0	3.70415	0.003141	0	0	0	1	1
IDH1_R132Q	109	120	21	12	REAIICKNIPRL			10	1425.84	R132Q ICT NADP	0.5	1428.65	0.01678	1.96886	0.023042	3.7214	0.003523	3.7148283018867923	0.0434755	37.14828301886792	0.53	1
IDH1_R132Q	109	120	21	12	REAIICKNIPRL			10	1425.84	R132Q ICT NADP	1	1429.11	0.031863	2.42868	0.035562	3.725	0.004977	4.7621215686274505	0.0697294	47.6212	0.51	1
IDH1_R132Q	109	120	21	12	REAIICKNIPRL			10	1425.84	R132Q ICT NADP	2	1429.42	0.055129	2.73828	0.057346	3.71845	0.001981	5.952786956521739	0.12466521739130434	59.52786956521739	0.46	1
IDH1_R132Q	109	120	21	12	REAIICKNIPRL			10	1425.84	R132Q ICT NADP	5	1429.79	0.008282	3.10794	0.017832	3.7235	0.004897	6.7563891304347825	0.0387652	67.56389130434782	0.46	1
IDH1_R132Q	109	123	22	15	REAIICKNIPRLVSG			13	1668.96	R132Q AKG NADPH	0	1670.08	0.015107	0	0	3.6886	0.006306	0	0	0	1	1
IDH1_R132Q	109	123	22	15	REAIICKNIPRLVSG			13	1668.96	R132Q AKG NADPH	0.5	1672.78	0.008986	2.70013	0.017578	3.71157	0.003371	5.094581132075471	0.033166	39.189085631349776	0.53	1
IDH1_R132Q	109	123	22	15	REAIICKNIPRLVSG			13	1668.96	R132Q AKG NADPH	1	1673.42	0.145961	3.33828	0.146741	3.69674	0.014642	6.545656862745098	0.28772745098039215	50.351206636500756	0.51	1
IDH1_R132Q	109	123	22	15	REAIICKNIPRLVSG			13	1668.96	R132Q AKG NADPH	2	1673.78	0.028628	3.69801	0.03237	3.69345	0.009245	8.039158695652173	0.0703696	61.83968227424749	0.46	1
IDH1_R132Q	109	123	22	15	REAIICKNIPRLVSG			13	1668.96	R132Q AKG NADPH	5	1674.12	0.32161	4.04031	0.321964	3.69225	0.009858	8.783286956521739	0.6999217391304347	67.5637	0.46	1
IDH1_R132Q	109	123	22	15	REAIICKNIPRLVSG			13	1668.96	R132Q Apo	0	1670.16	0.00789	0	0	3.69218	0.005065	0	0	0	1	1
IDH1_R132Q	109	123	22	15	REAIICKNIPRLVSG			13	1668.96	R132Q Apo	0.5	1673.2	0.012197	3.03628	0.014526	3.7089	0.001877	5.728837735849057	0.027407547169811322	44.06798258345429	0.53	1
IDH1_R132Q	109	123	22	15	REAIICKNIPRLVSG			13	1668.96	R132Q Apo	1	1673.75	0.051475	3.59387	0.052076	3.71035	0.002161	7.046805882352941	0.10210980392156863	54.206199095022626	0.51	1
IDH1_R132Q	109	123	22	15	REAIICKNIPRLVSG			13	1668.96	R132Q Apo	2	1674.04	0.038732	3.87508	0.039527	3.71036	0.001407	8.42408	0.0859283	64.8006	0.46	1
IDH1_R132Q	109	123	22	15	REAIICKNIPRLVSG			13	1668.96	R132Q Apo	5	1674.5	0.047353	4.33719	0.048005	3.7123	0.00266	9.428665217391304	0.1043586956521739	72.5282	0.46	1
IDH1_R132Q	109	123	22	15	REAIICKNIPRLVSG			13	1668.96	R132Q Ca AKG NADPH	0	1670.12	0.039212	0	0	3.68979	0.00753	0	0	0	1	1
IDH1_R132Q	109	123	22	15	REAIICKNIPRLVSG			13	1668.96	R132Q Ca AKG NADPH	0.5	1672.18	0.033634	2.05349	0.051661	3.71054	0.003647	3.8745037735849057	0.0974736	29.803875181422352	0.53	1
IDH1_R132Q	109	123	22	15	REAIICKNIPRLVSG			13	1668.96	R132Q Ca AKG NADPH	1	1672.54	0.040629	2.41778	0.056465	3.71205	0.001982	4.740741176470588	0.11071568627450981	36.467239819004526	0.51	1
IDH1_R132Q	109	123	22	15	REAIICKNIPRLVSG			13	1668.96	R132Q Ca AKG NADPH	2	1672.82	0.031738	2.69935	0.050447	3.70684	0.005429	5.868158695652173	0.10966739130434781	45.13968227424749	0.46	1
IDH1_R132Q	109	123	22	15	REAIICKNIPRLVSG			13	1668.96	R132Q Ca AKG NADPH	5	1673.12	0.108492	2.99578	0.11536	3.70044	0.009274	6.512554347826087	0.25078260869565216	50.09657190635451	0.46	1
IDH1_R132Q	109	123	22	15	REAIICKNIPRLVSG			13	1668.96	R132Q Ca ICT NADP	0	1670.11	0.022894	0	0	3.68782	0.00938	0	0	0	1	1
IDH1_R132Q	109	123	22	15	REAIICKNIPRLVSG			13	1668.96	R132Q Ca ICT NADP	0.5	1672.26	0.055901	2.15788	0.060407	3.70696	0.005262	4.071475471698113	0.1139754716981132	31.319042089985484	0.53	1
IDH1_R132Q	109	123	22	15	REAIICKNIPRLVSG			13	1668.96	R132Q Ca ICT NADP	1	1672.63	0.008743	2.52006	0.024506	3.70849	0.00363	4.941301960784314	0.048051	38.01001508295626	0.51	1
IDH1_R132Q	109	123	22	15	REAIICKNIPRLVSG			13	1668.96	R132Q Ca ICT NADP	2	1672.88	0.010408	2.77195	0.025149	3.70351	0.005143	6.025967391304348	0.054671739130434785	46.35359531772575	0.46	1
IDH1_R132Q	109	123	22	15	REAIICKNIPRLVSG			13	1668.96	R132Q Ca ICT NADP	5	1673.37	0.041313	3.26031	0.047233	3.68582	0.015754	7.087641304347826	0.10268043478260869	54.52031772575251	0.46	1
IDH1_R132Q	109	123	22	15	REAIICKNIPRLVSG			13	1668.96	R132Q ICT NADP	0	1670.11	0.029413	0	0	3.6912	0.002558	0	0	0	1	1
IDH1_R132Q	109	123	22	15	REAIICKNIPRLVSG			13	1668.96	R132Q ICT NADP	0.5	1673.27	0.040612	3.15632	0.050145	3.70861	0.002589	5.955328301886793	0.0946132	45.81021770682148	0.53	1
IDH1_R132Q	109	123	22	15	REAIICKNIPRLVSG			13	1668.96	R132Q ICT NADP	1	1673.83	0.046578	3.71959	0.055087	3.71136	0.006387	7.293323529411764	0.10801372549019607	56.1025	0.51	1
IDH1_R132Q	109	123	22	15	REAIICKNIPRLVSG			13	1668.96	R132Q ICT NADP	2	1674.18	0.094514	4.06868	0.098985	3.70065	0.00218	8.844960869565217	0.21518478260869564	68.03816053511706	0.46	1
IDH1_R132Q	109	123	22	15	REAIICKNIPRLVSG			13	1668.96	R132Q ICT NADP	5	1674.57	0.037602	4.45573	0.04774	3.70524	0.004768	9.686376086956523	0.10378260869565216	74.51058528428095	0.46	1
IDH1_R132Q	109	138	23	30	REAIICKNIPRLVSGWVKPIIIGQHAYGDQ			27	3374.85	R132Q AKG NADPH	0	3376.85	0.040759	0	0	4.6075	0.009418	0	0	0	1	1
IDH1_R132Q	109	138	23	30	REAIICKNIPRLVSGWVKPIIIGQHAYGDQ			27	3374.85	R132Q AKG NADPH	0.5	3381.09	0.015949	4.23598	0.043768	4.60435	0.012084	7.992418867924528	0.0825811	29.601551362683438	0.53	1
IDH1_R132Q	109	138	23	30	REAIICKNIPRLVSGWVKPIIIGQHAYGDQ			27	3374.85	R132Q AKG NADPH	1	3381.9	0.07934	5.05096	0.089197	4.60086	0.014074	9.903849019607843	0.17489607843137253	36.68092229484387	0.51	1
IDH1_R132Q	109	138	23	30	REAIICKNIPRLVSGWVKPIIIGQHAYGDQ			27	3374.85	R132Q AKG NADPH	2	3382.94	0.039342	6.08639	0.056649	4.60275	0.013776	13.231273913043477	0.12315	49.004718196457326	0.46	1
IDH1_R132Q	109	138	23	30	REAIICKNIPRLVSGWVKPIIIGQHAYGDQ			27	3374.85	R132Q AKG NADPH	5	3383.55	0.64764	6.69666	0.648921	4.59641	0.020064	14.557960869565216	1.4106978260869565	53.918373590982284	0.46	1
IDH1_R132Q	109	138	23	30	REAIICKNIPRLVSGWVKPIIIGQHAYGDQ			27	3374.85	R132Q Apo	0	3376.95	0.028024	0	0	4.58758	0.007356	0	0	0	1	1
IDH1_R132Q	109	138	23	30	REAIICKNIPRLVSGWVKPIIIGQHAYGDQ			27	3374.85	R132Q Apo	0.5	3382.41	0.080619	5.46017	0.08535	4.5961	0.004554	10.302207547169811	0.1610377358490566	38.15632424877708	0.53	1
IDH1_R132Q	109	138	23	30	REAIICKNIPRLVSGWVKPIIIGQHAYGDQ			27	3374.85	R132Q Apo	1	3383.43	0.051419	6.48263	0.05856	4.60048	0.002952	12.711033333333333	0.1148235294117647	47.077901234567896	0.51	1
IDH1_R132Q	109	138	23	30	REAIICKNIPRLVSGWVKPIIIGQHAYGDQ			27	3374.85	R132Q Apo	2	3384.13	0.124315	7.18157	0.127435	4.5973	0.000296	15.6121	0.27703260869565216	57.82259259259259	0.46	1
IDH1_R132Q	109	138	23	30	REAIICKNIPRLVSGWVKPIIIGQHAYGDQ			27	3374.85	R132Q Apo	5	3384.99	0.045695	8.04198	0.053604	4.59173	0.001422	17.482558695652173	0.11653043478260869	64.75021739130435	0.46	1
IDH1_R132Q	109	138	23	30	REAIICKNIPRLVSGWVKPIIIGQHAYGDQ			27	3374.85	R132Q Ca AKG NADPH	0	3376.9	0.055266	0	0	4.59766	0.004362	0	0	0	1	1
IDH1_R132Q	109	138	23	30	REAIICKNIPRLVSGWVKPIIIGQHAYGDQ			27	3374.85	R132Q Ca AKG NADPH	0.5	3379.7	0.060531	2.80172	0.081966	4.61257	0.005857	5.2862698113207545	0.15465283018867923	19.578777078965757	0.53	1
IDH1_R132Q	109	138	23	30	REAIICKNIPRLVSGWVKPIIIGQHAYGDQ			27	3374.85	R132Q Ca AKG NADPH	1	3380.19	0.05042	3.28794	0.07481	4.6169	0.005043	6.446933333333334	0.14668627450980393	23.87753086419753	0.51	1
IDH1_R132Q	109	138	23	30	REAIICKNIPRLVSGWVKPIIIGQHAYGDQ			27	3374.85	R132Q Ca AKG NADPH	2	3380.52	0.102141	3.62502	0.116134	4.61691	0.004461	7.880484782608695	0.25246521739130434	29.187	0.46	1
IDH1_R132Q	109	138	23	30	REAIICKNIPRLVSGWVKPIIIGQHAYGDQ			27	3374.85	R132Q Ca AKG NADPH	5	3381.24	0.133676	4.33796	0.14465	4.61042	0.005433	9.430347826086956	0.3144565217391304	34.92721417069243	0.46	1
IDH1_R132Q	109	138	23	30	REAIICKNIPRLVSGWVKPIIIGQHAYGDQ			27	3374.85	R132Q Ca ICT NADP	0	3376.85	0.015215	0	0	4.59897	0.006483	0	0	0	1	1
IDH1_R132Q	109	138	23	30	REAIICKNIPRLVSGWVKPIIIGQHAYGDQ			27	3374.85	R132Q Ca ICT NADP	0.5	3379.92	0.115477	3.07327	0.116475	4.6108	0.005055	5.798630188679245	0.2197641509433962	21.476408106219424	0.53	1
IDH1_R132Q	109	138	23	30	REAIICKNIPRLVSGWVKPIIIGQHAYGDQ			27	3374.85	R132Q Ca ICT NADP	1	3380.45	0.076097	3.60143	0.077603	4.61249	0.003565	7.06164	0.15216274509803923	26.154212055192446	0.51	1
IDH1_R132Q	109	138	23	30	REAIICKNIPRLVSGWVKPIIIGQHAYGDQ			27	3374.85	R132Q Ca ICT NADP	2	3380.83	0.046693	3.97742	0.04911	4.6013	0.003631	8.646560869565217	0.1067608695652174	32.02429951690821	0.46	1
IDH1_R132Q	109	138	23	30	REAIICKNIPRLVSGWVKPIIIGQHAYGDQ			27	3374.85	R132Q Ca ICT NADP	5	3381.56	0.080937	4.71055	0.082355	4.59327	0.010374	10.24032608695652	0.17903260869565216	37.92713365539452	0.46	1
IDH1_R132Q	109	138	23	30	REAIICKNIPRLVSGWVKPIIIGQHAYGDQ			27	3374.85	R132Q ICT NADP	0	3376.84	0.011933	0	0	4.59141	0.003575	0	0	0	1	1
IDH1_R132Q	109	138	23	30	REAIICKNIPRLVSGWVKPIIIGQHAYGDQ			27	3374.85	R132Q ICT NADP	0.5	3382.06	0.086575	5.21371	0.087393	4.60907	0.002434	9.837196226415095	0.16489245283018866	36.43406009783369	0.53	1
IDH1_R132Q	109	138	23	30	REAIICKNIPRLVSGWVKPIIIGQHAYGDQ			27	3374.85	R132Q ICT NADP	1	3383.03	0.085975	6.19103	0.0868	4.60584	0.006609	12.13927450980392	0.17019607843137255	44.96027596223674	0.51	1
IDH1_R132Q	109	138	23	30	REAIICKNIPRLVSGWVKPIIIGQHAYGDQ			27	3374.85	R132Q ICT NADP	2	3383.65	0.182866	6.81145	0.183255	4.60155	0.000904	14.80750652173913	0.3983804347826087	54.842616747181964	0.46	1
IDH1_R132Q	109	138	23	30	REAIICKNIPRLVSGWVKPIIIGQHAYGDQ			27	3374.85	R132Q ICT NADP	5	3384.23	0.268681	7.39011	0.268946	4.60464	0.009334	16.065465217391303	0.5846652173913044	59.5017	0.46	1
IDH1_R132Q	111	123	24	13	AIICKNIPRLVSG			11	1383.81	R132Q AKG NADPH	0	1384.57	0.012301	0	0	3.84527	0.004609	0	0	0	1	1
IDH1_R132Q	111	123	24	13	AIICKNIPRLVSG			11	1383.81	R132Q AKG NADPH	0.5	1387.25	0.018541	2.68925	0.02225	3.86317	0.00226	5.074064150943396	0.041981132075471696	46.12785591766724	0.53	1
IDH1_R132Q	111	123	24	13	AIICKNIPRLVSG			11	1383.81	R132Q AKG NADPH	1	1387.71	0.150903	3.14093	0.151403	3.85438	0.012958	6.1586784313725484	0.2968686274509804	55.98798573975044	0.51	1
IDH1_R132Q	111	123	24	13	AIICKNIPRLVSG			11	1383.81	R132Q AKG NADPH	2	1388.09	0.01554	3.52187	0.019819	3.85191	0.009905	7.656241304347826	0.0430848	69.60219367588932	0.46	1
IDH1_R132Q	111	123	24	13	AIICKNIPRLVSG			11	1383.81	R132Q AKG NADPH	5	1388.43	0.268423	3.86466	0.268705	3.84839	0.008626	8.40144	0.5841413043478261	76.37675889328062	0.46	1
IDH1_R132Q	111	123	24	13	AIICKNIPRLVSG			11	1383.81	R132Q Apo	0	1384.63	0.029262	0	0	3.84436	0.005688	0	0	0	1	1
IDH1_R132Q	111	123	24	13	AIICKNIPRLVSG			11	1383.81	R132Q Apo	0.5	1387.69	0.037627	3.05083	0.047666	3.86036	0.002036	5.756283018867924	0.0899358	52.329845626072036	0.53	1
IDH1_R132Q	111	123	24	13	AIICKNIPRLVSG			11	1383.81	R132Q Apo	1	1388.26	0.046216	3.62492	0.054701	3.86235	0.005404	7.1076901960784316	0.10725686274509803	64.61536541889484	0.51	1
IDH1_R132Q	111	123	24	13	AIICKNIPRLVSG			11	1383.81	R132Q Apo	2	1388.5	0.047451	3.86504	0.055748	3.86077	0.002476	8.402269565217392	0.12119130434782607	76.38426877470356	0.46	1
IDH1_R132Q	111	123	24	13	AIICKNIPRLVSG			11	1383.81	R132Q Apo	5	1388.87	0.068466	4.23656	0.074457	3.85989	0.00105	9.209919565217392	0.16186304347826086	83.7265	0.46	1
IDH1_R132Q	111	123	24	13	AIICKNIPRLVSG			11	1383.81	R132Q Ca AKG NADPH	0	1384.57	0.034296	0	0	3.84581	0.00394	0	0	0	1	1
IDH1_R132Q	111	123	24	13	AIICKNIPRLVSG			11	1383.81	R132Q Ca AKG NADPH	0.5	1386.65	0.063097	2.08246	0.071816	3.8638	0.004119	3.9291641509433957	0.13550188679245284	35.71967409948542	0.53	1
IDH1_R132Q	111	123	24	13	AIICKNIPRLVSG			11	1383.81	R132Q Ca AKG NADPH	1	1386.94	0.03317	2.37718	0.047712	3.86458	0.001448	4.6611352941176465	0.0935529	42.37395721925133	0.51	1
IDH1_R132Q	111	123	24	13	AIICKNIPRLVSG			11	1383.81	R132Q Ca AKG NADPH	2	1387.17	0.01457	2.60121	0.037263	3.85968	0.006405	5.654795652173912	0.0810065	51.407233201581015	0.46	1
IDH1_R132Q	111	123	24	13	AIICKNIPRLVSG			11	1383.81	R132Q Ca AKG NADPH	5	1387.44	0.091228	2.87633	0.097461	3.85591	0.007411	6.252886956521738	0.21187173913043478	56.84442687747035	0.46	1
IDH1_R132Q	111	123	24	13	AIICKNIPRLVSG			11	1383.81	R132Q Ca ICT NADP	0	1384.58	0.017905	0	0	3.84922	0.004247	0	0	0	1	1
IDH1_R132Q	111	123	24	13	AIICKNIPRLVSG			11	1383.81	R132Q Ca ICT NADP	0.5	1386.72	0.034341	2.13989	0.038728	3.86055	0.004021	4.037518867924528	0.0730717	36.70471698113207	0.53	1
IDH1_R132Q	111	123	24	13	AIICKNIPRLVSG			11	1383.81	R132Q Ca ICT NADP	1	1387.01	0.037922	2.4317	0.041937	3.86326	0.003749	4.768047058823529	0.0822294	43.345882352941175	0.51	1
IDH1_R132Q	111	123	24	13	AIICKNIPRLVSG			11	1383.81	R132Q Ca ICT NADP	2	1387.24	0.025099	2.65743	0.030831	3.85809	0.004013	5.777023913043478	0.0670239	52.51839920948617	0.46	1
IDH1_R132Q	111	123	24	13	AIICKNIPRLVSG			11	1383.81	R132Q Ca ICT NADP	5	1387.59	0.056991	3.01269	0.059738	3.8462	0.015665	6.549321739130434	0.12986521739130433	59.5393	0.46	1
IDH1_R132Q	111	123	24	13	AIICKNIPRLVSG			11	1383.81	R132Q ICT NADP	0	1384.55	0.029905	0	0	3.84299	0.000933	0	0	0	1	1
IDH1_R132Q	111	123	24	13	AIICKNIPRLVSG			11	1383.81	R132Q ICT NADP	0.5	1387.66	0.037628	3.10573	0.048064	3.85858	0.002827	5.859858490566038	0.0906868	53.27144082332761	0.53	1
IDH1_R132Q	111	123	24	13	AIICKNIPRLVSG			11	1383.81	R132Q ICT NADP	1	1388.14	0.039358	3.58693	0.04943	3.85909	0.0039	7.033194117647059	0.0969216	63.93812834224599	0.51	1
IDH1_R132Q	111	123	24	13	AIICKNIPRLVSG			11	1383.81	R132Q ICT NADP	2	1388.45	0.078572	3.90159	0.08407	3.85468	0.002103	8.481710869565218	0.1827608695652174	77.10646245059289	0.46	1
IDH1_R132Q	111	123	24	13	AIICKNIPRLVSG			11	1383.81	R132Q ICT NADP	5	1388.72	0.041728	4.16946	0.051337	3.85707	0.005498	9.064047826086957	0.11160217391304347	82.4004	0.46	1
IDH1_R132Q	115	123	25	9	KNIPRLVSG			7	983.6	R132Q AKG NADPH	0	984.18	0.015194	0	0	2.86677	0.006287	0	0	0	1	1
IDH1_R132Q	115	123	25	9	KNIPRLVSG			7	983.6	R132Q AKG NADPH	0.5	986.381	0.034953	2.20103	0.038112	2.87711	0.002978	4.152879245283019	0.0719094	59.32684636118599	0.53	1
IDH1_R132Q	115	123	25	9	KNIPRLVSG			7	983.6	R132Q AKG NADPH	1	986.7	0.10201	2.51933	0.103136	2.86891	0.016308	4.939858823529411	0.20222745098039216	70.56941176470588	0.51	1
IDH1_R132Q	115	123	25	9	KNIPRLVSG			7	983.6	R132Q AKG NADPH	2	986.892	0.073177	2.71114	0.074738	2.87435	0.01423	5.893789130434782	0.16247391304347825	84.19698757763975	0.46	1
IDH1_R132Q	115	123	25	9	KNIPRLVSG			7	983.6	R132Q AKG NADPH	5	986.987	0.188774	2.80667	0.189384	2.87465	0.016559	6.101447826086956	0.41170434782608695	87.1635	0.46	1
IDH1_R132Q	115	123	25	9	KNIPRLVSG			7	983.6	R132Q Apo	0	984.208	0.01098	0	0	2.8709	0.001501	0	0	0	1	1
IDH1_R132Q	115	123	25	9	KNIPRLVSG			7	983.6	R132Q Apo	0.5	986.804	0.048055	2.5962	0.049293	2.88876	0.002844	4.898496226415094	0.0930057	69.97851752021563	0.53	1
IDH1_R132Q	115	123	25	9	KNIPRLVSG			7	983.6	R132Q Apo	1	987.063	0.026434	2.85546	0.028623	2.88918	0.005316	5.598943137254902	0.056123529411764704	79.98490196078431	0.51	1
IDH1_R132Q	115	123	25	9	KNIPRLVSG			7	983.6	R132Q Apo	2	987.183	0.042137	2.97522	0.043544	2.894	0.002736	6.467865217391304	0.0946609	92.39807453416148	0.46	1
IDH1_R132Q	115	123	25	9	KNIPRLVSG			7	983.6	R132Q Apo	5	987.373	0.058323	3.16561	0.059348	2.89145	0.007037	6.88176	0.1290173913043478	98.31080745341615	0.46	1
IDH1_R132Q	115	123	25	9	KNIPRLVSG			7	983.6	R132Q Ca AKG NADPH	0	984.203	0.027874	0	0	2.85275	0.000954	0	0	0	1	1
IDH1_R132Q	115	123	25	9	KNIPRLVSG			7	983.6	R132Q Ca AKG NADPH	0.5	985.792	0.041867	1.58895	0.050297	2.88123	0.006096	2.9980188679245283	0.0949	42.828840970350406	0.53	1
IDH1_R132Q	115	123	25	9	KNIPRLVSG			7	983.6	R132Q Ca AKG NADPH	1	985.945	0.012113	1.74239	0.030392	2.88718	0.003463	3.4164450980392154	0.0595922	48.80635854341736	0.51	1
IDH1_R132Q	115	123	25	9	KNIPRLVSG			7	983.6	R132Q Ca AKG NADPH	2	986.014	0.037376	1.81074	0.046625	2.88587	0.001921	3.9363934782608694	0.10135869565217391	56.23419254658385	0.46	1
IDH1_R132Q	115	123	25	9	KNIPRLVSG			7	983.6	R132Q Ca AKG NADPH	5	986.031	0.068012	1.82812	0.073503	2.87552	0.010138	3.974176086956522	0.1597891304347826	56.77394409937888	0.46	1
IDH1_R132Q	115	123	25	9	KNIPRLVSG			7	983.6	R132Q Ca ICT NADP	0	984.161	0.00907	0	0	2.86969	0.006371	0	0	0	1	1
IDH1_R132Q	115	123	25	9	KNIPRLVSG			7	983.6	R132Q Ca ICT NADP	0.5	985.826	0.016038	1.6643	0.018425	2.88228	0.002783	3.140179245283019	0.0347642	44.85970350404313	0.53	1
IDH1_R132Q	115	123	25	9	KNIPRLVSG			7	983.6	R132Q Ca ICT NADP	1	986.038	0.010589	1.87657	0.013943	2.88656	0.006197	3.6795529411764702	0.0273392	52.565042016806714	0.51	1
IDH1_R132Q	115	123	25	9	KNIPRLVSG			7	983.6	R132Q Ca ICT NADP	2	986.089	0.021545	1.92768	0.023377	2.872	0.003331	4.1905978260869565	0.050819565217391297	59.86568322981366	0.46	1
IDH1_R132Q	115	123	25	9	KNIPRLVSG			7	983.6	R132Q Ca ICT NADP	5	986.237	0.038905	2.07596	0.039948	2.86285	0.016829	4.51296	0.0868435	64.47080745341614	0.46	1
IDH1_R132Q	115	123	25	9	KNIPRLVSG			7	983.6	R132Q ICT NADP	0	984.152	0.011513	0	0	2.87886	0.003307	0	0	0	1	1
IDH1_R132Q	115	123	25	9	KNIPRLVSG			7	983.6	R132Q ICT NADP	0.5	986.634	0.060844	2.48233	0.061924	2.89158	0.001423	4.683649056603773	0.1168377358490566	66.90927223719676	0.53	1
IDH1_R132Q	115	123	25	9	KNIPRLVSG			7	983.6	R132Q ICT NADP	1	986.903	0.014709	2.75101	0.018679	2.89161	0.010133	5.394139215686274	0.036625490196078435	77.05913165266107	0.51	1
IDH1_R132Q	115	123	25	9	KNIPRLVSG			7	983.6	R132Q ICT NADP	2	986.959	0.038346	2.80709	0.040037	2.88182	0.003285	6.1023695652173915	0.087037	87.17670807453416	0.46	1
IDH1_R132Q	115	123	25	9	KNIPRLVSG			7	983.6	R132Q ICT NADP	5	987.087	0.046281	2.93524	0.047692	2.88291	0.003203	6.3809565217391295	0.1036782608695652	91.15652173913043	0.46	1
IDH1_R132Q	121	143	26	23	VSGWVKPIIIGQHAYGDQYRATD			21	2574.31	R132Q AKG NADPH	0	2575.75	0.012412	0	0	3.95528	0.00326	0	0	0	1	1
IDH1_R132Q	121	143	26	23	VSGWVKPIIIGQHAYGDQYRATD			21	2574.31	R132Q AKG NADPH	0.5	2579.54	0.152315	3.78596	0.15282	3.97634	0.004166	7.1433226415094335	0.2883396226415094	34.01582210242587	0.53	1
IDH1_R132Q	121	143	26	23	VSGWVKPIIIGQHAYGDQYRATD			21	2574.31	R132Q AKG NADPH	1	2579.88	0.137699	4.13166	0.138257	3.96104	0.014294	8.101299999999998	0.27109215686274507	38.57761904761904	0.51	1
IDH1_R132Q	121	143	26	23	VSGWVKPIIIGQHAYGDQYRATD			21	2574.31	R132Q AKG NADPH	2	2580.89	0.203859	5.13715	0.204237	3.96408	0.014206	11.167721739130435	0.44399347826086955	53.17962732919255	0.46	1
IDH1_R132Q	121	143	26	23	VSGWVKPIIIGQHAYGDQYRATD			21	2574.31	R132Q AKG NADPH	5	2581.17	0.560838	5.41476	0.560975	3.96005	0.011091	11.771217391304347	1.2195108695652173	56.053416149068326	0.46	1
IDH1_R132Q	121	143	26	23	VSGWVKPIIIGQHAYGDQYRATD			21	2574.31	R132Q Apo	0	2575.8	0.05917	0	0	3.95321	0.006417	0	0	0	1	1
IDH1_R132Q	121	143	26	23	VSGWVKPIIIGQHAYGDQYRATD			21	2574.31	R132Q Apo	0.5	2580.78	0.109467	4.97821	0.124435	3.97367	0.002897	9.392843396226414	0.23478301886792452	44.72782569631626	0.53	1
IDH1_R132Q	121	143	26	23	VSGWVKPIIIGQHAYGDQYRATD			21	2574.31	R132Q Apo	1	2581.52	0.092067	5.71665	0.109442	3.98178	0.011954	11.209113725490196	0.21459215686274508	53.37673202614379	0.51	1
IDH1_R132Q	121	143	26	23	VSGWVKPIIIGQHAYGDQYRATD			21	2574.31	R132Q Apo	2	2581.97	0.065169	6.16638	0.088023	3.97568	0.001874	13.405163043478261	0.19135434782608696	63.834109730848866	0.46	1
IDH1_R132Q	121	143	26	23	VSGWVKPIIIGQHAYGDQYRATD			21	2574.31	R132Q Apo	5	2582.59	0.095512	6.7872	0.112355	3.97344	0.001519	14.754784782608693	0.24425	70.26087991718425	0.46	1
IDH1_R132Q	121	143	26	23	VSGWVKPIIIGQHAYGDQYRATD			21	2574.31	R132Q Ca AKG NADPH	0	2575.77	0.03939	0	0	3.95638	0.008226	0	0	0	1	1
IDH1_R132Q	121	143	26	23	VSGWVKPIIIGQHAYGDQYRATD			21	2574.31	R132Q Ca AKG NADPH	0.5	2577.73	0.030564	1.96841	0.049858	3.97573	0.004687	3.7139811320754714	0.0940717	17.685624438454624	0.53	1
IDH1_R132Q	121	143	26	23	VSGWVKPIIIGQHAYGDQYRATD			21	2574.31	R132Q Ca AKG NADPH	1	2578.17	0.124164	2.40895	0.130262	3.98247	0.004275	4.723439215686274	0.2554156862745098	22.49256769374416	0.51	1
IDH1_R132Q	121	143	26	23	VSGWVKPIIIGQHAYGDQYRATD			21	2574.31	R132Q Ca AKG NADPH	2	2578.78	0.086073	3.01509	0.094658	3.97248	0.004515	6.5545413043478264	0.20577826086956522	31.212101449275366	0.46	1
IDH1_R132Q	121	143	26	23	VSGWVKPIIIGQHAYGDQYRATD			21	2574.31	R132Q Ca AKG NADPH	5	2579.49	0.219089	3.7262	0.222602	3.9712	0.006951	8.100439130434781	0.4839173913043478	38.57351966873705	0.46	1
IDH1_R132Q	121	143	26	23	VSGWVKPIIIGQHAYGDQYRATD			21	2574.31	R132Q Ca ICT NADP	0	2575.39	0.108521	0	0	3.95805	0.008887	0	0	0	1	1
IDH1_R132Q	121	143	26	23	VSGWVKPIIIGQHAYGDQYRATD			21	2574.31	R132Q Ca ICT NADP	0.5	2578.19	0.176657	2.8017	0.207327	3.97396	0.003032	5.286216981132076	0.3911830188679245	25.172461814914648	0.53	1
IDH1_R132Q	121	143	26	23	VSGWVKPIIIGQHAYGDQYRATD			21	2574.31	R132Q Ca ICT NADP	1	2578.93	0.110879	3.5439	0.155148	3.97574	0.002938	6.948819607843137	0.30421176470588235	33.089617180205416	0.51	1
IDH1_R132Q	121	143	26	23	VSGWVKPIIIGQHAYGDQYRATD			21	2574.31	R132Q Ca ICT NADP	2	2579.33	0.116647	3.94445	0.159321	3.96815	0.003932	8.574882608695653	0.34635	40.83277432712216	0.46	1
IDH1_R132Q	121	143	26	23	VSGWVKPIIIGQHAYGDQYRATD			21	2574.31	R132Q Ca ICT NADP	5	2579.87	0.04529	4.47706	0.117592	3.95439	0.016605	9.732741304347826	0.25563478260869565	46.346387163561076	0.46	1
IDH1_R132Q	121	143	26	23	VSGWVKPIIIGQHAYGDQYRATD			21	2574.31	R132Q ICT NADP	0	2575.7	0.020093	0	0	3.95314	0.005746	0	0	0	1	1
IDH1_R132Q	121	143	26	23	VSGWVKPIIIGQHAYGDQYRATD			21	2574.31	R132Q ICT NADP	0.5	2580.19	0.085203	4.48603	0.08754	3.97196	0.003565	8.464203773584906	0.16516981132075473	40.30573225516621	0.53	1
IDH1_R132Q	121	143	26	23	VSGWVKPIIIGQHAYGDQYRATD			21	2574.31	R132Q ICT NADP	1	2580.92	0.033472	5.21824	0.03904	3.97329	0.007595	10.23185294117647	0.076549	48.72310924369748	0.51	1
IDH1_R132Q	121	143	26	23	VSGWVKPIIIGQHAYGDQYRATD			21	2574.31	R132Q ICT NADP	2	2581.21	0.085072	5.50188	0.087412	3.97047	0.001778	11.960615217391304	0.19002608695652173	56.955310559006215	0.46	1
IDH1_R132Q	121	143	26	23	VSGWVKPIIIGQHAYGDQYRATD			21	2574.31	R132Q ICT NADP	5	2581.77	0.048598	6.06979	0.052588	3.97263	0.003949	13.195189130434782	0.11432173913043478	62.83423395445135	0.46	1
IDH1_R132Q	124	138	27	15	WVKPIIIGQHAYGDQ			13	1724.91	R132Q AKG NADPH	0	1725.91	0.007284	0	0	3.84552	0.00323	0	0	0	1	1
IDH1_R132Q	124	138	27	15	WVKPIIIGQHAYGDQ			13	1724.91	R132Q AKG NADPH	0.5	1727.28	0.011811	1.36473	0.013876	3.86411	0.003571	2.5749698113207544	0.026181132075471694	19.807460087082728	0.53	1
IDH1_R132Q	124	138	27	15	WVKPIIIGQHAYGDQ			13	1724.91	R132Q AKG NADPH	1	1727.48	0.025378	1.56672	0.026403	3.85527	0.011588	3.0720098039215684	0.0517706	23.630844645550525	0.51	1
IDH1_R132Q	124	138	27	15	WVKPIIIGQHAYGDQ			13	1724.91	R132Q AKG NADPH	2	1727.81	0.025001	1.90055	0.02604	3.85241	0.01041	4.131641304347826	0.0566087	31.78185618729097	0.46	1
IDH1_R132Q	124	138	27	15	WVKPIIIGQHAYGDQ			13	1724.91	R132Q AKG NADPH	5	1728	0.184425	2.09323	0.184569	3.8495	0.008037	4.550495652173913	0.40123695652173913	35.00381270903009	0.46	1
IDH1_R132Q	124	138	27	15	WVKPIIIGQHAYGDQ			13	1724.91	R132Q Apo	0	1725.99	0.009996	0	0	3.84652	0.00316	0	0	0	1	1
IDH1_R132Q	124	138	27	15	WVKPIIIGQHAYGDQ			13	1724.91	R132Q Apo	0.5	1727.75	0.033699	1.76125	0.03515	3.86303	0.002158	3.3231150943396224	0.0663208	25.56242380261248	0.53	1
IDH1_R132Q	124	138	27	15	WVKPIIIGQHAYGDQ			13	1724.91	R132Q Apo	1	1728.02	0.026503	2.0269	0.028325	3.86713	0.003892	3.9743058823529407	0.055539215686274505	30.571583710407236	0.51	1
IDH1_R132Q	124	138	27	15	WVKPIIIGQHAYGDQ			13	1724.91	R132Q Apo	2	1728.25	0.040023	2.26415	0.041252	3.86443	0.002561	4.922069565217392	0.0896783	37.862073578595314	0.46	1
IDH1_R132Q	124	138	27	15	WVKPIIIGQHAYGDQ			13	1724.91	R132Q Apo	5	1728.6	0.055854	2.61342	0.056742	3.86467	0.001346	5.6813391304347824	0.12335217391304347	43.702608695652174	0.46	1
IDH1_R132Q	124	138	27	15	WVKPIIIGQHAYGDQ			13	1724.91	R132Q Ca AKG NADPH	0	1725.95	0.057706	0	0	3.8462	0.006451	0	0	0	1	1
IDH1_R132Q	124	138	27	15	WVKPIIIGQHAYGDQ			13	1724.91	R132Q Ca AKG NADPH	0.5	1726.71	0.024703	0.75868	0.062771	3.86294	0.004613	1.4314716981132076	0.11843584905660376	11.011320754716982	0.53	1
IDH1_R132Q	124	138	27	15	WVKPIIIGQHAYGDQ			13	1724.91	R132Q Ca AKG NADPH	1	1726.9	0.024799	0.946627	0.062809	3.86497	0.001575	1.8561313725490196	0.12315490196078432	14.27793363499246	0.51	1
IDH1_R132Q	124	138	27	15	WVKPIIIGQHAYGDQ			13	1724.91	R132Q Ca AKG NADPH	2	1727.01	0.022416	1.05523	0.061907	3.86019	0.00593	2.2939891304347824	0.13458043478260867	17.64607023411371	0.46	1
IDH1_R132Q	124	138	27	15	WVKPIIIGQHAYGDQ			13	1724.91	R132Q Ca AKG NADPH	5	1727.21	0.049167	1.25903	0.075811	3.85734	0.007712	2.7370108695652173	0.16480652173913043	21.053929765886288	0.46	1
IDH1_R132Q	124	138	27	15	WVKPIIIGQHAYGDQ			13	1724.91	R132Q Ca ICT NADP	0	1725.94	0.025619	0	0	3.84854	0.006814	0	0	0	1	1
IDH1_R132Q	124	138	27	15	WVKPIIIGQHAYGDQ			13	1724.91	R132Q Ca ICT NADP	0.5	1726.99	0.025176	1.05422	0.035918	3.86003	0.003738	1.9891037735849055	0.0677698	15.300798258345427	0.53	1
IDH1_R132Q	124	138	27	15	WVKPIIIGQHAYGDQ			13	1724.91	R132Q Ca ICT NADP	1	1727.06	0.046211	1.11957	0.052837	3.86262	0.002776	2.195237254901961	0.10360196078431373	16.886440422322778	0.51	1
IDH1_R132Q	124	138	27	15	WVKPIIIGQHAYGDQ			13	1724.91	R132Q Ca ICT NADP	2	1727.16	0.012517	1.21561	0.028513	3.8583	0.004258	2.6426347826086953	0.0619848	20.32795986622073	0.46	1
IDH1_R132Q	124	138	27	15	WVKPIIIGQHAYGDQ			13	1724.91	R132Q Ca ICT NADP	5	1727.34	0.039972	1.39821	0.047477	3.8454	0.014921	3.0395847826086957	0.10321086956521738	23.381421404682275	0.46	1
IDH1_R132Q	124	138	27	15	WVKPIIIGQHAYGDQ			13	1724.91	R132Q ICT NADP	0	1725.95	0.040578	0	0	3.84419	0.002722	0	0	0	1	1
IDH1_R132Q	124	138	27	15	WVKPIIIGQHAYGDQ			13	1724.91	R132Q ICT NADP	0.5	1727.51	0.032701	1.56515	0.052115	3.8603	0.002172	2.9531207547169807	0.0983302	22.71631349782293	0.53	1
IDH1_R132Q	124	138	27	15	WVKPIIIGQHAYGDQ			13	1724.91	R132Q ICT NADP	1	1727.85	0.034955	1.90473	0.053558	3.8624	0.004476	3.7347607843137256	0.1050156862745098	28.728929110105582	0.51	1
IDH1_R132Q	124	138	27	15	WVKPIIIGQHAYGDQ			13	1724.91	R132Q ICT NADP	2	1728.03	0.02789	2.07932	0.049238	3.85778	0.002044	4.520269565217392	0.1070391304347826	34.771304347826096	0.46	1
IDH1_R132Q	124	138	27	15	WVKPIIIGQHAYGDQ			13	1724.91	R132Q ICT NADP	5	1728.31	0.050711	2.35924	0.064948	3.86175	0.004678	5.128780434782609	0.1411913043478261	39.452157190635454	0.46	1
IDH1_R132Q	124	143	28	20	WVKPIIIGQHAYGDQYRATD			18	2331.19	R132Q AKG NADPH	0	2332.51	0.016124	0	0	3.72309	0.005233	0	0	0	1	1
IDH1_R132Q	124	143	28	20	WVKPIIIGQHAYGDQYRATD			18	2331.19	R132Q AKG NADPH	0.5	2335.41	0.050709	2.89853	0.053211	3.74119	0.003161	5.468922641509433	0.10039811320754717	30.382903563941294	0.53	1
IDH1_R132Q	124	143	28	20	WVKPIIIGQHAYGDQYRATD			18	2331.19	R132Q AKG NADPH	1	2335.82	0.105482	3.30107	0.106707	3.7314	0.013247	6.4726960784313725	0.20922941176470586	35.95942265795207	0.51	1
IDH1_R132Q	124	143	28	20	WVKPIIIGQHAYGDQYRATD			18	2331.19	R132Q AKG NADPH	2	2336.31	0.071309	3.79969	0.073109	3.72707	0.008244	8.2602	0.15893260869565215	45.89	0.46	1
IDH1_R132Q	124	143	28	20	WVKPIIIGQHAYGDQYRATD			18	2331.19	R132Q AKG NADPH	5	2336.61	0.352747	4.09345	0.353115	3.7298	0.008959	8.898804347826086	0.7676413043478261	49.43780193236715	0.46	1
IDH1_R132Q	124	143	28	20	WVKPIIIGQHAYGDQYRATD			18	2331.19	R132Q Apo	0	2332.58	0.006399	0	0	3.72627	0.003149	0	0	0	1	1
IDH1_R132Q	124	143	28	20	WVKPIIIGQHAYGDQYRATD			18	2331.19	R132Q Apo	0.5	2336.27	0.068739	3.69525	0.069036	3.7425	0.002159	6.972166037735849	0.1302566037735849	38.73425576519916	0.53	1
IDH1_R132Q	124	143	28	20	WVKPIIIGQHAYGDQYRATD			18	2331.19	R132Q Apo	1	2336.95	0.060671	4.36991	0.061007	3.74271	0.001354	8.568447058823528	0.11962156862745098	47.602483660130716	0.51	1
IDH1_R132Q	124	143	28	20	WVKPIIIGQHAYGDQYRATD			18	2331.19	R132Q Apo	2	2337.22	0.042935	4.6436	0.043409	3.74366	0.001391	10.094778260869564	0.0943674	56.082101449275356	0.46	1
IDH1_R132Q	124	143	28	20	WVKPIIIGQHAYGDQYRATD			18	2331.19	R132Q Apo	5	2337.65	0.05087	5.06882	0.051271	3.74604	0.002248	11.019173913043478	0.11145869565217391	61.21763285024154	0.46	1
IDH1_R132Q	124	143	28	20	WVKPIIIGQHAYGDQYRATD			18	2331.19	R132Q Ca AKG NADPH	0	2332.55	0.077293	0	0	3.72445	0.014571	0	0	0	1	1
IDH1_R132Q	124	143	28	20	WVKPIIIGQHAYGDQYRATD			18	2331.19	R132Q Ca AKG NADPH	0.5	2334.15	0.046822	1.60312	0.090369	3.73464	0.013626	3.0247622641509433	0.1705075471698113	16.804234800838575	0.53	1
IDH1_R132Q	124	143	28	20	WVKPIIIGQHAYGDQYRATD			18	2331.19	R132Q Ca AKG NADPH	1	2334.54	0.016756	1.99108	0.079088	3.7432	0.003735	3.9040745098039213	0.15507450980392157	21.689302832244007	0.51	1
IDH1_R132Q	124	143	28	20	WVKPIIIGQHAYGDQYRATD			18	2331.19	R132Q Ca AKG NADPH	2	2334.96	0.05475	2.41455	0.094719	3.7257	0.021528	5.249015217391305	0.20591086956521737	29.161195652173916	0.46	1
IDH1_R132Q	124	143	28	20	WVKPIIIGQHAYGDQYRATD			18	2331.19	R132Q Ca AKG NADPH	5	2335.48	0.059087	2.9377	0.097291	3.73541	0.009454	6.386308695652173	0.21150217391304346	35.479492753623184	0.46	1
IDH1_R132Q	124	143	28	20	WVKPIIIGQHAYGDQYRATD			18	2331.19	R132Q Ca ICT NADP	0	2332.51	0.018015	0	0	3.72305	0.004756	0	0	0	1	1
IDH1_R132Q	124	143	28	20	WVKPIIIGQHAYGDQYRATD			18	2331.19	R132Q Ca ICT NADP	0.5	2334.72	0.14429	2.20901	0.14541	3.73909	0.002555	4.167950943396225	0.2743584905660377	23.15528301886792	0.53	1
IDH1_R132Q	124	143	28	20	WVKPIIIGQHAYGDQYRATD			18	2331.19	R132Q Ca ICT NADP	1	2335.02	0.116074	2.51134	0.117463	3.73935	0.003562	4.924198039215685	0.23031960784313724	27.356655773420474	0.51	1
IDH1_R132Q	124	143	28	20	WVKPIIIGQHAYGDQYRATD			18	2331.19	R132Q Ca ICT NADP	2	2335.28	0.021096	2.76848	0.027741	3.73616	0.006135	6.0184304347826085	0.060306521739130425	33.435724637681155	0.46	1
IDH1_R132Q	124	143	28	20	WVKPIIIGQHAYGDQYRATD			18	2331.19	R132Q Ca ICT NADP	5	2335.64	0.070662	3.12861	0.072922	3.72382	0.015368	6.8013326086956525	0.15852608695652173	37.78518115942029	0.46	1
IDH1_R132Q	124	143	28	20	WVKPIIIGQHAYGDQYRATD			18	2331.19	R132Q ICT NADP	0	2332.51	0.028772	0	0	3.72396	0.002955	0	0	0	1	1
IDH1_R132Q	124	143	28	20	WVKPIIIGQHAYGDQYRATD			18	2331.19	R132Q ICT NADP	0.5	2335.96	0.100326	3.45513	0.10437	3.7375	0.001164	6.519116981132075	0.19692452830188678	36.21731656184486	0.53	1
IDH1_R132Q	124	143	28	20	WVKPIIIGQHAYGDQYRATD			18	2331.19	R132Q ICT NADP	1	2336.54	0.006702	4.03424	0.029542	3.74079	0.005455	7.910282352941176	0.0579255	43.94601307189542	0.51	1
IDH1_R132Q	124	143	28	20	WVKPIIIGQHAYGDQYRATD			18	2331.19	R132Q ICT NADP	2	2336.82	0.098585	4.30616	0.102698	3.7346	0.001774	9.361221739130434	0.2232565217391304	52.006787439613525	0.46	1
IDH1_R132Q	124	143	28	20	WVKPIIIGQHAYGDQYRATD			18	2331.19	R132Q ICT NADP	5	2336.87	0.18915	4.36473	0.191326	3.7225	0.027864	9.488539130434782	0.4159260869565217	52.71410628019324	0.46	1
IDH1_R132Q	144	168	29	25	FVVPGPGKVEITYTPSDGTQKVTYL			21	2696.42	R132Q AKG NADPH	0	2697.91	0.015158	0	0	4.39156	0.003646	0	0	0	1	1
IDH1_R132Q	144	168	29	25	FVVPGPGKVEITYTPSDGTQKVTYL			21	2696.42	R132Q AKG NADPH	0.5	2701.28	0.030004	3.36374	0.033615	4.39831	0.010744	6.346671698113207	0.0634245	30.222246181491464	0.53	1
IDH1_R132Q	144	168	29	25	FVVPGPGKVEITYTPSDGTQKVTYL			21	2696.42	R132Q AKG NADPH	1	2701.29	0.075928	3.3803	0.077427	4.39739	0.011153	6.628041176470588	0.15181764705882353	31.562100840336132	0.51	1
IDH1_R132Q	144	168	29	25	FVVPGPGKVEITYTPSDGTQKVTYL			21	2696.42	R132Q AKG NADPH	2	2701.33	0.045363	3.42128	0.047828	4.39682	0.007585	7.437565217391303	0.10397391304347826	35.41697722567287	0.46	1
IDH1_R132Q	144	168	29	25	FVVPGPGKVEITYTPSDGTQKVTYL			21	2696.42	R132Q AKG NADPH	5	2701.61	0.233079	3.69825	0.233571	4.3959	0.009808	8.039673913043478	0.5077630434782608	38.284161490683225	0.46	1
IDH1_R132Q	144	168	29	25	FVVPGPGKVEITYTPSDGTQKVTYL			21	2696.42	R132Q Apo	0	2697.99	0.055318	0	0	4.38446	0.006406	0	0	0	1	1
IDH1_R132Q	144	168	29	25	FVVPGPGKVEITYTPSDGTQKVTYL			21	2696.42	R132Q Apo	0.5	2701.29	0.04092	3.30102	0.068808	4.39879	0.005716	6.228332075471698	0.1298264150943396	29.658724168912848	0.53	1
IDH1_R132Q	144	168	29	25	FVVPGPGKVEITYTPSDGTQKVTYL			21	2696.42	R132Q Apo	1	2701.29	0.051353	3.29822	0.07548	4.40091	0.005797	6.467099999999999	0.14800000000000002	30.795714285714283	0.51	1
IDH1_R132Q	144	168	29	25	FVVPGPGKVEITYTPSDGTQKVTYL			21	2696.42	R132Q Apo	2	2701.28	0.083817	3.28308	0.100426	4.40258	0.002614	7.137136956521739	0.21831739130434782	33.98636645962733	0.46	1
IDH1_R132Q	144	168	29	25	FVVPGPGKVEITYTPSDGTQKVTYL			21	2696.42	R132Q Apo	5	2701.55	0.036598	3.5535	0.066329	4.39956	0.002408	7.725006521739131	0.14419347826086956	36.785745341614906	0.46	1
IDH1_R132Q	144	168	29	25	FVVPGPGKVEITYTPSDGTQKVTYL			21	2696.42	R132Q Ca AKG NADPH	0	2697.96	0.016855	0	0	4.38883	0.002507	0	0	0	1	1
IDH1_R132Q	144	168	29	25	FVVPGPGKVEITYTPSDGTQKVTYL			21	2696.42	R132Q Ca AKG NADPH	0.5	2701.28	0.058074	3.31568	0.060471	4.40238	0.002938	6.255998113207546	0.11409622641509433	29.790467205750222	0.53	1
IDH1_R132Q	144	168	29	25	FVVPGPGKVEITYTPSDGTQKVTYL			21	2696.42	R132Q Ca AKG NADPH	1	2701.42	0.04013	3.45988	0.043526	4.40202	0.003923	6.784078431372549	0.0853451	32.305135387488335	0.51	1
IDH1_R132Q	144	168	29	25	FVVPGPGKVEITYTPSDGTQKVTYL			21	2696.42	R132Q Ca AKG NADPH	2	2701.36	0.010784	3.39897	0.02001	4.40348	0.00513	7.38906	0.0435	35.186	0.46	1
IDH1_R132Q	144	168	29	25	FVVPGPGKVEITYTPSDGTQKVTYL			21	2696.42	R132Q Ca AKG NADPH	5	2701.69	0.081519	3.72701	0.083244	4.40035	0.009171	8.1022	0.18096521739130433	38.58190476190476	0.46	1
IDH1_R132Q	144	168	29	25	FVVPGPGKVEITYTPSDGTQKVTYL			21	2696.42	R132Q Ca ICT NADP	0	2697.92	0.020381	0	0	4.39479	0.006402	0	0	0	1	1
IDH1_R132Q	144	168	29	25	FVVPGPGKVEITYTPSDGTQKVTYL			21	2696.42	R132Q Ca ICT NADP	0.5	2701.21	0.039374	3.29412	0.044336	4.40734	0.005069	6.215320754716981	0.0836528	29.59676549865229	0.53	1
IDH1_R132Q	144	168	29	25	FVVPGPGKVEITYTPSDGTQKVTYL			21	2696.42	R132Q Ca ICT NADP	1	2701.3	0.08785	3.37898	0.090184	4.40556	0.005288	6.625449019607843	0.1768313725490196	31.549757236227826	0.51	1
IDH1_R132Q	144	168	29	25	FVVPGPGKVEITYTPSDGTQKVTYL			21	2696.42	R132Q Ca ICT NADP	2	2701.35	0.01834	3.42854	0.027418	4.39917	0.001908	7.4533499999999995	0.0596043	35.49214285714285	0.46	1
IDH1_R132Q	144	168	29	25	FVVPGPGKVEITYTPSDGTQKVTYL			21	2696.42	R132Q Ca ICT NADP	5	2701.62	0.114264	3.70052	0.116067	4.39127	0.009941	8.044608695652174	0.2523195652173913	38.30766045548654	0.46	1
IDH1_R132Q	144	168	29	25	FVVPGPGKVEITYTPSDGTQKVTYL			21	2696.42	R132Q ICT NADP	0	2697.91	0.019668	0	0	4.39076	0.001273	0	0	0	1	1
IDH1_R132Q	144	168	29	25	FVVPGPGKVEITYTPSDGTQKVTYL			21	2696.42	R132Q ICT NADP	0.5	2701.41	0.021161	3.50019	0.028889	4.40338	0.005543	6.604126415094339	0.0545075	31.44822102425876	0.53	1
IDH1_R132Q	144	168	29	25	FVVPGPGKVEITYTPSDGTQKVTYL			21	2696.42	R132Q ICT NADP	1	2701.49	0.076909	3.57948	0.079384	4.40731	0.004074	7.018586274509804	0.1556549019607843	33.421839402427636	0.51	1
IDH1_R132Q	144	168	29	25	FVVPGPGKVEITYTPSDGTQKVTYL			21	2696.42	R132Q ICT NADP	2	2701.56	0.082488	3.65094	0.0848	4.39996	0.001054	7.936819565217391	0.18434782608695652	37.794378881987576	0.46	1
IDH1_R132Q	144	168	29	25	FVVPGPGKVEITYTPSDGTQKVTYL			21	2696.42	R132Q ICT NADP	5	2701.91	0.049359	4.00452	0.053133	4.40118	0.00781	8.705486956521739	0.11550652173913042	41.45469979296066	0.46	1
IDH1_R132Q	144	179	30	36	FVVPGPGKVEITYTPSDGTQKVTYLVHNFEEGGGVA			32	3792.91	R132Q AKG NADPH	0	3795.11	0.051551	0	0	4.71029	0.008308	0	0	0	1	1
IDH1_R132Q	144	179	30	36	FVVPGPGKVEITYTPSDGTQKVTYLVHNFEEGGGVA			32	3792.91	R132Q AKG NADPH	0.5	3800.94	0.059543	5.8333	0.078758	4.69027	0.017173	11.006230188679245	0.14859999999999998	34.39446933962264	0.53	1
IDH1_R132Q	144	179	30	36	FVVPGPGKVEITYTPSDGTQKVTYLVHNFEEGGGVA			32	3792.91	R132Q AKG NADPH	1	3800.95	0.098845	5.84286	0.11148	4.69408	0.01195	11.456598039215686	0.21858823529411764	35.80186887254902	0.51	1
IDH1_R132Q	144	179	30	36	FVVPGPGKVEITYTPSDGTQKVTYLVHNFEEGGGVA			32	3792.91	R132Q AKG NADPH	2	3801.12	0.059856	6.01431	0.078995	4.70289	0.011768	13.074576086956522	0.1717282608695652	40.85805027173913	0.46	1
IDH1_R132Q	144	179	30	36	FVVPGPGKVEITYTPSDGTQKVTYLVHNFEEGGGVA			32	3792.91	R132Q AKG NADPH	5	3801.53	0.359533	6.42262	0.36321	4.69015	0.014035	13.962208695652173	0.789587	43.63190217391304	0.46	1
IDH1_R132Q	144	179	30	36	FVVPGPGKVEITYTPSDGTQKVTYLVHNFEEGGGVA			32	3792.91	R132Q Apo	0	3795.28	0.038248	0	0	4.6955	0.004683	0	0	0	1	1
IDH1_R132Q	144	179	30	36	FVVPGPGKVEITYTPSDGTQKVTYLVHNFEEGGGVA			32	3792.91	R132Q Apo	0.5	3800.86	0.094307	5.58045	0.101768	4.69365	0.005036	10.529145283018869	0.19201509433962263	32.90357900943396	0.53	1
IDH1_R132Q	144	179	30	36	FVVPGPGKVEITYTPSDGTQKVTYLVHNFEEGGGVA			32	3792.91	R132Q Apo	1	3801.12	0.072284	5.83641	0.081779	4.70067	0.004581	11.443939215686274	0.16035098039215687	35.76231004901961	0.51	1
IDH1_R132Q	144	179	30	36	FVVPGPGKVEITYTPSDGTQKVTYLVHNFEEGGGVA			32	3792.91	R132Q Apo	2	3801.07	0.042113	5.78763	0.05689	4.6977	0.002654	12.58180652173913	0.12367391304347826	39.318145380434785	0.46	1
IDH1_R132Q	144	179	30	36	FVVPGPGKVEITYTPSDGTQKVTYLVHNFEEGGGVA			32	3792.91	R132Q Apo	5	3801.71	0.059969	6.42514	0.071128	4.69303	0.00103	13.967686956521739	0.15462608695652172	43.64902173913043	0.46	1
IDH1_R132Q	144	179	30	36	FVVPGPGKVEITYTPSDGTQKVTYLVHNFEEGGGVA			32	3792.91	R132Q Ca AKG NADPH	0	3795.19	0.011695	0	0	4.70818	0.005459	0	0	0	1	1
IDH1_R132Q	144	179	30	36	FVVPGPGKVEITYTPSDGTQKVTYLVHNFEEGGGVA			32	3792.91	R132Q Ca AKG NADPH	0.5	3800.83	0.030533	5.64121	0.032696	4.70591	0.007108	10.643784905660377	0.0616906	33.26182783018868	0.53	1
IDH1_R132Q	144	179	30	36	FVVPGPGKVEITYTPSDGTQKVTYLVHNFEEGGGVA			32	3792.91	R132Q Ca AKG NADPH	1	3800.91	0.081609	5.72062	0.082443	4.70471	0.006321	11.216896078431372	0.16165294117647058	35.052800245098034	0.51	1
IDH1_R132Q	144	179	30	36	FVVPGPGKVEITYTPSDGTQKVTYLVHNFEEGGGVA			32	3792.91	R132Q Ca AKG NADPH	2	3800.85	0.092048	5.66825	0.092788	4.70292	0.004386	12.322289130434783	0.20171304347826086	38.5072	0.46	1
IDH1_R132Q	144	179	30	36	FVVPGPGKVEITYTPSDGTQKVTYLVHNFEEGGGVA			32	3792.91	R132Q Ca AKG NADPH	5	3801.06	0.176392	5.87153	0.176779	4.70426	0.004726	12.764193478260868	0.38430217391304344	39.88810461956521	0.46	1
IDH1_R132Q	144	179	30	36	FVVPGPGKVEITYTPSDGTQKVTYLVHNFEEGGGVA			32	3792.91	R132Q Ca ICT NADP	0	3795.14	0.033734	0	0	4.70216	0.00623	0	0	0	1	1
IDH1_R132Q	144	179	30	36	FVVPGPGKVEITYTPSDGTQKVTYLVHNFEEGGGVA			32	3792.91	R132Q Ca ICT NADP	0.5	3800.67	0.082146	5.52745	0.088803	4.70127	0.003709	10.429149056603773	0.16755283018867925	32.59109080188679	0.53	1
IDH1_R132Q	144	179	30	36	FVVPGPGKVEITYTPSDGTQKVTYLVHNFEEGGGVA			32	3792.91	R132Q Ca ICT NADP	1	3800.69	0.085967	5.54955	0.092349	4.70208	0.003099	10.881478431372548	0.18107647058823528	34.00462009803921	0.51	1
IDH1_R132Q	144	179	30	36	FVVPGPGKVEITYTPSDGTQKVTYLVHNFEEGGGVA			32	3792.91	R132Q Ca ICT NADP	2	3800.65	0.083763	5.51175	0.090301	4.69681	0.005071	11.982065217391304	0.19630652173913044	37.44395380434782	0.46	1
IDH1_R132Q	144	179	30	36	FVVPGPGKVEITYTPSDGTQKVTYLVHNFEEGGGVA			32	3792.91	R132Q Ca ICT NADP	5	3800.81	0.131763	5.67213	0.136013	4.69222	0.007394	12.33072608695652	0.2956804347826087	38.533519021739124	0.46	1
IDH1_R132Q	144	179	30	36	FVVPGPGKVEITYTPSDGTQKVTYLVHNFEEGGGVA			32	3792.91	R132Q ICT NADP	0	3795.1	0.024271	0	0	4.69709	0.001842	0	0	0	1	1
IDH1_R132Q	144	179	30	36	FVVPGPGKVEITYTPSDGTQKVTYLVHNFEEGGGVA			32	3792.91	R132Q ICT NADP	0.5	3800.9	0.075247	5.80328	0.079064	4.7029	0.006264	10.949577358490567	0.14917735849056601	34.21742924528302	0.53	1
IDH1_R132Q	144	179	30	36	FVVPGPGKVEITYTPSDGTQKVTYLVHNFEEGGGVA			32	3792.91	R132Q ICT NADP	1	3801.12	0.10219	6.02273	0.105033	4.69902	0.009837	11.809270588235293	0.2059470588235294	36.90397058823529	0.51	1
IDH1_R132Q	144	179	30	36	FVVPGPGKVEITYTPSDGTQKVTYLVHNFEEGGGVA			32	3792.91	R132Q ICT NADP	2	3801.32	0.144533	6.22355	0.146557	4.69894	0.004597	13.529454347826087	0.31860217391304346	42.279544836956525	0.46	1
IDH1_R132Q	144	179	30	36	FVVPGPGKVEITYTPSDGTQKVTYLVHNFEEGGGVA			32	3792.91	R132Q ICT NADP	5	3801.93	0.117263	6.83146	0.119748	4.70034	0.009361	14.851004347826086	0.26032173913043477	46.40938858695652	0.46	1
IDH1_R132Q	144	182	31	39	FVVPGPGKVEITYTPSDGTQKVTYLVHNFEEGGGVAMGM			35	4112.01	R132Q AKG NADPH	0	4114.52	0.06109	0	0	4.94616	0.00675	0	0	0	1	1
IDH1_R132Q	144	182	31	39	FVVPGPGKVEITYTPSDGTQKVTYLVHNFEEGGGVAMGM			35	4112.01	R132Q AKG NADPH	0.5	4120.24	0.022938	5.72268	0.065254	4.92982	0.018255	10.797501886792451	0.12312075471698114	30.850005390835577	0.53	1
IDH1_R132Q	144	182	31	39	FVVPGPGKVEITYTPSDGTQKVTYLVHNFEEGGGVAMGM			35	4112.01	R132Q AKG NADPH	1	4120.24	0.159268	5.7212	0.170582	4.94041	0.014089	11.218033333333333	0.33447450980392157	32.05152380952381	0.51	1
IDH1_R132Q	144	182	31	39	FVVPGPGKVEITYTPSDGTQKVTYLVHNFEEGGGVAMGM			35	4112.01	R132Q AKG NADPH	2	4120.35	0.152971	5.83125	0.164719	4.93371	0.008736	12.676632608695652	0.35808478260869564	36.21895031055901	0.46	1
IDH1_R132Q	144	182	31	39	FVVPGPGKVEITYTPSDGTQKVTYLVHNFEEGGGVAMGM			35	4112.01	R132Q AKG NADPH	5	4120.77	0.361502	6.25226	0.366627	4.92668	0.005139	13.591863043478261	0.7970152173913043	38.83389440993789	0.46	1
IDH1_R132Q	144	182	31	39	FVVPGPGKVEITYTPSDGTQKVTYLVHNFEEGGGVAMGM			35	4112.01	R132Q Apo	0	4114.67	0.019217	0	0	4.93604	0.009066	0	0	0	1	1
IDH1_R132Q	144	182	31	39	FVVPGPGKVEITYTPSDGTQKVTYLVHNFEEGGGVAMGM			35	4112.01	R132Q Apo	0.5	4120.15	0.059414	5.48676	0.062445	4.93558	0.01236	10.352384905660378	0.11782075471698113	29.57824258760108	0.53	1
IDH1_R132Q	144	182	31	39	FVVPGPGKVEITYTPSDGTQKVTYLVHNFEEGGGVAMGM			35	4112.01	R132Q Apo	1	4120.29	0.125583	5.62594	0.127045	4.9404	0.00392	11.031264705882352	0.24910784313725487	31.517899159663866	0.51	1
IDH1_R132Q	144	182	31	39	FVVPGPGKVEITYTPSDGTQKVTYLVHNFEEGGGVAMGM			35	4112.01	R132Q Apo	2	4120.34	0.056415	5.67179	0.059598	4.93698	0.004247	12.32998695652174	0.12956086956521737	35.228534161490686	0.46	1
IDH1_R132Q	144	182	31	39	FVVPGPGKVEITYTPSDGTQKVTYLVHNFEEGGGVAMGM			35	4112.01	R132Q Apo	5	4120.9	0.065417	6.22739	0.068181	4.93105	0.001838	13.537802173913041	0.1482195652173913	38.67943478260869	0.46	1
IDH1_R132Q	144	182	31	39	FVVPGPGKVEITYTPSDGTQKVTYLVHNFEEGGGVAMGM			35	4112.01	R132Q Ca AKG NADPH	0	4114.6	0.017005	0	0	4.94527	0.008656	0	0	0	1	1
IDH1_R132Q	144	182	31	39	FVVPGPGKVEITYTPSDGTQKVTYLVHNFEEGGGVAMGM			35	4112.01	R132Q Ca AKG NADPH	0.5	4119.94	0.02217	5.33589	0.02794	4.95474	0.018962	10.067720754716982	0.052717	28.76491644204852	0.53	1
IDH1_R132Q	144	182	31	39	FVVPGPGKVEITYTPSDGTQKVTYLVHNFEEGGGVAMGM			35	4112.01	R132Q Ca AKG NADPH	1	4120.18	0.115833	5.57441	0.117075	4.94332	0.007689	10.930209803921569	0.22955882352941176	31.22917086834734	0.51	1
IDH1_R132Q	144	182	31	39	FVVPGPGKVEITYTPSDGTQKVTYLVHNFEEGGGVAMGM			35	4112.01	R132Q Ca AKG NADPH	2	4120.06	0.132951	5.45676	0.134034	4.94221	0.015175	11.862528260869563	0.2913782608695652	33.89293788819875	0.46	1
IDH1_R132Q	144	182	31	39	FVVPGPGKVEITYTPSDGTQKVTYLVHNFEEGGGVAMGM			35	4112.01	R132Q Ca AKG NADPH	5	4120.27	0.160166	5.6709	0.161066	4.9391	0.006668	12.328041304347826	0.3501434782608695	35.223	0.46	1
IDH1_R132Q	144	182	31	39	FVVPGPGKVEITYTPSDGTQKVTYLVHNFEEGGGVAMGM			35	4112.01	R132Q Ca ICT NADP	0	4114.55	0.013832	0	0	4.94555	0.004907	0	0	0	1	1
IDH1_R132Q	144	182	31	39	FVVPGPGKVEITYTPSDGTQKVTYLVHNFEEGGGVAMGM			35	4112.01	R132Q Ca ICT NADP	0.5	4119.9	0.09718	5.35024	0.09816	4.93831	0.0076	10.094796226415093	0.1852075471698113	28.842274932614554	0.53	1
IDH1_R132Q	144	182	31	39	FVVPGPGKVEITYTPSDGTQKVTYLVHNFEEGGGVAMGM			35	4112.01	R132Q Ca ICT NADP	1	4119.86	0.090009	5.31524	0.091066	4.94414	0.00641	10.422035294117647	0.17856078431372546	29.77724369747899	0.51	1
IDH1_R132Q	144	182	31	39	FVVPGPGKVEITYTPSDGTQKVTYLVHNFEEGGGVAMGM			35	4112.01	R132Q Ca ICT NADP	2	4119.91	0.062239	5.35753	0.063758	4.93218	0.006326	11.64680652173913	0.13860434782608694	33.2766	0.46	1
IDH1_R132Q	144	182	31	39	FVVPGPGKVEITYTPSDGTQKVTYLVHNFEEGGGVAMGM			35	4112.01	R132Q Ca ICT NADP	5	4120.07	0.07228	5.52517	0.073592	4.9227	0.005481	12.011230434782608	0.15998260869565217	34.31780124223602	0.46	1
IDH1_R132Q	144	182	31	39	FVVPGPGKVEITYTPSDGTQKVTYLVHNFEEGGGVAMGM			35	4112.01	R132Q ICT NADP	0	4114.5	0.020523	0	0	4.94796	0.024968	0	0	0	1	1
IDH1_R132Q	144	182	31	39	FVVPGPGKVEITYTPSDGTQKVTYLVHNFEEGGGVAMGM			35	4112.01	R132Q ICT NADP	0.5	4120.04	0.055351	5.53729	0.059033	4.94764	0.009669	10.447711320754717	0.11138301886792452	29.850603773584904	0.53	1
IDH1_R132Q	144	182	31	39	FVVPGPGKVEITYTPSDGTQKVTYLVHNFEEGGGVAMGM			35	4112.01	R132Q ICT NADP	1	4120.24	0.060551	5.74129	0.063935	4.95371	0.01828	11.257439215686274	0.1253627450980392	32.16411204481793	0.51	1
IDH1_R132Q	144	182	31	39	FVVPGPGKVEITYTPSDGTQKVTYLVHNFEEGGGVAMGM			35	4112.01	R132Q ICT NADP	2	4120.54	0.149729	6.03514	0.151128	4.94043	0.003328	13.119878260869564	0.3285391304347826	37.48536645962733	0.46	1
IDH1_R132Q	144	182	31	39	FVVPGPGKVEITYTPSDGTQKVTYLVHNFEEGGGVAMGM			35	4112.01	R132Q ICT NADP	5	4121.2	0.154132	6.70021	0.155492	4.93722	0.009841	14.565665217391302	0.3380260869565217	41.61618633540372	0.46	1
IDH1_R132Q	168	179	32	12	LVHNFEEGGGVA			11	1228.6	R132Q AKG NADPH	0	1229.25	0.0081	0	0	3.33316	0.006926	0	0	0	1	1
IDH1_R132Q	168	179	32	12	LVHNFEEGGGVA			11	1228.6	R132Q AKG NADPH	0.5	1230.69	0.008417	1.43778	0.011681	3.33871	5.987166E-5	2.7127830188679245	0.022039622641509434	24.66166380789022	0.53	1
IDH1_R132Q	168	179	32	12	LVHNFEEGGGVA			11	1228.6	R132Q AKG NADPH	1	1230.69	0.00797	1.43322	0.011363	3.33228	0.01065	2.8102274509803924	0.022280392156862745	25.547522281639928	0.51	1
IDH1_R132Q	168	179	32	12	LVHNFEEGGGVA			11	1228.6	R132Q AKG NADPH	2	1230.73	0.043878	1.47058	0.04462	3.33477	0.006911	3.1969217391304343	0.097	29.062924901185767	0.46	1
IDH1_R132Q	168	179	32	12	LVHNFEEGGGVA			11	1228.6	R132Q AKG NADPH	5	1230.75	0.079969	1.49541	0.080378	3.33659	0.006797	3.250891304347826	0.17473478260869565	29.55355731225296	0.46	1
IDH1_R132Q	168	179	32	12	LVHNFEEGGGVA			11	1228.6	R132Q Apo	0	1229.27	0.020691	0	0	3.33948	0.001773	0	0	0	1	1
IDH1_R132Q	168	179	32	12	LVHNFEEGGGVA			11	1228.6	R132Q Apo	0.5	1230.66	0.028971	1.38869	0.035601	3.34798	0.001821	2.620177358490566	0.0671717	23.819794168096056	0.53	1
IDH1_R132Q	168	179	32	12	LVHNFEEGGGVA			11	1228.6	R132Q Apo	1	1230.67	0.026235	1.40082	0.033412	3.35067	0.002435	2.746711764705882	0.0655137	24.970106951871653	0.51	1
IDH1_R132Q	168	179	32	12	LVHNFEEGGGVA			11	1228.6	R132Q Apo	2	1230.66	0.006394	1.38309	0.021656	3.3524	0.002777	3.006721739130435	0.0470783	27.333833992094863	0.46	1
IDH1_R132Q	168	179	32	12	LVHNFEEGGGVA			11	1228.6	R132Q Apo	5	1230.69	0.026034	1.41538	0.033255	3.35016	0.004511	3.076913043478261	0.0722935	27.97193675889328	0.46	1
IDH1_R132Q	168	179	32	12	LVHNFEEGGGVA			11	1228.6	R132Q Ca AKG NADPH	0	1229.26	0.010739	0	0	3.32902	0.005734	0	0	0	1	1
IDH1_R132Q	168	179	32	12	LVHNFEEGGGVA			11	1228.6	R132Q Ca AKG NADPH	0.5	1230.65	0.020767	1.38891	0.02338	3.34111	0.005089	2.6205924528301887	0.0441132	23.823567753001715	0.53	1
IDH1_R132Q	168	179	32	12	LVHNFEEGGGVA			11	1228.6	R132Q Ca AKG NADPH	1	1230.69	0.008819	1.43331	0.013896	3.3466	0.003358	2.8104215686274507	0.027247058823529412	25.54928698752228	0.51	1
IDH1_R132Q	168	179	32	12	LVHNFEEGGGVA			11	1228.6	R132Q Ca AKG NADPH	2	1230.61	0.027589	1.35256	0.029606	3.34248	0.00229	2.9403499999999996	0.0643609	26.730454545454542	0.46	1
IDH1_R132Q	168	179	32	12	LVHNFEEGGGVA			11	1228.6	R132Q Ca AKG NADPH	5	1230.59	0.051059	1.32914	0.052176	3.3419	0.004893	2.8894413043478258	0.11342608695652173	26.26764822134387	0.46	1
IDH1_R132Q	168	179	32	12	LVHNFEEGGGVA			11	1228.6	R132Q Ca ICT NADP	0	1229.25	0.011714	0	0	3.33339	0.002659	0	0	0	1	1
IDH1_R132Q	168	179	32	12	LVHNFEEGGGVA			11	1228.6	R132Q Ca ICT NADP	0.5	1230.58	0.020273	1.32554	0.023414	3.33836	0.004075	2.5010169811320755	0.0441774	22.736518010291597	0.53	1
IDH1_R132Q	168	179	32	12	LVHNFEEGGGVA			11	1228.6	R132Q Ca ICT NADP	1	1230.57	0.0356	1.31518	0.037478	3.34141	0.003613	2.578776470588235	0.0734863	23.443422459893046	0.51	1
IDH1_R132Q	168	179	32	12	LVHNFEEGGGVA			11	1228.6	R132Q Ca ICT NADP	2	1230.55	0.020877	1.3016	0.023939	3.33813	0.006554	2.8295565217391303	0.052041304347826084	25.723241106719367	0.46	1
IDH1_R132Q	168	179	32	12	LVHNFEEGGGVA			11	1228.6	R132Q Ca ICT NADP	5	1230.55	0.020903	1.29472	0.023961	3.32779	0.011675	2.8146	0.0520891	25.587272727272726	0.46	1
IDH1_R132Q	168	179	32	12	LVHNFEEGGGVA			11	1228.6	R132Q ICT NADP	0	1229.24	0.00858	0	0	3.34157	0.009956	0	0	0	1	1
IDH1_R132Q	168	179	32	12	LVHNFEEGGGVA			11	1228.6	R132Q ICT NADP	0.5	1230.69	0.023983	1.45102	0.025472	3.34496	0.005474	2.737775471698113	0.048060377358490565	24.888867924528302	0.53	1
IDH1_R132Q	168	179	32	12	LVHNFEEGGGVA			11	1228.6	R132Q ICT NADP	1	1230.69	0.008395	1.44617	0.012004	3.34149	0.00756	2.8356372549019606	0.023537254901960784	25.77852049910873	0.51	1
IDH1_R132Q	168	179	32	12	LVHNFEEGGGVA			11	1228.6	R132Q ICT NADP	2	1230.74	0.034697	1.49841	0.035742	3.34036	0.000204	3.2574065217391306	0.0777	29.612786561264826	0.46	1
IDH1_R132Q	168	179	32	12	LVHNFEEGGGVA			11	1228.6	R132Q ICT NADP	5	1230.83	0.024681	1.58208	0.02613	3.3412	0.002546	3.439302173913043	0.056804347826086954	31.266383399209484	0.46	1
IDH1_R132Q	168	182	33	15	LVHNFEEGGGVAMGM			14	1547.7	R132Q AKG NADPH	0	1548.72	0.043669	0	0	4.10552	0.005708	0	0	0	1	1
IDH1_R132Q	168	182	33	15	LVHNFEEGGGVAMGM			14	1547.7	R132Q AKG NADPH	0.5	1550.4	0.024721	1.68296	0.050181	4.11298	0.00629	3.1754018867924527	0.0946811	22.681442048517518	0.53	1
IDH1_R132Q	168	182	33	15	LVHNFEEGGGVAMGM			14	1547.7	R132Q AKG NADPH	1	1550.34	0.082939	1.622	0.093733	4.10766	0.011843	3.1803901960784313	0.18379019607843136	22.717072829131652	0.51	1
IDH1_R132Q	168	182	33	15	LVHNFEEGGGVAMGM			14	1547.7	R132Q AKG NADPH	2	1550.47	0.077236	1.75171	0.088726	4.10609	0.012395	3.808054347826087	0.19288260869565216	27.200388198757764	0.46	1
IDH1_R132Q	168	182	33	15	LVHNFEEGGGVAMGM			14	1547.7	R132Q AKG NADPH	5	1550.48	0.144833	1.76356	0.151274	4.10578	0.008798	3.833828260869565	0.3288565217391304	27.38448757763975	0.46	1
IDH1_R132Q	168	182	33	15	LVHNFEEGGGVAMGM			14	1547.7	R132Q Apo	0	1548.78	0.007646	0	0	4.10747	0.002646	0	0	0	1	1
IDH1_R132Q	168	182	33	15	LVHNFEEGGGVAMGM			14	1547.7	R132Q Apo	0.5	1550.4	0.034313	1.61443	0.035155	4.11822	0.003375	3.0460924528301883	0.0663302	21.757803234501345	0.53	1
IDH1_R132Q	168	182	33	15	LVHNFEEGGGVAMGM			14	1547.7	R132Q Apo	1	1550.49	0.006239	1.70132	0.009869	4.12132	0.004353	3.335921568627451	0.019351	23.82801120448179	0.51	1
IDH1_R132Q	168	182	33	15	LVHNFEEGGGVAMGM			14	1547.7	R132Q Apo	2	1550.47	0.018	1.68804	0.019557	4.11881	0.001791	3.6696586956521737	0.0425152	26.211847826086952	0.46	1
IDH1_R132Q	168	182	33	15	LVHNFEEGGGVAMGM			14	1547.7	R132Q Apo	5	1550.55	0.031583	1.76453	0.032496	4.1189	0.001491	3.8359434782608695	0.0706435	27.399596273291927	0.46	1
IDH1_R132Q	168	182	33	15	LVHNFEEGGGVAMGM			14	1547.7	R132Q Ca AKG NADPH	0	1548.78	0.072588	0	0	4.09458	0.014174	0	0	0	1	1
IDH1_R132Q	168	182	33	15	LVHNFEEGGGVAMGM			14	1547.7	R132Q Ca AKG NADPH	0.5	1550.28	0.080402	1.49995	0.108321	4.11357	0.00357	2.830094339622641	0.20437924528301885	20.21495956873315	0.53	1
IDH1_R132Q	168	182	33	15	LVHNFEEGGGVAMGM			14	1547.7	R132Q Ca AKG NADPH	1	1550.36	0.014835	1.58488	0.074088	4.11536	0.002265	3.107611764705882	0.14527058823529412	22.1972	0.51	1
IDH1_R132Q	168	182	33	15	LVHNFEEGGGVAMGM			14	1547.7	R132Q Ca AKG NADPH	2	1550.28	0.042583	1.50183	0.084156	4.11467	0.002904	3.2648543478260867	0.1829478260869565	23.32038819875776	0.46	1
IDH1_R132Q	168	182	33	15	LVHNFEEGGGVAMGM			14	1547.7	R132Q Ca AKG NADPH	5	1550.25	0.069602	1.46873	0.100566	4.11386	0.005748	3.1928804347826087	0.21862173913043478	22.80628881987578	0.46	1
IDH1_R132Q	168	182	33	15	LVHNFEEGGGVAMGM			14	1547.7	R132Q Ca ICT NADP	0	1548.73	0.058239	0	0	4.10521	0.005764	0	0	0	1	1
IDH1_R132Q	168	182	33	15	LVHNFEEGGGVAMGM			14	1547.7	R132Q Ca ICT NADP	0.5	1550.23	0.052908	1.50067	0.078683	4.11266	0.004147	2.831445283018868	0.14845849056603774	20.224609164420485	0.53	1
IDH1_R132Q	168	182	33	15	LVHNFEEGGGVAMGM			14	1547.7	R132Q Ca ICT NADP	1	1550.29	0.026987	1.55332	0.064187	4.11322	0.003674	3.045721568627451	0.12585686274509802	21.755154061624648	0.51	1
IDH1_R132Q	168	182	33	15	LVHNFEEGGGVAMGM			14	1547.7	R132Q Ca ICT NADP	2	1550.26	0.015357	1.52497	0.060229	4.10737	0.002606	3.31515	0.13093260869565215	23.67964285714286	0.46	1
IDH1_R132Q	168	182	33	15	LVHNFEEGGGVAMGM			14	1547.7	R132Q Ca ICT NADP	5	1550.2	0.036958	1.46429	0.068976	4.10213	0.012954	3.1832304347826086	0.1499478260869565	22.737360248447207	0.46	1
IDH1_R132Q	168	182	33	15	LVHNFEEGGGVAMGM			14	1547.7	R132Q ICT NADP	0	1548.71	0.022921	0	0	4.10485	0.006311	0	0	0	1	1
IDH1_R132Q	168	182	33	15	LVHNFEEGGGVAMGM			14	1547.7	R132Q ICT NADP	0.5	1550.38	0.039827	1.67324	0.045952	4.11385	0.002103	3.157062264150943	0.0867019	22.55044474393531	0.53	1
IDH1_R132Q	168	182	33	15	LVHNFEEGGGVAMGM			14	1547.7	R132Q ICT NADP	1	1550.44	0.026312	1.73574	0.034896	4.11492	0.004262	3.4034117647058824	0.0684235	24.310084033613446	0.51	1
IDH1_R132Q	168	182	33	15	LVHNFEEGGGVAMGM			14	1547.7	R132Q ICT NADP	2	1550.5	0.034453	1.79262	0.041381	4.11218	0.000798	3.897010869565217	0.0899587	27.835791925465834	0.46	1
IDH1_R132Q	168	182	33	15	LVHNFEEGGGVAMGM			14	1547.7	R132Q ICT NADP	5	1550.56	0.030367	1.85392	0.038046	4.11604	0.002816	4.030254347826087	0.0827087	28.787531055900622	0.46	1
IDH1_R132Q	168	191	34	24	LVHNFEEGGGVAMGMYNQDKSIED			23	2640.17	R132Q AKG NADPH	0	2641.74	0.05756	0	0	3.94073	0.006405	0	0	0	1	1
IDH1_R132Q	168	191	34	24	LVHNFEEGGGVAMGMYNQDKSIED			23	2640.17	R132Q AKG NADPH	0.5	2645.63	0.047547	3.89167	0.074658	3.94608	0.00298	7.342777358490565	0.14086415094339622	31.925118949958982	0.53	1
IDH1_R132Q	168	191	34	24	LVHNFEEGGGVAMGMYNQDKSIED			23	2640.17	R132Q AKG NADPH	1	2645.56	0.270036	3.8271	0.276103	3.94047	0.012939	7.504117647058823	0.541378	32.626598465473144	0.51	1
IDH1_R132Q	168	191	34	24	LVHNFEEGGGVAMGMYNQDKSIED			23	2640.17	R132Q AKG NADPH	2	2646.11	0.213189	4.37303	0.220823	3.941	0.011001	9.506597826086956	0.48005	41.33303402646503	0.46	1
IDH1_R132Q	168	191	34	24	LVHNFEEGGGVAMGMYNQDKSIED			23	2640.17	R132Q AKG NADPH	5	2646.23	0.3243	4.49416	0.329368	3.93635	0.006081	9.769923913043478	0.7160173913043478	42.477930056710775	0.46	1
IDH1_R132Q	168	191	34	24	LVHNFEEGGGVAMGMYNQDKSIED			23	2640.17	R132Q Apo	0	2641.78	0.079778	0	0	3.94035	0.001331	0	0	0	1	1
IDH1_R132Q	168	191	34	24	LVHNFEEGGGVAMGMYNQDKSIED			23	2640.17	R132Q Apo	0.5	2645.51	0.057396	3.73241	0.09828	3.95171	0.004337	7.04229	0.18543396226415096	30.618638228055783	0.53	1
IDH1_R132Q	168	191	34	24	LVHNFEEGGGVAMGMYNQDKSIED			23	2640.17	R132Q Apo	1	2646.03	0.052762	4.25519	0.095648	3.95497	0.011441	8.343503921568628	0.18754509803921568	36.27610400682012	0.51	1
IDH1_R132Q	168	191	34	24	LVHNFEEGGGVAMGMYNQDKSIED			23	2640.17	R132Q Apo	2	2645.92	0.047826	4.13911	0.093016	3.95335	0.00257	8.998067391304346	0.20220869565217392	39.12203213610585	0.46	1
IDH1_R132Q	168	191	34	24	LVHNFEEGGGVAMGMYNQDKSIED			23	2640.17	R132Q Apo	5	2646.2	0.148479	4.42124	0.168554	3.94913	0.001003	9.611384782608695	0.3664217391304348	41.788629489603025	0.46	1
IDH1_R132Q	168	191	34	24	LVHNFEEGGGVAMGMYNQDKSIED			23	2640.17	R132Q Ca AKG NADPH	0	2641.73	0.048801	0	0	3.94609	0.010064	0	0	0	1	1
IDH1_R132Q	168	191	34	24	LVHNFEEGGGVAMGMYNQDKSIED			23	2640.17	R132Q Ca AKG NADPH	0.5	2645.15	0.123378	3.42296	0.132679	3.95029	0.00354	6.458407547169811	0.25033773584905655	28.080032813781784	0.53	1
IDH1_R132Q	168	191	34	24	LVHNFEEGGGVAMGMYNQDKSIED			23	2640.17	R132Q Ca AKG NADPH	1	2645.47	0.073034	3.73978	0.087838	3.95347	0.00425	7.332898039215686	0.1722313725490196	31.882165387894286	0.51	1
IDH1_R132Q	168	191	34	24	LVHNFEEGGGVAMGMYNQDKSIED			23	2640.17	R132Q Ca AKG NADPH	2	2645.39	0.021644	3.66371	0.053386	3.94771	0.006447	7.964597826086956	0.11605652173913043	34.62868620037807	0.46	1
IDH1_R132Q	168	191	34	24	LVHNFEEGGGVAMGMYNQDKSIED			23	2640.17	R132Q Ca AKG NADPH	5	2645.41	0.132005	3.68335	0.140737	3.94546	0.005345	8.007291304347826	0.30595	34.81431001890359	0.46	1
IDH1_R132Q	168	191	34	24	LVHNFEEGGGVAMGMYNQDKSIED			23	2640.17	R132Q Ca ICT NADP	0	2641.71	0.050461	0	0	3.94369	0.009746	0	0	0	1	1
IDH1_R132Q	168	191	34	24	LVHNFEEGGGVAMGMYNQDKSIED			23	2640.17	R132Q Ca ICT NADP	0.5	2645.38	0.0744	3.67546	0.089898	3.94497	0.004856	6.934832075471697	0.1696188679245283	30.151443806398685	0.53	1
IDH1_R132Q	168	191	34	24	LVHNFEEGGGVAMGMYNQDKSIED			23	2640.17	R132Q Ca ICT NADP	1	2645.4	0.095198	3.69319	0.107745	3.94586	0.003826	7.241550980392157	0.21126470588235294	31.485004262574595	0.51	1
IDH1_R132Q	168	191	34	24	LVHNFEEGGGVAMGMYNQDKSIED			23	2640.17	R132Q Ca ICT NADP	2	2645.37	0.078271	3.6591	0.093127	3.94062	0.002996	7.95456	0.20245	34.58505671077505	0.46	1
IDH1_R132Q	168	191	34	24	LVHNFEEGGGVAMGMYNQDKSIED			23	2640.17	R132Q Ca ICT NADP	5	2645.24	0.120327	3.52879	0.130479	3.93314	0.009955	7.671276086956521	0.28365	33.35337429111531	0.46	1
IDH1_R132Q	168	191	34	24	LVHNFEEGGGVAMGMYNQDKSIED			23	2640.17	R132Q ICT NADP	0	2641.68	0.040696	0	0	3.93943	0.006623	0	0	0	1	1
IDH1_R132Q	168	191	34	24	LVHNFEEGGGVAMGMYNQDKSIED			23	2640.17	R132Q ICT NADP	0.5	2645.76	0.038232	4.07357	0.055837	3.94591	0.006053	7.68597	0.10535283018867923	33.41727645611156	0.53	1
IDH1_R132Q	168	191	34	24	LVHNFEEGGGVAMGMYNQDKSIED			23	2640.17	R132Q ICT NADP	1	2646.05	0.128535	4.36333	0.134823	3.94494	0.006431	8.555556862745098	0.26435882352941176	37.19807331628303	0.51	1
IDH1_R132Q	168	191	34	24	LVHNFEEGGGVAMGMYNQDKSIED			23	2640.17	R132Q ICT NADP	2	2646.26	0.054839	4.57729	0.06829	3.94615	0.001456	9.950630434782607	0.14845652173913043	43.26361058601133	0.46	1
IDH1_R132Q	168	191	34	24	LVHNFEEGGGVAMGMYNQDKSIED			23	2640.17	R132Q ICT NADP	5	2646.45	0.089063	4.76882	0.097921	3.94984	0.004132	10.367010869565217	0.21287173913043475	45.073960302457465	0.46	1
IDH1_R132Q	180	191	35	12	MGMYNQDKSIED			11	1430.59	R132Q AKG NADPH	0	1431.39	0.021872	0	0	3.26344	0.010186	0	0	0	1	1
IDH1_R132Q	180	191	35	12	MGMYNQDKSIED			11	1430.59	R132Q AKG NADPH	0.5	1432.78	0.040473	1.39224	0.046005	3.26358	0.000149	2.626866037735849	0.0868019	23.88060034305317	0.53	1
IDH1_R132Q	180	191	35	12	MGMYNQDKSIED			11	1430.59	R132Q AKG NADPH	1	1432.84	0.088328	1.45318	0.090995	3.26014	0.011242	2.8493764705882354	0.17842156862745098	25.90342245989305	0.51	1
IDH1_R132Q	180	191	35	12	MGMYNQDKSIED			11	1430.59	R132Q AKG NADPH	2	1433.13	0.020962	1.74421	0.030295	3.2627	0.005472	3.7917673913043477	0.0658587	34.47061264822134	0.46	1
IDH1_R132Q	180	191	35	12	MGMYNQDKSIED			11	1430.59	R132Q AKG NADPH	5	1433.22	0.189318	1.82794	0.190577	3.26573	0.006069	3.9737804347826087	0.4142978260869565	36.125276679841896	0.46	1
IDH1_R132Q	180	191	35	12	MGMYNQDKSIED			11	1430.59	R132Q Apo	0	1431.42	0.021472	0	0	3.27085	0.003901	0	0	0	1	1
IDH1_R132Q	180	191	35	12	MGMYNQDKSIED			11	1430.59	R132Q Apo	0.5	1432.98	0.050527	1.55958	0.0549	3.27443	0.001599	2.9425999999999997	0.10358490566037735	26.750909090909087	0.53	1
IDH1_R132Q	180	191	35	12	MGMYNQDKSIED			11	1430.59	R132Q Apo	1	1433.08	0.073978	1.66356	0.077031	3.27664	0.003353	3.261892156862745	0.15104117647058823	29.653565062388594	0.51	1
IDH1_R132Q	180	191	35	12	MGMYNQDKSIED			11	1430.59	R132Q Apo	2	1433.15	0.036774	1.72603	0.042584	3.27964	0.002178	3.7522347826086953	0.0925739	34.11122529644268	0.46	1
IDH1_R132Q	180	191	35	12	MGMYNQDKSIED			11	1430.59	R132Q Apo	5	1433.31	0.017984	1.88836	0.028009	3.27714	0.003518	4.105126086956521	0.060889130434782605	37.3193	0.46	1
IDH1_R132Q	180	191	35	12	MGMYNQDKSIED			11	1430.59	R132Q Ca AKG NADPH	0	1431.43	0.01623	0	0	3.26222	0.008583	0	0	0	1	1
IDH1_R132Q	180	191	35	12	MGMYNQDKSIED			11	1430.59	R132Q Ca AKG NADPH	0.5	1432.57	0.027015	1.13377	0.031516	3.26791	0.004523	2.1391811320754717	0.0594642	19.447101200686106	0.53	1
IDH1_R132Q	180	191	35	12	MGMYNQDKSIED			11	1430.59	R132Q Ca AKG NADPH	1	1432.71	0.047741	1.27371	0.050425	3.27398	0.004435	2.4974686274509805	0.0988725	22.704260249554366	0.51	1
IDH1_R132Q	180	191	35	12	MGMYNQDKSIED			11	1430.59	R132Q Ca AKG NADPH	2	1432.75	0.029622	1.31673	0.033776	3.27158	0.003622	2.862458695652174	0.0734261	26.022351778656127	0.46	1
IDH1_R132Q	180	191	35	12	MGMYNQDKSIED			11	1430.59	R132Q Ca AKG NADPH	5	1432.76	0.066846	1.32584	0.068788	3.26986	0.005619	2.882263043478261	0.14953913043478262	26.202391304347827	0.46	1
IDH1_R132Q	180	191	35	12	MGMYNQDKSIED			11	1430.59	R132Q Ca ICT NADP	0	1431.42	0.014694	0	0	3.26141	0.005392	0	0	0	1	1
IDH1_R132Q	180	191	35	12	MGMYNQDKSIED			11	1430.59	R132Q Ca ICT NADP	0.5	1432.72	0.029911	1.29703	0.033325	3.26333	0.003247	2.447230188679245	0.0628774	22.24754716981132	0.53	1
IDH1_R132Q	180	191	35	12	MGMYNQDKSIED			11	1430.59	R132Q Ca ICT NADP	1	1432.77	0.015786	1.34646	0.021566	3.26606	0.002453	2.6401235294117646	0.0422863	24.001122994652405	0.51	1
IDH1_R132Q	180	191	35	12	MGMYNQDKSIED			11	1430.59	R132Q Ca ICT NADP	2	1432.75	0.009352	1.33412	0.017417	3.26374	0.005797	2.9002673913043475	0.037863	26.366067193675885	0.46	1
IDH1_R132Q	180	191	35	12	MGMYNQDKSIED			11	1430.59	R132Q Ca ICT NADP	5	1432.73	0.032381	1.30958	0.035559	3.25638	0.009765	2.846919565217391	0.0773022	25.881086956521738	0.46	1
IDH1_R132Q	180	191	35	12	MGMYNQDKSIED			11	1430.59	R132Q ICT NADP	0	1431.41	0.004499	0	0	3.27217	0.012816	0	0	0	1	1
IDH1_R132Q	180	191	35	12	MGMYNQDKSIED			11	1430.59	R132Q ICT NADP	0.5	1432.95	0.067019	1.54426	0.06717	3.2724	0.00581	2.913701886792453	0.12673584905660376	26.488198970840482	0.53	1
IDH1_R132Q	180	191	35	12	MGMYNQDKSIED			11	1430.59	R132Q ICT NADP	1	1433.14	0.01346	1.73476	0.014192	3.26801	0.006939	3.4014843137254904	0.027827450980392156	30.92258467023173	0.51	1
IDH1_R132Q	180	191	35	12	MGMYNQDKSIED			11	1430.59	R132Q ICT NADP	2	1433.23	0.053684	1.81977	0.053872	3.26725	0.001261	3.956019565217391	0.11711304347826088	35.96381422924901	0.46	1
IDH1_R132Q	180	191	35	12	MGMYNQDKSIED			11	1430.59	R132Q ICT NADP	5	1433.41	0.03449	2.00059	0.034782	3.27114	0.001787	4.349117391304348	0.075613	39.537430830039526	0.46	1
IDH1_R132Q	183	192	36	10	YNQDKSIEDF			9	1258.56	R132Q AKG NADPH	0	1259.18	0.016944	0	0	3.76798	0.007486	0	0	0	1	1
IDH1_R132Q	183	192	36	10	YNQDKSIEDF			9	1258.56	R132Q AKG NADPH	0.5	1260.05	0.054344	0.876848	0.056924	3.77821	0.002175	1.6544301886792452	0.10740377358490566	18.38255765199161	0.53	1
IDH1_R132Q	183	192	36	10	YNQDKSIEDF			9	1258.56	R132Q AKG NADPH	1	1260.14	0.032143	0.967789	0.036336	3.77028	0.012357	1.8976254901960785	0.0712471	21.084727668845314	0.51	1
IDH1_R132Q	183	192	36	10	YNQDKSIEDF			9	1258.56	R132Q AKG NADPH	2	1260.24	0.052367	1.06582	0.05504	3.76989	0.008474	2.3169978260869564	0.11965217391304347	25.744420289855068	0.46	1
IDH1_R132Q	183	192	36	10	YNQDKSIEDF			9	1258.56	R132Q AKG NADPH	5	1260.29	0.111375	1.1191	0.112656	3.77194	0.00885	2.4328195652173914	0.24490434782608697	27.03132850241546	0.46	1
IDH1_R132Q	183	192	36	10	YNQDKSIEDF			9	1258.56	R132Q Apo	0	1259.2	0.020833	0	0	3.77578	0.002611	0	0	0	1	1
IDH1_R132Q	183	192	36	10	YNQDKSIEDF			9	1258.56	R132Q Apo	0.5	1260.12	0.028511	0.919671	0.035311	3.78594	0.00187	1.7352283018867924	0.0666245	19.280314465408804	0.53	1
IDH1_R132Q	183	192	36	10	YNQDKSIEDF			9	1258.56	R132Q Apo	1	1260.23	0.015629	1.03695	0.026044	3.78562	0.00112	2.033241176470588	0.0510667	22.591568627450982	0.51	1
IDH1_R132Q	183	192	36	10	YNQDKSIEDF			9	1258.56	R132Q Apo	2	1260.19	0.033905	0.993484	0.039794	3.78693	0.00113	2.1597478260869565	0.0865087	23.997198067632848	0.46	1
IDH1_R132Q	183	192	36	10	YNQDKSIEDF			9	1258.56	R132Q Apo	5	1260.28	0.012747	1.08555	0.024424	3.78809	0.001046	2.359886956521739	0.053095652173913044	26.22096618357488	0.46	1
IDH1_R132Q	183	192	36	10	YNQDKSIEDF			9	1258.56	R132Q Ca AKG NADPH	0	1259.18	0.0237	0	0	3.77444	0.011479	0	0	0	1	1
IDH1_R132Q	183	192	36	10	YNQDKSIEDF			9	1258.56	R132Q Ca AKG NADPH	0.5	1260	0.041955	0.827246	0.048186	3.78027	0.00266	1.5608415094339623	0.090917	17.342683438155138	0.53	1
IDH1_R132Q	183	192	36	10	YNQDKSIEDF			9	1258.56	R132Q Ca AKG NADPH	1	1260.08	0.045246	0.905775	0.051077	3.78375	0.002066	1.7760294117647057	0.10015098039215685	19.733660130718953	0.51	1
IDH1_R132Q	183	192	36	10	YNQDKSIEDF			9	1258.56	R132Q Ca AKG NADPH	2	1260.13	0.01699	0.954938	0.02916	3.78145	0.004543	2.075952173913043	0.0633913	23.06613526570048	0.46	1
IDH1_R132Q	183	192	36	10	YNQDKSIEDF			9	1258.56	R132Q Ca AKG NADPH	5	1260.09	0.051913	0.917219	0.057067	3.77603	0.008697	1.9939543478260868	0.12405869565217391	22.155048309178742	0.46	1
IDH1_R132Q	183	192	36	10	YNQDKSIEDF			9	1258.56	R132Q Ca ICT NADP	0	1259.2	0.014341	0	0	3.76832	0.006309	0	0	0	1	1
IDH1_R132Q	183	192	36	10	YNQDKSIEDF			9	1258.56	R132Q Ca ICT NADP	0.5	1260.05	0.022427	0.844917	0.02662	3.77425	0.003413	1.5941830188679245	0.0502264	17.71314465408805	0.53	1
IDH1_R132Q	183	192	36	10	YNQDKSIEDF			9	1258.56	R132Q Ca ICT NADP	1	1260.12	0.027894	0.913767	0.031365	3.77554	0.00254	1.7917	0.0615	19.90777777777778	0.51	1
IDH1_R132Q	183	192	36	10	YNQDKSIEDF			9	1258.56	R132Q Ca ICT NADP	2	1260.08	0.009607	0.874911	0.017261	3.77185	0.002961	1.9019804347826086	0.037523913043478255	21.133115942028986	0.46	1
IDH1_R132Q	183	192	36	10	YNQDKSIEDF			9	1258.56	R132Q Ca ICT NADP	5	1260.07	0.028629	0.870821	0.03202	3.76083	0.014296	1.8930891304347823	0.0696087	21.03432367149758	0.46	1
IDH1_R132Q	183	192	36	10	YNQDKSIEDF			9	1258.56	R132Q ICT NADP	0	1259.2	0.035014	0	0	3.77045	0.007682	0	0	0	1	1
IDH1_R132Q	183	192	36	10	YNQDKSIEDF			9	1258.56	R132Q ICT NADP	0.5	1260.15	0.027702	0.950688	0.044647	3.77712	0.000823	1.7937509433962262	0.0842396	19.930566037735847	0.53	1
IDH1_R132Q	183	192	36	10	YNQDKSIEDF			9	1258.56	R132Q ICT NADP	1	1260.25	0.017806	1.05307	0.039281	3.77986	0.005675	2.064845098039216	0.0770216	22.942723311546843	0.51	1
IDH1_R132Q	183	192	36	10	YNQDKSIEDF			9	1258.56	R132Q ICT NADP	2	1260.3	0.006913	1.10268	0.03569	3.7774	0.00094	2.397141304347826	0.077587	26.63490338164251	0.46	1
IDH1_R132Q	183	192	36	10	YNQDKSIEDF			9	1258.56	R132Q ICT NADP	5	1260.45	0.007479	1.2506	0.035804	3.7826	0.004059	2.718695652173913	0.0778348	30.20772946859903	0.46	1
IDH1_R132Q	183	197	37	15	YNQDKSIEDFAHSSF			14	1787.79	R132Q AKG NADPH	0	1788.86	0.007696	0	0	4.15346	0.007059	0	0	0	1	1
IDH1_R132Q	183	197	37	15	YNQDKSIEDFAHSSF			14	1787.79	R132Q AKG NADPH	0.5	1789.9	0.039474	1.04376	0.040217	4.15586	0.007547	1.9693584905660377	0.0758811	14.066846361185984	0.53	1
IDH1_R132Q	183	197	37	15	YNQDKSIEDFAHSSF			14	1787.79	R132Q AKG NADPH	1	1789.98	0.074683	1.12064	0.075078	4.15126	0.011054	2.197335294117647	0.14721176470588238	15.695252100840335	0.51	1
IDH1_R132Q	183	197	37	15	YNQDKSIEDFAHSSF			14	1787.79	R132Q AKG NADPH	2	1790.14	0.099128	1.27853	0.099426	4.15116	0.011994	2.779423913043478	0.21614347826086955	19.85302795031056	0.46	1
IDH1_R132Q	183	197	37	15	YNQDKSIEDFAHSSF			14	1787.79	R132Q AKG NADPH	5	1790.2	0.228766	1.34653	0.228895	4.15104	0.008859	2.9272369565217393	0.49759782608695646	20.90883540372671	0.46	1
IDH1_R132Q	183	197	37	15	YNQDKSIEDFAHSSF			14	1787.79	R132Q Apo	0	1788.9	0.025912	0	0	4.15812	0.003369	0	0	0	1	1
IDH1_R132Q	183	197	37	15	YNQDKSIEDFAHSSF			14	1787.79	R132Q Apo	0.5	1789.95	0.072712	1.04849	0.077191	4.16406	0.004068	1.9782849056603773	0.1456433962264151	14.130606469002696	0.53	1
IDH1_R132Q	183	197	37	15	YNQDKSIEDFAHSSF			14	1787.79	R132Q Apo	1	1790.11	0.014526	1.20474	0.029706	4.16669	0.004801	2.362227450980392	0.0582471	16.873053221288515	0.51	1
IDH1_R132Q	183	197	37	15	YNQDKSIEDFAHSSF			14	1787.79	R132Q Apo	2	1790.06	0.050048	1.15153	0.056358	4.16535	0.001748	2.503332608695652	0.12251739130434781	17.88094720496894	0.46	1
IDH1_R132Q	183	197	37	15	YNQDKSIEDFAHSSF			14	1787.79	R132Q Apo	5	1790.09	0.022162	1.18562	0.034096	4.16517	0.001724	2.577423913043478	0.0741217	18.410170807453415	0.46	1
IDH1_R132Q	183	197	37	15	YNQDKSIEDFAHSSF			14	1787.79	R132Q Ca AKG NADPH	0	1788.88	0.010887	0	0	4.15789	0.006778	0	0	0	1	1
IDH1_R132Q	183	197	37	15	YNQDKSIEDFAHSSF			14	1787.79	R132Q Ca AKG NADPH	0.5	1789.87	0.044804	0.988321	0.046107	4.15868	0.002629	1.8647566037735848	0.0869943	13.319690026954175	0.53	1
IDH1_R132Q	183	197	37	15	YNQDKSIEDFAHSSF			14	1787.79	R132Q Ca AKG NADPH	1	1790.01	0.04393	1.12279	0.045259	4.15836	0.004233	2.201556862745098	0.0887431	15.725406162464987	0.51	1
IDH1_R132Q	183	197	37	15	YNQDKSIEDFAHSSF			14	1787.79	R132Q Ca AKG NADPH	2	1789.98	0.053764	1.10062	0.054855	4.16196	0.004081	2.392652173913043	0.11925	17.09037267080745	0.46	1
IDH1_R132Q	183	197	37	15	YNQDKSIEDFAHSSF			14	1787.79	R132Q Ca AKG NADPH	5	1790.03	0.110812	1.14716	0.111345	4.15654	0.007333	2.4938347826086957	0.24205434782608695	17.81310559006211	0.46	1
IDH1_R132Q	183	197	37	15	YNQDKSIEDFAHSSF			14	1787.79	R132Q Ca ICT NADP	0	1788.86	0.014553	0	0	4.15284	0.006335	0	0	0	1	1
IDH1_R132Q	183	197	37	15	YNQDKSIEDFAHSSF			14	1787.79	R132Q Ca ICT NADP	0.5	1789.97	0.03411	1.11523	0.037085	4.15612	0.002375	2.1042094339622643	0.0699717	15.030067385444745	0.53	1
IDH1_R132Q	183	197	37	15	YNQDKSIEDFAHSSF			14	1787.79	R132Q Ca ICT NADP	1	1790.1	0.087005	1.23731	0.088214	4.15594	0.003211	2.4261078431372547	0.17296862745098038	17.329341736694676	0.51	1
IDH1_R132Q	183	197	37	15	YNQDKSIEDFAHSSF			14	1787.79	R132Q Ca ICT NADP	2	1789.95	0.06949	1.08723	0.070997	4.15471	0.003356	2.3635543478260868	0.15434130434782609	16.88253105590062	0.46	1
IDH1_R132Q	183	197	37	15	YNQDKSIEDFAHSSF			14	1787.79	R132Q Ca ICT NADP	5	1790.02	0.084654	1.1648	0.085895	4.14442	0.013736	2.532165217391304	0.1867282608695652	18.086894409937887	0.46	1
IDH1_R132Q	183	197	37	15	YNQDKSIEDFAHSSF			14	1787.79	R132Q ICT NADP	0	1788.9	0.039933	0	0	4.15434	0.009312	0	0	0	1	1
IDH1_R132Q	183	197	37	15	YNQDKSIEDFAHSSF			14	1787.79	R132Q ICT NADP	0.5	1790.13	0.018002	1.23533	0.043804	4.15623	0.001498	2.3308132075471697	0.0826491	16.648665768194068	0.53	1
IDH1_R132Q	183	197	37	15	YNQDKSIEDFAHSSF			14	1787.79	R132Q ICT NADP	1	1790.3	0.048283	1.4011	0.062657	4.15951	0.004238	2.7472509803921565	0.12285686274509805	19.623221288515406	0.51	1
IDH1_R132Q	183	197	37	15	YNQDKSIEDFAHSSF			14	1787.79	R132Q ICT NADP	2	1790.28	0.006158	1.38183	0.040405	4.15811	0.000412	3.0039891304347823	0.087837	21.457065217391303	0.46	1
IDH1_R132Q	183	197	37	15	YNQDKSIEDFAHSSF			14	1787.79	R132Q ICT NADP	5	1790.43	0.039971	1.52909	0.056501	4.16115	0.004236	3.32411	0.12282826086956522	23.743618012422356	0.46	1
IDH1_R132Q	183	198	38	16	YNQDKSIEDFAHSSFQ			15	1915.85	R132Q AKG NADPH	0	1916.87	0.039328	0	0	4.00138	0.005412	0	0	0	1	1
IDH1_R132Q	183	198	38	16	YNQDKSIEDFAHSSFQ			15	1915.85	R132Q AKG NADPH	0.5	1918.06	0.051846	1.18889	0.065075	4.00502	0.001817	2.2431943396226415	0.1227830188679245	14.95462893081761	0.53	1
IDH1_R132Q	183	198	38	16	YNQDKSIEDFAHSSFQ			15	1915.85	R132Q AKG NADPH	1	1918.18	0.083573	1.31164	0.092364	3.99777	0.009173	2.5718450980392156	0.18110588235294117	17.145633986928104	0.51	1
IDH1_R132Q	183	198	38	16	YNQDKSIEDFAHSSFQ			15	1915.85	R132Q AKG NADPH	2	1918.33	0.095929	1.45499	0.103678	3.99912	0.012847	3.1630195652173914	0.22538695652173912	21.086797101449275	0.46	1
IDH1_R132Q	183	198	38	16	YNQDKSIEDFAHSSFQ			15	1915.85	R132Q AKG NADPH	5	1918.41	0.272185	1.53889	0.275011	3.99737	0.006834	3.345408695652174	0.59785	22.30272463768116	0.46	1
IDH1_R132Q	183	198	38	16	YNQDKSIEDFAHSSFQ			15	1915.85	R132Q Apo	0	1916.86	0.031002	0	0	4.00251	0.001461	0	0	0	1	1
IDH1_R132Q	183	198	38	16	YNQDKSIEDFAHSSFQ			15	1915.85	R132Q Apo	0.5	1918.1	0.040953	1.23149	0.051364	4.00941	0.002025	2.3235679245283016	0.0969132	15.490452830188678	0.53	1
IDH1_R132Q	183	198	38	16	YNQDKSIEDFAHSSFQ			15	1915.85	R132Q Apo	1	1918.27	0.032608	1.41007	0.044993	4.01054	0.005948	2.764850980392157	0.0882216	18.432339869281044	0.51	1
IDH1_R132Q	183	198	38	16	YNQDKSIEDFAHSSFQ			15	1915.85	R132Q Apo	2	1918.19	0.092599	1.32281	0.097651	4.00954	0.000224	2.875663043478261	0.21228478260869565	19.171086956521737	0.46	1
IDH1_R132Q	183	198	38	16	YNQDKSIEDFAHSSFQ			15	1915.85	R132Q Apo	5	1918.23	0.026572	1.36858	0.040831	4.00882	0.00131	2.9751673913043475	0.088763	19.834449275362317	0.46	1
IDH1_R132Q	183	198	38	16	YNQDKSIEDFAHSSFQ			15	1915.85	R132Q Ca AKG NADPH	0	1916.86	0.048	0	0	4.0044	0.009663	0	0	0	1	1
IDH1_R132Q	183	198	38	16	YNQDKSIEDFAHSSFQ			15	1915.85	R132Q Ca AKG NADPH	0.5	1918.11	0.03702	1.25127	0.060618	4.00514	0.002008	2.360888679245283	0.11437358490566037	15.73925786163522	0.53	1
IDH1_R132Q	183	198	38	16	YNQDKSIEDFAHSSFQ			15	1915.85	R132Q Ca AKG NADPH	1	1918.25	0.040473	1.39064	0.062786	4.00758	0.001492	2.7267392156862744	0.12310980392156862	18.178261437908496	0.51	1
IDH1_R132Q	183	198	38	16	YNQDKSIEDFAHSSFQ			15	1915.85	R132Q Ca AKG NADPH	2	1918.19	0.073652	1.33284	0.087913	4.00447	0.003205	2.8974760869565217	0.19111521739130435	19.31650724637681	0.46	1
IDH1_R132Q	183	198	38	16	YNQDKSIEDFAHSSFQ			15	1915.85	R132Q Ca AKG NADPH	5	1918.22	0.09433	1.36863	0.105841	4.00332	0.004265	2.975291304347826	0.2300891304347826	19.835275362318843	0.46	1
IDH1_R132Q	183	198	38	16	YNQDKSIEDFAHSSFQ			15	1915.85	R132Q Ca ICT NADP	0	1916.84	0.007324	0	0	4.00012	0.008296	0	0	0	1	1
IDH1_R132Q	183	198	38	16	YNQDKSIEDFAHSSFQ			15	1915.85	R132Q Ca ICT NADP	0.5	1918.2	0.028825	1.3601	0.029741	4.00071	0.002785	2.566232075471698	0.0561151	17.108213836477987	0.53	1
IDH1_R132Q	183	198	38	16	YNQDKSIEDFAHSSFQ			15	1915.85	R132Q Ca ICT NADP	1	1918.35	0.082314	1.50658	0.082639	4.0018	0.003149	2.9540823529411764	0.1620372549019608	19.693882352941174	0.51	1
IDH1_R132Q	183	198	38	16	YNQDKSIEDFAHSSFQ			15	1915.85	R132Q Ca ICT NADP	2	1918.21	0.022409	1.36955	0.023575	3.99881	0.00157	2.9772847826086952	0.05125	19.8486	0.46	1
IDH1_R132Q	183	198	38	16	YNQDKSIEDFAHSSFQ			15	1915.85	R132Q Ca ICT NADP	5	1918.26	0.109316	1.41745	0.109561	3.98858	0.014249	3.08141	0.23817608695652173	20.542710144927533	0.46	1
IDH1_R132Q	183	198	38	16	YNQDKSIEDFAHSSFQ			15	1915.85	R132Q ICT NADP	0	1916.84	0.032194	0	0	4.00136	0.007817	0	0	0	1	1
IDH1_R132Q	183	198	38	16	YNQDKSIEDFAHSSFQ			15	1915.85	R132Q ICT NADP	0.5	1918.36	0.017331	1.51482	0.036563	4.00378	0.002382	2.858152830188679	0.0689868	19.05435220125786	0.53	1
IDH1_R132Q	183	198	38	16	YNQDKSIEDFAHSSFQ			15	1915.85	R132Q ICT NADP	1	1918.5	0.025115	1.65394	0.040831	4.00294	0.004127	3.243019607843137	0.0800608	21.620130718954247	0.51	1
IDH1_R132Q	183	198	38	16	YNQDKSIEDFAHSSFQ			15	1915.85	R132Q ICT NADP	2	1918.5	0.008569	1.65801	0.033315	4.00393	0.001321	3.604373913043478	0.0724239	24.029159420289854	0.46	1
IDH1_R132Q	183	198	38	16	YNQDKSIEDFAHSSFQ			15	1915.85	R132Q ICT NADP	5	1918.64	0.036045	1.80139	0.048329	4.0073	0.00224	3.9160565217391303	0.10506304347826086	26.107043478260866	0.46	1
IDH1_R132Q	183	200	39	18	YNQDKSIEDFAHSSFQMA			17	2117.92	R132Q AKG NADPH	0	2119.08	0.029353	0	0	4.37137	0.004129	0	0	0	1	1
IDH1_R132Q	183	200	39	18	YNQDKSIEDFAHSSFQMA			17	2117.92	R132Q AKG NADPH	0.5	2120.37	0.050127	1.28118	0.058089	4.37432	0.011869	2.417320754716981	0.10960188679245282	14.219533851276358	0.53	1
IDH1_R132Q	183	200	39	18	YNQDKSIEDFAHSSFQMA			17	2117.92	R132Q AKG NADPH	1	2120.32	0.035092	1.23767	0.04575	4.37362	0.010446	2.4268019607843136	0.0897059	14.275305651672433	0.51	1
IDH1_R132Q	183	200	39	18	YNQDKSIEDFAHSSFQMA			17	2117.92	R132Q AKG NADPH	2	2120.57	0.126594	1.4832	0.129953	4.37369	0.009658	3.224352173913043	0.28250652173913043	18.966777493606134	0.46	1
IDH1_R132Q	183	200	39	18	YNQDKSIEDFAHSSFQMA			17	2117.92	R132Q AKG NADPH	5	2120.63	0.256774	1.54213	0.258447	4.37125	0.0081	3.3524608695652174	0.561841	19.720358056265987	0.46	1
IDH1_R132Q	183	200	39	18	YNQDKSIEDFAHSSFQMA			17	2117.92	R132Q Apo	0	2119.1	0.009247	0	0	4.37121	0.002244	0	0	0	1	1
IDH1_R132Q	183	200	39	18	YNQDKSIEDFAHSSFQMA			17	2117.92	R132Q Apo	0.5	2120.41	0.047117	1.3079	0.048016	4.37887	0.00558	2.467739622641509	0.0905962	14.516115427302994	0.53	1
IDH1_R132Q	183	200	39	18	YNQDKSIEDFAHSSFQMA			17	2117.92	R132Q Apo	1	2120.47	0.039363	1.37495	0.040435	4.38049	0.006757	2.6959705882352942	0.0792843	15.858650519031142	0.51	1
IDH1_R132Q	183	200	39	18	YNQDKSIEDFAHSSFQMA			17	2117.92	R132Q Apo	2	2120.42	0.086824	1.32406	0.087315	4.38147	0.000945	2.878391304347826	0.18981521739130436	16.931713554987212	0.46	1
IDH1_R132Q	183	200	39	18	YNQDKSIEDFAHSSFQMA			17	2117.92	R132Q Apo	5	2120.43	0.043073	1.33492	0.044054	4.37749	0.002856	2.9020086956521736	0.0957696	17.070639386189256	0.46	1
IDH1_R132Q	183	200	39	18	YNQDKSIEDFAHSSFQMA			17	2117.92	R132Q Ca AKG NADPH	0	2119.09	0.023717	0	0	4.37622	0.003697	0	0	0	1	1
IDH1_R132Q	183	200	39	18	YNQDKSIEDFAHSSFQMA			17	2117.92	R132Q Ca AKG NADPH	0.5	2120.37	0.040965	1.28232	0.047335	4.37859	0.002244	2.419477358490566	0.0893113	14.232219755826861	0.53	1
IDH1_R132Q	183	200	39	18	YNQDKSIEDFAHSSFQMA			17	2117.92	R132Q Ca AKG NADPH	1	2120.5	0.03223	1.40813	0.040016	4.37656	0.002886	2.761039215686275	0.0784627	16.241407151095736	0.51	1
IDH1_R132Q	183	200	39	18	YNQDKSIEDFAHSSFQMA			17	2117.92	R132Q Ca AKG NADPH	2	2120.46	0.087404	1.36865	0.090564	4.37989	0.004648	2.9753369565217387	0.19687826086956522	17.501982097186698	0.46	1
IDH1_R132Q	183	200	39	18	YNQDKSIEDFAHSSFQMA			17	2117.92	R132Q Ca AKG NADPH	5	2120.47	0.157075	1.38221	0.158855	4.37439	0.01111	3.004795652173913	0.3453369565217391	17.67526854219949	0.46	1
IDH1_R132Q	183	200	39	18	YNQDKSIEDFAHSSFQMA			17	2117.92	R132Q Ca ICT NADP	0	2119.07	0.043295	0	0	4.37361	0.001796	0	0	0	1	1
IDH1_R132Q	183	200	39	18	YNQDKSIEDFAHSSFQMA			17	2117.92	R132Q Ca ICT NADP	0.5	2120.44	0.014868	1.37011	0.045777	4.3781	0.004654	2.585120754716981	0.0863717	15.206592674805771	0.53	1
IDH1_R132Q	183	200	39	18	YNQDKSIEDFAHSSFQMA			17	2117.92	R132Q Ca ICT NADP	1	2120.65	0.126368	1.58423	0.133579	4.37714	0.003783	3.106341176470588	0.2619196078431373	18.27259515570934	0.51	1
IDH1_R132Q	183	200	39	18	YNQDKSIEDFAHSSFQMA			17	2117.92	R132Q Ca ICT NADP	2	2120.48	0.025554	1.41241	0.050274	4.37167	0.003687	3.0704478260869563	0.10929130434782608	18.06145780051151	0.46	1
IDH1_R132Q	183	200	39	18	YNQDKSIEDFAHSSFQMA			17	2117.92	R132Q Ca ICT NADP	5	2120.52	0.104564	1.45108	0.113173	4.3652	0.012398	3.154528260869565	0.2460282608695652	18.556048593350383	0.46	1
IDH1_R132Q	183	200	39	18	YNQDKSIEDFAHSSFQMA			17	2117.92	R132Q ICT NADP	0	2119.06	0.016681	0	0	4.37348	0.008478	0	0	0	1	1
IDH1_R132Q	183	200	39	18	YNQDKSIEDFAHSSFQMA			17	2117.92	R132Q ICT NADP	0.5	2120.63	0.027172	1.5767	0.031884	4.37283	0.001149	2.9749	0.0601585	17.499411764705883	0.53	1
IDH1_R132Q	183	200	39	18	YNQDKSIEDFAHSSFQMA			17	2117.92	R132Q ICT NADP	1	2120.77	0.054961	1.71645	0.057437	4.37962	0.004836	3.365594117647059	0.11262156862745099	19.797612456747405	0.51	1
IDH1_R132Q	183	200	39	18	YNQDKSIEDFAHSSFQMA			17	2117.92	R132Q ICT NADP	2	2120.67	0.094089	1.61611	0.095556	4.37622	0.002132	3.513273913043478	0.2077304347826087	20.66631713554987	0.46	1
IDH1_R132Q	183	200	39	18	YNQDKSIEDFAHSSFQMA			17	2117.92	R132Q ICT NADP	5	2120.89	0.029173	1.83944	0.033605	4.37767	0.005603	3.9987804347826086	0.0730543	23.522237851662403	0.46	1
IDH1_R132Q	192	198	40	7	FAHSSFQ			6	823.373	R132Q AKG NADPH	0	823.734	0.009014	0	0	2.90961	0.011454	0	0	0	1	1
IDH1_R132Q	192	198	40	7	FAHSSFQ			6	823.373	R132Q AKG NADPH	0.5	823.782	0.011969	0.04851	0.014984	2.91309	0.003753	0.0915283	0.0282717	1.5254716981132073	0.53	1
IDH1_R132Q	192	198	40	7	FAHSSFQ			6	823.373	R132Q AKG NADPH	1	823.777	0.034268	0.043191	0.035434	2.90819	0.015792	0.0846882	0.0694784	1.411470588235294	0.51	1
IDH1_R132Q	192	198	40	7	FAHSSFQ			6	823.373	R132Q AKG NADPH	2	823.835	0.020188	0.101334	0.022109	2.91529	0.012325	0.22029130434782607	0.048063	3.6715217391304344	0.46	1
IDH1_R132Q	192	198	40	7	FAHSSFQ			6	823.373	R132Q AKG NADPH	5	823.793	0.043934	0.058984	0.044849	2.91799	0.012552	0.12822608695652174	0.0974978	2.137101449275362	0.46	1
IDH1_R132Q	192	198	40	7	FAHSSFQ			6	823.373	R132Q Apo	0	823.742	0.009951	0	0	2.92154	0.003776	0	0	0	1	1
IDH1_R132Q	192	198	40	7	FAHSSFQ			6	823.373	R132Q Apo	0.5	823.798	0.009424	0.056316	0.013705	2.93004	0.003414	0.1062566037735849	0.025858490566037735	1.770943396226415	0.53	1
IDH1_R132Q	192	198	40	7	FAHSSFQ			6	823.373	R132Q Apo	1	823.819	0.024039	0.077288	0.026017	2.92947	0.004282	0.15154509803921568	0.051013725490196074	2.525751633986928	0.51	1
IDH1_R132Q	192	198	40	7	FAHSSFQ			6	823.373	R132Q Apo	2	823.83	0.031495	0.087981	0.033029	2.93486	0.002434	0.19126304347826087	0.0718022	3.1877173913043477	0.46	1
IDH1_R132Q	192	198	40	7	FAHSSFQ			6	823.373	R132Q Apo	5	823.812	0.009738	0.070289	0.013923	2.9337	0.004948	0.1528021739130435	0.030267391304347822	2.5467028985507247	0.46	1
IDH1_R132Q	192	198	40	7	FAHSSFQ			6	823.373	R132Q Ca AKG NADPH	0	823.769	0.010984	0	0	2.90457	0.007398	0	0	0	1	1
IDH1_R132Q	192	198	40	7	FAHSSFQ			6	823.373	R132Q Ca AKG NADPH	0.5	823.801	0.014165	0.032131	0.017925	2.91597	0.005285	0.0606245	0.0338208	1.0104088050314466	0.53	1
IDH1_R132Q	192	198	40	7	FAHSSFQ			6	823.373	R132Q Ca AKG NADPH	1	823.808	0.020646	0.039086	0.023387	2.92271	0.002548	0.0766392	0.045856862745098044	1.2773202614379087	0.51	1
IDH1_R132Q	192	198	40	7	FAHSSFQ			6	823.373	R132Q Ca AKG NADPH	2	823.801	0.016969	0.03201	0.020214	2.92437	0.004802	0.069587	0.0439435	1.159782608695652	0.46	1
IDH1_R132Q	192	198	40	7	FAHSSFQ			6	823.373	R132Q Ca AKG NADPH	5	823.817	0.013899	0.04845	0.017716	2.91545	0.008856	0.10532608695652174	0.038513043478260865	1.7554347826086958	0.46	1
IDH1_R132Q	192	198	40	7	FAHSSFQ			6	823.373	R132Q Ca ICT NADP	0	823.748	0.023521	0	0	2.91164	0.003763	0	0	0	1	1
IDH1_R132Q	192	198	40	7	FAHSSFQ			6	823.373	R132Q Ca ICT NADP	0.5	823.857	0.009167	0.109321	0.025244	2.91387	0.001255	0.20626603773584906	0.0476302	3.4377672955974847	0.53	1
IDH1_R132Q	192	198	40	7	FAHSSFQ			6	823.373	R132Q Ca ICT NADP	1	823.859	0.055184	0.110912	0.059988	2.91696	0.006826	0.21747450980392155	0.1176235294117647	3.6245751633986925	0.51	1
IDH1_R132Q	192	198	40	7	FAHSSFQ			6	823.373	R132Q Ca ICT NADP	2	823.844	0.005465	0.096088	0.024148	2.90776	0.003082	0.20888695652173914	0.0524957	3.4814492753623187	0.46	1
IDH1_R132Q	192	198	40	7	FAHSSFQ			6	823.373	R132Q Ca ICT NADP	5	823.837	0.00598	0.088782	0.02427	2.90484	0.013539	0.19300434782608694	0.0527609	3.216739130434782	0.46	1
IDH1_R132Q	192	198	40	7	FAHSSFQ			6	823.373	R132Q ICT NADP	0	823.743	0.007026	0	0	2.92388	0.00058	0	0	0	1	1
IDH1_R132Q	192	198	40	7	FAHSSFQ			6	823.373	R132Q ICT NADP	0.5	823.838	0.013411	0.094776	0.01514	2.92786	0.001597	0.17882264150943394	0.028566037735849058	2.980377358490566	0.53	1
IDH1_R132Q	192	198	40	7	FAHSSFQ			6	823.373	R132Q ICT NADP	1	823.871	0.016683	0.128274	0.018103	2.92632	0.009195	0.2515176470588235	0.0354961	4.191960784313725	0.51	1
IDH1_R132Q	192	198	40	7	FAHSSFQ			6	823.373	R132Q ICT NADP	2	823.826	0.009841	0.082602	0.012092	2.91948	0.004884	0.17956956521739129	0.026287	2.9928260869565215	0.46	1
IDH1_R132Q	192	198	40	7	FAHSSFQ			6	823.373	R132Q ICT NADP	5	823.843	0.024173	0.099865	0.025173	2.92385	0.000926	0.2170978260869565	0.0547239	3.618297101449275	0.46	1
IDH1_R132Q	198	207	41	10	QMALSKGWPL			8	1130.6	R132Q AKG NADPH	0	1131.23	0.055371	0	0	4.7333	0.005102	0	0	0	1	1
IDH1_R132Q	198	207	41	10	QMALSKGWPL			8	1130.6	R132Q AKG NADPH	0.5	1131.33	0.017428	0.09719	0.058049	4.73145	0.014981	0.18337735849056602	0.10952641509433962	2.2922169811320754	0.53	1
IDH1_R132Q	198	207	41	10	QMALSKGWPL			8	1130.6	R132Q AKG NADPH	1	1131.35	0.01943	0.117885	0.058681	4.73033	0.014063	0.23114705882352943	0.11506078431372549	2.889338235294118	0.51	1
IDH1_R132Q	198	207	41	10	QMALSKGWPL			8	1130.6	R132Q AKG NADPH	2	1131.43	0.037183	0.200781	0.066698	4.7386	0.01131	0.4364804347826087	0.14499565217391303	5.456005434782608	0.46	1
IDH1_R132Q	198	207	41	10	QMALSKGWPL			8	1130.6	R132Q AKG NADPH	5	1131.51	0.069393	0.280236	0.088777	4.7303	0.014705	0.6092086956521738	0.19299347826086954	7.615108695652173	0.46	1
IDH1_R132Q	198	207	41	10	QMALSKGWPL			8	1130.6	R132Q Apo	0	1131.22	0.007069	0	0	4.72901	0.006345	0	0	0	1	1
IDH1_R132Q	198	207	41	10	QMALSKGWPL			8	1130.6	R132Q Apo	0.5	1131.3	0.018392	0.088299	0.019704	4.74424	0.004779	0.16660188679245283	0.0371774	2.0825235849056605	0.53	1
IDH1_R132Q	198	207	41	10	QMALSKGWPL			8	1130.6	R132Q Apo	1	1131.34	0.027164	0.128294	0.028069	4.75032	0.004871	0.25155686274509803	0.055037254901960785	3.1444607843137256	0.51	1
IDH1_R132Q	198	207	41	10	QMALSKGWPL			8	1130.6	R132Q Apo	2	1131.39	0.007613	0.170338	0.010389	4.74778	0.003274	0.37029999999999996	0.022584782608695654	4.628749999999999	0.46	1
IDH1_R132Q	198	207	41	10	QMALSKGWPL			8	1130.6	R132Q Apo	5	1131.53	0.026587	0.316207	0.027511	4.74458	0.001597	0.6874065217391304	0.0598065	8.592581521739131	0.46	1
IDH1_R132Q	198	207	41	10	QMALSKGWPL			8	1130.6	R132Q Ca AKG NADPH	0	1131.26	0.004062	0	0	4.72915	0.002144	0	0	0	1	1
IDH1_R132Q	198	207	41	10	QMALSKGWPL			8	1130.6	R132Q Ca AKG NADPH	0.5	1131.33	0.014671	0.069798	0.015223	4.74357	0.005131	0.1316943396226415	0.0287226	1.6461792452830186	0.53	1
IDH1_R132Q	198	207	41	10	QMALSKGWPL			8	1130.6	R132Q Ca AKG NADPH	1	1131.35	0.008843	0.088966	0.009731	4.74306	0.004865	0.17444313725490196	0.019080392156862747	2.1805392156862746	0.51	1
IDH1_R132Q	198	207	41	10	QMALSKGWPL			8	1130.6	R132Q Ca AKG NADPH	2	1131.41	0.028897	0.152855	0.029181	4.74531	0.003978	0.3322934782608695	0.063437	4.153668478260869	0.46	1
IDH1_R132Q	198	207	41	10	QMALSKGWPL			8	1130.6	R132Q Ca AKG NADPH	5	1131.56	0.046203	0.301161	0.046381	4.74156	0.007424	0.6546978260869565	0.10082826086956521	8.183722826086957	0.46	1
IDH1_R132Q	198	207	41	10	QMALSKGWPL			8	1130.6	R132Q Ca ICT NADP	0	1131.23	0.024797	0	0	4.72615	0.005868	0	0	0	1	1
IDH1_R132Q	198	207	41	10	QMALSKGWPL			8	1130.6	R132Q Ca ICT NADP	0.5	1131.35	0.027952	0.111859	0.037366	4.73849	0.004463	0.21105471698113207	0.0705019	2.6381839622641508	0.53	1
IDH1_R132Q	198	207	41	10	QMALSKGWPL			8	1130.6	R132Q Ca ICT NADP	1	1131.44	0.03762	0.210308	0.045057	4.74153	0.003821	0.41236862745098035	0.0883471	5.154607843137255	0.51	1
IDH1_R132Q	198	207	41	10	QMALSKGWPL			8	1130.6	R132Q Ca ICT NADP	2	1131.43	0.034451	0.197109	0.042448	4.73069	0.004224	0.4284978260869565	0.0922783	5.356222826086957	0.46	1
IDH1_R132Q	198	207	41	10	QMALSKGWPL			8	1130.6	R132Q Ca ICT NADP	5	1131.56	0.032625	0.323559	0.040979	4.72534	0.010392	0.7033891304347826	0.0890848	8.792364130434782	0.46	1
IDH1_R132Q	198	207	41	10	QMALSKGWPL			8	1130.6	R132Q ICT NADP	0	1131.23	0.014473	0	0	4.71941	0.002705	0	0	0	1	1
IDH1_R132Q	198	207	41	10	QMALSKGWPL			8	1130.6	R132Q ICT NADP	0.5	1131.37	0.01489	0.144226	0.020764	4.74129	0.003449	0.27212452830188677	0.039177358490566035	3.4015566037735847	0.53	1
IDH1_R132Q	198	207	41	10	QMALSKGWPL			8	1130.6	R132Q ICT NADP	1	1131.43	0.019957	0.209917	0.024652	4.74339	0.006993	0.4116019607843137	0.0483373	5.145024509803921	0.51	1
IDH1_R132Q	198	207	41	10	QMALSKGWPL			8	1130.6	R132Q ICT NADP	2	1131.45	0.033085	0.22688	0.036112	4.73774	0.00262	0.4932173913043478	0.0785043	6.165217391304347	0.46	1
IDH1_R132Q	198	207	41	10	QMALSKGWPL			8	1130.6	R132Q ICT NADP	5	1131.63	0.030433	0.403385	0.033699	4.73983	0.007795	0.8769239130434782	0.0732587	10.961548913043478	0.46	1
IDH1_R132Q	198	208	42	11	QMALSKGWPLY			9	1293.67	R132Q AKG NADPH	0	1294.53	0.025962	0	0	4.81098	0.014396	0	0	0	1	1
IDH1_R132Q	198	208	42	11	QMALSKGWPLY			9	1293.67	R132Q AKG NADPH	0.5	1294.55	0.021228	0.02568	0.033536	4.80498	0.002752	0.0484528	0.0632755	0.5383647798742138	0.53	1
IDH1_R132Q	198	208	42	11	QMALSKGWPLY			9	1293.67	R132Q AKG NADPH	1	1294.58	0.024654	0.056115	0.035803	4.81864	0.014253	0.11002941176470588	0.070202	1.222549019607843	0.51	1
IDH1_R132Q	198	208	42	11	QMALSKGWPLY			9	1293.67	R132Q AKG NADPH	2	1294.62	0.014687	0.09674	0.029828	4.82446	0.012848	0.21030434782608695	0.0648435	2.3367149758454104	0.46	1
IDH1_R132Q	198	208	42	11	QMALSKGWPLY			9	1293.67	R132Q AKG NADPH	5	1294.71	0.054963	0.187606	0.060786	4.81272	0.015803	0.4078391304347826	0.13214347826086956	4.531545893719806	0.46	1
IDH1_R132Q	198	208	42	11	QMALSKGWPLY			9	1293.67	R132Q Apo	0	1294.54	0.013083	0	0	4.80114	0.008959	0	0	0	1	1
IDH1_R132Q	198	208	42	11	QMALSKGWPLY			9	1293.67	R132Q Apo	0.5	1294.61	0.024966	0.068942	0.028186	4.82043	0.00812	0.13007924528301887	0.0531811	1.4453249475890986	0.53	1
IDH1_R132Q	198	208	42	11	QMALSKGWPLY			9	1293.67	R132Q Apo	1	1294.66	0.030897	0.113308	0.033552	4.8266	0.008864	0.22217254901960784	0.0657882	2.4685838779956426	0.51	1
IDH1_R132Q	198	208	42	11	QMALSKGWPLY			9	1293.67	R132Q Apo	2	1294.69	0.009907	0.150368	0.016411	4.82161	0.0032	0.3268869565217391	0.0356761	3.6320772946859896	0.46	1
IDH1_R132Q	198	208	42	11	QMALSKGWPLY			9	1293.67	R132Q Apo	5	1294.83	0.00724	0.282402	0.014952	4.81905	0.001717	0.6139173913043477	0.0325043	6.821304347826087	0.46	1
IDH1_R132Q	198	208	42	11	QMALSKGWPLY			9	1293.67	R132Q Ca AKG NADPH	0	1294.56	0.03546	0	0	4.80411	0.005127	0	0	0	1	1
IDH1_R132Q	198	208	42	11	QMALSKGWPLY			9	1293.67	R132Q Ca AKG NADPH	0.5	1294.61	0.026999	0.049321	0.044569	4.82573	0.002647	0.0930585	0.0840925	1.0339832285115302	0.53	1
IDH1_R132Q	198	208	42	11	QMALSKGWPLY			9	1293.67	R132Q Ca AKG NADPH	1	1294.62	0.013644	0.059096	0.037995	4.82813	0.002761	0.11587450980392157	0.0745	1.2874945533769062	0.51	1
IDH1_R132Q	198	208	42	11	QMALSKGWPLY			9	1293.67	R132Q Ca AKG NADPH	2	1294.64	0.034236	0.086329	0.04929	4.82347	0.003476	0.18767173913043478	0.10715217391304348	2.0852415458937195	0.46	1
IDH1_R132Q	198	208	42	11	QMALSKGWPLY			9	1293.67	R132Q Ca AKG NADPH	5	1294.78	0.045142	0.221595	0.057404	4.81898	0.005468	0.48172826086956516	0.12479130434782608	5.3525362318840575	0.46	1
IDH1_R132Q	198	208	42	11	QMALSKGWPLY			9	1293.67	R132Q Ca ICT NADP	0	1294.56	0.029707	0	0	4.80577	0.006143	0	0	0	1	1
IDH1_R132Q	198	208	42	11	QMALSKGWPLY			9	1293.67	R132Q Ca ICT NADP	0.5	1294.6	0.011928	0.045927	0.032013	4.82356	0.005396	0.0866547	0.0604019	0.9628301886792453	0.53	1
IDH1_R132Q	198	208	42	11	QMALSKGWPLY			9	1293.67	R132Q Ca ICT NADP	1	1294.65	0.037124	0.093819	0.047547	4.82179	0.005292	0.18395882352941176	0.0932294	2.0439869281045753	0.51	1
IDH1_R132Q	198	208	42	11	QMALSKGWPLY			9	1293.67	R132Q Ca ICT NADP	2	1294.69	0.007326	0.13111	0.030598	4.81689	0.001773	0.28502173913043477	0.0665174	3.166908212560386	0.46	1
IDH1_R132Q	198	208	42	11	QMALSKGWPLY			9	1293.67	R132Q Ca ICT NADP	5	1294.8	0.038582	0.242751	0.048694	4.8186	0.022769	0.5277195652173913	0.10585652173913043	5.8635507246376815	0.46	1
IDH1_R132Q	198	208	42	11	QMALSKGWPLY			9	1293.67	R132Q ICT NADP	0	1294.53	0.034737	0	0	4.79899	0.019946	0	0	0	1	1
IDH1_R132Q	198	208	42	11	QMALSKGWPLY			9	1293.67	R132Q ICT NADP	0.5	1294.59	0.011227	0.055312	0.036507	4.82785	0.008328	0.10436226415094339	0.0688811	1.15958	0.53	1
IDH1_R132Q	198	208	42	11	QMALSKGWPLY			9	1293.67	R132Q ICT NADP	1	1294.69	0.020231	0.157367	0.040199	4.82753	0.005027	0.3085627450980392	0.0788216	3.4284749455337686	0.51	1
IDH1_R132Q	198	208	42	11	QMALSKGWPLY			9	1293.67	R132Q ICT NADP	2	1294.74	0.006985	0.202186	0.035433	4.81363	0.00353	0.43953478260869566	0.0770283	4.883719806763285	0.46	1
IDH1_R132Q	198	208	42	11	QMALSKGWPLY			9	1293.67	R132Q ICT NADP	5	1294.85	0.021657	0.318275	0.040935	4.82402	0.010308	0.6919021739130434	0.0889891	7.6878	0.46	1
IDH1_R132Q	198	209	43	12	QMALSKGWPLYL			10	1406.75	R132Q AKG NADPH	0	1407.6	0.031549	0	0	5.288	0.008319	0	0	0	1	1
IDH1_R132Q	198	209	43	12	QMALSKGWPLYL			10	1406.75	R132Q AKG NADPH	0.5	1407.7	0.027184	0.100625	0.041646	5.28688	0.01725	0.18985849056603774	0.0785774	1.8985849056603772	0.53	1
IDH1_R132Q	198	209	43	12	QMALSKGWPLYL			10	1406.75	R132Q AKG NADPH	1	1407.69	0.035408	0.087238	0.047425	5.29155	0.014101	0.1710549019607843	0.0929902	1.7105490196078428	0.51	1
IDH1_R132Q	198	209	43	12	QMALSKGWPLYL			10	1406.75	R132Q AKG NADPH	2	1407.77	0.026429	0.172013	0.041157	5.29177	0.007876	0.3739413043478261	0.0894717	3.739413043478261	0.46	1
IDH1_R132Q	198	209	43	12	QMALSKGWPLYL			10	1406.75	R132Q AKG NADPH	5	1407.85	0.028842	0.249007	0.042746	5.2923	0.004484	0.5413195652173913	0.0929261	5.413195652173913	0.46	1
IDH1_R132Q	198	209	43	12	QMALSKGWPLYL			10	1406.75	R132Q Apo	0	1407.6	0.019336	0	0	5.28714	0.002889	0	0	0	1	1
IDH1_R132Q	198	209	43	12	QMALSKGWPLYL			10	1406.75	R132Q Apo	0.5	1407.7	0.003702	0.103498	0.019687	5.30378	0.008176	0.19527924528301888	0.0371453	1.9527924528301888	0.53	1
IDH1_R132Q	198	209	43	12	QMALSKGWPLYL			10	1406.75	R132Q Apo	1	1407.76	0.02361	0.160718	0.030517	5.31222	0.002197	0.3151333333333333	0.0598373	3.151333333333333	0.51	1
IDH1_R132Q	198	209	43	12	QMALSKGWPLYL			10	1406.75	R132Q Apo	2	1407.77	0.004453	0.16817	0.019842	5.3087	0.00126	0.36558695652173906	0.043134782608695646	3.6558695652173907	0.46	1
IDH1_R132Q	198	209	43	12	QMALSKGWPLYL			10	1406.75	R132Q Apo	5	1407.89	0.015863	0.294629	0.02501	5.30234	0.003596	0.6404978260869565	0.0543696	6.404978260869565	0.46	1
IDH1_R132Q	198	209	43	12	QMALSKGWPLYL			10	1406.75	R132Q Ca AKG NADPH	0	1407.67	0.061609	0	0	5.29057	0.001906	0	0	0	1	1
IDH1_R132Q	198	209	43	12	QMALSKGWPLYL			10	1406.75	R132Q Ca AKG NADPH	0.5	1407.7	0.027659	0.03617	0.067533	5.31681	0.015555	0.0682453	0.1274207547169811	0.6824528301886792	0.53	1
IDH1_R132Q	198	209	43	12	QMALSKGWPLYL			10	1406.75	R132Q Ca AKG NADPH	1	1407.74	0.010547	0.068206	0.062505	5.30377	0.003922	0.13373725490196078	0.12255882352941178	1.3373725490196078	0.51	1
IDH1_R132Q	198	209	43	12	QMALSKGWPLYL			10	1406.75	R132Q Ca AKG NADPH	2	1407.76	0.020436	0.095311	0.06491	5.30244	0.013471	0.20719782608695653	0.1411086956521739	2.071978260869565	0.46	1
IDH1_R132Q	198	209	43	12	QMALSKGWPLYL			10	1406.75	R132Q Ca AKG NADPH	5	1407.9	0.055288	0.22877	0.082779	5.29883	0.007148	0.4973260869565217	0.17995434782608696	4.973260869565217	0.46	1
IDH1_R132Q	198	209	43	12	QMALSKGWPLYL			10	1406.75	R132Q Ca ICT NADP	0	1407.62	0.021062	0	0	5.29026	0.003351	0	0	0	1	1
IDH1_R132Q	198	209	43	12	QMALSKGWPLYL			10	1406.75	R132Q Ca ICT NADP	0.5	1407.71	0.018742	0.096326	0.028193	5.30111	0.005745	0.18174716981132075	0.0531943	1.8174716981132075	0.53	1
IDH1_R132Q	198	209	43	12	QMALSKGWPLYL			10	1406.75	R132Q Ca ICT NADP	1	1407.77	0.044194	0.151872	0.048957	5.30334	0.001341	0.29778823529411763	0.0959941	2.9778823529411764	0.51	1
IDH1_R132Q	198	209	43	12	QMALSKGWPLYL			10	1406.75	R132Q Ca ICT NADP	2	1407.82	0.014532	0.206526	0.025589	5.29566	0.014035	0.44896956521739123	0.0556283	4.489695652173912	0.46	1
IDH1_R132Q	198	209	43	12	QMALSKGWPLYL			10	1406.75	R132Q Ca ICT NADP	5	1407.95	0.015552	0.328233	0.026182	5.28328	0.009904	0.71355	0.0569174	7.1355	0.46	1
IDH1_R132Q	198	209	43	12	QMALSKGWPLYL			10	1406.75	R132Q ICT NADP	0	1407.61	0.026968	0	0	5.28691	0.01341	0	0	0	1	1
IDH1_R132Q	198	209	43	12	QMALSKGWPLYL			10	1406.75	R132Q ICT NADP	0.5	1407.71	0.010493	0.105449	0.028938	5.3064	0.01012	0.19896037735849056	0.054599999999999996	1.9896037735849057	0.53	1
IDH1_R132Q	198	209	43	12	QMALSKGWPLYL			10	1406.75	R132Q ICT NADP	1	1407.79	0.017013	0.183108	0.031886	5.30745	0.005747	0.35903529411764706	0.0625216	3.5903529411764707	0.51	1
IDH1_R132Q	198	209	43	12	QMALSKGWPLYL			10	1406.75	R132Q ICT NADP	2	1407.84	0.011311	0.227463	0.029244	5.29646	0.00555	0.4944847826086956	0.0635739	4.9448478260869555	0.46	1
IDH1_R132Q	198	209	43	12	QMALSKGWPLYL			10	1406.75	R132Q ICT NADP	5	1407.97	0.009874	0.35935	0.028719	5.30027	0.002845	0.7811956521739131	0.062432608695652175	7.8119565217391305	0.46	1
IDH1_R132Q	198	216	44	19	QMALSKGWPLYLSTKNTIL			17	2164.18	R132Q AKG NADPH	0	2165.42	0.030907	0	0	4.93346	0.010094	0	0	0	1	1
IDH1_R132Q	198	216	44	19	QMALSKGWPLYLSTKNTIL			17	2164.18	R132Q AKG NADPH	0.5	2167.15	0.020094	1.7293	0.036865	4.93738	0.022975	3.2628377358490566	0.0695566	19.193163152053273	0.53	1
IDH1_R132Q	198	216	44	19	QMALSKGWPLYLSTKNTIL			17	2164.18	R132Q AKG NADPH	1	2167.4	0.130682	1.97512	0.134287	4.9384	0.013313	3.872778431372549	0.26330784313725486	22.78104959630911	0.51	1
IDH1_R132Q	198	216	44	19	QMALSKGWPLYLSTKNTIL			17	2164.18	R132Q AKG NADPH	2	2167.51	0.024264	2.08674	0.039294	4.93771	0.014103	4.536389130434783	0.0854217	26.684641943734018	0.46	1
IDH1_R132Q	198	216	44	19	QMALSKGWPLYLSTKNTIL			17	2164.18	R132Q AKG NADPH	5	2167.65	0.155743	2.22598	0.15878	4.92774	0.010046	4.839093478260869	0.3451739130434783	28.4653	0.46	1
IDH1_R132Q	198	216	44	19	QMALSKGWPLYLSTKNTIL			17	2164.18	R132Q Apo	0	2165.48	0.004353	0	0	4.92726	0.003465	0	0	0	1	1
IDH1_R132Q	198	216	44	19	QMALSKGWPLYLSTKNTIL			17	2164.18	R132Q Apo	0.5	2167.5	0.041156	2.01777	0.041385	4.95181	0.01184	3.8071113207547165	0.0780849	22.394772475027743	0.53	1
IDH1_R132Q	198	216	44	19	QMALSKGWPLYLSTKNTIL			17	2164.18	R132Q Apo	1	2167.69	0.043967	2.21698	0.044182	4.95215	0.001731	4.347023529411764	0.0866314	25.57072664359861	0.51	1
IDH1_R132Q	198	216	44	19	QMALSKGWPLYLSTKNTIL			17	2164.18	R132Q Apo	2	2167.82	0.010542	2.34436	0.011406	4.94907	0.00162	5.0964282608695655	0.0247957	29.978989769820974	0.46	1
IDH1_R132Q	198	216	44	19	QMALSKGWPLYLSTKNTIL			17	2164.18	R132Q Apo	5	2167.96	0.072189	2.48707	0.07232	4.94364	0.001098	5.406671739130434	0.1572173913043478	31.803951406649617	0.46	1
IDH1_R132Q	198	216	44	19	QMALSKGWPLYLSTKNTIL			17	2164.18	R132Q Ca AKG NADPH	0	2165.44	0.011491	0	0	4.92767	0.006145	0	0	0	1	1
IDH1_R132Q	198	216	44	19	QMALSKGWPLYLSTKNTIL			17	2164.18	R132Q Ca AKG NADPH	0.5	2166.8	0.02552	1.35239	0.027988	4.95624	0.009792	2.55169	0.052807547169811314	15.00992230854606	0.53	1
IDH1_R132Q	198	216	44	19	QMALSKGWPLYLSTKNTIL			17	2164.18	R132Q Ca AKG NADPH	1	2166.92	0.050575	1.48158	0.051864	4.9499	0.006178	2.905062745098039	0.10169411764705882	17.08860438292964	0.51	1
IDH1_R132Q	198	216	44	19	QMALSKGWPLYLSTKNTIL			17	2164.18	R132Q Ca AKG NADPH	2	2167.01	0.029643	1.5626	0.031793	4.94901	0.012247	3.3969586956521733	0.0691152	19.98210997442455	0.46	1
IDH1_R132Q	198	216	44	19	QMALSKGWPLYLSTKNTIL			17	2164.18	R132Q Ca AKG NADPH	5	2167.14	0.070222	1.70001	0.071156	4.9474	0.006115	3.6956760869565213	0.1546869565217391	21.739271099744244	0.46	1
IDH1_R132Q	198	216	44	19	QMALSKGWPLYLSTKNTIL			17	2164.18	R132Q Ca ICT NADP	0	2165.45	0.026653	0	0	4.92801	0.008784	0	0	0	1	1
IDH1_R132Q	198	216	44	19	QMALSKGWPLYLSTKNTIL			17	2164.18	R132Q Ca ICT NADP	0.5	2166.86	0.045715	1.4107	0.052918	4.94569	0.00664	2.6616981132075472	0.0998453	15.657047724750278	0.53	1
IDH1_R132Q	198	216	44	19	QMALSKGWPLYLSTKNTIL			17	2164.18	R132Q Ca ICT NADP	1	2166.96	0.057653	1.50898	0.063516	4.94925	0.004838	2.9587803921568625	0.12454117647058824	17.40459054209919	0.51	1
IDH1_R132Q	198	216	44	19	QMALSKGWPLYLSTKNTIL			17	2164.18	R132Q Ca ICT NADP	2	2166.94	0.027117	1.48669	0.038023	4.93745	0.007384	3.2319260869565216	0.0826587	19.011329923273657	0.46	1
IDH1_R132Q	198	216	44	19	QMALSKGWPLYLSTKNTIL			17	2164.18	R132Q Ca ICT NADP	5	2167.05	0.057914	1.60006	0.063752	4.92639	0.015277	3.478389130434782	0.1385913043478261	20.461112531969306	0.46	1
IDH1_R132Q	198	216	44	19	QMALSKGWPLYLSTKNTIL			17	2164.18	R132Q ICT NADP	0	2165.42	0.024235	0	0	4.93663	0.023653	0	0	0	1	1
IDH1_R132Q	198	216	44	19	QMALSKGWPLYLSTKNTIL			17	2164.18	R132Q ICT NADP	0.5	2167.42	0.032272	2.0037	0.040359	4.95578	0.007489	3.780564150943396	0.0761491	22.23861265260821	0.53	1
IDH1_R132Q	198	216	44	19	QMALSKGWPLYLSTKNTIL			17	2164.18	R132Q ICT NADP	1	2167.65	0.063125	2.23016	0.067617	4.96644	0.016938	4.3728549019607845	0.13258235294117646	25.722675893886972	0.51	1
IDH1_R132Q	198	216	44	19	QMALSKGWPLYLSTKNTIL			17	2164.18	R132Q ICT NADP	2	2167.65	0.028176	2.23087	0.037164	4.9465	0.003237	4.849710869565217	0.0807913	28.52771099744245	0.46	1
IDH1_R132Q	198	216	44	19	QMALSKGWPLYLSTKNTIL			17	2164.18	R132Q ICT NADP	5	2167.85	0.022469	2.4308	0.033048	4.94866	0.006147	5.28435	0.0718435	31.084411764705884	0.46	1
IDH1_R132Q	199	208	45	10	MALSKGWPLY			8	1165.61	R132Q AKG NADPH	0	1166.27	0.011669	0	0	4.83381	0.00275	0	0	0	1	1
IDH1_R132Q	199	208	45	10	MALSKGWPLY			8	1165.61	R132Q AKG NADPH	0.5	1166.38	0.013085	0.116844	0.017532	4.80078	0.000932	0.22046037735849056	0.033079245283018865	2.755754716981132	0.53	1
IDH1_R132Q	199	208	45	10	MALSKGWPLY			8	1165.61	R132Q AKG NADPH	1	1166.41	0.033022	0.140021	0.035023	4.82178	0.014426	0.27455098039215686	0.0686725	3.4318872549019606	0.51	1
IDH1_R132Q	199	208	45	10	MALSKGWPLY			8	1165.61	R132Q AKG NADPH	2	1166.43	0.005688	0.167	0.012981	4.83525	0.009876	0.3630434782608696	0.0282196	4.53804	0.46	1
IDH1_R132Q	199	208	45	10	MALSKGWPLY			8	1165.61	R132Q AKG NADPH	5	1166.52	0.053424	0.255773	0.054684	4.81934	0.026764	0.5560282608695651	0.11887826086956522	6.950353260869564	0.46	1
IDH1_R132Q	199	208	45	10	MALSKGWPLY			8	1165.61	R132Q Apo	0	1166.31	0.0068	0	0	4.79843	0.014769	0	0	0	1	1
IDH1_R132Q	199	208	45	10	MALSKGWPLY			8	1165.61	R132Q Apo	0.5	1166.41	0.013187	0.096167	0.014837	4.83889	0.01764	0.18144716981132075	0.027994339622641508	2.2680896226415093	0.53	1
IDH1_R132Q	199	208	45	10	MALSKGWPLY			8	1165.61	R132Q Apo	1	1166.45	0.027107	0.132079	0.027947	4.84141	0.011625	0.258978	0.054798039215686274	3.2372303921568624	0.51	1
IDH1_R132Q	199	208	45	10	MALSKGWPLY			8	1165.61	R132Q Apo	2	1166.49	0.015403	0.173874	0.016837	4.83759	0.007401	0.37798695652173914	0.0366022	4.724836956521739	0.46	1
IDH1_R132Q	199	208	45	10	MALSKGWPLY			8	1165.61	R132Q Apo	5	1166.55	0.011981	0.233285	0.013777	4.83051	0.006974	0.507141	0.029949999999999997	6.3392663043478255	0.46	1
IDH1_R132Q	199	208	45	10	MALSKGWPLY			8	1165.61	R132Q Ca AKG NADPH	0	1166.33	0.016456	0	0	4.81386	0.01738	0	0	0	1	1
IDH1_R132Q	199	208	45	10	MALSKGWPLY			8	1165.61	R132Q Ca AKG NADPH	0.5	1166.4	0.025178	0.064935	0.030078	4.83882	0.006864	0.1225188679245283	0.0567509	1.531485849056604	0.53	1
IDH1_R132Q	199	208	45	10	MALSKGWPLY			8	1165.61	R132Q Ca AKG NADPH	1	1166.42	0.012859	0.08859	0.020884	4.84651	0.002572	0.17370588235294118	0.040949	2.1713235294117648	0.51	1
IDH1_R132Q	199	208	45	10	MALSKGWPLY			8	1165.61	R132Q Ca AKG NADPH	2	1166.47	0.022247	0.134231	0.027671	4.83925	0.006311	0.2918065217391304	0.0601543	3.6475815217391303	0.46	1
IDH1_R132Q	199	208	45	10	MALSKGWPLY			8	1165.61	R132Q Ca AKG NADPH	5	1166.55	0.033729	0.219367	0.037529	4.8361	0.015585	0.47688478260869566	0.0815848	5.961059782608696	0.46	1
IDH1_R132Q	199	208	45	10	MALSKGWPLY			8	1165.61	R132Q Ca ICT NADP	0	1166.32	0.048592	0	0	4.81435	0.022199	0	0	0	1	1
IDH1_R132Q	199	208	45	10	MALSKGWPLY			8	1165.61	R132Q Ca ICT NADP	0.5	1166.44	0.021789	0.119098	0.053254	4.83304	0.005589	0.22471320754716978	0.10047924528301887	2.808915094339622	0.53	1
IDH1_R132Q	199	208	45	10	MALSKGWPLY			8	1165.61	R132Q Ca ICT NADP	1	1166.47	0.028058	0.151715	0.056111	4.83401	0.007284	0.2974803921568627	0.11002156862745098	3.718504901960784	0.51	1
IDH1_R132Q	199	208	45	10	MALSKGWPLY			8	1165.61	R132Q Ca ICT NADP	2	1166.46	0.014646	0.144186	0.050751	4.83349	0.007233	0.31344782608695654	0.11032826086956521	3.9180978260869566	0.46	1
IDH1_R132Q	199	208	45	10	MALSKGWPLY			8	1165.61	R132Q Ca ICT NADP	5	1166.59	0.021237	0.2648	0.05303	4.8005	0.009693	0.5756521739130435	0.11528260869565217	7.195652173913043	0.46	1
IDH1_R132Q	199	208	45	10	MALSKGWPLY			8	1165.61	R132Q ICT NADP	0	1166.33	0.028436	0	0	4.81152	0.030647	0	0	0	1	1
IDH1_R132Q	199	208	45	10	MALSKGWPLY			8	1165.61	R132Q ICT NADP	0.5	1166.42	0.020638	0.092294	0.035136	4.82866	0.02891	0.17413962264150942	0.0662943	2.176745283018868	0.53	1
IDH1_R132Q	199	208	45	10	MALSKGWPLY			8	1165.61	R132Q ICT NADP	1	1166.5	0.019057	0.170073	0.034231	4.83188	0.023591	0.3334764705882353	0.0671196	4.168455882352942	0.51	1
IDH1_R132Q	199	208	45	10	MALSKGWPLY			8	1165.61	R132Q ICT NADP	2	1166.48	0.071341	0.157471	0.076799	4.83409	0.009452	0.3423282608695652	0.16695434782608695	4.279103260869565	0.46	1
IDH1_R132Q	199	208	45	10	MALSKGWPLY			8	1165.61	R132Q ICT NADP	5	1166.64	0.02701	0.316907	0.039219	4.83699	0.008416	0.6889282608695652	0.0852587	8.611603260869565	0.46	1
IDH1_R132Q	199	209	46	11	MALSKGWPLYL			9	1278.69	R132Q AKG NADPH	0	1279.45	0.012359	0	0	5.2976	0.008757	0	0	0	1	1
IDH1_R132Q	199	209	46	11	MALSKGWPLYL			9	1278.69	R132Q AKG NADPH	0.5	1279.53	0.014165	0.076484	0.018799	5.29514	0.017318	0.14430943396226414	0.0354698	1.6034381551362682	0.53	1
IDH1_R132Q	199	209	46	11	MALSKGWPLYL			9	1278.69	R132Q AKG NADPH	1	1279.55	0.014208	0.100497	0.018831	5.30177	0.013506	0.1970529411764706	0.0369235	2.1894771241830067	0.51	1
IDH1_R132Q	199	209	46	11	MALSKGWPLYL			9	1278.69	R132Q AKG NADPH	2	1279.61	0.014652	0.15945	0.019168	5.30286	0.006893	0.3466304347826087	0.041669565217391305	3.851449275362319	0.46	1
IDH1_R132Q	199	209	46	11	MALSKGWPLYL			9	1278.69	R132Q AKG NADPH	5	1279.68	0.041286	0.228713	0.043096	5.30298	0.004399	0.49720217391304344	0.093687	5.524468599033816	0.46	1
IDH1_R132Q	199	209	46	11	MALSKGWPLYL			9	1278.69	R132Q Apo	0	1279.45	0.005413	0	0	5.29752	0.004024	0	0	0	1	1
IDH1_R132Q	199	209	46	11	MALSKGWPLYL			9	1278.69	R132Q Apo	0.5	1279.54	0.009847	0.088208	0.011236	5.31464	0.00793	0.16643018867924528	0.021199999999999997	1.849224318658281	0.53	1
IDH1_R132Q	199	209	46	11	MALSKGWPLYL			9	1278.69	R132Q Apo	1	1279.59	0.024846	0.145271	0.025428	5.32232	0.001106	0.2848450980392157	0.0498588	3.164945533769063	0.51	1
IDH1_R132Q	199	209	46	11	MALSKGWPLYL			9	1278.69	R132Q Apo	2	1279.59	0.017577	0.141039	0.018392	5.3189	0.003063	0.3066065217391304	0.0399826	3.406739130434782	0.46	1
IDH1_R132Q	199	209	46	11	MALSKGWPLYL			9	1278.69	R132Q Apo	5	1279.68	0.006623	0.229538	0.008553	5.31225	0.003713	0.498996	0.018593478260869566	5.5444	0.46	1
IDH1_R132Q	199	209	46	11	MALSKGWPLYL			9	1278.69	R132Q Ca AKG NADPH	0	1279.47	0.040497	0	0	5.29751	0.002793	0	0	0	1	1
IDH1_R132Q	199	209	46	11	MALSKGWPLYL			9	1278.69	R132Q Ca AKG NADPH	0.5	1279.56	0.026412	0.087164	0.048349	5.32691	0.014038	0.16446037735849056	0.0912245	1.8273375262054508	0.53	1
IDH1_R132Q	199	209	46	11	MALSKGWPLYL			9	1278.69	R132Q Ca AKG NADPH	1	1279.58	0.004101	0.111614	0.040704	5.31494	0.004626	0.21885098039215686	0.0798118	2.431677559912854	0.51	1
IDH1_R132Q	199	209	46	11	MALSKGWPLYL			9	1278.69	R132Q Ca AKG NADPH	2	1279.6	0.025424	0.12943	0.047816	5.31269	0.013691	0.28136956521739126	0.10394782608695652	3.126328502415458	0.46	1
IDH1_R132Q	199	209	46	11	MALSKGWPLYL			9	1278.69	R132Q Ca AKG NADPH	5	1279.69	0.024326	0.216144	0.047242	5.30916	0.007572	0.4698782608695652	0.1027	5.2208695652173915	0.46	1
IDH1_R132Q	199	209	46	11	MALSKGWPLYL			9	1278.69	R132Q Ca ICT NADP	0	1279.44	0.027237	0	0	5.30146	0.004507	0	0	0	1	1
IDH1_R132Q	199	209	46	11	MALSKGWPLYL			9	1278.69	R132Q Ca ICT NADP	0.5	1279.59	0.007819	0.15641	0.028337	5.31058	0.005962	0.2951132075471698	0.053466037735849056	3.279035639412998	0.53	1
IDH1_R132Q	199	209	46	11	MALSKGWPLYL			9	1278.69	R132Q Ca ICT NADP	1	1279.6	0.040928	0.164604	0.049162	5.31302	0.001607	0.3227529411764706	0.0963961	3.586143790849673	0.51	1
IDH1_R132Q	199	209	46	11	MALSKGWPLYL			9	1278.69	R132Q Ca ICT NADP	2	1279.62	0.008539	0.183964	0.028544	5.30651	0.013524	0.3999217391304347	0.062052173913043476	4.443574879227052	0.46	1
IDH1_R132Q	199	209	46	11	MALSKGWPLYL			9	1278.69	R132Q Ca ICT NADP	5	1279.73	0.008576	0.288596	0.028555	5.29274	0.01069	0.6273826086956522	0.0620761	6.970917874396136	0.46	1
IDH1_R132Q	199	209	46	11	MALSKGWPLYL			9	1278.69	R132Q ICT NADP	0	1279.43	0.025205	0	0	5.29519	0.013362	0	0	0	1	1
IDH1_R132Q	199	209	46	11	MALSKGWPLYL			9	1278.69	R132Q ICT NADP	0.5	1279.56	0.021023	0.128443	0.032821	5.31752	0.009665	0.2423452830188679	0.061926415094339625	2.69273	0.53	1
IDH1_R132Q	199	209	46	11	MALSKGWPLYL			9	1278.69	R132Q ICT NADP	1	1279.63	0.020177	0.193223	0.032286	5.31734	0.006572	0.3788686274509804	0.0633059	4.2096514161220036	0.51	1
IDH1_R132Q	199	209	46	11	MALSKGWPLYL			9	1278.69	R132Q ICT NADP	2	1279.66	0.017938	0.223647	0.030937	5.30819	0.006307	0.4861891304347826	0.0672543	5.402101449275362	0.46	1
IDH1_R132Q	199	209	46	11	MALSKGWPLYL			9	1278.69	R132Q ICT NADP	5	1279.78	0.019784	0.34782	0.032042	5.31131	0.002575	0.7561304347826087	0.0696565	8.40145	0.46	1
IDH1_R132Q	201	208	47	8	LSKGWPLY			6	963.53	R132Q AKG NADPH	0	964.031	0.053259	0	0	4.51651	0.062678	0	0	0	1	1
IDH1_R132Q	201	208	47	8	LSKGWPLY			6	963.53	R132Q AKG NADPH	0.5	964.059	0.044576	0.02747	0.069452	4.48185	0.014268	0.051830188679245284	0.13104150943396226	0.8638364779874215	0.53	1
IDH1_R132Q	201	208	47	8	LSKGWPLY			6	963.53	R132Q AKG NADPH	1	964.044	0.019966	0.012525	0.056879	4.50144	0.061944	0.024558823529411765	0.11152745098039216	0.40931372549019607	0.51	1
IDH1_R132Q	201	208	47	8	LSKGWPLY			6	963.53	R132Q AKG NADPH	2	964.077	0.016741	0.04601	0.055829	4.48364	0.011796	0.10002173913043479	0.12136739130434782	1.6670289855072467	0.46	1
IDH1_R132Q	201	208	47	8	LSKGWPLY			6	963.53	R132Q AKG NADPH	5	964.156	0.012055	0.124804	0.054607	4.48167	0.012651	0.27131304347826085	0.1187108695652174	4.521884057971015	0.46	1
IDH1_R132Q	201	208	47	8	LSKGWPLY			6	963.53	R132Q Apo	0	964.001	0.004458	0	0	4.60167	0.003681	0	0	0	1	1
IDH1_R132Q	201	208	47	8	LSKGWPLY			6	963.53	R132Q Apo	0.5	964.08	0.017368	0.078733	0.017931	4.61501	0.002333	0.14855283018867924	0.0338321	2.475880503144654	0.53	1
IDH1_R132Q	201	208	47	8	LSKGWPLY			6	963.53	R132Q Apo	1	964.116	0.01517	0.115171	0.015812	4.61966	0.004928	0.22582549019607842	0.0310039	3.7637581699346403	0.51	1
IDH1_R132Q	201	208	47	8	LSKGWPLY			6	963.53	R132Q Apo	2	964.131	0.026453	0.130097	0.026826	4.61836	0.000886	0.28281956521739127	0.0583174	4.713659420289854	0.46	1
IDH1_R132Q	201	208	47	8	LSKGWPLY			6	963.53	R132Q Apo	5	964.18	0.010536	0.179494	0.01144	4.61532	0.003135	0.39020434782608693	0.024869565217391306	6.503405797101449	0.46	1
IDH1_R132Q	201	208	47	8	LSKGWPLY			6	963.53	R132Q Ca AKG NADPH	0	964.057	0.005909	0	0	4.54511	0.056789	0	0	0	1	1
IDH1_R132Q	201	208	47	8	LSKGWPLY			6	963.53	R132Q Ca AKG NADPH	0.5	964.076	0.044561	0.018096	0.044951	4.61092	0.004972	0.034143396226415094	0.0848132	0.5690566037735849	0.53	1
IDH1_R132Q	201	208	47	8	LSKGWPLY			6	963.53	R132Q Ca AKG NADPH	1	964.083	0.01911	0.025644	0.020003	4.6079	0.003445	0.0502824	0.0392216	0.8380392156862746	0.51	1
IDH1_R132Q	201	208	47	8	LSKGWPLY			6	963.53	R132Q Ca AKG NADPH	2	964.129	0.010917	0.071801	0.012414	4.61179	0.003125	0.15608913043478262	0.026986956521739127	2.601485507246377	0.46	1
IDH1_R132Q	201	208	47	8	LSKGWPLY			6	963.53	R132Q Ca AKG NADPH	5	964.167	0.023695	0.109558	0.024421	4.60866	0.006536	0.2381695652173913	0.0530891	3.9694927536231885	0.46	1
IDH1_R132Q	201	208	47	8	LSKGWPLY			6	963.53	R132Q Ca ICT NADP	0	964.051	0.000567	0	0	4.55474	0.058701	0	0	0	1	1
IDH1_R132Q	201	208	47	8	LSKGWPLY			6	963.53	R132Q Ca ICT NADP	0.5	964.089	0.015356	0.038955	0.015366	4.60299	0.004671	0.0735	0.028992452830188677	1.2249999999999999	0.53	1
IDH1_R132Q	201	208	47	8	LSKGWPLY			6	963.53	R132Q Ca ICT NADP	1	964.112	0.030948	0.061339	0.030953	4.60776	0.004147	0.12027254901960784	0.0606922	2.0045424836601304	0.51	1
IDH1_R132Q	201	208	47	8	LSKGWPLY			6	963.53	R132Q Ca ICT NADP	2	964.138	0.016932	0.0871	0.016941	4.59778	0.003211	0.1893478260869565	0.0368283	3.155797101449275	0.46	1
IDH1_R132Q	201	208	47	8	LSKGWPLY			6	963.53	R132Q Ca ICT NADP	5	964.166	0.009997	0.115923	0.010013	4.55737	0.064948	0.2520065217391304	0.021767391304347825	4.200108695652173	0.46	1
IDH1_R132Q	201	208	47	8	LSKGWPLY			6	963.53	R132Q ICT NADP	0	964.058	0.022681	0	0	4.55507	0.061881	0	0	0	1	1
IDH1_R132Q	201	208	47	8	LSKGWPLY			6	963.53	R132Q ICT NADP	0.5	964.1	0.048566	0.041758	0.053601	4.60955	0.002128	0.0787887	0.10113396226415095	1.3131446540880503	0.53	1
IDH1_R132Q	201	208	47	8	LSKGWPLY			6	963.53	R132Q ICT NADP	1	964.131	0.010785	0.072876	0.025114	4.61034	0.002789	0.1428941176470588	0.0492431	2.38157	0.51	1
IDH1_R132Q	201	208	47	8	LSKGWPLY			6	963.53	R132Q ICT NADP	2	964.166	0.007947	0.108564	0.024033	4.60704	0.001681	0.2360086956521739	0.0522457	3.9334782608695646	0.46	1
IDH1_R132Q	201	208	47	8	LSKGWPLY			6	963.53	R132Q ICT NADP	5	964.221	0.024982	0.162781	0.033742	4.57023	0.050705	0.3538717391304348	0.0733522	5.89786	0.46	1
IDH1_R132Q	201	209	48	9	LSKGWPLYL			7	1076.61	R132Q AKG NADPH	0	1077.18	0.052162	0	0	5.10455	0.005313	0	0	0	1	1
IDH1_R132Q	201	209	48	9	LSKGWPLYL			7	1076.61	R132Q AKG NADPH	0.5	1077.26	0.000513	0.085868	0.052164	5.10232	0.020701	0.16201509433962263	0.0984226	2.314501347708895	0.53	1
IDH1_R132Q	201	209	48	9	LSKGWPLYL			7	1076.61	R132Q AKG NADPH	1	1077.23	0.01642	0.051703	0.054685	5.10296	0.013479	0.10137843137254901	0.10722549019607842	1.4482633053221288	0.51	1
IDH1_R132Q	201	209	48	9	LSKGWPLYL			7	1076.61	R132Q AKG NADPH	2	1077.3	0.020907	0.120119	0.056195	5.10844	0.007432	0.2611282608695652	0.12216304347826087	3.7304037267080745	0.46	1
IDH1_R132Q	201	209	48	9	LSKGWPLYL			7	1076.61	R132Q AKG NADPH	5	1077.3	0.0158	0.125942	0.054502	5.10437	0.006161	0.2737869565217391	0.11848260869565218	3.911242236024844	0.46	1
IDH1_R132Q	201	209	48	9	LSKGWPLYL			7	1076.61	R132Q Apo	0	1077.2	0.02366	0	0	5.1052	0.004178	0	0	0	1	1
IDH1_R132Q	201	209	48	9	LSKGWPLYL			7	1076.61	R132Q Apo	0.5	1077.27	0.01026	0.068438	0.025788	5.11717	0.007149	0.12912830188679245	0.0486566	1.8446900269541777	0.53	1
IDH1_R132Q	201	209	48	9	LSKGWPLYL			7	1076.61	R132Q Apo	1	1077.27	0.023995	0.072012	0.033698	5.1233	0.001395	0.14120000000000002	0.0660745	2.0171428571428573	0.51	1
IDH1_R132Q	201	209	48	9	LSKGWPLYL			7	1076.61	R132Q Apo	2	1077.26	0.016605	0.062024	0.028905	5.12135	0.002916	0.13483478260869566	0.062837	1.9262111801242239	0.46	1
IDH1_R132Q	201	209	48	9	LSKGWPLYL			7	1076.61	R132Q Apo	5	1077.31	0.033712	0.112197	0.041186	5.11836	0.003336	0.24390652173913044	0.0895348	3.484378881987578	0.46	1
IDH1_R132Q	201	209	48	9	LSKGWPLYL			7	1076.61	R132Q Ca AKG NADPH	0	1077.21	0.030068	0	0	5.10509	0.003732	0	0	0	1	1
IDH1_R132Q	201	209	48	9	LSKGWPLYL			7	1076.61	R132Q Ca AKG NADPH	0.5	1077.24	0.013785	0.02297	0.033078	5.12825	0.013403	0.0433396	0.0624113	0.6191374663072776	0.53	1
IDH1_R132Q	201	209	48	9	LSKGWPLYL			7	1076.61	R132Q Ca AKG NADPH	1	1077.24	0.018171	0.029199	0.035132	5.11966	0.005	0.0572529	0.0688863	0.8178991596638655	0.51	1
IDH1_R132Q	201	209	48	9	LSKGWPLYL			7	1076.61	R132Q Ca AKG NADPH	2	1077.27	0.008764	0.057178	0.03132	5.11822	0.009931	0.1243	0.068087	1.7757142857142856	0.46	1
IDH1_R132Q	201	209	48	9	LSKGWPLYL			7	1076.61	R132Q Ca AKG NADPH	5	1077.29	0.015826	0.071132	0.033979	5.11092	0.006897	0.15463478260869565	0.0738674	2.2090683229813664	0.46	1
IDH1_R132Q	201	209	48	9	LSKGWPLYL			7	1076.61	R132Q Ca ICT NADP	0	1077.17	0.013132	0	0	5.10257	0.002579	0	0	0	1	1
IDH1_R132Q	201	209	48	9	LSKGWPLYL			7	1076.61	R132Q Ca ICT NADP	0.5	1077.24	0.014439	0.072085	0.019517	5.11303	0.007052	0.13600943396226414	0.0368245	1.9429919137466305	0.53	1
IDH1_R132Q	201	209	48	9	LSKGWPLYL			7	1076.61	R132Q Ca ICT NADP	1	1077.28	0.025997	0.11081	0.029125	5.11602	0.003277	0.21727450980392157	0.0571078	3.103921568627451	0.51	1
IDH1_R132Q	201	209	48	9	LSKGWPLYL			7	1076.61	R132Q Ca ICT NADP	2	1077.31	0.021259	0.137467	0.024988	5.10345	0.007638	0.2988413043478261	0.0543217	4.26916	0.46	1
IDH1_R132Q	201	209	48	9	LSKGWPLYL			7	1076.61	R132Q Ca ICT NADP	5	1077.32	0.008793	0.152273	0.015804	5.09382	0.009845	0.33102826086956516	0.0343565	4.728975155279502	0.46	1
IDH1_R132Q	201	209	48	9	LSKGWPLYL			7	1076.61	R132Q ICT NADP	0	1077.18	0.005123	0	0	5.09981	0.014286	0	0	0	1	1
IDH1_R132Q	201	209	48	9	LSKGWPLYL			7	1076.61	R132Q ICT NADP	0.5	1077.25	0.001559	0.075296	0.005355	5.12209	0.009581	0.1420679245283019	0.0101038	2.0295417789757413	0.53	1
IDH1_R132Q	201	209	48	9	LSKGWPLYL			7	1076.61	R132Q ICT NADP	1	1077.31	0.026128	0.12912	0.026625	5.12678	0.008479	0.25317647058823534	0.0522059	3.616806722689076	0.51	1
IDH1_R132Q	201	209	48	9	LSKGWPLYL			7	1076.61	R132Q ICT NADP	2	1077.3	0.014884	0.119692	0.015741	5.11453	0.003809	0.2602	0.0342196	3.717142857142857	0.46	1
IDH1_R132Q	201	209	48	9	LSKGWPLYL			7	1076.61	R132Q ICT NADP	5	1077.36	0.005637	0.182286	0.007617	5.11541	0.006457	0.39627391304347825	0.0165587	5.661055900621118	0.46	1
IDH1_R132Q	209	216	49	8	LSTKNTIL			7	889.535	R132Q AKG NADPH	0	889.937	0.016062	0	0	3.58682	0.004183	0	0	0	1	1
IDH1_R132Q	209	216	49	8	LSTKNTIL			7	889.535	R132Q AKG NADPH	0.5	891.771	0.004199	1.83405	0.016602	3.60396	0.000868	3.460469811320755	0.0313245	49.43528301886793	0.53	1
IDH1_R132Q	209	216	49	8	LSTKNTIL			7	889.535	R132Q AKG NADPH	1	892.041	0.047174	2.10477	0.049834	3.59379	0.014725	4.127003921568628	0.0977137	58.95719887955183	0.51	1
IDH1_R132Q	209	216	49	8	LSTKNTIL			7	889.535	R132Q AKG NADPH	2	892.17	0.061465	2.2331	0.063529	3.59707	0.00761	4.854573913043478	0.13810652173913043	69.35105590062112	0.46	1
IDH1_R132Q	209	216	49	8	LSTKNTIL			7	889.535	R132Q AKG NADPH	5	892.21	0.112044	2.27357	0.113189	3.59694	0.009998	4.942539130434782	0.24606304347826086	70.60770186335404	0.46	1
IDH1_R132Q	209	216	49	8	LSTKNTIL			7	889.535	R132Q Apo	0	889.985	0.017098	0	0	3.59345	0.003364	0	0	0	1	1
IDH1_R132Q	209	216	49	8	LSTKNTIL			7	889.535	R132Q Apo	0.5	892.208	0.017729	2.2226	0.02463	3.61008	0.001777	4.193583018867924	0.046471698113207546	59.90832884097035	0.53	1
IDH1_R132Q	209	216	49	8	LSTKNTIL			7	889.535	R132Q Apo	1	892.387	0.029927	2.40166	0.034467	3.61031	0.003016	4.709141176470588	0.0675824	67.27344537815127	0.51	1
IDH1_R132Q	209	216	49	8	LSTKNTIL			7	889.535	R132Q Apo	2	892.46	0.046851	2.47483	0.049873	3.61261	0.001616	5.380073913043478	0.1084195652173913	76.85819875776396	0.46	1
IDH1_R132Q	209	216	49	8	LSTKNTIL			7	889.535	R132Q Apo	5	892.594	0.027747	2.60881	0.032592	3.61011	0.004007	5.671328260869566	0.0708522	81.01897515527952	0.46	1
IDH1_R132Q	209	216	49	8	LSTKNTIL			7	889.535	R132Q Ca AKG NADPH	0	889.949	0.019347	0	0	3.58131	0.000999	0	0	0	1	1
IDH1_R132Q	209	216	49	8	LSTKNTIL			7	889.535	R132Q Ca AKG NADPH	0.5	891.347	0.01205	1.3982	0.022792	3.60536	0.004906	2.6381037735849056	0.0430038	37.68719676549865	0.53	1
IDH1_R132Q	209	216	49	8	LSTKNTIL			7	889.535	R132Q Ca AKG NADPH	1	891.484	0.023409	1.53492	0.030369	3.61252	0.001056	3.0096431372549017	0.0595471	42.99490196078431	0.51	1
IDH1_R132Q	209	216	49	8	LSTKNTIL			7	889.535	R132Q Ca AKG NADPH	2	891.556	0.009751	1.60686	0.021665	3.60588	0.0038	3.4931760869565216	0.0470978	49.90251552795031	0.46	1
IDH1_R132Q	209	216	49	8	LSTKNTIL			7	889.535	R132Q Ca AKG NADPH	5	891.551	0.02537	1.60163	0.031905	3.60358	0.008923	3.481795652173913	0.0693587	49.73993788819876	0.46	1
IDH1_R132Q	209	216	49	8	LSTKNTIL			7	889.535	R132Q Ca ICT NADP	0	889.941	0.010331	0	0	3.58818	0.007229	0	0	0	1	1
IDH1_R132Q	209	216	49	8	LSTKNTIL			7	889.535	R132Q Ca ICT NADP	0.5	891.427	0.017077	1.48572	0.019959	3.60454	0.002857	2.803247169811321	0.0376585	40.046388140161724	0.53	1
IDH1_R132Q	209	216	49	8	LSTKNTIL			7	889.535	R132Q Ca ICT NADP	1	891.483	0.012535	1.54153	0.016244	3.60774	0.002738	3.022613725490196	0.031850980392156863	43.18019607843137	0.51	1
IDH1_R132Q	209	216	49	8	LSTKNTIL			7	889.535	R132Q Ca ICT NADP	2	891.443	0.00832	1.50233	0.013265	3.59681	0.006133	3.265926086956522	0.028837	46.65608695652174	0.46	1
IDH1_R132Q	209	216	49	8	LSTKNTIL			7	889.535	R132Q Ca ICT NADP	5	891.453	0.019048	1.51197	0.02167	3.59055	0.015962	3.286889130434782	0.047108695652173904	46.955559006211175	0.46	1
IDH1_R132Q	209	216	49	8	LSTKNTIL			7	889.535	R132Q ICT NADP	0	889.929	0.002997	0	0	3.58925	0.002683	0	0	0	1	1
IDH1_R132Q	209	216	49	8	LSTKNTIL			7	889.535	R132Q ICT NADP	0.5	891.99	0.035566	2.06081	0.035692	3.60816	0.004086	3.8883169811320757	0.0673434	55.54738544474394	0.53	1
IDH1_R132Q	209	216	49	8	LSTKNTIL			7	889.535	R132Q ICT NADP	1	892.158	0.011712	2.22881	0.01209	3.60809	0.006656	4.370221568627451	0.023705882352941177	62.431736694677866	0.51	1
IDH1_R132Q	209	216	49	8	LSTKNTIL			7	889.535	R132Q ICT NADP	2	892.191	0.046313	2.26106	0.04641	3.60132	0.000541	4.9153586956521735	0.10089130434782609	70.21940993788819	0.46	1
IDH1_R132Q	209	216	49	8	LSTKNTIL			7	889.535	R132Q ICT NADP	5	892.254	0.023468	2.32487	0.023658	3.60344	0.00394	5.054060869565217	0.0514304	72.20086956521739	0.46	1
IDH1_R132Q	209	223	50	15	LSTKNTILKKYDGRF			14	1784.01	R132Q AKG NADPH	0	1784.95	0.008286	0	0	3.34139	0.006508	0	0	0	1	1
IDH1_R132Q	209	223	50	15	LSTKNTILKKYDGRF			14	1784.01	R132Q AKG NADPH	0.5	1787.14	0.125997	2.19462	0.126269	3.35485	0.000482	4.140784905660377	0.23824339622641508	29.577035040431266	0.53	1
IDH1_R132Q	209	223	50	15	LSTKNTILKKYDGRF			14	1784.01	R132Q AKG NADPH	1	1787.68	0.149404	2.73332	0.149634	3.34219	0.015492	5.359449019607843	0.2934	38.28177871148459	0.51	1
IDH1_R132Q	209	223	50	15	LSTKNTILKKYDGRF			14	1784.01	R132Q AKG NADPH	2	1788.3	0.123396	3.34944	0.123674	3.34578	0.011088	7.281397826086956	0.26885652173913044	52.00998447204969	0.46	1
IDH1_R132Q	209	223	50	15	LSTKNTILKKYDGRF			14	1784.01	R132Q AKG NADPH	5	1788.49	0.383285	3.54871	0.383374	3.3456	0.011014	7.714578260869565	0.8334217391304347	55.104130434782604	0.46	1
IDH1_R132Q	209	223	50	15	LSTKNTILKKYDGRF			14	1784.01	R132Q Apo	0	1785.01	0.004631	0	0	3.3489	0.002511	0	0	0	1	1
IDH1_R132Q	209	223	50	15	LSTKNTILKKYDGRF			14	1784.01	R132Q Apo	0.5	1787.64	0.061406	2.63302	0.06158	3.36136	0.00226	4.967954716981132	0.11618867924528302	35.485390835579516	0.53	1
IDH1_R132Q	209	223	50	15	LSTKNTILKKYDGRF			14	1784.01	R132Q Apo	1	1788.13	0.027183	3.11998	0.027575	3.36494	0.002557	6.117607843137255	0.054068627450980386	43.69719887955182	0.51	1
IDH1_R132Q	209	223	50	15	LSTKNTILKKYDGRF			14	1784.01	R132Q Apo	2	1788.63	0.118355	3.62348	0.118446	3.36587	0.00141	7.877132608695652	0.2574913043478261	56.26523291925466	0.46	1
IDH1_R132Q	209	223	50	15	LSTKNTILKKYDGRF			14	1784.01	R132Q Apo	5	1789.41	0.067489	4.40322	0.067648	3.36191	0.003601	9.572215217391303	0.14706086956521738	68.373	0.46	1
IDH1_R132Q	209	223	50	15	LSTKNTILKKYDGRF			14	1784.01	R132Q Ca AKG NADPH	0	1784.95	0.024217	0	0	3.33909	0.007317	0	0	0	1	1
IDH1_R132Q	209	223	50	15	LSTKNTILKKYDGRF			14	1784.01	R132Q Ca AKG NADPH	0.5	1786.13	0.044572	1.17889	0.050726	3.35814	0.006296	2.224320754716981	0.0957094	15.888005390835577	0.53	1
IDH1_R132Q	209	223	50	15	LSTKNTILKKYDGRF			14	1784.01	R132Q Ca AKG NADPH	1	1786.43	0.00971	1.48271	0.026091	3.36562	0.003869	2.9072745098039214	0.051158823529411764	20.76624649859944	0.51	1
IDH1_R132Q	209	223	50	15	LSTKNTILKKYDGRF			14	1784.01	R132Q Ca AKG NADPH	2	1786.57	0.020116	1.61947	0.031482	3.35629	0.002584	3.5205804347826084	0.0684391	25.14700310559006	0.46	1
IDH1_R132Q	209	223	50	15	LSTKNTILKKYDGRF			14	1784.01	R132Q Ca AKG NADPH	5	1786.74	0.112861	1.78627	0.11543	3.35586	0.009825	3.8832043478260867	0.2509347826086957	27.737173913043478	0.46	1
IDH1_R132Q	209	223	50	15	LSTKNTILKKYDGRF			14	1784.01	R132Q Ca ICT NADP	0	1784.93	0.017814	0	0	3.34064	0.004004	0	0	0	1	1
IDH1_R132Q	209	223	50	15	LSTKNTILKKYDGRF			14	1784.01	R132Q Ca ICT NADP	0.5	1786.29	0.049461	1.36364	0.052571	3.35217	0.004674	2.57291	0.0991906	18.377951482479784	0.53	1
IDH1_R132Q	209	223	50	15	LSTKNTILKKYDGRF			14	1784.01	R132Q Ca ICT NADP	1	1786.53	0.096054	1.6074	0.097691	3.35609	0.003016	3.151772549019608	0.19155098039215687	22.51266106442577	0.51	1
IDH1_R132Q	209	223	50	15	LSTKNTILKKYDGRF			14	1784.01	R132Q Ca ICT NADP	2	1786.6	0.026235	1.66785	0.031711	3.34982	0.009272	3.6257608695652173	0.068937	25.898291925465838	0.46	1
IDH1_R132Q	209	223	50	15	LSTKNTILKKYDGRF			14	1784.01	R132Q Ca ICT NADP	5	1786.7	0.070763	1.77153	0.072971	3.33652	0.017721	3.851154347826087	0.15863260869565216	27.508245341614906	0.46	1
IDH1_R132Q	209	223	50	15	LSTKNTILKKYDGRF			14	1784.01	R132Q ICT NADP	0	1784.94	0.033037	0	0	3.34937	0.010512	0	0	0	1	1
IDH1_R132Q	209	223	50	15	LSTKNTILKKYDGRF			14	1784.01	R132Q ICT NADP	0.5	1787.83	0.076563	2.89206	0.083387	3.35767	0.007435	5.456713207547169	0.15733396226415094	38.97652291105121	0.53	1
IDH1_R132Q	209	223	50	15	LSTKNTILKKYDGRF			14	1784.01	R132Q ICT NADP	1	1788.51	0.090958	3.57583	0.096772	3.35478	0.007067	7.0114294117647065	0.18974901960784313	50.08163865546219	0.51	1
IDH1_R132Q	209	223	50	15	LSTKNTILKKYDGRF			14	1784.01	R132Q ICT NADP	2	1788.73	0.061014	3.79323	0.069384	3.35321	0.001261	8.24615	0.15083478260869565	58.90107142857143	0.46	1
IDH1_R132Q	209	223	50	15	LSTKNTILKKYDGRF			14	1784.01	R132Q ICT NADP	5	1789.04	0.011512	4.10515	0.034986	3.35488	0.004074	8.924228260869565	0.0760565	63.74448757763975	0.46	1
IDH1_R132Q	210	216	51	7	STKNTIL			6	776.451	R132Q AKG NADPH	0	776.762	0.004697	0	0	3.37038	0.15392	0	0	0	1	1
IDH1_R132Q	210	216	51	7	STKNTIL			6	776.451	R132Q AKG NADPH	0.5	778.428	0.057677	1.66617	0.057867	3.26243	0.002414	3.143724528301887	0.10918301886792453	52.39540880503145	0.53	1
IDH1_R132Q	210	216	51	7	STKNTIL			6	776.451	R132Q AKG NADPH	1	778.55	0.214591	1.78775	0.214642	3.25272	0.015151	3.5053882352941175	0.42086666666666667	58.42313725490196	0.51	1
IDH1_R132Q	210	216	51	7	STKNTIL			6	776.451	R132Q AKG NADPH	2	778.84	0.067959	2.07759	0.068122	3.26039	0.009381	4.516508695652173	0.14809130434782608	75.27514492753622	0.46	1
IDH1_R132Q	210	216	51	7	STKNTIL			6	776.451	R132Q AKG NADPH	5	778.851	0.144368	2.08865	0.144445	3.2609	0.011692	4.540534782608695	0.31401086956521734	75.67557971014493	0.46	1
IDH1_R132Q	210	216	51	7	STKNTIL			6	776.451	R132Q Apo	0	776.826	0.02284	0	0	3.25726	0.001573	0	0	0	1	1
IDH1_R132Q	210	216	51	7	STKNTIL			6	776.451	R132Q Apo	0.5	779.013	0.045534	2.18684	0.050942	3.2763	0.002747	4.126118867924529	0.096117	68.76864779874214	0.53	1
IDH1_R132Q	210	216	51	7	STKNTIL			6	776.451	R132Q Apo	1	779.124	0.017789	2.29808	0.02895	3.27827	0.00449	4.5060392156862745	0.0567647	75.10065359477125	0.51	1
IDH1_R132Q	210	216	51	7	STKNTIL			6	776.451	R132Q Apo	2	779.111	0.01614	2.285	0.027967	3.28194	0.002354	4.9674	0.0607978	82.78999999999999	0.46	1
IDH1_R132Q	210	216	51	7	STKNTIL			6	776.451	R132Q Apo	5	779.207	0.029139	2.38068	0.037023	3.28035	0.006287	5.175382608695651	0.0804848	86.25637681159418	0.46	1
IDH1_R132Q	210	216	51	7	STKNTIL			6	776.451	R132Q Ca AKG NADPH	0	776.807	0.010235	0	0	3.33814	0.151341	0	0	0	1	1
IDH1_R132Q	210	216	51	7	STKNTIL			6	776.451	R132Q Ca AKG NADPH	0.5	778.222	0.026603	1.41515	0.028504	3.26791	0.006169	2.6701018867924526	0.0537811	44.501698113207546	0.53	1
IDH1_R132Q	210	216	51	7	STKNTIL			6	776.451	R132Q Ca AKG NADPH	1	778.35	0.019806	1.54272	0.022294	3.27563	0.003385	3.024935294117647	0.0437137	50.415588235294116	0.51	1
IDH1_R132Q	210	216	51	7	STKNTIL			6	776.451	R132Q Ca AKG NADPH	2	778.419	0.018055	1.61151	0.020755	3.27211	0.003358	3.5032804347826088	0.0451196	58.388007246376816	0.46	1
IDH1_R132Q	210	216	51	7	STKNTIL			6	776.451	R132Q Ca AKG NADPH	5	778.388	0.046012	1.58037	0.047137	3.26778	0.007102	3.435578260869565	0.10247173913043478	57.25963768115941	0.46	1
IDH1_R132Q	210	216	51	7	STKNTIL			6	776.451	R132Q Ca ICT NADP	0	776.775	0.030975	0	0	3.45181	0.165512	0	0	0	1	1
IDH1_R132Q	210	216	51	7	STKNTIL			6	776.451	R132Q Ca ICT NADP	0.5	778.097	0.034671	1.32206	0.046492	3.60093	0.004236	2.4944490566037736	0.0877208	41.574150943396226	0.53	1
IDH1_R132Q	210	216	51	7	STKNTIL			6	776.451	R132Q Ca ICT NADP	1	778.197	0.030798	1.42197	0.04368	3.60301	0.002809	2.788170588235294	0.0856471	46.46950980392157	0.51	1
IDH1_R132Q	210	216	51	7	STKNTIL			6	776.451	R132Q Ca ICT NADP	2	778.142	0.008188	1.36725	0.032039	3.59242	0.005573	2.9722826086956524	0.06965	49.538043478260875	0.46	1
IDH1_R132Q	210	216	51	7	STKNTIL			6	776.451	R132Q Ca ICT NADP	5	778.16	0.00092	1.38442	0.030988	3.58495	0.01517	3.0096086956521737	0.0673652	50.16014492753623	0.46	1
IDH1_R132Q	210	216	51	7	STKNTIL			6	776.451	R132Q ICT NADP	0	776.774	0.010632	0	0	3.26071	0.004257	0	0	0	1	1
IDH1_R132Q	210	216	51	7	STKNTIL			6	776.451	R132Q ICT NADP	0.5	778.661	0.066086	1.88756	0.066936	3.27743	0.004233	3.561424528301887	0.1262943396226415	59.35707547169812	0.53	1
IDH1_R132Q	210	216	51	7	STKNTIL			6	776.451	R132Q ICT NADP	1	778.798	0.041039	2.02415	0.042394	3.27347	0.009387	3.968917647058823	0.0831255	66.14862745098038	0.51	1
IDH1_R132Q	210	216	51	7	STKNTIL			6	776.451	R132Q ICT NADP	2	778.807	0.038183	2.03325	0.039636	3.26633	0.001848	4.420115217391305	0.0861652	73.66858695652175	0.46	1
IDH1_R132Q	210	216	51	7	STKNTIL			6	776.451	R132Q ICT NADP	5	778.845	0.027601	2.0714	0.029578	3.26946	0.002767	4.50304	0.0643	75.05072463768117	0.46	1
IDH1_R132Q	210	227	52	18	STKNTILKKYDGRFKDIF			17	2174.2	R132Q AKG NADPH	0	2175.44	0.094216	0	0	3.89804	0.018573	0	0	0	1	1
IDH1_R132Q	210	227	52	18	STKNTILKKYDGRFKDIF			17	2174.2	R132Q AKG NADPH	0.5	2177.64	0.072343	2.20406	0.118786	3.91417	0.005361	4.15861	0.22412452830188678	24.462430632630408	0.53	1
IDH1_R132Q	210	227	52	18	STKNTILKKYDGRFKDIF			17	2174.2	R132Q AKG NADPH	1	2178.21	0.160955	2.77432	0.186502	3.91571	0.012461	5.439835294117646	0.3656901960784314	31.999031141868507	0.51	1
IDH1_R132Q	210	227	52	18	STKNTILKKYDGRFKDIF			17	2174.2	R132Q AKG NADPH	2	2178.7	0.09474	3.26555	0.133612	3.91628	0.011452	7.099023913043478	0.2904608695652174	41.759	0.46	1
IDH1_R132Q	210	227	52	18	STKNTILKKYDGRFKDIF			17	2174.2	R132Q AKG NADPH	5	2178.82	0.43761	3.38316	0.447637	3.90265	0.015479	7.3546956521739135	0.9731239130434782	43.262915601023025	0.46	1
IDH1_R132Q	210	227	52	18	STKNTILKKYDGRFKDIF			17	2174.2	R132Q Apo	0	2175.54	0.023724	0	0	3.91047	0.005535	0	0	0	1	1
IDH1_R132Q	210	227	52	18	STKNTILKKYDGRFKDIF			17	2174.2	R132Q Apo	0.5	2177.88	0.072853	2.33377	0.076619	3.91069	0.035795	4.403347169811321	0.14456415094339622	25.902042175360712	0.53	1
IDH1_R132Q	210	227	52	18	STKNTILKKYDGRFKDIF			17	2174.2	R132Q Apo	1	2178.4	0.063651	2.85334	0.067928	3.90712	0.036112	5.594782352941176	0.1331921568627451	32.91048442906575	0.51	1
IDH1_R132Q	210	227	52	18	STKNTILKKYDGRFKDIF			17	2174.2	R132Q Apo	2	2178.68	0.084427	3.13686	0.087697	3.92372	0.004024	6.819267391304347	0.19064565217391302	40.11333759590792	0.46	1
IDH1_R132Q	210	227	52	18	STKNTILKKYDGRFKDIF			17	2174.2	R132Q Apo	5	2179.21	0.037601	3.66805	0.044459	3.9297	0.001214	7.974030434782609	0.09665	46.906061381074174	0.46	1
IDH1_R132Q	210	227	52	18	STKNTILKKYDGRFKDIF			17	2174.2	R132Q Ca AKG NADPH	0	2175.54	0.028973	0	0	3.89967	0.011047	0	0	0	1	1
IDH1_R132Q	210	227	52	18	STKNTILKKYDGRFKDIF			17	2174.2	R132Q Ca AKG NADPH	0.5	2176.58	0.056481	1.03987	0.063478	3.92775	0.004896	1.9620150943396226	0.11976981132075472	11.541265260821309	0.53	1
IDH1_R132Q	210	227	52	18	STKNTILKKYDGRFKDIF			17	2174.2	R132Q Ca AKG NADPH	1	2176.81	0.038707	1.27219	0.048349	3.92765	0.000716	2.4945	0.094802	14.673529411764704	0.51	1
IDH1_R132Q	210	227	52	18	STKNTILKKYDGRFKDIF			17	2174.2	R132Q Ca AKG NADPH	2	2176.97	0.064237	1.42436	0.070468	3.92448	0.006725	3.096441304347826	0.15319130434782607	18.214360613810744	0.46	1
IDH1_R132Q	210	227	52	18	STKNTILKKYDGRFKDIF			17	2174.2	R132Q Ca AKG NADPH	5	2177.07	0.104079	1.52406	0.108036	3.92283	0.003534	3.313169565217391	0.23486086956521737	19.489232736572887	0.46	1
IDH1_R132Q	210	227	52	18	STKNTILKKYDGRFKDIF			17	2174.2	R132Q Ca ICT NADP	0	2175.45	0.044168	0	0	3.89066	0.015188	0	0	0	1	1
IDH1_R132Q	210	227	52	18	STKNTILKKYDGRFKDIF			17	2174.2	R132Q Ca ICT NADP	0.5	2176.78	0.071047	1.33347	0.083657	3.91546	0.011113	2.51599	0.15784339622641508	14.799922308546057	0.53	1
IDH1_R132Q	210	227	52	18	STKNTILKKYDGRFKDIF			17	2174.2	R132Q Ca ICT NADP	1	2177.01	0.069446	1.56231	0.082302	3.92223	0.003838	3.0633509803921566	0.1613764705882353	18.01971164936563	0.51	1
IDH1_R132Q	210	227	52	18	STKNTILKKYDGRFKDIF			17	2174.2	R132Q Ca ICT NADP	2	2176.99	0.038311	1.5412	0.058469	3.91709	0.004056	3.3504434782608694	0.12710652173913042	19.70849104859335	0.46	1
IDH1_R132Q	210	227	52	18	STKNTILKKYDGRFKDIF			17	2174.2	R132Q Ca ICT NADP	5	2177.09	0.054314	1.63956	0.070006	3.90445	0.015781	3.564260869565217	0.1521869565217391	20.96624040920716	0.46	1
IDH1_R132Q	210	227	52	18	STKNTILKKYDGRFKDIF			17	2174.2	R132Q ICT NADP	0	2175.5	0.045196	0	0	3.91399	0.011935	0	0	0	1	1
IDH1_R132Q	210	227	52	18	STKNTILKKYDGRFKDIF			17	2174.2	R132Q ICT NADP	0.5	2178.4	0.106965	2.89594	0.116121	3.92406	0.005432	5.4640452830188675	0.21909622641509433	32.14144284128746	0.53	1
IDH1_R132Q	210	227	52	18	STKNTILKKYDGRFKDIF			17	2174.2	R132Q ICT NADP	1	2178.99	0.031514	3.4855	0.055098	3.92052	0.007852	6.834323529411765	0.10803529411764706	40.20190311418685	0.51	1
IDH1_R132Q	210	227	52	18	STKNTILKKYDGRFKDIF			17	2174.2	R132Q ICT NADP	2	2179.13	0.075625	3.62343	0.088101	3.92	0.001104	7.87701	0.19152391304347824	46.335370843989764	0.46	1
IDH1_R132Q	210	227	52	18	STKNTILKKYDGRFKDIF			17	2174.2	R132Q ICT NADP	5	2179.39	0.010223	3.88232	0.046338	3.92368	0.004715	8.439830434782609	0.10073478260869564	49.64606138107417	0.46	1
IDH1_R132Q	211	227	53	17	TKNTILKKYDGRFKDIF			16	2087.16	R132Q AKG NADPH	0	2088.29	0.020086	0	0	3.92202	0.005016	0	0	0	1	1
IDH1_R132Q	211	227	53	17	TKNTILKKYDGRFKDIF			16	2087.16	R132Q AKG NADPH	0.5	2091.95	0.046319	3.65382	0.050487	3.92914	0.004008	6.893996226415093	0.0952585	43.087476415094336	0.53	1
IDH1_R132Q	211	227	53	17	TKNTILKKYDGRFKDIF			16	2087.16	R132Q AKG NADPH	1	2092.06	0.324499	3.77096	0.32512	3.9192	0.014782	7.394035294117646	0.6374901960784314	46.21272058823529	0.51	1
IDH1_R132Q	211	227	53	17	TKNTILKKYDGRFKDIF			16	2087.16	R132Q AKG NADPH	2	2092.83	0.137971	4.5392	0.139426	3.92201	0.014027	9.867823913043479	0.3031	61.67389945652174	0.46	1
IDH1_R132Q	211	227	53	17	TKNTILKKYDGRFKDIF			16	2087.16	R132Q AKG NADPH	5	2093.16	0.267398	4.87037	0.268152	3.9189	0.009756	10.58776956521739	0.5829391304347826	66.17355978260869	0.46	1
IDH1_R132Q	211	227	53	17	TKNTILKKYDGRFKDIF			16	2087.16	R132Q Apo	0	2088.34	0.007863	0	0	3.91589	0.00292	0	0	0	1	1
IDH1_R132Q	211	227	53	17	TKNTILKKYDGRFKDIF			16	2087.16	R132Q Apo	0.5	2092.06	0.195901	3.72557	0.196059	3.92839	0.001101	7.029377358490565	0.369923	43.93360849056604	0.53	1
IDH1_R132Q	211	227	53	17	TKNTILKKYDGRFKDIF			16	2087.16	R132Q Apo	1	2092.54	0.072382	4.20473	0.072808	3.93192	0.006374	8.244566666666667	0.1427607843137255	51.52854166666667	0.51	1
IDH1_R132Q	211	227	53	17	TKNTILKKYDGRFKDIF			16	2087.16	R132Q Apo	2	2092.74	0.057519	4.40057	0.058054	3.93022	0.002255	9.566465217391304	0.12620434782608694	59.79040760869565	0.46	1
IDH1_R132Q	211	227	53	17	TKNTILKKYDGRFKDIF			16	2087.16	R132Q Apo	5	2093.12	0.138313	4.78889	0.138536	3.92832	0.000387	10.41062608695652	0.3011652173913043	65.06641304347825	0.46	1
IDH1_R132Q	211	227	53	17	TKNTILKKYDGRFKDIF			16	2087.16	R132Q Ca AKG NADPH	0	2088.31	0.065218	0	0	3.91581	0.039878	0	0	0	1	1
IDH1_R132Q	211	227	53	17	TKNTILKKYDGRFKDIF			16	2087.16	R132Q Ca AKG NADPH	0.5	2090.72	0.093755	2.40664	0.114208	3.93296	0.004498	4.540833962264151	0.21548679245283017	28.380212264150945	0.53	1
IDH1_R132Q	211	227	53	17	TKNTILKKYDGRFKDIF			16	2087.16	R132Q Ca AKG NADPH	1	2090.94	0.031648	2.62532	0.072492	3.93672	0.000875	5.147690196078432	0.14214117647058824	32.173063725490195	0.51	1
IDH1_R132Q	211	227	53	17	TKNTILKKYDGRFKDIF			16	2087.16	R132Q Ca AKG NADPH	2	2091.06	0.158668	2.74464	0.171549	3.93045	0.005429	5.966604347826087	0.37293260869565215	37.291277173913045	0.46	1
IDH1_R132Q	211	227	53	17	TKNTILKKYDGRFKDIF			16	2087.16	R132Q Ca AKG NADPH	5	2091.2	0.059033	2.88511	0.087968	3.92842	0.00669	6.271980434782609	0.19123478260869564	39.19987771739131	0.46	1
IDH1_R132Q	211	227	53	17	TKNTILKKYDGRFKDIF			16	2087.16	R132Q Ca ICT NADP	0	2088.26	0.008724	0	0	3.92176	0.003626	0	0	0	1	1
IDH1_R132Q	211	227	53	17	TKNTILKKYDGRFKDIF			16	2087.16	R132Q Ca ICT NADP	0.5	2090.84	0.101715	2.57556	0.102089	3.92906	0.002238	4.859547169811321	0.19262075471698112	30.372169811320752	0.53	1
IDH1_R132Q	211	227	53	17	TKNTILKKYDGRFKDIF			16	2087.16	R132Q Ca ICT NADP	1	2091.1	0.134421	2.84192	0.134704	3.92949	0.002858	5.572401960784314	0.2641254901960784	34.82751225490196	0.51	1
IDH1_R132Q	211	227	53	17	TKNTILKKYDGRFKDIF			16	2087.16	R132Q Ca ICT NADP	2	2091.13	0.105744	2.86512	0.106103	3.92503	0.003753	6.228517391304347	0.23065869565217392	38.92823369565217	0.46	1
IDH1_R132Q	211	227	53	17	TKNTILKKYDGRFKDIF			16	2087.16	R132Q Ca ICT NADP	5	2091.28	0.070354	3.02238	0.070892	3.91177	0.017193	6.570386956521738	0.15411304347826085	41.064918478260864	0.46	1
IDH1_R132Q	211	227	53	17	TKNTILKKYDGRFKDIF			16	2087.16	R132Q ICT NADP	0	2088.3	0.008442	0	0	3.9165	0.005176	0	0	0	1	1
IDH1_R132Q	211	227	53	17	TKNTILKKYDGRFKDIF			16	2087.16	R132Q ICT NADP	0.5	2092.5	0.096335	4.20154	0.096704	3.92698	0.004147	7.9274415094339625	0.18246037735849055	49.546509433962264	0.53	1
IDH1_R132Q	211	227	53	17	TKNTILKKYDGRFKDIF			16	2087.16	R132Q ICT NADP	1	2093.15	0.161285	4.85298	0.161506	3.9282	0.004896	9.515649019607842	0.31667843137254903	59.472806372549016	0.51	1
IDH1_R132Q	211	227	53	17	TKNTILKKYDGRFKDIF			16	2087.16	R132Q ICT NADP	2	2093.09	0.147484	4.79137	0.147726	3.92832	0.002084	10.416028260869565	0.32114347826086953	65.10017663043477	0.46	1
IDH1_R132Q	211	227	53	17	TKNTILKKYDGRFKDIF			16	2087.16	R132Q ICT NADP	5	2093.39	0.023588	5.09566	0.025053	3.93257	0.004113	11.07751304347826	0.054463043478260864	69.23445652173913	0.46	1
IDH1_R132Q	217	227	54	11	KKYDGRFKDIF			10	1416.76	R132Q AKG NADPH	0	1417.62	0.056958	0	0	3.64153	0.008595	0	0	0	1	1
IDH1_R132Q	217	227	54	11	KKYDGRFKDIF			10	1416.76	R132Q AKG NADPH	0.5	1417.99	0.013709	0.369258	0.058585	3.66339	0.003691	0.6967132075471697	0.1105377358490566	6.967132075471697	0.53	1
IDH1_R132Q	217	227	54	11	KKYDGRFKDIF			10	1416.76	R132Q AKG NADPH	1	1418.11	0.055213	0.486566	0.079327	3.64921	0.018913	0.9540509803921569	0.15554313725490196	9.540509803921568	0.51	1
IDH1_R132Q	217	227	54	11	KKYDGRFKDIF			10	1416.76	R132Q AKG NADPH	2	1418.33	0.03743	0.711403	0.068156	3.6512	0.012065	1.5465282608695652	0.14816521739130434	15.465282608695652	0.46	1
IDH1_R132Q	217	227	54	11	KKYDGRFKDIF			10	1416.76	R132Q AKG NADPH	5	1418.47	0.169874	0.849627	0.179168	3.65232	0.014913	1.8470152173913044	0.389496	18.470152173913043	0.46	1
IDH1_R132Q	217	227	54	11	KKYDGRFKDIF			10	1416.76	R132Q Apo	0	1417.65	0.032767	0	0	3.65539	0.001572	0	0	0	1	1
IDH1_R132Q	217	227	54	11	KKYDGRFKDIF			10	1416.76	R132Q Apo	0.5	1417.95	0.038237	0.305087	0.050356	3.67559	0.002545	0.5756358490566037	0.0950113	5.756358490566036	0.53	1
IDH1_R132Q	217	227	54	11	KKYDGRFKDIF			10	1416.76	R132Q Apo	1	1418.1	0.045727	0.449434	0.056255	3.6763	0.002492	0.881243	0.11030392156862745	8.812431372549021	0.51	1
IDH1_R132Q	217	227	54	11	KKYDGRFKDIF			10	1416.76	R132Q Apo	2	1418.2	0.033887	0.551339	0.047138	3.67725	0.002449	1.1985630434782608	0.10247391304347825	11.985630434782609	0.46	1
IDH1_R132Q	217	227	54	11	KKYDGRFKDIF			10	1416.76	R132Q Apo	5	1418.41	0.017956	0.760262	0.037364	3.6771	0.0029	1.6527434782608694	0.0812261	16.527434782608694	0.46	1
IDH1_R132Q	217	227	54	11	KKYDGRFKDIF			10	1416.76	R132Q Ca AKG NADPH	0	1417.64	0.056252	0	0	3.6475	0.011882	0	0	0	1	1
IDH1_R132Q	217	227	54	11	KKYDGRFKDIF			10	1416.76	R132Q Ca AKG NADPH	0.5	1417.72	0.017112	0.072929	0.058797	3.66651	0.005371	0.1376018867924528	0.1109377358490566	1.3760188679245282	0.53	1
IDH1_R132Q	217	227	54	11	KKYDGRFKDIF			10	1416.76	R132Q Ca AKG NADPH	1	1417.74	0.012624	0.10048	0.057651	3.67028	0.001573	0.19701960784313724	0.11304117647058823	1.9701960784313723	0.51	1
IDH1_R132Q	217	227	54	11	KKYDGRFKDIF			10	1416.76	R132Q Ca AKG NADPH	2	1417.74	0.019655	0.093132	0.059587	3.66433	0.004551	0.2024608695652174	0.12953695652173913	2.024608695652174	0.46	1
IDH1_R132Q	217	227	54	11	KKYDGRFKDIF			10	1416.76	R132Q Ca AKG NADPH	5	1417.73	0.038635	0.089342	0.068242	3.65984	0.010488	0.19422173913043478	0.14835217391304348	1.942217391304348	0.46	1
IDH1_R132Q	217	227	54	11	KKYDGRFKDIF			10	1416.76	R132Q Ca ICT NADP	0	1417.62	0.035523	0	0	3.63738	0.003238	0	0	0	1	1
IDH1_R132Q	217	227	54	11	KKYDGRFKDIF			10	1416.76	R132Q Ca ICT NADP	0.5	1417.78	0.032365	0.153274	0.048056	3.65726	0.006653	0.2891962264150943	0.0906717	2.891962264150943	0.53	1
IDH1_R132Q	217	227	54	11	KKYDGRFKDIF			10	1416.76	R132Q Ca ICT NADP	1	1417.79	0.03505	0.161267	0.049903	3.65851	0.004339	0.3162098039215686	0.097849	3.162098039215686	0.51	1
IDH1_R132Q	217	227	54	11	KKYDGRFKDIF			10	1416.76	R132Q Ca ICT NADP	2	1417.77	0.013097	0.145634	0.03786	3.6478	0.005321	0.31659565217391306	0.0823043	3.1659565217391306	0.46	1
IDH1_R132Q	217	227	54	11	KKYDGRFKDIF			10	1416.76	R132Q Ca ICT NADP	5	1417.81	0.005922	0.181394	0.036013	3.63334	0.020953	0.39433478260869564	0.0782891	3.9433478260869563	0.46	1
IDH1_R132Q	217	227	54	11	KKYDGRFKDIF			10	1416.76	R132Q ICT NADP	0	1417.64	0.028861	0	0	3.64729	0.012131	0	0	0	1	1
IDH1_R132Q	217	227	54	11	KKYDGRFKDIF			10	1416.76	R132Q ICT NADP	0.5	1418.18	0.034524	0.533462	0.044998	3.66084	0.00537	1.006532075471698	0.0849019	10.06532075471698	0.53	1
IDH1_R132Q	217	227	54	11	KKYDGRFKDIF			10	1416.76	R132Q ICT NADP	1	1418.43	0.009501	0.785776	0.030384	3.66311	0.005246	1.540737254901961	0.0595765	15.40737254901961	0.51	1
IDH1_R132Q	217	227	54	11	KKYDGRFKDIF			10	1416.76	R132Q ICT NADP	2	1418.52	0.008858	0.871653	0.030189	3.66004	0.000392	1.8948978260869564	0.0656283	18.948978260869566	0.46	1
IDH1_R132Q	217	227	54	11	KKYDGRFKDIF			10	1416.76	R132Q ICT NADP	5	1418.69	0.013227	1.04976	0.031747	3.66487	0.00413	2.2820913043478264	0.0690152	22.820913043478264	0.46	1
IDH1_R132Q	228	239	55	12	QEIYDKQYKSQF			11	1576.76	R132Q AKG NADPH	0	1577.88	0.011007	0	0	3.30389	0.008463	0	0	0	1	1
IDH1_R132Q	228	239	55	12	QEIYDKQYKSQF			11	1576.76	R132Q AKG NADPH	0.5	1579.02	0.00295	1.1419	0.011396	3.30937	0.001346	2.1545226415094336	0.0215019	19.586569468267577	0.53	1
IDH1_R132Q	228	239	55	12	QEIYDKQYKSQF			11	1576.76	R132Q AKG NADPH	1	1579.24	0.063677	1.3626	0.064621	3.30392	0.013099	2.6717686274509806	0.1267078431372549	24.288805704099826	0.51	1
IDH1_R132Q	228	239	55	12	QEIYDKQYKSQF			11	1576.76	R132Q AKG NADPH	2	1579.45	0.052377	1.56649	0.053521	3.30833	0.006071	3.405415217391304	0.11635	30.958320158102765	0.46	1
IDH1_R132Q	228	239	55	12	QEIYDKQYKSQF			11	1576.76	R132Q AKG NADPH	5	1579.7	0.196504	1.82102	0.196812	3.31014	0.008849	3.9587369565217387	0.4278521739130434	35.98851778656126	0.46	1
IDH1_R132Q	228	239	55	12	QEIYDKQYKSQF			11	1576.76	R132Q Apo	0	1577.91	0.021557	0	0	3.31494	0.003236	0	0	0	1	1
IDH1_R132Q	228	239	55	12	QEIYDKQYKSQF			11	1576.76	R132Q Apo	0.5	1579.04	0.026237	1.12829	0.033958	3.32247	0.002136	2.1288528301886793	0.0640717	19.353207547169813	0.53	1
IDH1_R132Q	228	239	55	12	QEIYDKQYKSQF			11	1576.76	R132Q Apo	1	1579.3	0.021566	1.3921	0.030493	3.32394	0.00396	2.7296019607843136	0.0597902	24.814563279857396	0.51	1
IDH1_R132Q	228	239	55	12	QEIYDKQYKSQF			11	1576.76	R132Q Apo	2	1579.44	0.032546	1.52976	0.039038	3.3268	0.002133	3.325565217391304	0.0848652	30.232411067193677	0.46	1
IDH1_R132Q	228	239	55	12	QEIYDKQYKSQF			11	1576.76	R132Q Apo	5	1579.8	0.018834	1.8897	0.028626	3.32383	0.004703	4.108045652173913	0.0622304	37.345869565217384	0.46	1
IDH1_R132Q	228	239	55	12	QEIYDKQYKSQF			11	1576.76	R132Q Ca AKG NADPH	0	1577.95	0.023795	0	0	3.30536	0.0093	0	0	0	1	1
IDH1_R132Q	228	239	55	12	QEIYDKQYKSQF			11	1576.76	R132Q Ca AKG NADPH	0.5	1579.17	0.025925	1.22827	0.035189	3.31376	0.00538	2.3174924528301886	0.0663943	21.068113207547167	0.53	1
IDH1_R132Q	228	239	55	12	QEIYDKQYKSQF			11	1576.76	R132Q Ca AKG NADPH	1	1579.4	0.020528	1.45699	0.031426	3.31876	0.003875	2.856843137254902	0.0616196	25.971301247771837	0.51	1
IDH1_R132Q	228	239	55	12	QEIYDKQYKSQF			11	1576.76	R132Q Ca AKG NADPH	2	1579.6	0.015137	1.65105	0.028201	3.31453	0.003801	3.5892478260869565	0.0613065	32.629525691699605	0.46	1
IDH1_R132Q	228	239	55	12	QEIYDKQYKSQF			11	1576.76	R132Q Ca AKG NADPH	5	1579.87	0.090549	1.92352	0.093623	3.31376	0.006227	4.181558695652174	0.20352826086956521	38.014169960474305	0.46	1
IDH1_R132Q	228	239	55	12	QEIYDKQYKSQF			11	1576.76	R132Q Ca ICT NADP	0	1577.89	0.014089	0	0	3.30431	0.005119	0	0	0	1	1
IDH1_R132Q	228	239	55	12	QEIYDKQYKSQF			11	1576.76	R132Q Ca ICT NADP	0.5	1579.16	0.020165	1.27744	0.024599	3.30941	0.004422	2.4102547169811324	0.0464132	21.911406518010292	0.53	1
IDH1_R132Q	228	239	55	12	QEIYDKQYKSQF			11	1576.76	R132Q Ca ICT NADP	1	1579.39	0.007171	1.50809	0.015809	3.31139	0.003033	2.9570372549019606	0.030998039215686276	26.882156862745095	0.51	1
IDH1_R132Q	228	239	55	12	QEIYDKQYKSQF			11	1576.76	R132Q Ca ICT NADP	2	1579.59	0.003393	1.70375	0.014492	3.3072	0.006784	3.7038065217391303	0.0315043	33.670968379446634	0.46	1
IDH1_R132Q	228	239	55	12	QEIYDKQYKSQF			11	1576.76	R132Q Ca ICT NADP	5	1579.86	0.03074	1.97049	0.033815	3.2968	0.014193	4.2836673913043475	0.0735109	38.94243083003952	0.46	1
IDH1_R132Q	228	239	55	12	QEIYDKQYKSQF			11	1576.76	R132Q ICT NADP	0	1577.88	0.043208	0	0	3.31476	0.01464	0	0	0	1	1
IDH1_R132Q	228	239	55	12	QEIYDKQYKSQF			11	1576.76	R132Q ICT NADP	0.5	1579.15	0.017099	1.26753	0.046468	3.31798	0.007981	2.391556603773585	0.0876755	21.741423670668954	0.53	1
IDH1_R132Q	228	239	55	12	QEIYDKQYKSQF			11	1576.76	R132Q ICT NADP	1	1579.4	0.009345	1.52053	0.044207	3.31145	0.004819	2.9814372549019605	0.0866804	27.103975044563278	0.51	1
IDH1_R132Q	228	239	55	12	QEIYDKQYKSQF			11	1576.76	R132Q ICT NADP	2	1579.59	0.066965	1.70612	0.079694	3.31161	0.001149	3.7089673913043475	0.17324782608695652	33.71788537549406	0.46	1
IDH1_R132Q	228	239	55	12	QEIYDKQYKSQF			11	1576.76	R132Q ICT NADP	5	1580.01	0.036295	2.12914	0.056429	3.31509	0.002003	4.628569565217391	0.12267173913043478	42.077905138339915	0.46	1
IDH1_R132Q	228	253	56	26	QEIYDKQYKSQFEAQKIWYEHRLIDD			25	3373.65	R132Q AKG NADPH	0	3375.57	0.020031	0	0	3.94422	0.005194	0	0	0	1	1
IDH1_R132Q	228	253	56	26	QEIYDKQYKSQFEAQKIWYEHRLIDD			25	3373.65	R132Q AKG NADPH	0.5	3377.72	0.047465	2.14557	0.051519	3.95151	0.005977	4.048245283018868	0.0972057	16.192981132075474	0.53	1
IDH1_R132Q	228	253	56	26	QEIYDKQYKSQFEAQKIWYEHRLIDD			25	3373.65	R132Q AKG NADPH	1	3378.41	0.168008	2.83405	0.169198	3.94047	0.011697	5.556966666666667	0.33176078431372547	22.227866666666667	0.51	1
IDH1_R132Q	228	253	56	26	QEIYDKQYKSQFEAQKIWYEHRLIDD			25	3373.65	R132Q AKG NADPH	2	3379.18	0.089523	3.6123	0.091736	3.94619	0.013183	7.852826086956521	0.19942608695652173	31.411304347826086	0.46	1
IDH1_R132Q	228	253	56	26	QEIYDKQYKSQFEAQKIWYEHRLIDD			25	3373.65	R132Q AKG NADPH	5	3379.72	0.519245	4.14839	0.519632	3.93998	0.008296	9.01825	1.1296347826086957	36.073	0.46	1
IDH1_R132Q	228	253	56	26	QEIYDKQYKSQFEAQKIWYEHRLIDD			25	3373.65	R132Q Apo	0	3375.64	0.037041	0	0	3.93962	0.002014	0	0	0	1	1
IDH1_R132Q	228	253	56	26	QEIYDKQYKSQFEAQKIWYEHRLIDD			25	3373.65	R132Q Apo	0.5	3378.28	0.076457	2.63661	0.084957	3.95073	0.004434	4.974735849056604	0.16029622641509433	19.898943396226414	0.53	1
IDH1_R132Q	228	253	56	26	QEIYDKQYKSQFEAQKIWYEHRLIDD			25	3373.65	R132Q Apo	1	3379	0.082163	3.36	0.090127	3.95425	0.011748	6.588235294117647	0.17671960784313726	26.352941176470583	0.51	1
IDH1_R132Q	228	253	56	26	QEIYDKQYKSQFEAQKIWYEHRLIDD			25	3373.65	R132Q Apo	2	3379.65	0.073881	4.00614	0.082646	3.9505	0.003306	8.708993478260869	0.17966521739130434	34.835973913043475	0.46	1
IDH1_R132Q	228	253	56	26	QEIYDKQYKSQFEAQKIWYEHRLIDD			25	3373.65	R132Q Apo	5	3380.51	0.019678	4.86947	0.041944	3.94717	0.001417	10.585804347826086	0.0911826	42.34321739130434	0.46	1
IDH1_R132Q	228	253	56	26	QEIYDKQYKSQFEAQKIWYEHRLIDD			25	3373.65	R132Q Ca AKG NADPH	0	3375.6	0.067656	0	0	3.94836	0.008572	0	0	0	1	1
IDH1_R132Q	228	253	56	26	QEIYDKQYKSQFEAQKIWYEHRLIDD			25	3373.65	R132Q Ca AKG NADPH	0.5	3377.95	0.051342	2.35127	0.084931	3.95224	0.005311	4.436354716981132	0.16024716981132076	17.745418867924528	0.53	1
IDH1_R132Q	228	253	56	26	QEIYDKQYKSQFEAQKIWYEHRLIDD			25	3373.65	R132Q Ca AKG NADPH	1	3378.58	0.027698	2.98302	0.073106	3.95912	0.003334	5.8490529411764705	0.1433450980392157	23.396211764705882	0.51	1
IDH1_R132Q	228	253	56	26	QEIYDKQYKSQFEAQKIWYEHRLIDD			25	3373.65	R132Q Ca AKG NADPH	2	3379.06	0.042382	3.46145	0.079835	3.94915	0.006166	7.524895652173913	0.17355434782608695	30.099582608695652	0.46	1
IDH1_R132Q	228	253	56	26	QEIYDKQYKSQFEAQKIWYEHRLIDD			25	3373.65	R132Q Ca AKG NADPH	5	3379.54	0.247564	3.94269	0.256642	3.94794	0.006898	8.571067391304346	0.5579173913043478	34.284269565217386	0.46	1
IDH1_R132Q	228	253	56	26	QEIYDKQYKSQFEAQKIWYEHRLIDD			25	3373.65	R132Q Ca ICT NADP	0	3375.55	0.023738	0	0	3.9393	0.007089	0	0	0	1	1
IDH1_R132Q	228	253	56	26	QEIYDKQYKSQFEAQKIWYEHRLIDD			25	3373.65	R132Q Ca ICT NADP	0.5	3377.99	0.084787	2.43613	0.088047	3.94888	0.002462	4.5964698113207545	0.16612641509433962	18.385879245283018	0.53	1
IDH1_R132Q	228	253	56	26	QEIYDKQYKSQFEAQKIWYEHRLIDD			25	3373.65	R132Q Ca ICT NADP	1	3378.63	0.042331	3.07306	0.048533	3.94719	0.002149	6.025611764705882	0.0951627	24.10244705882353	0.51	1
IDH1_R132Q	228	253	56	26	QEIYDKQYKSQFEAQKIWYEHRLIDD			25	3373.65	R132Q Ca ICT NADP	2	3379.08	0.022572	3.52362	0.032757	3.94264	0.004097	7.660036956521739	0.0712109	30.640147826086956	0.46	1
IDH1_R132Q	228	253	56	26	QEIYDKQYKSQFEAQKIWYEHRLIDD			25	3373.65	R132Q Ca ICT NADP	5	3379.63	0.074438	4.0811	0.078131	3.93749	0.015889	8.871960869565216	0.16985	35.487843478260864	0.46	1
IDH1_R132Q	228	253	56	26	QEIYDKQYKSQFEAQKIWYEHRLIDD			25	3373.65	R132Q ICT NADP	0	3375.59	0.034904	0	0	3.93726	0.005439	0	0	0	1	1
IDH1_R132Q	228	253	56	26	QEIYDKQYKSQFEAQKIWYEHRLIDD			25	3373.65	R132Q ICT NADP	0.5	3378.34	0.069149	2.74618	0.077459	3.94493	0.004652	5.181471698113207	0.14614905660377359	20.72588679245283	0.53	1
IDH1_R132Q	228	253	56	26	QEIYDKQYKSQFEAQKIWYEHRLIDD			25	3373.65	R132Q ICT NADP	1	3379.2	0.067976	3.60197	0.076414	3.94645	0.007228	7.062690196078431	0.1498313725490196	28.250760784313723	0.51	1
IDH1_R132Q	228	253	56	26	QEIYDKQYKSQFEAQKIWYEHRLIDD			25	3373.65	R132Q ICT NADP	2	3379.72	0.089395	4.13145	0.095968	3.95237	0.002717	8.981404347826087	0.2086260869565217	35.92561739130435	0.46	1
IDH1_R132Q	228	253	56	26	QEIYDKQYKSQFEAQKIWYEHRLIDD			25	3373.65	R132Q ICT NADP	5	3380.65	0.029845	5.05888	0.045924	3.95558	0.006075	10.997573913043478	0.0998348	43.99029565217391	0.46	1
IDH1_R132Q	240	253	57	14	EAQKIWYEHRLIDD			13	1815.9	R132Q AKG NADPH	0	1816.88	0.02841	0	0	3.65108	0.007927	0	0	0	1	1
IDH1_R132Q	240	253	57	14	EAQKIWYEHRLIDD			13	1815.9	R132Q AKG NADPH	0.5	1817.64	0.024754	0.761304	0.037681	3.66401	0.003693	1.4364226415094339	0.0710962	11.049404934687953	0.53	1
IDH1_R132Q	240	253	57	14	EAQKIWYEHRLIDD			13	1815.9	R132Q AKG NADPH	1	1817.89	0.046995	1.00978	0.054915	3.65798	0.013883	1.9799607843137252	0.10767647058823529	15.230467571644041	0.51	1
IDH1_R132Q	240	253	57	14	EAQKIWYEHRLIDD			13	1815.9	R132Q AKG NADPH	2	1818.17	0.036034	1.2881	0.045886	3.65155	0.007073	2.800213043478261	0.0997522	21.54010033444816	0.46	1
IDH1_R132Q	240	253	57	14	EAQKIWYEHRLIDD			13	1815.9	R132Q AKG NADPH	5	1818.35	0.191838	1.46697	0.19393	3.65382	0.008142	3.1890652173913043	0.4215869565217391	24.531270903010032	0.46	1
IDH1_R132Q	240	253	57	14	EAQKIWYEHRLIDD			13	1815.9	R132Q Apo	0	1816.9	0.011618	0	0	3.6538	0.000772	0	0	0	1	1
IDH1_R132Q	240	253	57	14	EAQKIWYEHRLIDD			13	1815.9	R132Q Apo	0.5	1817.97	0.022773	1.06197	0.025565	3.66832	0.003421	2.003720754716981	0.048235849056603775	15.413236574746007	0.53	1
IDH1_R132Q	240	253	57	14	EAQKIWYEHRLIDD			13	1815.9	R132Q Apo	1	1818.24	0.057685	1.33117	0.058843	3.66866	0.001948	2.610137254901961	0.11537843137254902	20.077978883861235	0.51	1
IDH1_R132Q	240	253	57	14	EAQKIWYEHRLIDD			13	1815.9	R132Q Apo	2	1818.38	0.005498	1.47689	0.012853	3.66871	0.00187	3.210623913043478	0.027941304347826084	24.697107023411373	0.46	1
IDH1_R132Q	240	253	57	14	EAQKIWYEHRLIDD			13	1815.9	R132Q Apo	5	1818.66	0.021819	1.75917	0.024719	3.67033	0.002347	3.824282608695652	0.053737	29.41755852842809	0.46	1
IDH1_R132Q	240	253	57	14	EAQKIWYEHRLIDD			13	1815.9	R132Q Ca AKG NADPH	0	1816.89	0.031517	0	0	3.65992	0.013177	0	0	0	1	1
IDH1_R132Q	240	253	57	14	EAQKIWYEHRLIDD			13	1815.9	R132Q Ca AKG NADPH	0.5	1817.54	0.014223	0.642872	0.034578	3.66375	0.005205	1.212966037735849	0.0652415	9.330507982583455	0.53	1
IDH1_R132Q	240	253	57	14	EAQKIWYEHRLIDD			13	1815.9	R132Q Ca AKG NADPH	1	1817.7	0.031547	0.807686	0.044593	3.66485	0.002908	1.5836980392156863	0.0874373	12.182292609351434	0.51	1
IDH1_R132Q	240	253	57	14	EAQKIWYEHRLIDD			13	1815.9	R132Q Ca AKG NADPH	2	1817.81	0.022518	0.918978	0.038735	3.66039	0.002874	1.9977782608695651	0.0842065	15.367525083612039	0.46	1
IDH1_R132Q	240	253	57	14	EAQKIWYEHRLIDD			13	1815.9	R132Q Ca AKG NADPH	5	1817.89	0.074831	0.995362	0.081197	3.65718	0.008173	2.1638304347826085	0.17651521739130435	16.64484949832776	0.46	1
IDH1_R132Q	240	253	57	14	EAQKIWYEHRLIDD			13	1815.9	R132Q Ca ICT NADP	0	1816.9	0.015052	0	0	3.64805	0.000563	0	0	0	1	1
IDH1_R132Q	240	253	57	14	EAQKIWYEHRLIDD			13	1815.9	R132Q Ca ICT NADP	0.5	1817.62	0.034598	0.723725	0.03773	3.6592	0.006215	1.365518867924528	0.0711887	10.503991291727138	0.53	1
IDH1_R132Q	240	253	57	14	EAQKIWYEHRLIDD			13	1815.9	R132Q Ca ICT NADP	1	1817.72	0.038711	0.822432	0.041534	3.65923	0.003234	1.6126117647058824	0.0814392	12.40470588235294	0.51	1
IDH1_R132Q	240	253	57	14	EAQKIWYEHRLIDD			13	1815.9	R132Q Ca ICT NADP	2	1817.77	0.014872	0.873888	0.02116	3.65419	0.000625	1.8997565217391303	0.046	14.613511705685617	0.46	1
IDH1_R132Q	240	253	57	14	EAQKIWYEHRLIDD			13	1815.9	R132Q Ca ICT NADP	5	1817.9	0.013983	0.997258	0.020545	3.64645	0.011186	2.167952173913043	0.044663	16.676555183946487	0.46	1
IDH1_R132Q	240	253	57	14	EAQKIWYEHRLIDD			13	1815.9	R132Q ICT NADP	0	1816.9	0.023873	0	0	3.65057	0.007805	0	0	0	1	1
IDH1_R132Q	240	253	57	14	EAQKIWYEHRLIDD			13	1815.9	R132Q ICT NADP	0.5	1817.88	0.040525	0.982635	0.047034	3.66268	0.005076	1.8540283018867925	0.0887434	14.261756168359943	0.53	1
IDH1_R132Q	240	253	57	14	EAQKIWYEHRLIDD			13	1815.9	R132Q ICT NADP	1	1818.16	0.055179	1.26204	0.060122	3.6627	0.005047	2.474578431372549	0.11788627450980392	19.035218702865762	0.51	1
IDH1_R132Q	240	253	57	14	EAQKIWYEHRLIDD			13	1815.9	R132Q ICT NADP	2	1818.38	0.050373	1.48104	0.055744	3.65734	0.001631	3.2196630434782607	0.12118260869565217	24.76663879598662	0.46	1
IDH1_R132Q	240	253	57	14	EAQKIWYEHRLIDD			13	1815.9	R132Q ICT NADP	5	1818.69	0.042082	1.78973	0.048382	3.66348	0.003263	3.8907260869565214	0.10517826086956522	29.92866220735786	0.46	1
IDH1_R132Q	240	254	58	15	EAQKIWYEHRLIDDM			14	1946.94	R132Q AKG NADPH	0	1948.27	0.025082	0	0	4.06035	0.00811	0	0	0	1	1
IDH1_R132Q	240	254	58	15	EAQKIWYEHRLIDDM			14	1946.94	R132Q AKG NADPH	0.5	1948.98	0.003456	0.706254	0.025319	4.06888	0.006119	1.332554716981132	0.0477717	9.518247978436657	0.53	1
IDH1_R132Q	240	254	58	15	EAQKIWYEHRLIDDM			14	1946.94	R132Q AKG NADPH	1	1949.27	0.083935	1.00151	0.087602	4.06151	0.013631	1.9637372549019607	0.1717686274509804	14.026694677871149	0.51	1
IDH1_R132Q	240	254	58	15	EAQKIWYEHRLIDDM			14	1946.94	R132Q AKG NADPH	2	1949.54	0.050704	1.27521	0.056568	4.05846	0.014357	2.7721999999999998	0.12297391304347825	19.80142857142857	0.46	1
IDH1_R132Q	240	254	58	15	EAQKIWYEHRLIDDM			14	1946.94	R132Q AKG NADPH	5	1949.75	0.212163	1.48572	0.213641	4.0595	0.009558	3.2298239130434783	0.4644369565217391	23.070170807453415	0.46	1
IDH1_R132Q	240	254	58	15	EAQKIWYEHRLIDDM			14	1946.94	R132Q Apo	0	1948.31	0.016114	0	0	4.05991	0.001742	0	0	0	1	1
IDH1_R132Q	240	254	58	15	EAQKIWYEHRLIDDM			14	1946.94	R132Q Apo	0.5	1949.42	0.042725	1.11624	0.045663	4.07481	0.004082	2.1061056603773585	0.0861566	15.043611859838274	0.53	1
IDH1_R132Q	240	254	58	15	EAQKIWYEHRLIDDM			14	1946.94	R132Q Apo	1	1949.74	0.065346	1.43632	0.067304	4.07882	0.005814	2.8163098039215684	0.1319686274509804	20.116498599439776	0.51	1
IDH1_R132Q	240	254	58	15	EAQKIWYEHRLIDDM			14	1946.94	R132Q Apo	2	1950	0.021228	1.69126	0.026651	4.07559	0.003281	3.676645652173913	0.057937	26.26175465838509	0.46	1
IDH1_R132Q	240	254	58	15	EAQKIWYEHRLIDDM			14	1946.94	R132Q Apo	5	1950.39	0.028065	2.08026	0.032362	4.07189	0.002897	4.522315217391304	0.0703522	32.30225155279503	0.46	1
IDH1_R132Q	240	254	58	15	EAQKIWYEHRLIDDM			14	1946.94	R132Q Ca AKG NADPH	0	1948.3	0.060604	0	0	4.06021	0.010051	0	0	0	1	1
IDH1_R132Q	240	254	58	15	EAQKIWYEHRLIDDM			14	1946.94	R132Q Ca AKG NADPH	0.5	1948.78	0.005426	0.48442	0.060846	4.06982	0.0031	0.914	0.11480377358490565	6.528571428571429	0.53	1
IDH1_R132Q	240	254	58	15	EAQKIWYEHRLIDDM			14	1946.94	R132Q Ca AKG NADPH	1	1948.96	0.037272	0.662616	0.071148	4.07174	0.001751	1.2992470588235294	0.13950588235294117	9.280336134453782	0.51	1
IDH1_R132Q	240	254	58	15	EAQKIWYEHRLIDDM			14	1946.94	R132Q Ca AKG NADPH	2	1949.05	0.026839	0.750385	0.066281	4.07052	0.003432	1.6312717391304346	0.1440891304347826	11.651940993788818	0.46	1
IDH1_R132Q	240	254	58	15	EAQKIWYEHRLIDDM			14	1946.94	R132Q Ca AKG NADPH	5	1949.14	0.069661	0.842162	0.092333	4.06577	0.008533	1.830786956521739	0.20072391304347825	13.077049689440992	0.46	1
IDH1_R132Q	240	254	58	15	EAQKIWYEHRLIDDM			14	1946.94	R132Q Ca ICT NADP	0	1948.29	0.024917	0	0	4.05752	0.005339	0	0	0	1	1
IDH1_R132Q	240	254	58	15	EAQKIWYEHRLIDDM			14	1946.94	R132Q Ca ICT NADP	0.5	1948.84	0.029824	0.546367	0.038863	4.06813	0.004307	1.0308811320754718	0.0733264	7.363436657681942	0.53	1
IDH1_R132Q	240	254	58	15	EAQKIWYEHRLIDDM			14	1946.94	R132Q Ca ICT NADP	1	1948.97	0.019762	0.682429	0.031803	4.06922	0.002153	1.3380960784313725	0.0623588	9.55783	0.51	1
IDH1_R132Q	240	254	58	15	EAQKIWYEHRLIDDM			14	1946.94	R132Q Ca ICT NADP	2	1949.01	0.020544	0.719932	0.032294	4.06126	0.003368	1.5650695652173914	0.0702043	11.179068322981367	0.46	1
IDH1_R132Q	240	254	58	15	EAQKIWYEHRLIDDM			14	1946.94	R132Q Ca ICT NADP	5	1949.14	0.031727	0.845448	0.040341	4.05028	0.01407	1.8379304347826086	0.0876978	13.12807453416149	0.46	1
IDH1_R132Q	240	254	58	15	EAQKIWYEHRLIDDM			14	1946.94	R132Q ICT NADP	0	1948.29	0.031682	0	0	4.0575	0.007443	0	0	0	1	1
IDH1_R132Q	240	254	58	15	EAQKIWYEHRLIDDM			14	1946.94	R132Q ICT NADP	0.5	1949.3	0.026812	1.0071	0.041504	4.06755	0.001477	1.9001830188679243	0.0783094	13.572735849056603	0.53	1
IDH1_R132Q	240	254	58	15	EAQKIWYEHRLIDDM			14	1946.94	R132Q ICT NADP	1	1949.65	0.02267	1.35325	0.038958	4.06793	0.005129	2.6534392156862743	0.0763882	18.953137254901957	0.51	1
IDH1_R132Q	240	254	58	15	EAQKIWYEHRLIDDM			14	1946.94	R132Q ICT NADP	2	1949.85	0.028616	1.5572	0.042692	4.06715	0.000182	3.385226086956522	0.0928087	24.18018633540373	0.46	1
IDH1_R132Q	240	254	58	15	EAQKIWYEHRLIDDM			14	1946.94	R132Q ICT NADP	5	1950.19	0.028434	1.90189	0.042571	4.06914	0.00287	4.134552173913043	0.0925457	29.53251552795031	0.46	1
IDH1_R132Q	254	268	59	15	MVAQAMKSEGGFIWA			14	1625.78	R132Q AKG NADPH	0	1626.72	0.012425	0	0	4.79269	0.003168	0	0	0	1	1
IDH1_R132Q	254	268	59	15	MVAQAMKSEGGFIWA			14	1625.78	R132Q AKG NADPH	0.5	1628.66	0.033338	1.94562	0.035578	4.79432	0.014829	3.6709792452830188	0.0671283	26.221280323450134	0.53	1
IDH1_R132Q	254	268	59	15	MVAQAMKSEGGFIWA			14	1625.78	R132Q AKG NADPH	1	1629.17	0.19891	2.44928	0.199297	4.79457	0.013351	4.802505882352941	0.39077843137254903	34.30361344537815	0.51	1
IDH1_R132Q	254	268	59	15	MVAQAMKSEGGFIWA			14	1625.78	R132Q AKG NADPH	2	1629.88	0.110006	3.16081	0.110705	4.79815	0.010871	6.871319565217392	0.24066304347826084	49.08085403726709	0.46	1
IDH1_R132Q	254	268	59	15	MVAQAMKSEGGFIWA			14	1625.78	R132Q AKG NADPH	5	1630.16	0.513855	3.43988	0.514006	4.79021	0.012423	7.47799	1.1174043478260869	53.41423913043478	0.46	1
IDH1_R132Q	254	268	59	15	MVAQAMKSEGGFIWA			14	1625.78	R132Q Apo	0	1626.79	0.031137	0	0	4.79055	0.001954	0	0	0	1	1
IDH1_R132Q	254	268	59	15	MVAQAMKSEGGFIWA			14	1625.78	R132Q Apo	0.5	1629.94	0.186937	3.14824	0.189512	4.80448	0.007904	5.940071698113208	0.3575698113207547	42.429083557951486	0.53	1
IDH1_R132Q	254	268	59	15	MVAQAMKSEGGFIWA			14	1625.78	R132Q Apo	1	1630.77	0.075068	3.97891	0.081269	4.80883	0.004338	7.80178	0.15935098039215684	55.72703081232493	0.51	1
IDH1_R132Q	254	268	59	15	MVAQAMKSEGGFIWA			14	1625.78	R132Q Apo	2	1631.02	0.043313	4.23313	0.053344	4.80523	0.003349	9.202463043478259	0.11596521739130435	65.73187888198756	0.46	1
IDH1_R132Q	254	268	59	15	MVAQAMKSEGGFIWA			14	1625.78	R132Q Apo	5	1631.39	0.171502	4.60314	0.174305	4.80193	0.001121	10.006819565217391	0.3789239130434782	71.47728260869565	0.46	1
IDH1_R132Q	254	268	59	15	MVAQAMKSEGGFIWA			14	1625.78	R132Q Ca AKG NADPH	0	1626.76	0.039952	0	0	4.79247	0.00275	0	0	0	1	1
IDH1_R132Q	254	268	59	15	MVAQAMKSEGGFIWA			14	1625.78	R132Q Ca AKG NADPH	0.5	1627.52	0.024301	0.754846	0.046762	4.80599	0.005825	1.4242377358490566	0.0882302	10.173126684636118	0.53	1
IDH1_R132Q	254	268	59	15	MVAQAMKSEGGFIWA			14	1625.78	R132Q Ca AKG NADPH	1	1627.57	0.005306	0.808167	0.040302	4.80285	0.005479	1.584641176470588	0.0790235	11.318865546218486	0.51	1
IDH1_R132Q	254	268	59	15	MVAQAMKSEGGFIWA			14	1625.78	R132Q Ca AKG NADPH	2	1627.66	0.027523	0.899619	0.048514	4.8029	0.003118	1.9556934782608693	0.10546521739130435	13.96923913043478	0.46	1
IDH1_R132Q	254	268	59	15	MVAQAMKSEGGFIWA			14	1625.78	R132Q Ca AKG NADPH	5	1627.73	0.099808	0.973945	0.107507	4.80238	0.007146	2.1172717391304348	0.2337108695652174	15.12336956521739	0.46	1
IDH1_R132Q	254	268	59	15	MVAQAMKSEGGFIWA			14	1625.78	R132Q Ca ICT NADP	0	1626.77	0.030044	0	0	4.78813	0.003107	0	0	0	1	1
IDH1_R132Q	254	268	59	15	MVAQAMKSEGGFIWA			14	1625.78	R132Q Ca ICT NADP	0.5	1627.63	0.009963	0.861817	0.031652	4.80146	0.005243	1.6260698113207548	0.0597208	11.61478436657682	0.53	1
IDH1_R132Q	254	268	59	15	MVAQAMKSEGGFIWA			14	1625.78	R132Q Ca ICT NADP	1	1627.63	0.078271	0.859336	0.083839	4.79957	0.001426	1.6849725490196077	0.16439019607843136	12.035518207282912	0.51	1
IDH1_R132Q	254	268	59	15	MVAQAMKSEGGFIWA			14	1625.78	R132Q Ca ICT NADP	2	1627.74	0.03344	0.97254	0.044954	4.7924	0.00496	2.1142173913043476	0.0977261	15.101552795031054	0.46	1
IDH1_R132Q	254	268	59	15	MVAQAMKSEGGFIWA			14	1625.78	R132Q Ca ICT NADP	5	1627.84	0.065199	1.07201	0.071788	4.78648	0.010072	2.330460869565217	0.1560608695652174	16.64614906832298	0.46	1
IDH1_R132Q	254	268	59	15	MVAQAMKSEGGFIWA			14	1625.78	R132Q ICT NADP	0	1626.69	0.040822	0	0	4.78342	0.003337	0	0	0	1	1
IDH1_R132Q	254	268	59	15	MVAQAMKSEGGFIWA			14	1625.78	R132Q ICT NADP	0.5	1629.33	0.24492	2.63255	0.248298	4.80374	0.004236	4.967079245283019	0.46848679245283015	35.47913746630728	0.53	1
IDH1_R132Q	254	268	59	15	MVAQAMKSEGGFIWA			14	1625.78	R132Q ICT NADP	1	1629.99	0.075898	3.29089	0.08618	4.81107	0.002142	6.452717647058823	0.16898039215686275	46.090840336134455	0.51	1
IDH1_R132Q	254	268	59	15	MVAQAMKSEGGFIWA			14	1625.78	R132Q ICT NADP	2	1630.33	0.170057	3.63831	0.174888	4.79958	0.002372	7.909363043478261	0.38019130434782605	56.4955	0.46	1
IDH1_R132Q	254	268	59	15	MVAQAMKSEGGFIWA			14	1625.78	R132Q ICT NADP	5	1630.42	0.093783	3.72149	0.102283	4.8022	0.007095	8.090202173913044	0.22235434782608696	57.78715838509317	0.46	1
IDH1_R132Q	255	265	60	11	VAQAMKSEGGF			10	1124.54	R132Q AKG NADPH	0	1125.17	0.006118	0	0	3.25083	0.009077	0	0	0	1	1
IDH1_R132Q	255	265	60	11	VAQAMKSEGGF			10	1124.54	R132Q AKG NADPH	0.5	1126.94	0.008697	1.76328	0.010634	3.25541	0.000412	3.3269415094339623	0.020064150943396225	33.26941509433962	0.53	1
IDH1_R132Q	255	265	60	11	VAQAMKSEGGF			10	1124.54	R132Q AKG NADPH	1	1127.35	0.117142	2.17186	0.117301	3.24894	0.013899	4.258552941176471	0.23000196078431373	42.58552941176471	0.51	1
IDH1_R132Q	255	265	60	11	VAQAMKSEGGF			10	1124.54	R132Q AKG NADPH	2	1127.86	0.034033	2.68591	0.034578	3.25299	0.008206	5.838939130434783	0.0751696	58.389391304347825	0.46	1
IDH1_R132Q	255	265	60	11	VAQAMKSEGGF			10	1124.54	R132Q AKG NADPH	5	1127.96	0.284308	2.7873	0.284374	3.25664	0.009039	6.059339130434783	0.6182043478260869	60.59339130434782	0.46	1
IDH1_R132Q	255	265	60	11	VAQAMKSEGGF			10	1124.54	R132Q Apo	0	1125.22	0.006889	0	0	3.26266	0.002792	0	0	0	1	1
IDH1_R132Q	255	265	60	11	VAQAMKSEGGF			10	1124.54	R132Q Apo	0.5	1128.02	0.007828	2.79496	0.010428	3.26741	0.001852	5.273513207547169	0.019675471698113206	52.73513207547169	0.53	1
IDH1_R132Q	255	265	60	11	VAQAMKSEGGF			10	1124.54	R132Q Apo	1	1128.57	0.037845	3.34573	0.038467	3.2696	0.00469	6.560254901960785	0.0754255	65.60254901960785	0.51	1
IDH1_R132Q	255	265	60	11	VAQAMKSEGGF			10	1124.54	R132Q Apo	2	1128.74	0.080252	3.51778	0.080547	3.27167	0.002754	7.647358695652174	0.17510217391304345	76.47358695652173	0.46	1
IDH1_R132Q	255	265	60	11	VAQAMKSEGGF			10	1124.54	R132Q Apo	5	1128.98	0.031467	3.75278	0.032212	3.26998	0.005229	8.158208695652172	0.0700261	81.58208695652172	0.46	1
IDH1_R132Q	255	265	60	11	VAQAMKSEGGF			10	1124.54	R132Q Ca AKG NADPH	0	1125.23	0.020265	0	0	3.25044	0.007737	0	0	0	1	1
IDH1_R132Q	255	265	60	11	VAQAMKSEGGF			10	1124.54	R132Q Ca AKG NADPH	0.5	1125.98	0.053451	0.746144	0.057164	3.26231	0.005344	1.4078188679245283	0.1078566037735849	14.078188679245281	0.53	1
IDH1_R132Q	255	265	60	11	VAQAMKSEGGF			10	1124.54	R132Q Ca AKG NADPH	1	1126.02	0.02205	0.789145	0.029948	3.26734	0.004487	1.5473431372549018	0.058721568627450975	15.473431372549019	0.51	1
IDH1_R132Q	255	265	60	11	VAQAMKSEGGF			10	1124.54	R132Q Ca AKG NADPH	2	1126.06	0.023112	0.831774	0.030738	3.26445	0.003971	1.808204347826087	0.0668217	18.08204347826087	0.46	1
IDH1_R132Q	255	265	60	11	VAQAMKSEGGF			10	1124.54	R132Q Ca AKG NADPH	5	1126.17	0.03134	0.941322	0.037321	3.26205	0.007425	2.0463521739130432	0.0811326	20.46352173913043	0.46	1
IDH1_R132Q	255	265	60	11	VAQAMKSEGGF			10	1124.54	R132Q Ca ICT NADP	0	1125.18	0.013925	0	0	3.25124	0.004153	0	0	0	1	1
IDH1_R132Q	255	265	60	11	VAQAMKSEGGF			10	1124.54	R132Q Ca ICT NADP	0.5	1126.02	0.018334	0.837342	0.023023	3.25778	0.004374	1.5798905660377358	0.043439622641509426	15.798905660377358	0.53	1
IDH1_R132Q	255	265	60	11	VAQAMKSEGGF			10	1124.54	R132Q Ca ICT NADP	1	1126.09	0.032082	0.906172	0.034973	3.25935	0.003165	1.776807843137255	0.0685745	17.76807843137255	0.51	1
IDH1_R132Q	255	265	60	11	VAQAMKSEGGF			10	1124.54	R132Q Ca ICT NADP	2	1126.1	0.002024	0.917722	0.014071	3.2535	0.005572	1.9950478260869564	0.0305891	19.950478260869563	0.46	1
IDH1_R132Q	255	265	60	11	VAQAMKSEGGF			10	1124.54	R132Q Ca ICT NADP	5	1126.24	0.036853	1.06127	0.039396	3.24371	0.014134	2.3071195652173913	0.0856435	23.071195652173913	0.46	1
IDH1_R132Q	255	265	60	11	VAQAMKSEGGF			10	1124.54	R132Q ICT NADP	0	1125.17	0.009207	0	0	3.26112	0.011606	0	0	0	1	1
IDH1_R132Q	255	265	60	11	VAQAMKSEGGF			10	1124.54	R132Q ICT NADP	0.5	1127.46	0.08502	2.29007	0.085517	3.26537	0.006919	4.32089	0.16135283018867924	43.208867924528306	0.53	1
IDH1_R132Q	255	265	60	11	VAQAMKSEGGF			10	1124.54	R132Q ICT NADP	1	1127.92	0.02494	2.7482	0.026585	3.26275	0.008071	5.388625490196079	0.052127450980392155	53.88625490196078	0.51	1
IDH1_R132Q	255	265	60	11	VAQAMKSEGGF			10	1124.54	R132Q ICT NADP	2	1128.09	0.06923	2.91617	0.069839	3.26039	0.001887	6.339502173913043	0.15182391304347825	63.39502173913043	0.46	1
IDH1_R132Q	255	265	60	11	VAQAMKSEGGF			10	1124.54	R132Q ICT NADP	5	1128.25	0.035836	3.0802	0.037	3.2629	0.001768	6.696091304347825	0.0804348	66.96091304347826	0.46	1
IDH1_R132Q	255	267	61	13	VAQAMKSEGGFIW			12	1423.7	R132Q AKG NADPH	0	1424.53	0.017167	0	0	4.78487	0.002631	0	0	0	1	1
IDH1_R132Q	255	267	61	13	VAQAMKSEGGFIW			12	1423.7	R132Q AKG NADPH	0.5	1425.73	0.045044	1.20362	0.048204	4.78039	0.015944	2.2709716981132075	0.0909509	18.924764150943396	0.53	1
IDH1_R132Q	255	267	61	13	VAQAMKSEGGFIW			12	1423.7	R132Q AKG NADPH	1	1426.08	0.117581	1.55119	0.118828	4.7813	0.014218	3.0415529411764703	0.23299607843137254	25.34627450980392	0.51	1
IDH1_R132Q	255	267	61	13	VAQAMKSEGGFIW			12	1423.7	R132Q AKG NADPH	2	1426.44	0.028177	1.90544	0.032995	4.78701	0.010805	4.142258695652174	0.0717283	34.51882246376812	0.46	1
IDH1_R132Q	255	267	61	13	VAQAMKSEGGFIW			12	1423.7	R132Q AKG NADPH	5	1426.57	0.195798	2.04294	0.196549	4.78006	0.012889	4.441182608695652	0.4272804347826087	37.009855072463765	0.46	1
IDH1_R132Q	255	267	61	13	VAQAMKSEGGFIW			12	1423.7	R132Q Apo	0	1424.58	0.025163	0	0	4.78093	0.00291	0	0	0	1	1
IDH1_R132Q	255	267	61	13	VAQAMKSEGGFIW			12	1423.7	R132Q Apo	0.5	1426.56	0.044046	1.97956	0.050727	4.79727	0.006785	3.7350264150943397	0.0957113	31.125220125786164	0.53	1
IDH1_R132Q	255	267	61	13	VAQAMKSEGGFIW			12	1423.7	R132Q Apo	1	1426.95	0.080269	2.36911	0.084121	4.80117	0.003316	4.645321568627451	0.16494313725490195	38.71101307189542	0.51	1
IDH1_R132Q	255	267	61	13	VAQAMKSEGGFIW			12	1423.7	R132Q Apo	2	1427.16	0.014036	2.57922	0.028813	4.79765	0.002238	5.607004347826087	0.062637	46.72503623188406	0.46	1
IDH1_R132Q	255	267	61	13	VAQAMKSEGGFIW			12	1423.7	R132Q Apo	5	1427.35	0.031057	2.76728	0.039971	4.79391	0.001807	6.015817391304347	0.0868935	50.131811594202894	0.46	1
IDH1_R132Q	255	267	61	13	VAQAMKSEGGFIW			12	1423.7	R132Q Ca AKG NADPH	0	1424.57	0.022793	0	0	4.78346	0.001873	0	0	0	1	1
IDH1_R132Q	255	267	61	13	VAQAMKSEGGFIW			12	1423.7	R132Q Ca AKG NADPH	0.5	1425.07	0.050455	0.503998	0.055365	4.79488	0.005481	0.9509396226415093	0.10446226415094338	7.924496855345911	0.53	1
IDH1_R132Q	255	267	61	13	VAQAMKSEGGFIW			12	1423.7	R132Q Ca AKG NADPH	1	1425.1	0.010961	0.530867	0.025292	4.79329	0.004687	1.0409156862745097	0.049592156862745096	8.674297385620914	0.51	1
IDH1_R132Q	255	267	61	13	VAQAMKSEGGFIW			12	1423.7	R132Q Ca AKG NADPH	2	1425.12	0.007127	0.549073	0.023882	4.79257	0.003521	1.193636956521739	0.051917391304347825	9.946974637681159	0.46	1
IDH1_R132Q	255	267	61	13	VAQAMKSEGGFIW			12	1423.7	R132Q Ca AKG NADPH	5	1425.22	0.031814	0.656447	0.039136	4.79172	0.006589	1.4270586956521738	0.0850783	11.892155797101449	0.46	1
IDH1_R132Q	255	267	61	13	VAQAMKSEGGFIW			12	1423.7	R132Q Ca ICT NADP	0	1424.55	0.013579	0	0	4.77687	0.002868	0	0	0	1	1
IDH1_R132Q	255	267	61	13	VAQAMKSEGGFIW			12	1423.7	R132Q Ca ICT NADP	0.5	1425.1	0.028676	0.551666	0.031728	4.78767	0.005767	1.040879245283019	0.0598642	8.673993710691825	0.53	1
IDH1_R132Q	255	267	61	13	VAQAMKSEGGFIW			12	1423.7	R132Q Ca ICT NADP	1	1425.15	0.027548	0.597431	0.030712	4.78916	0.002885	1.1714333333333333	0.060219607843137256	9.761944444444444	0.51	1
IDH1_R132Q	255	267	61	13	VAQAMKSEGGFIW			12	1423.7	R132Q Ca ICT NADP	2	1425.17	0.012885	0.616183	0.018719	4.77943	0.005695	1.3395282608695653	0.0406935	11.162735507246378	0.46	1
IDH1_R132Q	255	267	61	13	VAQAMKSEGGFIW			12	1423.7	R132Q Ca ICT NADP	5	1425.27	0.025907	0.721763	0.02925	4.77111	0.010294	1.56905	0.063587	13.075416666666667	0.46	1
IDH1_R132Q	255	267	61	13	VAQAMKSEGGFIW			12	1423.7	R132Q ICT NADP	0	1424.52	0.008395	0	0	4.7713	0.00306	0	0	0	1	1
IDH1_R132Q	255	267	61	13	VAQAMKSEGGFIW			12	1423.7	R132Q ICT NADP	0.5	1426.14	0.080227	1.61689	0.080665	4.79169	0.005063	3.0507377358490566	0.15219811320754717	25.422814465408806	0.53	1
IDH1_R132Q	255	267	61	13	VAQAMKSEGGFIW			12	1423.7	R132Q ICT NADP	1	1426.59	0.030233	2.06411	0.031377	4.79635	0.002207	4.047280392156862	0.061523529411764706	33.72733660130719	0.51	1
IDH1_R132Q	255	267	61	13	VAQAMKSEGGFIW			12	1423.7	R132Q ICT NADP	2	1426.73	0.028461	2.20134	0.029673	4.78952	0.001909	4.785517391304348	0.0645065	39.879311594202896	0.46	1
IDH1_R132Q	255	267	61	13	VAQAMKSEGGFIW			12	1423.7	R132Q ICT NADP	5	1426.79	0.060641	2.26845	0.061219	4.79179	0.008094	4.931404347826087	0.13308478260869566	41.09503623188406	0.46	1
IDH1_R132Q	255	268	62	14	VAQAMKSEGGFIWA			13	1494.74	R132Q AKG NADPH	0	1495.55	0.034734	0	0	4.67808	0.004874	0	0	0	1	1
IDH1_R132Q	255	268	62	14	VAQAMKSEGGFIWA			13	1494.74	R132Q AKG NADPH	0.5	1496.99	0.054053	1.43762	0.064251	4.67443	0.014405	2.7124962264150945	0.12122830188679246	20.865355587808416	0.53	1
IDH1_R132Q	255	268	62	14	VAQAMKSEGGFIWA			13	1494.74	R132Q AKG NADPH	1	1497.33	0.130317	1.77157	0.134866	4.67689	0.014224	3.4736588235294117	0.264443	26.720452488687783	0.51	1
IDH1_R132Q	255	268	62	14	VAQAMKSEGGFIWA			13	1494.74	R132Q AKG NADPH	2	1497.73	0.074833	2.17475	0.082501	4.67765	0.009193	4.727723913043478	0.17935	36.36710702341137	0.46	1
IDH1_R132Q	255	268	62	14	VAQAMKSEGGFIWA			13	1494.74	R132Q AKG NADPH	5	1497.9	0.236957	2.34703	0.239489	4.67687	0.014127	5.102236956521739	0.5206282608695653	39.24797658862876	0.46	1
IDH1_R132Q	255	268	62	14	VAQAMKSEGGFIWA			13	1494.74	R132Q Apo	0	1495.6	0.005778	0	0	4.67848	0.003719	0	0	0	1	1
IDH1_R132Q	255	268	62	14	VAQAMKSEGGFIWA			13	1494.74	R132Q Apo	0.5	1497.78	0.032102	2.18342	0.032618	4.69212	0.004452	4.119664150943397	0.061543396226415095	31.68972423802613	0.53	1
IDH1_R132Q	255	268	62	14	VAQAMKSEGGFIWA			13	1494.74	R132Q Apo	1	1498.27	0.058255	2.66569	0.058541	4.69549	0.004208	5.22685	0.11478627450980393	40.20656108597285	0.51	1
IDH1_R132Q	255	268	62	14	VAQAMKSEGGFIWA			13	1494.74	R132Q Apo	2	1498.41	0.074529	2.80502	0.074753	4.69616	0.003421	6.097867391304348	0.16250652173913044	46.90667224080268	0.46	1
IDH1_R132Q	255	268	62	14	VAQAMKSEGGFIWA			13	1494.74	R132Q Apo	5	1498.63	0.061868	3.02393	0.062138	4.69289	0.001877	6.573765217391304	0.13508260869565217	50.567424749163884	0.46	1
IDH1_R132Q	255	268	62	14	VAQAMKSEGGFIWA			13	1494.74	R132Q Ca AKG NADPH	0	1495.59	0.019627	0	0	4.67567	0.00211	0	0	0	1	1
IDH1_R132Q	255	268	62	14	VAQAMKSEGGFIWA			13	1494.74	R132Q Ca AKG NADPH	0.5	1496.27	0.032682	0.681892	0.038123	4.68629	0.005147	1.286588679245283	0.0719302	9.896835994194484	0.53	1
IDH1_R132Q	255	268	62	14	VAQAMKSEGGFIWA			13	1494.74	R132Q Ca AKG NADPH	1	1496.29	0.015206	0.703502	0.024828	4.68468	0.003921	1.3794156862745097	0.0486824	10.610889894419305	0.51	1
IDH1_R132Q	255	268	62	14	VAQAMKSEGGFIWA			13	1494.74	R132Q Ca AKG NADPH	2	1496.33	0.015685	0.747635	0.025125	4.68629	0.005016	1.6252934782608697	0.0546196	12.502257525083612	0.46	1
IDH1_R132Q	255	268	62	14	VAQAMKSEGGFIWA			13	1494.74	R132Q Ca AKG NADPH	5	1496.45	0.051746	0.862066	0.055343	4.68296	0.007569	1.8740565217391303	0.12031086956521739	14.41581939799331	0.46	1
IDH1_R132Q	255	268	62	14	VAQAMKSEGGFIWA			13	1494.74	R132Q Ca ICT NADP	0	1495.57	0.027684	0	0	4.67163	0.001812	0	0	0	1	1
IDH1_R132Q	255	268	62	14	VAQAMKSEGGFIWA			13	1494.74	R132Q Ca ICT NADP	0.5	1496.27	0.027065	0.700053	0.038716	4.68183	0.004809	1.320854716981132	0.0730491	10.160420899854863	0.53	1
IDH1_R132Q	255	268	62	14	VAQAMKSEGGFIWA			13	1494.74	R132Q Ca ICT NADP	1	1496.35	0.052313	0.783798	0.059187	4.68395	0.003302	1.5368588235294118	0.11605294117647058	11.821990950226246	0.51	1
IDH1_R132Q	255	268	62	14	VAQAMKSEGGFIWA			13	1494.74	R132Q Ca ICT NADP	2	1496.35	0.045602	0.779503	0.053348	4.67562	0.00546	1.6945717391304347	0.11597391304347826	13.035167224080265	0.46	1
IDH1_R132Q	255	268	62	14	VAQAMKSEGGFIWA			13	1494.74	R132Q Ca ICT NADP	5	1496.44	0.008559	0.875859	0.028977	4.66993	0.010781	1.9040413043478261	0.0629935	14.646471571906355	0.46	1
IDH1_R132Q	255	268	62	14	VAQAMKSEGGFIWA			13	1494.74	R132Q ICT NADP	0	1495.56	0.024501	0	0	4.66735	0.002597	0	0	0	1	1
IDH1_R132Q	255	268	62	14	VAQAMKSEGGFIWA			13	1494.74	R132Q ICT NADP	0.5	1497.38	0.074561	1.8251	0.078483	4.68525	0.002831	3.4435792452830185	0.1480811320754717	26.48907111756168	0.53	1
IDH1_R132Q	255	268	62	14	VAQAMKSEGGFIWA			13	1494.74	R132Q ICT NADP	1	1497.83	0.066571	2.27064	0.070936	4.6864	0.004026	4.4522352941176475	0.13909019607843137	34.24796380090498	0.51	1
IDH1_R132Q	255	268	62	14	VAQAMKSEGGFIWA			13	1494.74	R132Q ICT NADP	2	1498	0.029316	2.44452	0.038206	4.68181	0.001174	5.3141739130434775	0.0830565	40.87826086956522	0.46	1
IDH1_R132Q	255	268	62	14	VAQAMKSEGGFIWA			13	1494.74	R132Q ICT NADP	5	1498.13	0.064858	2.57277	0.069332	4.68617	0.008047	5.592969565217391	0.1507217391304348	43.02284280936455	0.46	1
IDH1_R132Q	255	278	63	24	VAQAMKSEGGFIWACKNYDGDVQS			23	2604.19	R132Q AKG NADPH	0	2605.75	0.023877	0	0	4.31066	0.004112	0	0	0	1	1
IDH1_R132Q	255	278	63	24	VAQAMKSEGGFIWACKNYDGDVQS			23	2604.19	R132Q AKG NADPH	0.5	2608.85	0.083995	3.09885	0.087322	4.31775	0.009689	5.846881132075471	0.16475849056603772	25.421222313371615	0.53	1
IDH1_R132Q	255	278	63	24	VAQAMKSEGGFIWACKNYDGDVQS			23	2604.19	R132Q AKG NADPH	1	2608.74	0.661392	2.98768	0.661823	4.31499	0.009301	5.858194117647058	1.297692156862745	25.470409207161122	0.51	1
IDH1_R132Q	255	278	63	24	VAQAMKSEGGFIWACKNYDGDVQS			23	2604.19	R132Q AKG NADPH	2	2610.3	0.317839	4.54564	0.318735	4.3133	0.011581	9.88183	0.6929021739130434	42.96446124763705	0.46	1
IDH1_R132Q	255	278	63	24	VAQAMKSEGGFIWACKNYDGDVQS			23	2604.19	R132Q AKG NADPH	5	2610.23	0.599648	4.47252	0.600123	4.31187	0.010133	9.722876086956521	1.3046152173913041	42.27337429111531	0.46	1
IDH1_R132Q	255	278	63	24	VAQAMKSEGGFIWACKNYDGDVQS			23	2604.19	R132Q Apo	0	2605.8	0.048094	0	0	4.31475	0.004691	0	0	0	1	1
IDH1_R132Q	255	278	63	24	VAQAMKSEGGFIWACKNYDGDVQS			23	2604.19	R132Q Apo	0.5	2609.84	0.390842	4.04152	0.39379	4.32719	0.005723	7.625503773584905	0.7429999999999999	33.15436423297785	0.53	1
IDH1_R132Q	255	278	63	24	VAQAMKSEGGFIWACKNYDGDVQS			23	2604.19	R132Q Apo	1	2610.87	0.211049	5.07103	0.21646	4.32677	0.009339	9.943203921568628	0.42443137254901964	43.23132139812447	0.51	1
IDH1_R132Q	255	278	63	24	VAQAMKSEGGFIWACKNYDGDVQS			23	2604.19	R132Q Apo	2	2611.34	0.352178	5.5467	0.355446	4.32467	0.002275	12.058	0.7727086956521738	52.42630434782608	0.46	1
IDH1_R132Q	255	278	63	24	VAQAMKSEGGFIWACKNYDGDVQS			23	2604.19	R132Q Apo	5	2611.58	0.340273	5.78344	0.343655	4.32281	0.00384	12.572702173913044	0.7470760869565217	54.6639	0.46	1
IDH1_R132Q	255	278	63	24	VAQAMKSEGGFIWACKNYDGDVQS			23	2604.19	R132Q Ca AKG NADPH	0	2605.72	0.03778	0	0	4.31491	0.00379	0	0	0	1	1
IDH1_R132Q	255	278	63	24	VAQAMKSEGGFIWACKNYDGDVQS			23	2604.19	R132Q Ca AKG NADPH	0.5	2606.75	0.165364	1.02746	0.169625	4.32225	0.004247	1.9386094339622642	0.32004716981132075	8.428736669401149	0.53	1
IDH1_R132Q	255	278	63	24	VAQAMKSEGGFIWACKNYDGDVQS			23	2604.19	R132Q Ca AKG NADPH	1	2606.89	0.044858	1.16184	0.058648	4.32413	0.005646	2.2781235294117645	0.11499607843137255	9.904884910485933	0.51	1
IDH1_R132Q	255	278	63	24	VAQAMKSEGGFIWACKNYDGDVQS			23	2604.19	R132Q Ca AKG NADPH	2	2607.06	0.125512	1.34026	0.131075	4.32549	0.005248	2.913604347826087	0.28494565217391304	12.667844990548204	0.46	1
IDH1_R132Q	255	278	63	24	VAQAMKSEGGFIWACKNYDGDVQS			23	2604.19	R132Q Ca AKG NADPH	5	2607.43	0.198257	1.71029	0.201824	4.32003	0.011328	3.718019565217391	0.4387478260869565	16.165302457466918	0.46	1
IDH1_R132Q	255	278	63	24	VAQAMKSEGGFIWACKNYDGDVQS			23	2604.19	R132Q Ca ICT NADP	0	2605.71	0.059356	0	0	4.31174	0.003296	0	0	0	1	1
IDH1_R132Q	255	278	63	24	VAQAMKSEGGFIWACKNYDGDVQS			23	2604.19	R132Q Ca ICT NADP	0.5	2606.92	0.077949	1.21336	0.097975	4.32154	0.005215	2.2893584905660376	0.18485849056603773	9.953732567678424	0.53	1
IDH1_R132Q	255	278	63	24	VAQAMKSEGGFIWACKNYDGDVQS			23	2604.19	R132Q Ca ICT NADP	1	2607.29	0.144064	1.5793	0.155812	4.32253	0.004654	3.096664705882353	0.30551372549019606	13.46375959079284	0.51	1
IDH1_R132Q	255	278	63	24	VAQAMKSEGGFIWACKNYDGDVQS			23	2604.19	R132Q Ca ICT NADP	2	2607.41	0.103662	1.70425	0.119452	4.31574	0.002069	3.7048804347826088	0.2596782608695652	16.108175803402645	0.46	1
IDH1_R132Q	255	278	63	24	VAQAMKSEGGFIWACKNYDGDVQS			23	2604.19	R132Q Ca ICT NADP	5	2607.66	0.170896	1.95074	0.180911	4.30515	0.014056	4.240734782608696	0.3932847826086956	18.43797731568998	0.46	1
IDH1_R132Q	255	278	63	24	VAQAMKSEGGFIWACKNYDGDVQS			23	2604.19	R132Q ICT NADP	0	2605.68	0.032802	0	0	4.31242	0.005742	0	0	0	1	1
IDH1_R132Q	255	278	63	24	VAQAMKSEGGFIWACKNYDGDVQS			23	2604.19	R132Q ICT NADP	0.5	2609.51	0.346455	3.82777	0.348004	4.31863	0.002071	7.222215094339622	0.656611	31.400935192780967	0.53	1
IDH1_R132Q	255	278	63	24	VAQAMKSEGGFIWACKNYDGDVQS			23	2604.19	R132Q ICT NADP	1	2610.52	0.056513	4.83881	0.065343	4.32642	0.006506	9.487864705882352	0.1281235294117647	41.251585677749354	0.51	1
IDH1_R132Q	255	278	63	24	VAQAMKSEGGFIWACKNYDGDVQS			23	2604.19	R132Q ICT NADP	2	2610.67	0.119352	4.98724	0.123778	4.32208	0.001339	10.841828260869566	0.26908260869565215	47.13838374291115	0.46	1
IDH1_R132Q	255	278	63	24	VAQAMKSEGGFIWACKNYDGDVQS			23	2604.19	R132Q ICT NADP	5	2610.78	0.300807	5.10259	0.302591	4.32358	0.005371	11.092593478260868	0.6578065217391305	48.228667296786384	0.46	1
IDH1_R132Q	257	267	64	11	QAMKSEGGFIW			10	1253.6	R132Q AKG NADPH	0	1254.27	0.027007	0	0	4.76391	0.002877	0	0	0	1	1
IDH1_R132Q	257	267	64	11	QAMKSEGGFIW			10	1253.6	R132Q AKG NADPH	0.5	1255.12	0.041118	0.849489	0.049194	4.76033	0.015635	1.6028094339622643	0.0928189	16.02809433962264	0.53	1
IDH1_R132Q	257	267	64	11	QAMKSEGGFIW			10	1253.6	R132Q AKG NADPH	1	1255.24	0.05056	0.972674	0.057321	4.7578	0.014725	1.9072039215686274	0.11239411764705881	19.072039215686274	0.51	1
IDH1_R132Q	257	267	64	11	QAMKSEGGFIW			10	1253.6	R132Q AKG NADPH	2	1255.43	0.053169	1.16318	0.059635	4.76597	0.010264	2.52865	0.1296413043478261	25.2865	0.46	1
IDH1_R132Q	257	267	64	11	QAMKSEGGFIW			10	1253.6	R132Q AKG NADPH	5	1255.5	0.082373	1.23286	0.086687	4.76035	0.015664	2.6801347826086954	0.18844999999999998	26.801347826086953	0.46	1
IDH1_R132Q	257	267	64	11	QAMKSEGGFIW			10	1253.6	R132Q Apo	0	1254.32	0.022258	0	0	4.76183	0.004393	0	0	0	1	1
IDH1_R132Q	257	267	64	11	QAMKSEGGFIW			10	1253.6	R132Q Apo	0.5	1255.48	0.069102	1.15113	0.072598	4.77582	0.004863	2.171939622641509	0.13697735849056603	21.719396226415093	0.53	1
IDH1_R132Q	257	267	64	11	QAMKSEGGFIW			10	1253.6	R132Q Apo	1	1255.67	0.052084	1.34188	0.05664	4.78059	0.002801	2.631133333333333	0.11105882352941177	26.31133333333333	0.51	1
IDH1_R132Q	257	267	64	11	QAMKSEGGFIW			10	1253.6	R132Q Apo	2	1255.78	0.049805	1.45272	0.054552	4.77794	0.00324	3.1580847826086957	0.11859130434782608	31.580847826086956	0.46	1
IDH1_R132Q	257	267	64	11	QAMKSEGGFIW			10	1253.6	R132Q Apo	5	1255.85	0.046376	1.52403	0.051441	4.77477	0.002056	3.3131	0.11182826086956521	33.131	0.46	1
IDH1_R132Q	257	267	64	11	QAMKSEGGFIW			10	1253.6	R132Q Ca AKG NADPH	0	1254.29	0.010676	0	0	4.76385	0.000804	0	0	0	1	1
IDH1_R132Q	257	267	64	11	QAMKSEGGFIW			10	1253.6	R132Q Ca AKG NADPH	0.5	1254.69	0.039464	0.396816	0.040883	4.77482	0.006681	0.7487094339622641	0.0771377	7.487094339622641	0.53	1
IDH1_R132Q	257	267	64	11	QAMKSEGGFIW			10	1253.6	R132Q Ca AKG NADPH	1	1254.68	0.02831	0.386918	0.030256	4.77369	0.004911	0.7586627450980392	0.0593255	7.586627450980392	0.51	1
IDH1_R132Q	257	267	64	11	QAMKSEGGFIW			10	1253.6	R132Q Ca AKG NADPH	2	1254.72	0.017227	0.433723	0.020267	4.77394	0.003917	0.9428760869565218	0.044058695652173914	9.428760869565219	0.46	1
IDH1_R132Q	257	267	64	11	QAMKSEGGFIW			10	1253.6	R132Q Ca AKG NADPH	5	1254.77	0.049335	0.482511	0.050477	4.77212	0.007406	1.0489369565217392	0.10973260869565217	10.489369565217393	0.46	1
IDH1_R132Q	257	267	64	11	QAMKSEGGFIW			10	1253.6	R132Q Ca ICT NADP	0	1254.28	0.029829	0	0	4.75648	0.003751	0	0	0	1	1
IDH1_R132Q	257	267	64	11	QAMKSEGGFIW			10	1253.6	R132Q Ca ICT NADP	0.5	1254.72	0.045074	0.439156	0.054051	4.76642	0.004584	0.8285962264150942	0.10198301886792453	8.285962264150943	0.53	1
IDH1_R132Q	257	267	64	11	QAMKSEGGFIW			10	1253.6	R132Q Ca ICT NADP	1	1254.79	0.004532	0.504582	0.030172	4.76829	0.002203	0.9893764705882352	0.0591608	9.893764705882353	0.51	1
IDH1_R132Q	257	267	64	11	QAMKSEGGFIW			10	1253.6	R132Q Ca ICT NADP	2	1254.75	0.013693	0.471545	0.032822	4.75939	0.005093	1.0250978260869565	0.0713522	10.250978260869566	0.46	1
IDH1_R132Q	257	267	64	11	QAMKSEGGFIW			10	1253.6	R132Q Ca ICT NADP	5	1254.84	0.02982	0.558557	0.042179	4.74963	0.011007	1.2142543478260868	0.0916935	12.142543478260867	0.46	1
IDH1_R132Q	257	267	64	11	QAMKSEGGFIW			10	1253.6	R132Q ICT NADP	0	1254.29	0.003525	0	0	4.75184	0.003278	0	0	0	1	1
IDH1_R132Q	257	267	64	11	QAMKSEGGFIW			10	1253.6	R132Q ICT NADP	0.5	1255.31	0.03947	1.01217	0.039627	4.76962	0.003099	1.9097509433962263	0.0747679	19.097509433962262	0.53	1
IDH1_R132Q	257	267	64	11	QAMKSEGGFIW			10	1253.6	R132Q ICT NADP	1	1255.52	0.011825	1.22585	0.01234	4.7743	0.005206	2.4036254901960783	0.024196078431372548	24.03625490196078	0.51	1
IDH1_R132Q	257	267	64	11	QAMKSEGGFIW			10	1253.6	R132Q ICT NADP	2	1255.62	0.020399	1.32088	0.020701	4.76996	0.00247	2.8714847826086958	0.0450022	28.71484782608696	0.46	1
IDH1_R132Q	257	267	64	11	QAMKSEGGFIW			10	1253.6	R132Q ICT NADP	5	1255.62	0.008581	1.32958	0.009277	4.77075	0.00787	2.8903978260869563	0.020167391304347828	28.90397826086956	0.46	1
IDH1_R132Q	268	291	65	24	ACKNYDGDVQSDSVAQGYGSLGMM			23	2496.05	R132Q AKG NADPH	0	2497.64	0.017932	0	0	4.32186	0.00515	0	0	0	1	1
IDH1_R132Q	268	291	65	24	ACKNYDGDVQSDSVAQGYGSLGMM			23	2496.05	R132Q AKG NADPH	0.5	2501.83	0.309561	4.19073	0.31008	4.32356	0.010678	7.907045283018867	0.5850566037735849	34.37845775225594	0.53	1
IDH1_R132Q	268	291	65	24	ACKNYDGDVQSDSVAQGYGSLGMM			23	2496.05	R132Q AKG NADPH	1	2502.09	0.524618	4.44972	0.524924	4.32349	0.009794	8.724949019607843	1.0292627450980392	37.93456095481671	0.51	1
IDH1_R132Q	268	291	65	24	ACKNYDGDVQSDSVAQGYGSLGMM			23	2496.05	R132Q AKG NADPH	2	2503.74	0.264253	6.10229	0.264861	4.32327	0.008607	13.265858695652174	0.5757847826086957	57.677646502835536	0.46	1
IDH1_R132Q	268	291	65	24	ACKNYDGDVQSDSVAQGYGSLGMM			23	2496.05	R132Q AKG NADPH	5	2503.79	0.514278	6.15364	0.514591	4.3186	0.008174	13.377486956521738	1.1186760869565218	58.16298676748581	0.46	1
IDH1_R132Q	268	291	65	24	ACKNYDGDVQSDSVAQGYGSLGMM			23	2496.05	R132Q Apo	0	2497.8	0.022378	0	0	4.32458	0.004068	0	0	0	1	1
IDH1_R132Q	268	291	65	24	ACKNYDGDVQSDSVAQGYGSLGMM			23	2496.05	R132Q Apo	0.5	2504.31	0.310035	6.51142	0.310842	4.33288	0.003761	12.285696226415094	0.5864943396226415	53.416070549630845	0.53	1
IDH1_R132Q	268	291	65	24	ACKNYDGDVQSDSVAQGYGSLGMM			23	2496.05	R132Q Apo	1	2506.06	0.168726	8.25681	0.170204	4.33108	0.007678	16.189817647058824	0.3337333333333333	70.3905	0.51	1
IDH1_R132Q	268	291	65	24	ACKNYDGDVQSDSVAQGYGSLGMM			23	2496.05	R132Q Apo	2	2506.45	0.251752	8.64731	0.252745	4.33072	0.002613	18.798497826086955	0.5494456521739131	81.73259924385633	0.46	1
IDH1_R132Q	268	291	65	24	ACKNYDGDVQSDSVAQGYGSLGMM			23	2496.05	R132Q Apo	5	2506.94	0.088929	9.13602	0.091702	4.32852	0.001596	19.860908695652174	0.1993521739130435	86.35177693761815	0.46	1
IDH1_R132Q	268	291	65	24	ACKNYDGDVQSDSVAQGYGSLGMM			23	2496.05	R132Q Ca AKG NADPH	0	2497.63	0.03972	0	0	4.32211	0.005957	0	0	0	1	1
IDH1_R132Q	268	291	65	24	ACKNYDGDVQSDSVAQGYGSLGMM			23	2496.05	R132Q Ca AKG NADPH	0.5	2499.33	0.101104	1.70096	0.108626	4.33073	0.003904	3.2093584905660375	0.20495471698113207	13.953732567678422	0.53	1
IDH1_R132Q	268	291	65	24	ACKNYDGDVQSDSVAQGYGSLGMM			23	2496.05	R132Q Ca AKG NADPH	1	2499.81	0.019373	2.17986	0.044193	4.3309	0.003247	4.2742313725490195	0.0866529	18.583614663256608	0.51	1
IDH1_R132Q	268	291	65	24	ACKNYDGDVQSDSVAQGYGSLGMM			23	2496.05	R132Q Ca AKG NADPH	2	2500.1	0.150726	2.47511	0.155872	4.33159	0.005167	5.380671739130434	0.3388521739130435	23.394224952741016	0.46	1
IDH1_R132Q	268	291	65	24	ACKNYDGDVQSDSVAQGYGSLGMM			23	2496.05	R132Q Ca AKG NADPH	5	2500.63	0.219676	3.00546	0.223238	4.32599	0.009021	6.533610869565217	0.48529999999999995	28.40700378071833	0.46	1
IDH1_R132Q	268	291	65	24	ACKNYDGDVQSDSVAQGYGSLGMM			23	2496.05	R132Q Ca ICT NADP	0	2497.62	0.09446	0	0	4.32347	0.004858	0	0	0	1	1
IDH1_R132Q	268	291	65	24	ACKNYDGDVQSDSVAQGYGSLGMM			23	2496.05	R132Q Ca ICT NADP	0.5	2500.58	0.170941	2.95471	0.195304	4.32792	0.003217	5.574928301886792	0.36849811320754716	24.238818703855618	0.53	1
IDH1_R132Q	268	291	65	24	ACKNYDGDVQSDSVAQGYGSLGMM			23	2496.05	R132Q Ca ICT NADP	1	2501.13	0.289262	3.5045	0.304295	4.32879	0.00269	6.871568627450981	0.596657	29.876385336743393	0.51	1
IDH1_R132Q	268	291	65	24	ACKNYDGDVQSDSVAQGYGSLGMM			23	2496.05	R132Q Ca ICT NADP	2	2501.37	0.083283	3.74864	0.125932	4.32194	0.002007	8.149223913043478	0.2737652173913043	35.43140831758034	0.46	1
IDH1_R132Q	268	291	65	24	ACKNYDGDVQSDSVAQGYGSLGMM			23	2496.05	R132Q Ca ICT NADP	5	2501.61	0.194854	3.98944	0.216542	4.31189	0.013026	8.672702173913043	0.4707434782608696	37.70740075614366	0.46	1
IDH1_R132Q	268	291	65	24	ACKNYDGDVQSDSVAQGYGSLGMM			23	2496.05	R132Q ICT NADP	0	2497.55	0.041459	0	0	4.32291	0.004603	0	0	0	1	1
IDH1_R132Q	268	291	65	24	ACKNYDGDVQSDSVAQGYGSLGMM			23	2496.05	R132Q ICT NADP	0.5	2503.24	0.311197	5.68097	0.313946	4.32682	0.002509	10.718809433962264	0.5923509433962264	46.6035	0.53	1
IDH1_R132Q	268	291	65	24	ACKNYDGDVQSDSVAQGYGSLGMM			23	2496.05	R132Q ICT NADP	1	2504.07	0.144674	6.51299	0.150498	4.33066	0.004851	12.770570588235294	0.2950941176470588	55.52421994884911	0.51	1
IDH1_R132Q	268	291	65	24	ACKNYDGDVQSDSVAQGYGSLGMM			23	2496.05	R132Q ICT NADP	2	2504.2	0.26178	6.64733	0.265042	4.32572	0.000435	14.450717391304348	0.5761782608695651	62.82920604914934	0.46	1
IDH1_R132Q	268	291	65	24	ACKNYDGDVQSDSVAQGYGSLGMM			23	2496.05	R132Q ICT NADP	5	2503.91	0.094016	6.35434	0.102752	4.32944	0.003895	13.813786956521739	0.22337391304347826	60.05994328922495	0.46	1
IDH1_R132Q	269	291	66	23	CKNYDGDVQSDSVAQGYGSLGMM			22	2425.01	R132Q AKG NADPH	0	2426.49	0.016666	0	0	4.33013	0.005243	0	0	0	1	1
IDH1_R132Q	269	291	66	23	CKNYDGDVQSDSVAQGYGSLGMM			22	2425.01	R132Q AKG NADPH	0.5	2430.67	0.326049	4.17042	0.326475	4.33046	0.01197	7.868720754716981	0.6159905660377358	35.76691252144082	0.53	1
IDH1_R132Q	269	291	66	23	CKNYDGDVQSDSVAQGYGSLGMM			22	2425.01	R132Q AKG NADPH	1	2430.95	0.687884	4.45348	0.688086	4.32771	0.009537	8.732307843137255	1.3491882352941176	39.69230837789661	0.51	1
IDH1_R132Q	269	291	66	23	CKNYDGDVQSDSVAQGYGSLGMM			22	2425.01	R132Q AKG NADPH	2	2432.78	0.388156	6.2903	0.388513	4.32777	0.008267	13.674571739130434	0.8445934782608695	62.1571	0.46	1
IDH1_R132Q	269	291	66	23	CKNYDGDVQSDSVAQGYGSLGMM			22	2425.01	R132Q AKG NADPH	5	2432.83	0.59786	6.33675	0.598092	4.32376	0.007699	13.775536956521739	1.3001999999999998	62.61607707509881	0.46	1
IDH1_R132Q	269	291	66	23	CKNYDGDVQSDSVAQGYGSLGMM			22	2425.01	R132Q Apo	0	2426.66	0.0348	0	0	4.33024	0.005007	0	0	0	1	1
IDH1_R132Q	269	291	66	23	CKNYDGDVQSDSVAQGYGSLGMM			22	2425.01	R132Q Apo	0.5	2433.93	0.416949	7.26807	0.418399	4.3347	0.004708	13.713341509433961	0.7894320754716981	62.3334	0.53	1
IDH1_R132Q	269	291	66	23	CKNYDGDVQSDSVAQGYGSLGMM			22	2425.01	R132Q Apo	1	2435.2	0.129589	8.53753	0.13418	4.33425	0.006326	16.740250980392158	0.26309803921568625	76.09204991087346	0.51	1
IDH1_R132Q	269	291	66	23	CKNYDGDVQSDSVAQGYGSLGMM			22	2425.01	R132Q Apo	2	2435.82	0.422941	9.16568	0.42437	4.3343	0.002906	19.925386956521738	0.9225434782608696	90.56994071146245	0.46	1
IDH1_R132Q	269	291	66	23	CKNYDGDVQSDSVAQGYGSLGMM			22	2425.01	R132Q Apo	5	2436.39	0.193714	9.73138	0.196815	4.33181	0.000901	21.15516956521739	0.4278586956521739	96.15986166007903	0.46	1
IDH1_R132Q	269	291	66	23	CKNYDGDVQSDSVAQGYGSLGMM			22	2425.01	R132Q Ca AKG NADPH	0	2426.53	0.050516	0	0	4.33219	0.004826	0	0	0	1	1
IDH1_R132Q	269	291	66	23	CKNYDGDVQSDSVAQGYGSLGMM			22	2425.01	R132Q Ca AKG NADPH	0.5	2428.26	0.136947	1.73269	0.145967	4.33823	0.003932	3.2692226415094336	0.27540943396226414	14.86010291595197	0.53	1
IDH1_R132Q	269	291	66	23	CKNYDGDVQSDSVAQGYGSLGMM			22	2425.01	R132Q Ca AKG NADPH	1	2428.7	0.023315	2.17825	0.055637	4.33654	0.002288	4.271086274509804	0.1090921568627451	19.41402852049911	0.51	1
IDH1_R132Q	269	291	66	23	CKNYDGDVQSDSVAQGYGSLGMM			22	2425.01	R132Q Ca AKG NADPH	2	2428.89	0.093111	2.36599	0.105932	4.33979	0.006613	5.143454347826086	0.2302869565217391	23.379337944664027	0.46	1
IDH1_R132Q	269	291	66	23	CKNYDGDVQSDSVAQGYGSLGMM			22	2425.01	R132Q Ca AKG NADPH	5	2429.45	0.15184	2.92323	0.160022	4.33519	0.008636	6.354852173913043	0.34787391304347826	28.88569169960474	0.46	1
IDH1_R132Q	269	291	66	23	CKNYDGDVQSDSVAQGYGSLGMM			22	2425.01	R132Q Ca ICT NADP	0	2426.46	0.028662	0	0	4.33235	0.004371	0	0	0	1	1
IDH1_R132Q	269	291	66	23	CKNYDGDVQSDSVAQGYGSLGMM			22	2425.01	R132Q Ca ICT NADP	0.5	2429.78	0.195747	3.31307	0.197834	4.33211	0.006105	6.251067924528302	0.37327169811320754	28.413945111492282	0.53	1
IDH1_R132Q	269	291	66	23	CKNYDGDVQSDSVAQGYGSLGMM			22	2425.01	R132Q Ca ICT NADP	1	2430.31	0.226089	3.85018	0.227899	4.33291	0.00275	7.549366666666667	0.44686078431372545	34.31530303030303	0.51	1
IDH1_R132Q	269	291	66	23	CKNYDGDVQSDSVAQGYGSLGMM			22	2425.01	R132Q Ca ICT NADP	2	2430.64	0.08831	4.17672	0.092845	4.32712	0.002838	9.079821739130434	0.2018369565217391	41.27191699604742	0.46	1
IDH1_R132Q	269	291	66	23	CKNYDGDVQSDSVAQGYGSLGMM			22	2425.01	R132Q Ca ICT NADP	5	2430.99	0.176322	4.52872	0.178636	4.3173	0.01294	9.84504	0.3883391304347826	44.7502	0.46	1
IDH1_R132Q	269	291	66	23	CKNYDGDVQSDSVAQGYGSLGMM			22	2425.01	R132Q ICT NADP	0	2426.46	0.00909	0	0	4.3306	0.003791	0	0	0	1	1
IDH1_R132Q	269	291	66	23	CKNYDGDVQSDSVAQGYGSLGMM			22	2425.01	R132Q ICT NADP	0.5	2432.34	0.407442	5.87935	0.407543	4.33284	0.001813	11.093113207547168	0.7689490566037736	50.42324185248712	0.53	1
IDH1_R132Q	269	291	66	23	CKNYDGDVQSDSVAQGYGSLGMM			22	2425.01	R132Q ICT NADP	1	2433.05	0.117841	6.59711	0.118191	4.33642	0.005102	12.935519607843137	0.23174705882352942	58.79781639928699	0.51	1
IDH1_R132Q	269	291	66	23	CKNYDGDVQSDSVAQGYGSLGMM			22	2425.01	R132Q ICT NADP	2	2433.34	0.266845	6.87833	0.266999	4.33051	0.001171	14.952902173913042	0.5804326086956522	67.96773715415019	0.46	1
IDH1_R132Q	269	291	66	23	CKNYDGDVQSDSVAQGYGSLGMM			22	2425.01	R132Q ICT NADP	5	2433.26	0.07051	6.80048	0.071094	4.33301	0.005077	14.783660869565217	0.1545521739130435	67.19845849802371	0.46	1
IDH1_R132Q	285	308	67	24	YGSLGMMTSVLVCPDGKTVEAEAA			22	2429.14	R132Q AKG NADPH	0	2430.63	0.020029	0	0	3.0562	0.006833	0	0	0	1	1
IDH1_R132Q	285	308	67	24	YGSLGMMTSVLVCPDGKTVEAEAA			22	2429.14	R132Q AKG NADPH	0.5	2432.8	0.00405	2.17833	0.020434	3.05713	8.569291E-6	4.110058490566038	0.038554716981132074	18.682084048027445	0.53	1
IDH1_R132Q	285	308	67	24	YGSLGMMTSVLVCPDGKTVEAEAA			22	2429.14	R132Q AKG NADPH	1	2433.26	0.248611	2.6301	0.249417	3.05095	0.010384	5.157054901960784	0.4890529411764706	23.441158645276293	0.51	1
IDH1_R132Q	285	308	67	24	YGSLGMMTSVLVCPDGKTVEAEAA			22	2429.14	R132Q AKG NADPH	2	2433.69	0.154425	3.06569	0.155718	3.05602	0.005815	6.664534782608695	0.3385173913043478	30.293339920948615	0.46	1
IDH1_R132Q	285	308	67	24	YGSLGMMTSVLVCPDGKTVEAEAA			22	2429.14	R132Q AKG NADPH	5	2434.01	0.216904	3.38161	0.217827	3.05566	0.005904	7.351332608695652	0.4735369565217391	33.41514822134388	0.46	1
IDH1_R132Q	285	308	67	24	YGSLGMMTSVLVCPDGKTVEAEAA			22	2429.14	R132Q Apo	0	2430.72	0.006807	0	0	3.06273	0.002841	0	0	0	1	1
IDH1_R132Q	285	308	67	24	YGSLGMMTSVLVCPDGKTVEAEAA			22	2429.14	R132Q Apo	0.5	2435.34	0.028021	4.62316	0.028836	3.05858	0.001741	8.722949056603772	0.0544075	39.64976843910806	0.53	1
IDH1_R132Q	285	308	67	24	YGSLGMMTSVLVCPDGKTVEAEAA			22	2429.14	R132Q Apo	1	2435.71	0.076407	4.99149	0.07671	3.06058	0.007097	9.787233333333333	0.15041176470588236	44.48742424242424	0.51	1
IDH1_R132Q	285	308	67	24	YGSLGMMTSVLVCPDGKTVEAEAA			22	2429.14	R132Q Apo	2	2435.67	0.113735	4.9505	0.113939	3.08449	0.02529	10.761967391304347	0.24769347826086954	48.918033596837944	0.46	1
IDH1_R132Q	285	308	67	24	YGSLGMMTSVLVCPDGKTVEAEAA			22	2429.14	R132Q Apo	5	2435.83	0.136803	5.10655	0.136972	3.06173	0.005438	11.101191304347825	0.29776521739130435	50.459960474308296	0.46	1
IDH1_R132Q	285	308	67	24	YGSLGMMTSVLVCPDGKTVEAEAA			22	2429.14	R132Q Ca AKG NADPH	0	2430.74	0.027107	0	0	3.05689	0.005814	0	0	0	1	1
IDH1_R132Q	285	308	67	24	YGSLGMMTSVLVCPDGKTVEAEAA			22	2429.14	R132Q Ca AKG NADPH	0.5	2433.48	0.126514	2.73529	0.129385	3.05903	0.004202	5.160926415094339	0.24412264150943394	23.458756432246997	0.53	1
IDH1_R132Q	285	308	67	24	YGSLGMMTSVLVCPDGKTVEAEAA			22	2429.14	R132Q Ca AKG NADPH	1	2433.87	0.013202	3.12975	0.030151	3.06702	0.008534	6.136760784313726	0.0591196	27.894367201426025	0.51	1
IDH1_R132Q	285	308	67	24	YGSLGMMTSVLVCPDGKTVEAEAA			22	2429.14	R132Q Ca AKG NADPH	2	2434.11	0.062857	3.3639	0.068453	3.06141	0.00225	7.312823913043478	0.14881086956521739	33.24010869565217	0.46	1
IDH1_R132Q	285	308	67	24	YGSLGMMTSVLVCPDGKTVEAEAA			22	2429.14	R132Q Ca AKG NADPH	5	2434.52	0.179725	3.77452	0.181758	3.06324	0.005563	8.205469565217392	0.39512608695652174	37.29758893280633	0.46	1
IDH1_R132Q	285	308	67	24	YGSLGMMTSVLVCPDGKTVEAEAA			22	2429.14	R132Q Ca ICT NADP	0	2430.62	0.019615	0	0	3.0561	0.003511	0	0	0	1	1
IDH1_R132Q	285	308	67	24	YGSLGMMTSVLVCPDGKTVEAEAA			22	2429.14	R132Q Ca ICT NADP	0.5	2435.71	0.063538	5.09279	0.066497	3.05452	0.004386	9.60904	0.12546603773584905	43.67745283018868	0.53	1
IDH1_R132Q	285	308	67	24	YGSLGMMTSVLVCPDGKTVEAEAA			22	2429.14	R132Q Ca ICT NADP	1	2435.83	0.062614	5.21806	0.065615	3.05669	0.003482	10.231498039215687	0.12865686274509805	46.50680926916221	0.51	1
IDH1_R132Q	285	308	67	24	YGSLGMMTSVLVCPDGKTVEAEAA			22	2429.14	R132Q Ca ICT NADP	2	2435.71	0.038028	5.09114	0.042789	3.04681	0.002333	11.067699999999999	0.0930196	50.30772727272726	0.46	1
IDH1_R132Q	285	308	67	24	YGSLGMMTSVLVCPDGKTVEAEAA			22	2429.14	R132Q Ca ICT NADP	5	2435.64	0.068165	5.02667	0.070931	3.04595	0.009298	10.927549999999998	0.1541978260869565	49.67068181818181	0.46	1
IDH1_R132Q	285	308	67	24	YGSLGMMTSVLVCPDGKTVEAEAA			22	2429.14	R132Q ICT NADP	0	2430.61	0.015344	0	0	3.06899	0.01527	0	0	0	1	1
IDH1_R132Q	285	308	67	24	YGSLGMMTSVLVCPDGKTVEAEAA			22	2429.14	R132Q ICT NADP	0.5	2433.48	0.079968	2.87688	0.081427	3.05498	0.003249	5.4280660377358485	0.15363584905660377	24.673027444253854	0.53	1
IDH1_R132Q	285	308	67	24	YGSLGMMTSVLVCPDGKTVEAEAA			22	2429.14	R132Q ICT NADP	1	2434.17	0.209348	3.56786	0.20991	3.06192	0.00438	6.995813725490196	0.41158823529411764	31.799153297682707	0.51	1
IDH1_R132Q	285	308	67	24	YGSLGMMTSVLVCPDGKTVEAEAA			22	2429.14	R132Q ICT NADP	2	2434.54	0.086511	3.9369	0.087861	3.05926	0.001547	8.558473913043477	0.19100217391304347	38.90215415019762	0.46	1
IDH1_R132Q	285	308	67	24	YGSLGMMTSVLVCPDGKTVEAEAA			22	2429.14	R132Q ICT NADP	5	2435.34	0.0058	4.73911	0.016404	3.0604	0.001186	10.302402173913043	0.035660869565217385	46.829100790513834	0.46	1
IDH1_R132Q	288	304	68	17	LGMMTSVLVCPDGKTVE			15	1779.87	R132Q AKG NADPH	0	1780.86	0.002688	0	0	4.05637	0.006115	0	0	0	1	1
IDH1_R132Q	288	304	68	17	LGMMTSVLVCPDGKTVE			15	1779.87	R132Q AKG NADPH	0.5	1781.58	0.009864	0.725454	0.010224	4.06618	0.006461	1.3687811320754717	0.019290566037735848	9.125207547169811	0.53	1
IDH1_R132Q	288	304	68	17	LGMMTSVLVCPDGKTVE			15	1779.87	R132Q AKG NADPH	1	1781.87	0.037703	1.01008	0.037799	4.05859	0.012783	1.9805411764705882	0.0741157	13.203607843137256	0.51	1
IDH1_R132Q	288	304	68	17	LGMMTSVLVCPDGKTVE			15	1779.87	R132Q AKG NADPH	2	1782.09	0.057254	1.2379	0.057317	4.05642	0.013095	2.6910891304347824	0.12460217391304347	17.94059420289855	0.46	1
IDH1_R132Q	288	304	68	17	LGMMTSVLVCPDGKTVE			15	1779.87	R132Q AKG NADPH	5	1782.31	0.166696	1.45827	0.166718	4.05378	0.008809	3.1701630434782606	0.36243043478260867	21.134420289855072	0.46	1
IDH1_R132Q	288	304	68	17	LGMMTSVLVCPDGKTVE			15	1779.87	R132Q Apo	0	1780.88	0.01195	0	0	4.0579	0.001977	0	0	0	1	1
IDH1_R132Q	288	304	68	17	LGMMTSVLVCPDGKTVE			15	1779.87	R132Q Apo	0.5	1781.97	0.021807	1.09467	0.024866	4.07478	0.005447	2.065420754716981	0.046916981132075465	13.769471698113206	0.53	1
IDH1_R132Q	288	304	68	17	LGMMTSVLVCPDGKTVE			15	1779.87	R132Q Apo	1	1782.31	0.00971	1.43197	0.015398	4.07656	0.005911	2.8077823529411767	0.0301922	18.718549019607845	0.51	1
IDH1_R132Q	288	304	68	17	LGMMTSVLVCPDGKTVE			15	1779.87	R132Q Apo	2	1782.51	0.03859	1.62906	0.040398	4.0722	0.00253	3.5414347826086954	0.0878217	23.6096	0.46	1
IDH1_R132Q	288	304	68	17	LGMMTSVLVCPDGKTVE			15	1779.87	R132Q Apo	5	1782.71	0.058767	1.82643	0.059969	4.06994	0.002053	3.9705021739130433	0.13036739130434782	26.470014492753624	0.46	1
IDH1_R132Q	288	304	68	17	LGMMTSVLVCPDGKTVE			15	1779.87	R132Q Ca AKG NADPH	0	1780.85	0.04364	0	0	4.05689	0.010048	0	0	0	1	1
IDH1_R132Q	288	304	68	17	LGMMTSVLVCPDGKTVE			15	1779.87	R132Q Ca AKG NADPH	0.5	1781.42	0.012401	0.574325	0.045368	4.06543	0.004061	1.083632075471698	0.0856	7.224213836477985	0.53	1
IDH1_R132Q	288	304	68	17	LGMMTSVLVCPDGKTVE			15	1779.87	R132Q Ca AKG NADPH	1	1781.57	0.014455	0.722789	0.045972	4.06916	0.00271	1.4172333333333333	0.0901412	9.448222222222222	0.51	1
IDH1_R132Q	288	304	68	17	LGMMTSVLVCPDGKTVE			15	1779.87	R132Q Ca AKG NADPH	2	1781.67	0.019939	0.823195	0.04798	4.07083	0.003174	1.789554347826087	0.10430434782608695	11.93036231884058	0.46	1
IDH1_R132Q	288	304	68	17	LGMMTSVLVCPDGKTVE			15	1779.87	R132Q Ca AKG NADPH	5	1781.73	0.019973	0.879284	0.047994	4.06426	0.004926	1.911486956521739	0.10433478260869565	12.743246376811593	0.46	1
IDH1_R132Q	288	304	68	17	LGMMTSVLVCPDGKTVE			15	1779.87	R132Q Ca ICT NADP	0	1780.88	0.017201	0	0	4.05267	0.005748	0	0	0	1	1
IDH1_R132Q	288	304	68	17	LGMMTSVLVCPDGKTVE			15	1779.87	R132Q Ca ICT NADP	0.5	1781.48	0.033373	0.600768	0.037545	4.06298	0.003481	1.1335245283018867	0.0708396	7.556830188679245	0.53	1
IDH1_R132Q	288	304	68	17	LGMMTSVLVCPDGKTVE			15	1779.87	R132Q Ca ICT NADP	1	1781.59	0.03288	0.710755	0.037108	4.06395	0.004285	1.3936372549019609	0.0727608	9.29092	0.51	1
IDH1_R132Q	288	304	68	17	LGMMTSVLVCPDGKTVE			15	1779.87	R132Q Ca ICT NADP	2	1781.63	0.022039	0.755377	0.027957	4.05563	0.00212	1.6421239130434782	0.0607761	10.947492753623187	0.46	1
IDH1_R132Q	288	304	68	17	LGMMTSVLVCPDGKTVE			15	1779.87	R132Q Ca ICT NADP	5	1781.68	0.019796	0.799884	0.026225	4.0472	0.013971	1.7388782608695652	0.057010869565217386	11.592521739130435	0.46	1
IDH1_R132Q	288	304	68	17	LGMMTSVLVCPDGKTVE			15	1779.87	R132Q ICT NADP	0	1780.84	0.008428	0	0	4.05509	0.006681	0	0	0	1	1
IDH1_R132Q	288	304	68	17	LGMMTSVLVCPDGKTVE			15	1779.87	R132Q ICT NADP	0.5	1781.84	0.027978	0.994808	0.02922	4.06669	0.002543	1.8769962264150943	0.0551321	12.51330817610063	0.53	1
IDH1_R132Q	288	304	68	17	LGMMTSVLVCPDGKTVE			15	1779.87	R132Q ICT NADP	1	1782.14	0.022431	1.2972	0.023962	4.06837	0.004593	2.5435254901960787	0.046984313725490195	16.95683660130719	0.51	1
IDH1_R132Q	288	304	68	17	LGMMTSVLVCPDGKTVE			15	1779.87	R132Q ICT NADP	2	1782.35	0.049109	1.50459	0.049827	4.06326	0.00066	3.270854347826087	0.1083195652173913	21.805695652173913	0.46	1
IDH1_R132Q	288	304	68	17	LGMMTSVLVCPDGKTVE			15	1779.87	R132Q ICT NADP	5	1782.64	0.025676	1.79949	0.027024	4.06585	0.003173	3.911932608695652	0.0587478	26.079550724637677	0.46	1
IDH1_R132Q	289	295	69	7	GMMTSVL			6	738.352	R132Q AKG NADPH	0	738.749	0.0152	0	0	4.55468	0.003243	0	0	0	1	1
IDH1_R132Q	289	295	69	7	GMMTSVL			6	738.352	R132Q AKG NADPH	0.5	738.79	0.020092	0.041172	0.025194	4.55363	0.014438	0.077683	0.047535849056603775	1.2947169811320756	0.53	1
IDH1_R132Q	289	295	69	7	GMMTSVL			6	738.352	R132Q AKG NADPH	1	738.723	0.096958	-0.025946	0.098142	4.56118	0.00847	-0.0508745	0.19243529411764704	-0.847908	0.51	1
IDH1_R132Q	289	295	69	7	GMMTSVL			6	738.352	R132Q AKG NADPH	2	738.797	0.048232	0.048176	0.05057	4.55844	0.006766	0.10473043478260868	0.10993478260869564	1.7455072463768113	0.46	1
IDH1_R132Q	289	295	69	7	GMMTSVL			6	738.352	R132Q AKG NADPH	5	738.845	0.026578	0.096332	0.030618	4.56094	0.007177	0.2094173913043478	0.0665609	3.4902898550724633	0.46	1
IDH1_R132Q	289	295	69	7	GMMTSVL			6	738.352	R132Q Apo	0	738.753	0.013019	0	0	4.54944	0.004297	0	0	0	1	1
IDH1_R132Q	289	295	69	7	GMMTSVL			6	738.352	R132Q Apo	0.5	738.878	0.059436	0.124877	0.060845	4.56441	0.005149	0.23561698113207546	0.11480188679245283	3.9269496855345913	0.53	1
IDH1_R132Q	289	295	69	7	GMMTSVL			6	738.352	R132Q Apo	1	738.912	0.055932	0.159167	0.057427	4.56471	0.005598	0.3120921568627451	0.11260196078431373	5.201535947712419	0.51	1
IDH1_R132Q	289	295	69	7	GMMTSVL			6	738.352	R132Q Apo	2	738.929	0.038014	0.175984	0.040182	4.56782	0.002049	0.38257391304347826	0.0873522	6.3762318840579715	0.46	1
IDH1_R132Q	289	295	69	7	GMMTSVL			6	738.352	R132Q Apo	5	739.023	0.013666	0.269783	0.018874	4.56302	0.002704	0.5864847826086956	0.0410304	9.774746376811594	0.46	1
IDH1_R132Q	289	295	69	7	GMMTSVL			6	738.352	R132Q Ca AKG NADPH	0	738.745	0.022746	0	0	4.55086	0.001144	0	0	0	1	1
IDH1_R132Q	289	295	69	7	GMMTSVL			6	738.352	R132Q Ca AKG NADPH	0.5	738.818	0.015006	0.072373	0.02725	4.56452	0.003229	0.13655283018867925	0.0514151	2.2758805031446543	0.53	1
IDH1_R132Q	289	295	69	7	GMMTSVL			6	738.352	R132Q Ca AKG NADPH	1	738.789	0.014734	0.043312	0.027101	4.56173	0.003187	0.0849255	0.053139215686274506	1.4154248366013074	0.51	1
IDH1_R132Q	289	295	69	7	GMMTSVL			6	738.352	R132Q Ca AKG NADPH	2	738.846	0.03811	0.100486	0.044382	4.56597	0.004813	0.21844782608695654	0.0964826	3.6407971014492757	0.46	1
IDH1_R132Q	289	295	69	7	GMMTSVL			6	738.352	R132Q Ca AKG NADPH	5	738.859	0.04899	0.113642	0.054013	4.5614	0.006063	0.24704782608695652	0.1174195652173913	4.117463768115942	0.46	1
IDH1_R132Q	289	295	69	7	GMMTSVL			6	738.352	R132Q Ca ICT NADP	0	738.748	0.037134	0	0	4.55502	0.003182	0	0	0	1	1
IDH1_R132Q	289	295	69	7	GMMTSVL			6	738.352	R132Q Ca ICT NADP	0.5	738.895	0.03248	0.147396	0.049335	4.56428	0.003824	0.27810566037735845	0.0930849	4.635094339622641	0.53	1
IDH1_R132Q	289	295	69	7	GMMTSVL			6	738.352	R132Q Ca ICT NADP	1	738.924	0.05705	0.176455	0.068071	4.56564	0.00431	0.34599019607843134	0.13347254901960787	5.766503267973856	0.51	1
IDH1_R132Q	289	295	69	7	GMMTSVL			6	738.352	R132Q Ca ICT NADP	2	738.851	0.036466	0.103119	0.052045	4.55805	0.001616	0.22417173913043478	0.11314130434782609	3.7361956521739135	0.46	1
IDH1_R132Q	289	295	69	7	GMMTSVL			6	738.352	R132Q Ca ICT NADP	5	738.943	0.032574	0.195584	0.049396	4.55691	0.006609	0.42518260869565216	0.10738260869565218	7.086376811594203	0.46	1
IDH1_R132Q	289	295	69	7	GMMTSVL			6	738.352	R132Q ICT NADP	0	738.729	0.029353	0	0	4.54979	0.001502	0	0	0	1	1
IDH1_R132Q	289	295	69	7	GMMTSVL			6	738.352	R132Q ICT NADP	0.5	738.894	0.038578	0.164896	0.048475	4.56517	0.001261	0.31112452830188675	0.0914623	5.185408805031446	0.53	1
IDH1_R132Q	289	295	69	7	GMMTSVL			6	738.352	R132Q ICT NADP	1	738.9	0.010979	0.170525	0.031339	4.56706	0.005649	0.3343627450980392	0.061449	5.572712418300654	0.51	1
IDH1_R132Q	289	295	69	7	GMMTSVL			6	738.352	R132Q ICT NADP	2	738.821	0.036168	0.091272	0.04658	4.56053	0.001732	0.19841739130434782	0.10126086956521739	3.30696	0.46	1
IDH1_R132Q	289	295	69	7	GMMTSVL			6	738.352	R132Q ICT NADP	5	738.863	0.052546	0.133392	0.060188	4.56255	0.008682	0.2899826086956522	0.13084347826086956	4.83304	0.46	1
IDH1_R132Q	295	304	70	10	LVCPDGKTVE			8	1060.53	R132Q AKG NADPH	0	1061.1	0.009085	0	0	3.21815	0.007875	0	0	0	1	1
IDH1_R132Q	295	304	70	10	LVCPDGKTVE			8	1060.53	R132Q AKG NADPH	0.5	1062.05	0.015547	0.95501	0.018007	3.22001	0.001673	1.8019056603773584	0.033975471698113206	22.52382075471698	0.53	1
IDH1_R132Q	295	304	70	10	LVCPDGKTVE			8	1060.53	R132Q AKG NADPH	1	1062.22	0.058811	1.12222	0.059508	3.21481	0.012829	2.200429411764706	0.11668235294117646	27.505367647058826	0.51	1
IDH1_R132Q	295	304	70	10	LVCPDGKTVE			8	1060.53	R132Q AKG NADPH	2	1062.37	0.049552	1.27575	0.050378	3.22139	0.007383	2.7733760869565214	0.10951739130434782	34.66720108695652	0.46	1
IDH1_R132Q	295	304	70	10	LVCPDGKTVE			8	1060.53	R132Q AKG NADPH	5	1062.41	0.120663	1.31555	0.121004	3.22382	0.007821	2.859891304347826	0.2630521739130435	35.74864130434782	0.46	1
IDH1_R132Q	295	304	70	10	LVCPDGKTVE			8	1060.53	R132Q Apo	0	1061.12	0.016768	0	0	3.22626	0.002097	0	0	0	1	1
IDH1_R132Q	295	304	70	10	LVCPDGKTVE			8	1060.53	R132Q Apo	0.5	1062.24	0.034116	1.11479	0.038014	3.23062	0.002045	2.103379245283019	0.0717245	26.29224056603774	0.53	1
IDH1_R132Q	295	304	70	10	LVCPDGKTVE			8	1060.53	R132Q Apo	1	1062.37	0.036417	1.24309	0.040091	3.23144	0.005133	2.4374313725490198	0.0786098	30.467892156862746	0.51	1
IDH1_R132Q	295	304	70	10	LVCPDGKTVE			8	1060.53	R132Q Apo	2	1062.41	0.029656	1.28733	0.034068	3.23545	0.001848	2.798536956521739	0.0740609	34.981711956521735	0.46	1
IDH1_R132Q	295	304	70	10	LVCPDGKTVE			8	1060.53	R132Q Apo	5	1062.48	0.021108	1.35273	0.026958	3.23423	0.004096	2.940708695652174	0.0586043	36.75885869565217	0.46	1
IDH1_R132Q	295	304	70	10	LVCPDGKTVE			8	1060.53	R132Q Ca AKG NADPH	0	1061.15	0.015319	0	0	3.21464	0.006856	0	0	0	1	1
IDH1_R132Q	295	304	70	10	LVCPDGKTVE			8	1060.53	R132Q Ca AKG NADPH	0.5	1062.35	0.013339	1.20899	0.020313	3.22678	0.004313	2.281111320754717	0.0383264	28.513891509433964	0.53	1
IDH1_R132Q	295	304	70	10	LVCPDGKTVE			8	1060.53	R132Q Ca AKG NADPH	1	1062.42	0.013948	1.27571	0.020718	3.23081	0.005344	2.5013960784313722	0.040623529411764704	31.26745098039215	0.51	1
IDH1_R132Q	295	304	70	10	LVCPDGKTVE			8	1060.53	R132Q Ca AKG NADPH	2	1062.46	0.011047	1.31816	0.018887	3.22768	0.004308	2.8655565217391303	0.0410587	35.81945652173913	0.46	1
IDH1_R132Q	295	304	70	10	LVCPDGKTVE			8	1060.53	R132Q Ca AKG NADPH	5	1062.43	0.044857	1.28733	0.047401	3.228	0.005409	2.798554347826087	0.10304565217391304	34.98192934782608	0.46	1
IDH1_R132Q	295	304	70	10	LVCPDGKTVE			8	1060.53	R132Q Ca ICT NADP	0	1061.1	0.006918	0	0	3.21793	0.004314	0	0	0	1	1
IDH1_R132Q	295	304	70	10	LVCPDGKTVE			8	1060.53	R132Q Ca ICT NADP	0.5	1062.33	0.010905	1.23199	0.012914	3.22135	0.004643	2.324518867924528	0.024366037735849055	29.0565	0.53	1
IDH1_R132Q	295	304	70	10	LVCPDGKTVE			8	1060.53	R132Q Ca ICT NADP	1	1062.41	0.011395	1.31235	0.01333	3.22432	0.001715	2.5732352941176466	0.026137254901960782	32.16544117647058	0.51	1
IDH1_R132Q	295	304	70	10	LVCPDGKTVE			8	1060.53	R132Q Ca ICT NADP	2	1062.39	0.016637	1.29337	0.018017	3.21893	0.004473	2.8116717391304347	0.0391674	35.145896739130436	0.46	1
IDH1_R132Q	295	304	70	10	LVCPDGKTVE			8	1060.53	R132Q Ca ICT NADP	5	1062.39	0.037507	1.29046	0.03814	3.21349	0.011509	2.8053543478260865	0.082913	35.06692934782608	0.46	1
IDH1_R132Q	295	304	70	10	LVCPDGKTVE			8	1060.53	R132Q ICT NADP	0	1061.09	0.006534	0	0	3.22655	0.009416	0	0	0	1	1
IDH1_R132Q	295	304	70	10	LVCPDGKTVE			8	1060.53	R132Q ICT NADP	0.5	1062.12	0.02406	1.02224	0.024931	3.22838	0.00077	1.9287603773584905	0.047039622641509425	24.10950471698113	0.53	1
IDH1_R132Q	295	304	70	10	LVCPDGKTVE			8	1060.53	R132Q ICT NADP	1	1062.27	0.027515	1.17378	0.02828	3.22874	0.007816	2.301535294117647	0.055451	28.76919117647059	0.51	1
IDH1_R132Q	295	304	70	10	LVCPDGKTVE			8	1060.53	R132Q ICT NADP	2	1062.38	0.02671	1.28921	0.027498	3.22477	0.001778	2.8026260869565216	0.0597783	35.03282608695652	0.46	1
IDH1_R132Q	295	304	70	10	LVCPDGKTVE			8	1060.53	R132Q ICT NADP	5	1062.47	0.035518	1.37481	0.036114	3.22817	0.001129	2.9887195652173912	0.0785087	37.358994565217394	0.46	1
IDH1_R132Q	295	318	71	24	LVCPDGKTVEAEAAHGTVTRHYRM			22	2641.3	R132Q AKG NADPH	0	2642.93	0.034438	0	0	3.33236	0.006491	0	0	0	1	1
IDH1_R132Q	295	318	71	24	LVCPDGKTVEAEAAHGTVTRHYRM			22	2641.3	R132Q AKG NADPH	0.5	2645.21	0.028848	2.28046	0.044924	3.34313	0.000417	4.302758490566037	0.0847623	19.55799313893653	0.53	1
IDH1_R132Q	295	318	71	24	LVCPDGKTVEAEAAHGTVTRHYRM			22	2641.3	R132Q AKG NADPH	1	2645.61	0.066172	2.67413	0.074596	3.33164	0.009994	5.243388235294118	0.14626666666666666	23.833582887700537	0.51	1
IDH1_R132Q	295	318	71	24	LVCPDGKTVEAEAAHGTVTRHYRM			22	2641.3	R132Q AKG NADPH	2	2646.12	0.215358	3.18541	0.218094	3.33283	0.006543	6.924813043478261	0.4741173913043478	31.476422924901186	0.46	1
IDH1_R132Q	295	318	71	24	LVCPDGKTVEAEAAHGTVTRHYRM			22	2641.3	R132Q AKG NADPH	5	2646.54	0.24006	3.60523	0.242518	3.33317	0.006797	7.837463043478261	0.5272130434782609	35.62483201581028	0.46	1
IDH1_R132Q	295	318	71	24	LVCPDGKTVEAEAAHGTVTRHYRM			22	2641.3	R132Q Apo	0	2643.05	0.023171	0	0	3.33518	0.001686	0	0	0	1	1
IDH1_R132Q	295	318	71	24	LVCPDGKTVEAEAAHGTVTRHYRM			22	2641.3	R132Q Apo	0.5	2648.01	0.030751	4.963	0.038504	3.34193	0.001928	9.36415	0.0726491	42.564305317324184	0.53	1
IDH1_R132Q	295	318	71	24	LVCPDGKTVEAEAAHGTVTRHYRM			22	2641.3	R132Q Apo	1	2648.54	0.107589	5.49143	0.110056	3.34219	0.00207	10.767513725490195	0.21579607843137255	48.94324420677361	0.51	1
IDH1_R132Q	295	318	71	24	LVCPDGKTVEAEAAHGTVTRHYRM			22	2641.3	R132Q Apo	2	2648.3	0.15165	5.2457	0.15341	3.34338	0.001791	11.403702173913043	0.33349999999999996	51.83500988142292	0.46	1
IDH1_R132Q	295	318	71	24	LVCPDGKTVEAEAAHGTVTRHYRM			22	2641.3	R132Q Apo	5	2648.54	0.085065	5.48892	0.088164	3.34114	0.003126	11.932441304347826	0.19166086956521738	54.23836956521739	0.46	1
IDH1_R132Q	295	318	71	24	LVCPDGKTVEAEAAHGTVTRHYRM			22	2641.3	R132Q Ca AKG NADPH	0	2643.03	0.016502	0	0	3.3308	0.006115	0	0	0	1	1
IDH1_R132Q	295	318	71	24	LVCPDGKTVEAEAAHGTVTRHYRM			22	2641.3	R132Q Ca AKG NADPH	0.5	2645.91	0.164615	2.88143	0.16544	3.33846	0.005157	5.436656603773585	0.3121509433962264	24.712075471698114	0.53	1
IDH1_R132Q	295	318	71	24	LVCPDGKTVEAEAAHGTVTRHYRM			22	2641.3	R132Q Ca AKG NADPH	1	2646.44	0.156123	3.41214	0.156992	3.34929	0.010927	6.690478431372549	0.30782745098039216	30.411265597147953	0.51	1
IDH1_R132Q	295	318	71	24	LVCPDGKTVEAEAAHGTVTRHYRM			22	2641.3	R132Q Ca AKG NADPH	2	2646.58	0.050895	3.54953	0.053504	3.33607	0.000884	7.716371739130435	0.11631304347826087	35.07441699604743	0.46	1
IDH1_R132Q	295	318	71	24	LVCPDGKTVEAEAAHGTVTRHYRM			22	2641.3	R132Q Ca AKG NADPH	5	2646.91	0.218452	3.88941	0.219074	3.33822	0.007204	8.455243478260869	0.4762478260869565	38.432924901185764	0.46	1
IDH1_R132Q	295	318	71	24	LVCPDGKTVEAEAAHGTVTRHYRM			22	2641.3	R132Q Ca ICT NADP	0	2642.93	0.017336	0	0	3.33294	0.002583	0	0	0	1	1
IDH1_R132Q	295	318	71	24	LVCPDGKTVEAEAAHGTVTRHYRM			22	2641.3	R132Q Ca ICT NADP	0.5	2647.9	0.026567	4.96896	0.031723	3.3326	0.00349	9.375394339622641	0.059854716981132074	42.61542881646655	0.53	1
IDH1_R132Q	295	318	71	24	LVCPDGKTVEAEAAHGTVTRHYRM			22	2641.3	R132Q Ca ICT NADP	1	2648.05	0.078597	5.12665	0.080486	3.33511	0.002454	10.052262745098039	0.15781568627450981	45.692103386809265	0.51	1
IDH1_R132Q	295	318	71	24	LVCPDGKTVEAEAAHGTVTRHYRM			22	2641.3	R132Q Ca ICT NADP	2	2647.9	0.052701	4.97401	0.055479	3.33333	0.007653	10.813073913043478	0.12060652173913043	49.15033596837945	0.46	1
IDH1_R132Q	295	318	71	24	LVCPDGKTVEAEAAHGTVTRHYRM			22	2641.3	R132Q Ca ICT NADP	5	2647.91	0.126823	4.98305	0.128002	3.32201	0.012422	10.832723913043477	0.27826521739130433	49.23965415019762	0.46	1
IDH1_R132Q	295	318	71	24	LVCPDGKTVEAEAAHGTVTRHYRM			22	2641.3	R132Q ICT NADP	0	2642.9	0.016266	0	0	3.33933	0.011511	0	0	0	1	1
IDH1_R132Q	295	318	71	24	LVCPDGKTVEAEAAHGTVTRHYRM			22	2641.3	R132Q ICT NADP	0.5	2646	0.237789	3.09386	0.238345	3.34741	0.002437	5.837477358490565	0.4497075471698113	26.53398799313893	0.53	1
IDH1_R132Q	295	318	71	24	LVCPDGKTVEAEAAHGTVTRHYRM			22	2641.3	R132Q ICT NADP	1	2646.58	0.071925	3.67379	0.073741	3.33392	0.007125	7.203509803921568	0.14459019607843138	32.74322638146167	0.51	1
IDH1_R132Q	295	318	71	24	LVCPDGKTVEAEAAHGTVTRHYRM			22	2641.3	R132Q ICT NADP	2	2646.93	0.137141	4.02831	0.138103	3.33518	0.00114	8.757202173913043	0.30022391304347823	39.80546442687747	0.46	1
IDH1_R132Q	295	318	71	24	LVCPDGKTVEAEAAHGTVTRHYRM			22	2641.3	R132Q ICT NADP	5	2647.66	0.084535	4.76144	0.086086	3.33689	0.003825	10.350952173913043	0.18714347826086955	47.04978260869565	0.46	1
IDH1_R132Q	296	318	72	23	VCPDGKTVEAEAAHGTVTRHYRM			21	2528.21	R132Q AKG NADPH	0	2529.84	0.017747	0	0	3.05505	0.006258	0	0	0	1	1
IDH1_R132Q	296	318	72	23	VCPDGKTVEAEAAHGTVTRHYRM			21	2528.21	R132Q AKG NADPH	0.5	2532.04	0.051006	2.20115	0.054005	3.05603	0.00147	4.153111320754717	0.10189622641509433	19.77672057502246	0.53	1
IDH1_R132Q	296	318	72	23	VCPDGKTVEAEAAHGTVTRHYRM			21	2528.21	R132Q AKG NADPH	1	2532.42	0.217382	2.58273	0.218105	3.05171	0.011418	5.064170588235294	0.427657	24.115098039215685	0.51	1
IDH1_R132Q	296	318	72	23	VCPDGKTVEAEAAHGTVTRHYRM			21	2528.21	R132Q AKG NADPH	2	2532.77	0.191203	2.93859	0.192025	3.05524	0.004943	6.388247826086957	0.41744565217391305	30.420227743271223	0.46	1
IDH1_R132Q	296	318	72	23	VCPDGKTVEAEAAHGTVTRHYRM			21	2528.21	R132Q AKG NADPH	5	2533.12	0.235037	3.28132	0.235706	3.05611	0.006369	7.133315217391304	0.5124043478260869	33.96816770186335	0.46	1
IDH1_R132Q	296	318	72	23	VCPDGKTVEAEAAHGTVTRHYRM			21	2528.21	R132Q Apo	0	2529.97	0.020586	0	0	3.06416	0.003265	0	0	0	1	1
IDH1_R132Q	296	318	72	23	VCPDGKTVEAEAAHGTVTRHYRM			21	2528.21	R132Q Apo	0.5	2534.8	0.008587	4.82753	0.022305	3.06048	0.001005	9.108550943396226	0.042084905660377356	43.3741	0.53	1
IDH1_R132Q	296	318	72	23	VCPDGKTVEAEAAHGTVTRHYRM			21	2528.21	R132Q Apo	1	2535.24	0.086397	5.26671	0.088816	3.06319	0.006669	10.326876470588235	0.17414901960784315	49.17560224089636	0.51	1
IDH1_R132Q	296	318	72	23	VCPDGKTVEAEAAHGTVTRHYRM			21	2528.21	R132Q Apo	2	2535.23	0.053376	5.2538	0.057208	3.06734	0.003506	11.421304347826087	0.12436521739130435	54.387163561076605	0.46	1
IDH1_R132Q	296	318	72	23	VCPDGKTVEAEAAHGTVTRHYRM			21	2528.21	R132Q Apo	5	2535.34	0.03758	5.36325	0.042849	3.06362	0.004608	11.659228260869565	0.09315	55.52013457556936	0.46	1
IDH1_R132Q	296	318	72	23	VCPDGKTVEAEAAHGTVTRHYRM			21	2528.21	R132Q Ca AKG NADPH	0	2529.96	0.016772	0	0	3.05724	0.006336	0	0	0	1	1
IDH1_R132Q	296	318	72	23	VCPDGKTVEAEAAHGTVTRHYRM			21	2528.21	R132Q Ca AKG NADPH	0.5	2532.65	0.150516	2.69127	0.151447	3.06101	0.00332	5.077864150943396	0.2857490566037736	24.18030548068284	0.53	1
IDH1_R132Q	296	318	72	23	VCPDGKTVEAEAAHGTVTRHYRM			21	2528.21	R132Q Ca AKG NADPH	1	2533.01	0.061536	3.05283	0.063781	3.06737	0.007136	5.985941176470589	0.1250607843137255	28.50448179271709	0.51	1
IDH1_R132Q	296	318	72	23	VCPDGKTVEAEAAHGTVTRHYRM			21	2528.21	R132Q Ca AKG NADPH	2	2533.25	0.038706	3.28863	0.042184	3.06472	0.00343	7.149189130434782	0.0917043	34.04375776397515	0.46	1
IDH1_R132Q	296	318	72	23	VCPDGKTVEAEAAHGTVTRHYRM			21	2528.21	R132Q Ca AKG NADPH	5	2533.7	0.200319	3.73537	0.20102	3.06426	0.005888	8.120369565217391	0.437	38.6684	0.46	1
IDH1_R132Q	296	318	72	23	VCPDGKTVEAEAAHGTVTRHYRM			21	2528.21	R132Q Ca ICT NADP	0	2529.87	0.002038	0	0	3.05637	0.003658	0	0	0	1	1
IDH1_R132Q	296	318	72	23	VCPDGKTVEAEAAHGTVTRHYRM			21	2528.21	R132Q Ca ICT NADP	0.5	2534.71	0.091378	4.84059	0.091401	3.05453	0.005092	9.133192452830189	0.17245471698113207	43.49139263252471	0.53	1
IDH1_R132Q	296	318	72	23	VCPDGKTVEAEAAHGTVTRHYRM			21	2528.21	R132Q Ca ICT NADP	1	2534.84	0.033059	4.97602	0.033122	3.057	0.002939	9.756911764705881	0.0649451	46.46148459383753	0.51	1
IDH1_R132Q	296	318	72	23	VCPDGKTVEAEAAHGTVTRHYRM			21	2528.21	R132Q Ca ICT NADP	2	2534.79	0.044737	4.92283	0.044784	3.04769	0.003144	10.701802173913043	0.0973565	50.960962732919256	0.46	1
IDH1_R132Q	296	318	72	23	VCPDGKTVEAEAAHGTVTRHYRM			21	2528.21	R132Q Ca ICT NADP	5	2534.85	0.078948	4.98612	0.078974	3.04606	0.009606	10.8394	0.17168260869565216	51.61619047619047	0.46	1
IDH1_R132Q	296	318	72	23	VCPDGKTVEAEAAHGTVTRHYRM			21	2528.21	R132Q ICT NADP	0	2529.84	0.018965	0	0	3.07025	0.013778	0	0	0	1	1
IDH1_R132Q	296	318	72	23	VCPDGKTVEAEAAHGTVTRHYRM			21	2528.21	R132Q ICT NADP	0.5	2532.48	0.012353	2.63823	0.022633	3.05714	0.003778	4.977801886792452	0.0427038	23.703818508535488	0.53	1
IDH1_R132Q	296	318	72	23	VCPDGKTVEAEAAHGTVTRHYRM			21	2528.21	R132Q ICT NADP	1	2533.24	0.155708	3.39877	0.156858	3.06321	0.004454	6.664249019607842	0.3075647058823529	31.734519140989725	0.51	1
IDH1_R132Q	296	318	72	23	VCPDGKTVEAEAAHGTVTRHYRM			21	2528.21	R132Q ICT NADP	2	2533.56	0.142958	3.71609	0.144211	3.06015	0.000874	8.078460869565218	0.31350217391304347	38.468861283643896	0.46	1
IDH1_R132Q	296	318	72	23	VCPDGKTVEAEAAHGTVTRHYRM			21	2528.21	R132Q ICT NADP	5	2534.46	0.052663	4.61353	0.055973	3.06115	0.001079	10.029421739130433	0.12168043478260869	47.75915113871634	0.46	1
IDH1_R132Q	296	333	73	38	VCPDGKTVEAEAAHGTVTRHYRMYQKGQETSTNPIASI			35	4146.01	R132Q AKG NADPH	0	4148.51	0.027697	0	0	3.43865	0.006431	0	0	0	1	1
IDH1_R132Q	296	333	73	38	VCPDGKTVEAEAAHGTVTRHYRMYQKGQETSTNPIASI			35	4146.01	R132Q AKG NADPH	0.5	4151.81	0.050275	3.30598	0.0574	3.44767	0.001698	6.2376924528301885	0.10830188679245283	17.82197843665768	0.53	1
IDH1_R132Q	296	333	73	38	VCPDGKTVEAEAAHGTVTRHYRMYQKGQETSTNPIASI			35	4146.01	R132Q AKG NADPH	1	4152.33	0.301667	3.81874	0.302935	3.44223	0.011346	7.487723529411764	0.5939901960784314	21.393495798319325	0.51	1
IDH1_R132Q	296	333	73	38	VCPDGKTVEAEAAHGTVTRHYRMYQKGQETSTNPIASI			35	4146.01	R132Q AKG NADPH	2	4152.87	0.207185	4.35747	0.209029	3.45508	0.024554	9.472763043478261	0.45441086956521737	27.06503726708075	0.46	1
IDH1_R132Q	296	333	73	38	VCPDGKTVEAEAAHGTVTRHYRMYQKGQETSTNPIASI			35	4146.01	R132Q AKG NADPH	5	4153.46	0.328869	4.94816	0.330033	3.43612	0.007518	10.756878260869565	0.7174630434782608	30.733937888198753	0.46	1
IDH1_R132Q	296	333	73	38	VCPDGKTVEAEAAHGTVTRHYRMYQKGQETSTNPIASI			35	4146.01	R132Q Apo	0	4148.75	0.049823	0	0	3.43768	0.003568	0	0	0	1	1
IDH1_R132Q	296	333	73	38	VCPDGKTVEAEAAHGTVTRHYRMYQKGQETSTNPIASI			35	4146.01	R132Q Apo	0.5	4156.44	0.059925	7.69616	0.077932	3.44146	0.003271	14.521054716981132	0.14704150943396227	41.48872776280324	0.53	1
IDH1_R132Q	296	333	73	38	VCPDGKTVEAEAAHGTVTRHYRMYQKGQETSTNPIASI			35	4146.01	R132Q Apo	1	4157.04	0.113008	8.29149	0.123504	3.44335	0.002337	16.25782549019608	0.24216470588235295	46.4509	0.51	1
IDH1_R132Q	296	333	73	38	VCPDGKTVEAEAAHGTVTRHYRMYQKGQETSTNPIASI			35	4146.01	R132Q Apo	2	4157.01	0.065045	8.25686	0.081934	3.44317	0.002349	17.94968695652174	0.17811739130434784	51.2848	0.46	1
IDH1_R132Q	296	333	73	38	VCPDGKTVEAEAAHGTVTRHYRMYQKGQETSTNPIASI			35	4146.01	R132Q Apo	5	4157.17	0.21485	8.41998	0.220551	3.44238	0.00323	18.304310869565217	0.47945869565217386	52.298031055900616	0.46	1
IDH1_R132Q	296	333	73	38	VCPDGKTVEAEAAHGTVTRHYRMYQKGQETSTNPIASI			35	4146.01	R132Q Ca AKG NADPH	0	4148.65	0.009062	0	0	3.43249	0.006626	0	0	0	1	1
IDH1_R132Q	296	333	73	38	VCPDGKTVEAEAAHGTVTRHYRMYQKGQETSTNPIASI			35	4146.01	R132Q Ca AKG NADPH	0.5	4152.29	0.103609	3.6412	0.104005	3.44763	0.003359	6.870184905660377	0.19623584905660377	19.62909973045822	0.53	1
IDH1_R132Q	296	333	73	38	VCPDGKTVEAEAAHGTVTRHYRMYQKGQETSTNPIASI			35	4146.01	R132Q Ca AKG NADPH	1	4152.74	0.036462	4.08694	0.037571	3.4515	0.00359	8.01361	0.0736686	22.896028011204486	0.51	1
IDH1_R132Q	296	333	73	38	VCPDGKTVEAEAAHGTVTRHYRMYQKGQETSTNPIASI			35	4146.01	R132Q Ca AKG NADPH	2	4153.19	0.0977	4.53546	0.098119	3.44373	0.001753	9.859689130434782	0.21330217391304346	28.170540372670803	0.46	1
IDH1_R132Q	296	333	73	38	VCPDGKTVEAEAAHGTVTRHYRMYQKGQETSTNPIASI			35	4146.01	R132Q Ca AKG NADPH	5	4154.27	0.189353	5.61269	0.189569	3.44443	0.007044	12.2015	0.41210652173913037	34.86142857142857	0.46	1
IDH1_R132Q	296	333	73	38	VCPDGKTVEAEAAHGTVTRHYRMYQKGQETSTNPIASI			35	4146.01	R132Q Ca ICT NADP	0	4148.49	0.015212	0	0	3.43237	0.004316	0	0	0	1	1
IDH1_R132Q	296	333	73	38	VCPDGKTVEAEAAHGTVTRHYRMYQKGQETSTNPIASI			35	4146.01	R132Q Ca ICT NADP	0.5	4156.09	0.100648	7.60133	0.101791	3.44046	0.000773	14.342141509433961	0.19205849056603774	40.97754716981132	0.53	1
IDH1_R132Q	296	333	73	38	VCPDGKTVEAEAAHGTVTRHYRMYQKGQETSTNPIASI			35	4146.01	R132Q Ca ICT NADP	1	4156.01	0.058297	7.52221	0.060249	3.4424	0.002683	14.749435294117646	0.11813529411764705	42.141243697478984	0.51	1
IDH1_R132Q	296	333	73	38	VCPDGKTVEAEAAHGTVTRHYRMYQKGQETSTNPIASI			35	4146.01	R132Q Ca ICT NADP	2	4155.78	0.155819	7.29278	0.156559	3.4553	0.027038	15.853876086956522	0.34034565217391305	45.29678881987578	0.46	1
IDH1_R132Q	296	333	73	38	VCPDGKTVEAEAAHGTVTRHYRMYQKGQETSTNPIASI			35	4146.01	R132Q Ca ICT NADP	5	4155.93	0.090566	7.4402	0.091834	3.42935	0.012056	16.17434347826087	0.1996391304347826	46.2124	0.46	1
IDH1_R132Q	296	333	73	38	VCPDGKTVEAEAAHGTVTRHYRMYQKGQETSTNPIASI			35	4146.01	R132Q ICT NADP	0	4148.49	0.012772	0	0	3.43465	0.004765	0	0	0	1	1
IDH1_R132Q	296	333	73	38	VCPDGKTVEAEAAHGTVTRHYRMYQKGQETSTNPIASI			35	4146.01	R132Q ICT NADP	0.5	4152.96	0.138955	4.46841	0.139541	3.44363	0.004033	8.430966037735848	0.2632849056603773	24.088474393530994	0.53	1
IDH1_R132Q	296	333	73	38	VCPDGKTVEAEAAHGTVTRHYRMYQKGQETSTNPIASI			35	4146.01	R132Q ICT NADP	1	4153.89	0.140174	5.39838	0.140755	3.44485	0.005337	10.585056862745098	0.27599019607843134	30.243019607843134	0.51	1
IDH1_R132Q	296	333	73	38	VCPDGKTVEAEAAHGTVTRHYRMYQKGQETSTNPIASI			35	4146.01	R132Q ICT NADP	2	4154.41	0.119921	5.92428	0.120599	3.44305	0.001644	12.87886304347826	0.2621717391304348	36.79675155279503	0.46	1
IDH1_R132Q	296	333	73	38	VCPDGKTVEAEAAHGTVTRHYRMYQKGQETSTNPIASI			35	4146.01	R132Q ICT NADP	5	4155.18	0.129039	6.6871	0.12967	3.4464	0.00467	14.537167391304346	0.2818913043478261	41.53476397515527	0.46	1
IDH1_R132Q	297	318	74	22	CPDGKTVEAEAAHGTVTRHYRM			20	2429.14	R132Q AKG NADPH	0	2430.57	0.005088	0	0	3.33457	0.00639	0	0	0	1	1
IDH1_R132Q	297	318	74	22	CPDGKTVEAEAAHGTVTRHYRM			20	2429.14	R132Q AKG NADPH	0.5	2432.7	0.054708	2.12887	0.054944	3.34513	0.003656	4.0167283018867925	0.10366792452830188	20.083641509433964	0.53	1
IDH1_R132Q	297	318	74	22	CPDGKTVEAEAAHGTVTRHYRM			20	2429.14	R132Q AKG NADPH	1	2433.14	0.158219	2.56917	0.158301	3.33535	0.012149	5.037590196078431	0.3103941176470588	25.187950980392156	0.51	1
IDH1_R132Q	297	318	74	22	CPDGKTVEAEAAHGTVTRHYRM			20	2429.14	R132Q AKG NADPH	2	2433.4	0.17206	2.82904	0.172136	3.33494	0.005911	6.150097826086956	0.3742086956521739	30.750489130434776	0.46	1
IDH1_R132Q	297	318	74	22	CPDGKTVEAEAAHGTVTRHYRM			20	2429.14	R132Q AKG NADPH	5	2433.77	0.256463	3.19564	0.256513	3.33894	0.006847	6.947054347826087	0.5576369565217391	34.73527173913043	0.46	1
IDH1_R132Q	297	318	74	22	CPDGKTVEAEAAHGTVTRHYRM			20	2429.14	R132Q Apo	0	2430.65	0.03604	0	0	3.33902	0.003782	0	0	0	1	1
IDH1_R132Q	297	318	74	22	CPDGKTVEAEAAHGTVTRHYRM			20	2429.14	R132Q Apo	0.5	2434.72	0.048171	4.069	0.060161	3.34558	0.002582	7.6773584905660375	0.11351132075471697	38.386792452830186	0.53	1
IDH1_R132Q	297	318	74	22	CPDGKTVEAEAAHGTVTRHYRM			20	2429.14	R132Q Apo	1	2435.13	0.057157	4.48301	0.067571	3.34449	0.002707	8.790209803921568	0.1324921568627451	43.951049019607844	0.51	1
IDH1_R132Q	297	318	74	22	CPDGKTVEAEAAHGTVTRHYRM			20	2429.14	R132Q Apo	2	2435.13	0.191757	4.47986	0.195115	3.34544	0.004369	9.738832608695652	0.4241630434782609	48.69416304347826	0.46	1
IDH1_R132Q	297	318	74	22	CPDGKTVEAEAAHGTVTRHYRM			20	2429.14	R132Q Apo	5	2435.34	0.133547	4.69076	0.138325	3.34248	0.003032	10.19731304347826	0.30070652173913043	50.9866	0.46	1
IDH1_R132Q	297	318	74	22	CPDGKTVEAEAAHGTVTRHYRM			20	2429.14	R132Q Ca AKG NADPH	0	2430.64	0.006558	0	0	3.33474	0.006064	0	0	0	1	1
IDH1_R132Q	297	318	74	22	CPDGKTVEAEAAHGTVTRHYRM			20	2429.14	R132Q Ca AKG NADPH	0.5	2433.48	0.089919	2.84622	0.090158	3.34445	0.003235	5.370230188679245	0.17010943396226413	26.851150943396224	0.53	1
IDH1_R132Q	297	318	74	22	CPDGKTVEAEAAHGTVTRHYRM			20	2429.14	R132Q Ca AKG NADPH	1	2433.85	0.093986	3.21364	0.094214	3.34881	0.005155	6.301260784313725	0.18473333333333333	31.506303921568623	0.51	1
IDH1_R132Q	297	318	74	22	CPDGKTVEAEAAHGTVTRHYRM			20	2429.14	R132Q Ca AKG NADPH	2	2434.03	0.073626	3.39256	0.073917	3.33903	0.000264	7.3751239130434785	0.16068913043478258	36.87561956521739	0.46	1
IDH1_R132Q	297	318	74	22	CPDGKTVEAEAAHGTVTRHYRM			20	2429.14	R132Q Ca AKG NADPH	5	2434.42	0.212496	3.78053	0.212597	3.34082	0.006785	8.218541304347825	0.4621673913043478	41.092706521739125	0.46	1
IDH1_R132Q	297	318	74	22	CPDGKTVEAEAAHGTVTRHYRM			20	2429.14	R132Q Ca ICT NADP	0	2430.53	0.02189	0	0	3.3345	0.003226	0	0	0	1	1
IDH1_R132Q	297	318	74	22	CPDGKTVEAEAAHGTVTRHYRM			20	2429.14	R132Q Ca ICT NADP	0.5	2435.29	0.231676	4.7579	0.232708	3.33523	0.002657	8.977164150943395	0.4390716981132075	44.885820754716974	0.53	1
IDH1_R132Q	297	318	74	22	CPDGKTVEAEAAHGTVTRHYRM			20	2429.14	R132Q Ca ICT NADP	1	2435.49	0.076714	4.9577	0.079776	3.33751	0.001997	9.720984313725491	0.1564235294117647	48.60492156862746	0.51	1
IDH1_R132Q	297	318	74	22	CPDGKTVEAEAAHGTVTRHYRM			20	2429.14	R132Q Ca ICT NADP	2	2435.48	0.024221	4.9463	0.032647	3.33484	0.008669	10.752836956521739	0.0709717	53.764184782608694	0.46	1
IDH1_R132Q	297	318	74	22	CPDGKTVEAEAAHGTVTRHYRM			20	2429.14	R132Q Ca ICT NADP	5	2435.53	0.072074	4.99468	0.075325	3.32477	0.012507	10.858008695652174	0.16375	54.29004347826088	0.46	1
IDH1_R132Q	297	318	74	22	CPDGKTVEAEAAHGTVTRHYRM			20	2429.14	R132Q ICT NADP	0	2430.53	0.019534	0	0	3.34144	0.010515	0	0	0	1	1
IDH1_R132Q	297	318	74	22	CPDGKTVEAEAAHGTVTRHYRM			20	2429.14	R132Q ICT NADP	0.5	2433.22	0.08799	2.69393	0.090132	3.3462	0.006541	5.082884905660377	0.17006037735849056	25.414424528301883	0.53	1
IDH1_R132Q	297	318	74	22	CPDGKTVEAEAAHGTVTRHYRM			20	2429.14	R132Q ICT NADP	1	2433.96	0.188371	3.429	0.189381	3.33717	0.007343	6.72354	0.37133529411764704	33.6177	0.51	1
IDH1_R132Q	297	318	74	22	CPDGKTVEAEAAHGTVTRHYRM			20	2429.14	R132Q ICT NADP	2	2434.37	0.107491	3.84092	0.109252	3.34189	0.002186	8.349823913043478	0.23750434782608695	41.74911956521739	0.46	1
IDH1_R132Q	297	318	74	22	CPDGKTVEAEAAHGTVTRHYRM			20	2429.14	R132Q ICT NADP	5	2435.22	0.014939	4.69544	0.024592	3.34073	0.004488	10.207478260869564	0.0534609	51.03739130434782	0.46	1
IDH1_R132Q	298	304	75	7	PDGKTVE			6	745.373	R132Q AKG NADPH	0	745.703	0.015745	0	0	1.83364	0.006292	0	0	0	1	1
IDH1_R132Q	298	304	75	7	PDGKTVE			6	745.373	R132Q AKG NADPH	0.5	746.737	0.022098	1.03393	0.027134	1.82744	0.00144	1.9508056603773585	0.0511962	32.51342767295598	0.53	1
IDH1_R132Q	298	304	75	7	PDGKTVE			6	745.373	R132Q AKG NADPH	1	746.861	0.065187	1.15861	0.067062	1.82726	0.004584	2.271774509803922	0.13149411764705882	37.86290849673203	0.51	1
IDH1_R132Q	298	304	75	7	PDGKTVE			6	745.373	R132Q AKG NADPH	2	747.074	0.041592	1.37136	0.044472	1.83121	0.003018	2.981228260869565	0.0966783	49.68713768115941	0.46	1
IDH1_R132Q	298	304	75	7	PDGKTVE			6	745.373	R132Q AKG NADPH	5	747.121	0.137581	1.41851	0.138479	1.82721	0.001817	3.0837260869565215	0.30104130434782606	51.395434782608696	0.46	1
IDH1_R132Q	298	304	75	7	PDGKTVE			6	745.373	R132Q Apo	0	745.743	0.01933	0	0	1.83401	0.002007	0	0	0	1	1
IDH1_R132Q	298	304	75	7	PDGKTVE			6	745.373	R132Q Apo	0.5	746.883	0.038054	1.14031	0.042682	1.83676	0.004094	2.151524528301887	0.0805321	35.85874213836478	0.53	1
IDH1_R132Q	298	304	75	7	PDGKTVE			6	745.373	R132Q Apo	1	747.057	0.019631	1.31448	0.02755	1.83391	0.003995	2.577413725490196	0.0540196	42.9569	0.51	1
IDH1_R132Q	298	304	75	7	PDGKTVE			6	745.373	R132Q Apo	2	747.116	0.027835	1.37295	0.033888	1.84065	0.004131	2.9846804347826086	0.0736696	49.74467391304348	0.46	1
IDH1_R132Q	298	304	75	7	PDGKTVE			6	745.373	R132Q Apo	5	747.183	0.060827	1.44047	0.063824	1.84048	0.008353	3.131458695652174	0.13874782608695652	52.19097826086957	0.46	1
IDH1_R132Q	298	304	75	7	PDGKTVE			6	745.373	R132Q Ca AKG NADPH	0	745.72	0.018487	0	0	1.83295	0.003296	0	0	0	1	1
IDH1_R132Q	298	304	75	7	PDGKTVE			6	745.373	R132Q Ca AKG NADPH	0.5	747.043	0.022338	1.32344	0.028996	1.83174	0.002444	2.4970509433962262	0.0547094	41.61751572327044	0.53	1
IDH1_R132Q	298	304	75	7	PDGKTVE			6	745.373	R132Q Ca AKG NADPH	1	747.135	0.00973	1.41585	0.020891	1.83586	0.003618	2.7761666666666667	0.0409627	46.269444444444446	0.51	1
IDH1_R132Q	298	304	75	7	PDGKTVE			6	745.373	R132Q Ca AKG NADPH	2	747.125	0.014196	1.40575	0.023309	1.83327	0.00127	3.055969565217391	0.0506717	50.93282608695652	0.46	1
IDH1_R132Q	298	304	75	7	PDGKTVE			6	745.373	R132Q Ca AKG NADPH	5	747.144	0.024395	1.42426	0.030609	1.82781	0.003829	3.096219565217391	0.0665413	51.60365942028985	0.46	1
IDH1_R132Q	298	304	75	7	PDGKTVE			6	745.373	R132Q Ca ICT NADP	0	745.724	0.029307	0	0	1.84176	0.001529	0	0	0	1	1
IDH1_R132Q	298	304	75	7	PDGKTVE			6	745.373	R132Q Ca ICT NADP	0.5	746.998	0.021837	1.27357	0.036548	1.83205	0.003089	2.402952830188679	0.0689585	40.04921383647799	0.53	1
IDH1_R132Q	298	304	75	7	PDGKTVE			6	745.373	R132Q Ca ICT NADP	1	747.102	0.05058	1.37719	0.058457	1.83049	0.002412	2.7003666666666666	0.11462156862745099	45.00611111111111	0.51	1
IDH1_R132Q	298	304	75	7	PDGKTVE			6	745.373	R132Q Ca ICT NADP	2	747.068	0.029171	1.34366	0.04135	1.82503	0.001028	2.9209934782608697	0.0898913	48.683224637681164	0.46	1
IDH1_R132Q	298	304	75	7	PDGKTVE			6	745.373	R132Q Ca ICT NADP	5	747.169	0.037278	1.44445	0.047418	1.82736	0.003665	3.1401173913043476	0.10308260869565217	52.33528985507247	0.46	1
IDH1_R132Q	298	304	75	7	PDGKTVE			6	745.373	R132Q ICT NADP	0	745.731	0.020742	0	0	1.9571	0.161514	0	0	0	1	1
IDH1_R132Q	298	304	75	7	PDGKTVE			6	745.373	R132Q ICT NADP	0.5	746.709	0.067394	0.977864	0.070514	2.03609	0.189853	1.8450264150943394	0.1330452830188679	30.750440251572325	0.53	1
IDH1_R132Q	298	304	75	7	PDGKTVE			6	745.373	R132Q ICT NADP	1	746.983	0.055466	1.2526	0.059217	1.85201	0.021204	2.4560882352941174	0.11611176470588234	40.93480392156862	0.51	1
IDH1_R132Q	298	304	75	7	PDGKTVE			6	745.373	R132Q ICT NADP	2	747.125	0.05675	1.39398	0.060422	1.82329	0.008392	3.0303826086956525	0.13135217391304346	50.50637681159421	0.46	1
IDH1_R132Q	298	304	75	7	PDGKTVE			6	745.373	R132Q ICT NADP	5	747.168	0.019064	1.43773	0.028172	1.8319	0.005818	3.1254956521739126	0.0612435	52.09159420289854	0.46	1
IDH1_R132Q	298	318	76	21	PDGKTVEAEAAHGTVTRHYRM			20	2326.14	R132Q AKG NADPH	0	2327.57	0.039363	0	0	3.0573	0.006543	0	0	0	1	1
IDH1_R132Q	298	318	76	21	PDGKTVEAEAAHGTVTRHYRM			20	2326.14	R132Q AKG NADPH	0.5	2329.62	0.006348	2.04852	0.039871	3.05792	0.000288	3.865135849056604	0.0752283	19.32567924528302	0.53	1
IDH1_R132Q	298	318	76	21	PDGKTVEAEAAHGTVTRHYRM			20	2326.14	R132Q AKG NADPH	1	2330	0.208404	2.43452	0.212089	3.05076	0.011881	4.773576470588235	0.4158607843137255	23.867882352941177	0.51	1
IDH1_R132Q	298	318	76	21	PDGKTVEAEAAHGTVTRHYRM			20	2326.14	R132Q AKG NADPH	2	2330.26	0.202467	2.68955	0.206258	3.05539	0.005176	5.846858695652173	0.4483869565217391	29.234293478260863	0.46	1
IDH1_R132Q	298	318	76	21	PDGKTVEAEAAHGTVTRHYRM			20	2326.14	R132Q AKG NADPH	5	2330.58	0.20275	3.01164	0.206535	3.05701	0.006962	6.54705	0.44898913043478256	32.7353	0.46	1
IDH1_R132Q	298	318	76	21	PDGKTVEAEAAHGTVTRHYRM			20	2326.14	R132Q Apo	0	2327.67	0.0333	0	0	3.062	0.002006	0	0	0	1	1
IDH1_R132Q	298	318	76	21	PDGKTVEAEAAHGTVTRHYRM			20	2326.14	R132Q Apo	0.5	2331.68	0.041636	4.01239	0.053315	3.06118	0.00202	7.570554716981131	0.10059433962264151	37.852773584905655	0.53	1
IDH1_R132Q	298	318	76	21	PDGKTVEAEAAHGTVTRHYRM			20	2326.14	R132Q Apo	1	2332.05	0.075602	4.38874	0.082611	3.06532	0.006267	8.605378431372548	0.16198235294117647	43.026892156862736	0.51	1
IDH1_R132Q	298	318	76	21	PDGKTVEAEAAHGTVTRHYRM			20	2326.14	R132Q Apo	2	2331.99	0.045139	4.32704	0.056093	3.06736	0.001937	9.4066	0.12194130434782607	47.032999999999994	0.46	1
IDH1_R132Q	298	318	76	21	PDGKTVEAEAAHGTVTRHYRM			20	2326.14	R132Q Apo	5	2332.28	0.034517	4.60966	0.047962	3.06382	0.004416	10.021004347826088	0.10426521739130434	50.10502173913044	0.46	1
IDH1_R132Q	298	318	76	21	PDGKTVEAEAAHGTVTRHYRM			20	2326.14	R132Q Ca AKG NADPH	0	2327.67	0.043426	0	0	3.05815	0.006125	0	0	0	1	1
IDH1_R132Q	298	318	76	21	PDGKTVEAEAAHGTVTRHYRM			20	2326.14	R132Q Ca AKG NADPH	0.5	2330.24	0.130442	2.57346	0.137481	3.06167	0.003476	4.855579245283018	0.25939811320754713	24.27789622641509	0.53	1
IDH1_R132Q	298	318	76	21	PDGKTVEAEAAHGTVTRHYRM			20	2326.14	R132Q Ca AKG NADPH	1	2330.56	0.035621	2.89619	0.056166	3.07184	0.006033	5.678803921568627	0.11012941176470588	28.394019607843134	0.51	1
IDH1_R132Q	298	318	76	21	PDGKTVEAEAAHGTVTRHYRM			20	2326.14	R132Q Ca AKG NADPH	2	2330.8	0.071848	3.13362	0.083952	3.06387	0.003794	6.812215217391304	0.18250434782608693	34.06107608695652	0.46	1
IDH1_R132Q	298	318	76	21	PDGKTVEAEAAHGTVTRHYRM			20	2326.14	R132Q Ca AKG NADPH	5	2331.16	0.211254	3.49916	0.215671	3.06666	0.005148	7.606869565217391	0.46885	38.03434782608696	0.46	1
IDH1_R132Q	298	318	76	21	PDGKTVEAEAAHGTVTRHYRM			20	2326.14	R132Q Ca ICT NADP	0	2327.56	0.015101	0	0	3.05674	0.003395	0	0	0	1	1
IDH1_R132Q	298	318	76	21	PDGKTVEAEAAHGTVTRHYRM			20	2326.14	R132Q Ca ICT NADP	0.5	2332.27	0.123518	4.71341	0.124437	3.05695	0.004608	8.893232075471698	0.23478679245283018	44.46616037735849	0.53	1
IDH1_R132Q	298	318	76	21	PDGKTVEAEAAHGTVTRHYRM			20	2326.14	R132Q Ca ICT NADP	1	2332.41	0.032336	4.85301	0.035688	3.05839	0.002882	9.515707843137255	0.0699765	47.57853921568628	0.51	1
IDH1_R132Q	298	318	76	21	PDGKTVEAEAAHGTVTRHYRM			20	2326.14	R132Q Ca ICT NADP	2	2332.33	0.025971	4.77371	0.030042	3.0501	0.00217	10.377621739130435	0.0653087	51.88810869565217	0.46	1
IDH1_R132Q	298	318	76	21	PDGKTVEAEAAHGTVTRHYRM			20	2326.14	R132Q Ca ICT NADP	5	2332.34	0.051593	4.78204	0.053757	3.04683	0.010179	10.395730434782608	0.11686304347826086	51.97865217391304	0.46	1
IDH1_R132Q	298	318	76	21	PDGKTVEAEAAHGTVTRHYRM			20	2326.14	R132Q ICT NADP	0	2327.54	0.022234	0	0	3.06911	0.015386	0	0	0	1	1
IDH1_R132Q	298	318	76	21	PDGKTVEAEAAHGTVTRHYRM			20	2326.14	R132Q ICT NADP	0.5	2330.06	0.07846	2.5176	0.08155	3.05784	0.004895	4.75019	0.15386792452830186	23.75093396226415	0.53	1
IDH1_R132Q	298	318	76	21	PDGKTVEAEAAHGTVTRHYRM			20	2326.14	R132Q ICT NADP	1	2330.79	0.148995	3.24449	0.150645	3.06333	0.005335	6.361741176470588	0.2953823529411765	31.80870588235294	0.51	1
IDH1_R132Q	298	318	76	21	PDGKTVEAEAAHGTVTRHYRM			20	2326.14	R132Q ICT NADP	2	2331.16	0.144334	3.62269	0.146036	3.06164	0.001664	7.875410869565217	0.3174695652173913	39.37705434782608	0.46	1
IDH1_R132Q	298	318	76	21	PDGKTVEAEAAHGTVTRHYRM			20	2326.14	R132Q ICT NADP	5	2331.95	0.028159	4.40923	0.035879	3.06125	0.001938	9.58528	0.0779978	47.9264	0.46	1
IDH1_R132Q	305	318	77	14	AEAAHGTVTRHYRM			13	1599.78	R132Q AKG NADPH	0	1600.73	0.013103	0	0	1.81089	0.004594	0	0	0	1	1
IDH1_R132Q	305	318	77	14	AEAAHGTVTRHYRM			13	1599.78	R132Q AKG NADPH	0.5	1602.07	0.165704	1.33558	0.166221	1.82021	0.083556	2.519954716981132	0.3136245283018868	19.384267053701016	0.53	1
IDH1_R132Q	305	318	77	14	AEAAHGTVTRHYRM			13	1599.78	R132Q AKG NADPH	1	1602.27	0.143481	1.53456	0.144078	1.80447	0.003251	3.0089450980392156	0.2825058823529412	23.145731523378583	0.51	1
IDH1_R132Q	305	318	77	14	AEAAHGTVTRHYRM			13	1599.78	R132Q AKG NADPH	2	1602.58	0.124263	1.84387	0.124952	1.80671	0.002121	4.008415217391304	0.2716347826086956	30.833963210702343	0.46	1
IDH1_R132Q	305	318	77	14	AEAAHGTVTRHYRM			13	1599.78	R132Q AKG NADPH	5	1602.84	0.122468	2.10598	0.123167	1.80362	0.00181	4.5782173913043485	0.2677543478260869	35.2171	0.46	1
IDH1_R132Q	305	318	77	14	AEAAHGTVTRHYRM			13	1599.78	R132Q Apo	0	1600.78	0.039945	0	0	1.81262	0.001701	0	0	0	1	1
IDH1_R132Q	305	318	77	14	AEAAHGTVTRHYRM			13	1599.78	R132Q Apo	0.5	1604.3	0.039052	3.52093	0.055862	1.8127	0.002963	6.643271698113208	0.1054	51.10208998548621	0.53	1
IDH1_R132Q	305	318	77	14	AEAAHGTVTRHYRM			13	1599.78	R132Q Apo	1	1604.38	0.053977	3.59575	0.06715	1.81166	0.00231	7.050492156862745	0.13166666666666665	54.23455505279035	0.51	1
IDH1_R132Q	305	318	77	14	AEAAHGTVTRHYRM			13	1599.78	R132Q Apo	2	1604.22	0.020925	3.44058	0.045094	1.81642	0.003377	7.479528260869565	0.0980304	57.53483277591973	0.46	1
IDH1_R132Q	305	318	77	14	AEAAHGTVTRHYRM			13	1599.78	R132Q Apo	5	1604.13	0.042659	3.35137	0.058441	1.81516	0.004715	7.28559	0.12704565217391303	56.04302675585284	0.46	1
IDH1_R132Q	305	318	77	14	AEAAHGTVTRHYRM			13	1599.78	R132Q Ca AKG NADPH	0	1600.74	0.038404	0	0	1.81035	0.002162	0	0	0	1	1
IDH1_R132Q	305	318	77	14	AEAAHGTVTRHYRM			13	1599.78	R132Q Ca AKG NADPH	0.5	1602.12	0.083325	1.37514	0.091749	1.80705	0.00194	2.594609433962264	0.17311132075471697	19.95853410740203	0.53	1
IDH1_R132Q	305	318	77	14	AEAAHGTVTRHYRM			13	1599.78	R132Q Ca AKG NADPH	1	1602.4	0.043553	1.65394	0.058066	1.81004	0.002403	3.243025490196078	0.11385490196078431	24.946349924585217	0.51	1
IDH1_R132Q	305	318	77	14	AEAAHGTVTRHYRM			13	1599.78	R132Q Ca AKG NADPH	2	1602.59	0.099816	1.84694	0.106949	1.80966	0.001011	4.015084782608696	0.23249782608695652	30.88526755852843	0.46	1
IDH1_R132Q	305	318	77	14	AEAAHGTVTRHYRM			13	1599.78	R132Q Ca AKG NADPH	5	1602.99	0.12114	2.24786	0.127082	1.8036	0.002351	4.8866565217391305	0.27626521739130433	37.58966555183946	0.46	1
IDH1_R132Q	305	318	77	14	AEAAHGTVTRHYRM			13	1599.78	R132Q Ca ICT NADP	0	1600.74	0.018145	0	0	1.81673	0.002381	0	0	0	1	1
IDH1_R132Q	305	318	77	14	AEAAHGTVTRHYRM			13	1599.78	R132Q Ca ICT NADP	0.5	1604.52	0.157392	3.77749	0.158434	1.80959	0.003163	7.12735	0.2989320754716981	54.82574746008708	0.53	1
IDH1_R132Q	305	318	77	14	AEAAHGTVTRHYRM			13	1599.78	R132Q Ca ICT NADP	1	1604.5	0.059496	3.75712	0.062201	1.80855	0.002145	7.366898039215687	0.12196274509803921	56.66844645550528	0.51	1
IDH1_R132Q	305	318	77	14	AEAAHGTVTRHYRM			13	1599.78	R132Q Ca ICT NADP	2	1604.4	0.063258	3.65189	0.065809	1.80129	0.001004	7.938886956521739	0.14306304347826088	61.06836120401338	0.46	1
IDH1_R132Q	305	318	77	14	AEAAHGTVTRHYRM			13	1599.78	R132Q Ca ICT NADP	5	1604.27	0.059411	3.52807	0.06212	1.80388	0.003881	7.669721739130434	0.13504347826086957	58.99785953177257	0.46	1
IDH1_R132Q	305	318	77	14	AEAAHGTVTRHYRM			13	1599.78	R132Q ICT NADP	0	1600.74	0.015022	0	0	1.82532	0.008945	0	0	0	1	1
IDH1_R132Q	305	318	77	14	AEAAHGTVTRHYRM			13	1599.78	R132Q ICT NADP	0.5	1602.52	0.078023	1.77536	0.079456	1.82683	0.007992	3.349743396226415	0.14991698113207547	25.767256894049346	0.53	1
IDH1_R132Q	305	318	77	14	AEAAHGTVTRHYRM			13	1599.78	R132Q ICT NADP	1	1603.11	0.102148	2.36931	0.103247	1.81673	0.007748	4.6456960784313726	0.2024450980392157	35.73612368024133	0.51	1
IDH1_R132Q	305	318	77	14	AEAAHGTVTRHYRM			13	1599.78	R132Q ICT NADP	2	1603.37	0.12186	2.62631	0.122782	1.79979	0.007239	5.7093673913043474	0.26691739130434783	43.918210702341135	0.46	1
IDH1_R132Q	305	318	77	14	AEAAHGTVTRHYRM			13	1599.78	R132Q ICT NADP	5	1603.98	0.043894	3.23821	0.046393	1.80784	0.004132	7.039597826086956	0.10085434782608695	54.1508	0.46	1
IDH1_R132Q	305	334	78	30	AEAAHGTVTRHYRMYQKGQETSTNPIASIF			28	3364.65	R132Q AKG NADPH	0	3366.63	0.007186	0	0	4.01943	0.004526	0	0	0	1	1
IDH1_R132Q	305	334	78	30	AEAAHGTVTRHYRMYQKGQETSTNPIASIF			28	3364.65	R132Q AKG NADPH	0.5	3368.68	0.160278	2.04868	0.160439	4.04436	0.006541	3.8654433962264148	0.3027150943396226	13.805154986522911	0.53	1
IDH1_R132Q	305	334	78	30	AEAAHGTVTRHYRMYQKGQETSTNPIASIF			28	3364.65	R132Q AKG NADPH	1	3368.85	0.134824	2.22096	0.135016	4.02826	0.020015	4.354827450980392	0.26473725490196076	15.552955182072829	0.51	1
IDH1_R132Q	305	334	78	30	AEAAHGTVTRHYRMYQKGQETSTNPIASIF			28	3364.65	R132Q AKG NADPH	2	3369.27	0.119328	2.63706	0.119545	4.02912	0.014294	5.732741304347826	0.2598804347826087	20.474076086956522	0.46	1
IDH1_R132Q	305	334	78	30	AEAAHGTVTRHYRMYQKGQETSTNPIASIF			28	3364.65	R132Q AKG NADPH	5	3369.46	0.187815	2.83287	0.187952	4.02541	0.012707	6.158419565217391	0.4085913043478261	21.994355590062113	0.46	1
IDH1_R132Q	305	334	78	30	AEAAHGTVTRHYRMYQKGQETSTNPIASIF			28	3364.65	R132Q Apo	0	3366.72	0.03643	0	0	4.01844	0.004285	0	0	0	1	1
IDH1_R132Q	305	334	78	30	AEAAHGTVTRHYRMYQKGQETSTNPIASIF			28	3364.65	R132Q Apo	0.5	3371.49	0.033836	4.77673	0.04972	4.04152	0.001606	9.012698113207547	0.0938113	32.18820754716981	0.53	1
IDH1_R132Q	305	334	78	30	AEAAHGTVTRHYRMYQKGQETSTNPIASIF			28	3364.65	R132Q Apo	1	3371.86	0.155994	5.14068	0.160191	4.05052	0.006746	10.079770588235295	0.3141	35.99918067226891	0.51	1
IDH1_R132Q	305	334	78	30	AEAAHGTVTRHYRMYQKGQETSTNPIASIF			28	3364.65	R132Q Apo	2	3371.72	0.299	5.00536	0.301211	4.04636	0.004994	10.881215217391304	0.6548065217391305	38.861482919254655	0.46	1
IDH1_R132Q	305	334	78	30	AEAAHGTVTRHYRMYQKGQETSTNPIASIF			28	3364.65	R132Q Apo	5	3371.88	0.180867	5.16707	0.184499	4.04259	0.003879	11.232758695652173	0.4010847826086956	40.117	0.46	1
IDH1_R132Q	305	334	78	30	AEAAHGTVTRHYRMYQKGQETSTNPIASIF			28	3364.65	R132Q Ca AKG NADPH	0	3366.66	0.025066	0	0	4.01941	0.003556	0	0	0	1	1
IDH1_R132Q	305	334	78	30	AEAAHGTVTRHYRMYQKGQETSTNPIASIF			28	3364.65	R132Q Ca AKG NADPH	0.5	3368.5	0.056951	1.83494	0.062223	4.04217	0.004942	3.462158490566037	0.11740188679245282	12.364851752021561	0.53	1
IDH1_R132Q	305	334	78	30	AEAAHGTVTRHYRMYQKGQETSTNPIASIF			28	3364.65	R132Q Ca AKG NADPH	1	3368.66	0.124504	1.99514	0.127002	4.04787	0.001274	3.912049019607843	0.2490235294117647	13.971603641456582	0.51	1
IDH1_R132Q	305	334	78	30	AEAAHGTVTRHYRMYQKGQETSTNPIASIF			28	3364.65	R132Q Ca AKG NADPH	2	3369.16	0.142722	2.49406	0.144906	4.04277	0.005025	5.421880434782609	0.31501304347826087	19.363858695652176	0.46	1
IDH1_R132Q	305	334	78	30	AEAAHGTVTRHYRMYQKGQETSTNPIASIF			28	3364.65	R132Q Ca AKG NADPH	5	3369.78	0.152785	3.12046	0.154827	4.03626	0.007715	6.783608695652173	0.3365804347826087	24.227173913043476	0.46	1
IDH1_R132Q	305	334	78	30	AEAAHGTVTRHYRMYQKGQETSTNPIASIF			28	3364.65	R132Q Ca ICT NADP	0	3366.52	0.0483	0	0	4.0195	0.00475	0	0	0	1	1
IDH1_R132Q	305	334	78	30	AEAAHGTVTRHYRMYQKGQETSTNPIASIF			28	3364.65	R132Q Ca ICT NADP	0.5	3371.21	0.045678	4.69644	0.066478	4.03955	0.005277	8.861216981132074	0.12543018867924527	31.64720350404312	0.53	1
IDH1_R132Q	305	334	78	30	AEAAHGTVTRHYRMYQKGQETSTNPIASIF			28	3364.65	R132Q Ca ICT NADP	1	3371.29	0.129556	4.77424	0.138267	4.04328	0.00595	9.361245098039216	0.27111176470588233	33.43301820728291	0.51	1
IDH1_R132Q	305	334	78	30	AEAAHGTVTRHYRMYQKGQETSTNPIASIF			28	3364.65	R132Q Ca ICT NADP	2	3371.4	0.113122	4.87891	0.123002	4.02823	0.004624	10.606326086956521	0.26739565217391303	37.87973602484472	0.46	1
IDH1_R132Q	305	334	78	30	AEAAHGTVTRHYRMYQKGQETSTNPIASIF			28	3364.65	R132Q Ca ICT NADP	5	3371.65	0.130284	5.1305	0.138949	4.01191	0.021761	11.153269565217391	0.30206304347826085	39.83310559006211	0.46	1
IDH1_R132Q	305	334	78	30	AEAAHGTVTRHYRMYQKGQETSTNPIASIF			28	3364.65	R132Q ICT NADP	0	3366.61	0.025272	0	0	4.02042	0.004553	0	0	0	1	1
IDH1_R132Q	305	334	78	30	AEAAHGTVTRHYRMYQKGQETSTNPIASIF			28	3364.65	R132Q ICT NADP	0.5	3369.3	0.059943	2.68848	0.065053	4.04129	0.003689	5.072598113207547	0.12274150943396225	18.116421832884093	0.53	1
IDH1_R132Q	305	334	78	30	AEAAHGTVTRHYRMYQKGQETSTNPIASIF			28	3364.65	R132Q ICT NADP	1	3369.99	0.222081	3.38129	0.223514	4.04155	0.008581	6.629982352941177	0.4382627450980392	23.678508403361345	0.51	1
IDH1_R132Q	305	334	78	30	AEAAHGTVTRHYRMYQKGQETSTNPIASIF			28	3364.65	R132Q ICT NADP	2	3370.32	0.212061	3.70838	0.213562	4.03384	0.007002	8.061695652173913	0.46426521739130433	28.791770186335402	0.46	1
IDH1_R132Q	305	334	78	30	AEAAHGTVTRHYRMYQKGQETSTNPIASIF			28	3364.65	R132Q ICT NADP	5	3371.11	0.059776	4.50219	0.064899	4.03987	0.0061	9.787378260869565	0.14108478260869564	34.954922360248446	0.46	1
IDH1_R132Q	306	318	79	13	EAAHGTVTRHYRM			12	1528.74	R132Q AKG NADPH	0	1529.62	0.017357	0	0	3.05278	0.006154	0	0	0	1	1
IDH1_R132Q	306	318	79	13	EAAHGTVTRHYRM			12	1528.74	R132Q AKG NADPH	0.5	1530.77	0.113969	1.15524	0.115283	3.05488	0.001143	2.179696226415094	0.21751509433962263	18.164135220125786	0.53	1
IDH1_R132Q	306	318	79	13	EAAHGTVTRHYRM			12	1528.74	R132Q AKG NADPH	1	1530.93	0.158161	1.3162	0.159111	3.0506	0.012603	2.580790196078431	0.3119823529411765	21.50658496732026	0.51	1
IDH1_R132Q	306	318	79	13	EAAHGTVTRHYRM			12	1528.74	R132Q AKG NADPH	2	1531.21	0.174175	1.59125	0.175038	3.05446	0.005983	3.4592304347826084	0.3805173913043478	28.826920289855067	0.46	1
IDH1_R132Q	306	318	79	13	EAAHGTVTRHYRM			12	1528.74	R132Q AKG NADPH	5	1531.56	0.087038	1.94166	0.088752	3.0549	0.007146	4.220997826086957	0.19293913043478259	35.17498188405797	0.46	1
IDH1_R132Q	306	318	79	13	EAAHGTVTRHYRM			12	1528.74	R132Q Apo	0	1529.66	0.011319	0	0	3.0595	0.002838	0	0	0	1	1
IDH1_R132Q	306	318	79	13	EAAHGTVTRHYRM			12	1528.74	R132Q Apo	0.5	1533.12	0.054661	3.4562	0.055821	3.05798	0.002762	6.521124528301886	0.10532264150943396	54.34270440251572	0.53	1
IDH1_R132Q	306	318	79	13	EAAHGTVTRHYRM			12	1528.74	R132Q Apo	1	1533.24	0.043535	3.57733	0.044983	3.06069	0.007975	7.014364705882352	0.088202	58.45303921568627	0.51	1
IDH1_R132Q	306	318	79	13	EAAHGTVTRHYRM			12	1528.74	R132Q Apo	2	1533.21	0.024306	3.54792	0.026813	3.0613	0.002532	7.712878260869565	0.0582891	64.27398550724638	0.46	1
IDH1_R132Q	306	318	79	13	EAAHGTVTRHYRM			12	1528.74	R132Q Apo	5	1533.1	0.10159	3.4319	0.102219	3.06097	0.00613	7.46066	0.22221521739130434	62.17213768115942	0.46	1
IDH1_R132Q	306	318	79	13	EAAHGTVTRHYRM			12	1528.74	R132Q Ca AKG NADPH	0	1529.64	0.026831	0	0	3.05382	0.005135	0	0	0	1	1
IDH1_R132Q	306	318	79	13	EAAHGTVTRHYRM			12	1528.74	R132Q Ca AKG NADPH	0.5	1531.04	0.137753	1.39686	0.140342	3.05726	0.004778	2.635584905660377	0.2647962264150943	21.96320754716981	0.53	1
IDH1_R132Q	306	318	79	13	EAAHGTVTRHYRM			12	1528.74	R132Q Ca AKG NADPH	1	1531.32	0.061152	1.67835	0.066779	3.0657	0.008093	3.2908764705882354	0.1309392156862745	27.423970588235296	0.51	1
IDH1_R132Q	306	318	79	13	EAAHGTVTRHYRM			12	1528.74	R132Q Ca AKG NADPH	2	1531.52	0.065397	1.88014	0.070687	3.06273	0.004974	4.0872717391304345	0.1536673913043478	34.060597826086955	0.46	1
IDH1_R132Q	306	318	79	13	EAAHGTVTRHYRM			12	1528.74	R132Q Ca AKG NADPH	5	1531.91	0.101021	2.2674	0.104523	3.06193	0.005159	4.929136956521739	0.22722391304347825	41.07614130434782	0.46	1
IDH1_R132Q	306	318	79	13	EAAHGTVTRHYRM			12	1528.74	R132Q Ca ICT NADP	0	1529.59	0.007453	0	0	3.05363	0.00362	0	0	0	1	1
IDH1_R132Q	306	318	79	13	EAAHGTVTRHYRM			12	1528.74	R132Q Ca ICT NADP	0.5	1533.29	0.114128	3.69886	0.114371	3.05525	0.005174	6.9789867924528295	0.2157943396226415	58.158223270440246	0.53	1
IDH1_R132Q	306	318	79	13	EAAHGTVTRHYRM			12	1528.74	R132Q Ca ICT NADP	1	1533.24	0.07659	3.65492	0.076952	3.05499	0.005654	7.166517647058823	0.15088627450980394	59.72098039215686	0.51	1
IDH1_R132Q	306	318	79	13	EAAHGTVTRHYRM			12	1528.74	R132Q Ca ICT NADP	2	1533.17	0.104855	3.58013	0.105119	3.04655	0.003257	7.78289	0.2285195652173913	64.85739130434783	0.46	1
IDH1_R132Q	306	318	79	13	EAAHGTVTRHYRM			12	1528.74	R132Q Ca ICT NADP	5	1533.04	0.085837	3.45659	0.08616	3.04291	0.010597	7.514317391304348	0.18730434782608696	62.6193	0.46	1
IDH1_R132Q	306	318	79	13	EAAHGTVTRHYRM			12	1528.74	R132Q ICT NADP	0	1529.58	0.022324	0	0	3.06568	0.013585	0	0	0	1	1
IDH1_R132Q	306	318	79	13	EAAHGTVTRHYRM			12	1528.74	R132Q ICT NADP	0.5	1531.26	0.055573	1.6807	0.05989	3.0561	0.003612	3.171141509433962	0.11299999999999999	26.426179245283016	0.53	1
IDH1_R132Q	306	318	79	13	EAAHGTVTRHYRM			12	1528.74	R132Q ICT NADP	1	1531.84	0.148351	2.26193	0.150021	3.06281	0.004875	4.43515	0.29415882352941175	36.95955882352941	0.51	1
IDH1_R132Q	306	318	79	13	EAAHGTVTRHYRM			12	1528.74	R132Q ICT NADP	2	1532.09	0.126612	2.50815	0.128565	3.05815	0.001849	5.452508695652174	0.27948913043478263	45.43757246376812	0.46	1
[truncated: 801 more rows]
