# Supplementary material for: Active site remodeling in tumor-relevant IDH1 mutants drives distinct kinetic features and potential resistance mechanisms
Source: Nat Commun. 2024 May 6;15:3785. doi: 10.1038/s41467-024-48277-2 (PMC11074275; doi:10.1038/s41467-024-48277-2)
Supplement: Supplementary file 6 — Supplementary Data 3 [file 41467_2024_48277_MOESM6_ESM.xlsx]

## Sheet: R132H_HDXMSdata_SuppFile4
Protein	Start	End	PepID	size	Sequence	Modification	Fragment	MaxUptake	MHP	State	Exposure	Center	Center SD	Uptake	Uptake SD	RT	RT SD	Uptake_corr	Uptake_SD_corr	Percent_Uptake_corr	ExposureCorrection	PeptideCorrection
IDH1_R132H	-18	18	0	37	GSSHHHHHHSSGLVPRGSHMSKKISGGSVVEMQGDEM			35	3943.82	R132H NADPH+aKG	0	3946.27	0.017988	0	0	2.93418	0.01467	0	0	0	1	1
IDH1_R132H	-18	18	0	37	GSSHHHHHHSSGLVPRGSHMSKKISGGSVVEMQGDEM			35	3943.82	R132H NADPH+aKG	0.5	3951.89	0.229646	5.62042	0.23035	3.1663	0.005323	7.699205479452055	0.31554794520547946	21.997729941291585	0.73	1
IDH1_R132H	-18	18	0	37	GSSHHHHHHSSGLVPRGSHMSKKISGGSVVEMQGDEM			35	3943.82	R132H NADPH+aKG	1	3952.43	0.273574	6.16063	0.274165	3.16925	0.004016	8.676947887323944	0.3861478873239437	24.791279678068413	0.71	1
IDH1_R132H	-18	18	0	37	GSSHHHHHHSSGLVPRGSHMSKKISGGSVVEMQGDEM			35	3943.82	R132H NADPH+aKG	2	3952.4	0.06394	6.13566	0.066422	3.16917	0.004184	9.29646	0.10063939393939393	26.56131168831169	0.66	1
IDH1_R132H	-18	18	0	37	GSSHHHHHHSSGLVPRGSHMSKKISGGSVVEMQGDEM			35	3943.82	R132H NADPH+aKG	5	3952.7	0.048693	6.42702	0.051909	3.1725	0.00272	9.737912121212121	0.07865	27.82260606060606	0.66	1
IDH1_R132H	-18	18	0	37	GSSHHHHHHSSGLVPRGSHMSKKISGGSVVEMQGDEM			35	3943.82	R132H NADPH+aKG+Ca	0	3946.29	0.026185	0	0	2.92639	0.003321	0	0	0	1	1
IDH1_R132H	-18	18	0	37	GSSHHHHHHSSGLVPRGSHMSKKISGGSVVEMQGDEM			35	3943.82	R132H NADPH+aKG+Ca	0.5	3952.03	0.543187	5.73649	0.543817	3.2424	0.035861	7.858205479452055	0.7449547945205479	22.452	0.73	1
IDH1_R132H	-18	18	0	37	GSSHHHHHHSSGLVPRGSHMSKKISGGSVVEMQGDEM			35	3943.82	R132H NADPH+aKG+Ca	1	3952.82	0.167929	6.53047	0.169959	3.28251	0.004027	9.197842253521127	0.23937887323943663	26.27954929577465	0.71	1
IDH1_R132H	-18	18	0	37	GSSHHHHHHSSGLVPRGSHMSKKISGGSVVEMQGDEM			35	3943.82	R132H NADPH+aKG+Ca	2	3953.16	0.053503	6.87003	0.059566	3.26698	0.002701	10.409140909090908	0.0902515	29.740402597402593	0.66	1
IDH1_R132H	-18	18	0	37	GSSHHHHHHSSGLVPRGSHMSKKISGGSVVEMQGDEM			35	3943.82	R132H NADPH+aKG+Ca	5	3953.4	0.209427	7.10884	0.211058	3.25442	0.00434	10.770969696969697	0.31978484848484845	30.774199134199137	0.66	1
IDH1_R132H	-18	18	0	37	GSSHHHHHHSSGLVPRGSHMSKKISGGSVVEMQGDEM			35	3943.82	R132H apo	0	3946.3	0.018459	0	0	2.92343	0.005052	0	0	0	1	1
IDH1_R132H	-18	18	0	37	GSSHHHHHHSSGLVPRGSHMSKKISGGSVVEMQGDEM			35	3943.82	R132H apo	0.5	3954.52	0.32541	8.22068	0.325933	2.94091	0.002826	11.261208219178082	0.44648356164383557	32.17488062622309	0.73	1
IDH1_R132H	-18	18	0	37	GSSHHHHHHSSGLVPRGSHMSKKISGGSVVEMQGDEM			35	3943.82	R132H apo	1	3954.02	0.177616	7.72307	0.178573	2.93091	0.005368	10.87755633802817	0.2515112676056338	31.0787	0.71	1
IDH1_R132H	-18	18	0	37	GSSHHHHHHSSGLVPRGSHMSKKISGGSVVEMQGDEM			35	3943.82	R132H apo	2	3954.44	0.041955	8.1388	0.045836	2.93073	0.002114	12.331507575757575	0.0694485	35.23287878787878	0.66	1
IDH1_R132H	-18	18	0	37	GSSHHHHHHSSGLVPRGSHMSKKISGGSVVEMQGDEM			35	3943.82	R132H apo	5	3954.88	0.30422	8.58827	0.30478	2.93817	0.0025	13.012536363636363	0.46178787878787875	37.17867532467532	0.66	1
IDH1_R132H	11	18	1	8	VEMQGDEM			7	938.359	R132H NADPH+aKG	0	938.868	0.014798	0	0	3.51152	0.003214	0	0	0	1	1
IDH1_R132H	11	18	1	8	VEMQGDEM			7	938.359	R132H NADPH+aKG	0.5	939.765	0.085597	0.897271	0.086867	3.50953	0.002217	1.2291383561643836	0.11899589041095891	17.55911937377691	0.73	1
IDH1_R132H	11	18	1	8	VEMQGDEM			7	938.359	R132H NADPH+aKG	1	939.73	0.069062	0.862339	0.070629	3.50283	0.003455	1.214561971830986	0.0994775	17.350885311871227	0.71	1
IDH1_R132H	11	18	1	8	VEMQGDEM			7	938.359	R132H NADPH+aKG	2	939.693	0.023135	0.825334	0.027463	3.48887	0.002498	1.2505060606060605	0.0416106	17.864372294372295	0.66	1
IDH1_R132H	11	18	1	8	VEMQGDEM			7	938.359	R132H NADPH+aKG	5	939.75	0.054373	0.88244	0.05635	3.49264	0.004574	1.337030303030303	0.0853788	19.1004	0.66	1
IDH1_R132H	11	18	1	8	VEMQGDEM			7	938.359	R132H NADPH+aKG+Ca	0	938.877	0.007062	0	0	3.51297	0.003475	0	0	0	1	1
IDH1_R132H	11	18	1	8	VEMQGDEM			7	938.359	R132H NADPH+aKG+Ca	0.5	939.742	0.041716	0.864478	0.042309	3.50937	0.00143	1.1842164383561644	0.0579575	16.917377690802347	0.73	1
IDH1_R132H	11	18	1	8	VEMQGDEM			7	938.359	R132H NADPH+aKG+Ca	1	939.855	0.06858	0.977667	0.068943	3.50117	0.002796	1.3769957746478874	0.0971028	19.671368209255533	0.71	1
IDH1_R132H	11	18	1	8	VEMQGDEM			7	938.359	R132H NADPH+aKG+Ca	2	939.822	0.014179	0.94448	0.01584	3.49582	0.000174	1.4310303030303029	0.023999999999999997	20.44329004329004	0.66	1
IDH1_R132H	11	18	1	8	VEMQGDEM			7	938.359	R132H NADPH+aKG+Ca	5	939.993	0.039558	1.11605	0.040183	3.50678	0.00224	1.690981818181818	0.0608833	24.15688311688311	0.66	1
IDH1_R132H	11	18	1	8	VEMQGDEM			7	938.359	R132H apo	0	938.878	0.006626	0	0	3.51861	0.004153	0	0	0	1	1
IDH1_R132H	11	18	1	8	VEMQGDEM			7	938.359	R132H apo	0.5	940.534	0.02402	1.65619	0.024917	3.52476	0.004634	2.268754794520548	0.0341329	32.41078277886497	0.73	1
IDH1_R132H	11	18	1	8	VEMQGDEM			7	938.359	R132H apo	1	940.595	0.028174	1.71669	0.028942	3.51348	0.00466	2.4178690140845074	0.0407634	34.54098591549296	0.71	1
IDH1_R132H	11	18	1	8	VEMQGDEM			7	938.359	R132H apo	2	940.744	0.027731	1.86573	0.028511	3.51417	0.001237	2.826869696969697	0.0431985	40.38385281385281	0.66	1
IDH1_R132H	11	18	1	8	VEMQGDEM			7	938.359	R132H apo	5	940.922	0.021638	2.04401	0.022629	3.51801	0.00187	3.0969893939393938	0.034286363636363636	44.242705627705625	0.66	1
IDH1_R132H	18	24	2	7	MTRIIWE			6	948.497	R132H NADPH+aKG	0	949.032	0.015022	0	0	4.39904	0.001257	0	0	0	1	1
IDH1_R132H	18	24	2	7	MTRIIWE			6	948.497	R132H NADPH+aKG	0.5	949.101	0.011654	0.068647	0.019012	4.4047	0.006273	0.094037	0.0260438	1.5672831050228309	0.73	1
IDH1_R132H	18	24	2	7	MTRIIWE			6	948.497	R132H NADPH+aKG	1	949.104	0.019402	0.072045	0.024538	4.40041	0.003785	0.1014718309859155	0.0345606	1.6911971830985917	0.71	1
IDH1_R132H	18	24	2	7	MTRIIWE			6	948.497	R132H NADPH+aKG	2	949.1	0.031386	0.067903	0.034795	4.39449	0.001186	0.10288333333333334	0.052719696969696965	1.7147222222222223	0.66	1
IDH1_R132H	18	24	2	7	MTRIIWE			6	948.497	R132H NADPH+aKG	5	949.112	0.032591	0.079653	0.035886	4.39626	0.000987	0.12068636363636363	0.054372727272727274	2.0114393939393937	0.66	1
IDH1_R132H	18	24	2	7	MTRIIWE			6	948.497	R132H NADPH+aKG+Ca	0	949.021	0.015172	0	0	4.403	0.003399	0	0	0	1	1
IDH1_R132H	18	24	2	7	MTRIIWE			6	948.497	R132H NADPH+aKG+Ca	0.5	949.113	0.016173	0.092187	0.022176	4.4054	0.001914	0.12628356164383564	0.030378082191780825	2.104726027397261	0.73	1
IDH1_R132H	18	24	2	7	MTRIIWE			6	948.497	R132H NADPH+aKG+Ca	1	949.14	0.032895	0.119556	0.036225	4.40013	0.002564	0.1683887323943662	0.0510211	2.8064788732394366	0.71	1
IDH1_R132H	18	24	2	7	MTRIIWE			6	948.497	R132H NADPH+aKG+Ca	2	949.156	0.025474	0.135131	0.02965	4.395	0.001949	0.2047439393939394	0.0449242	3.4123989898989895	0.66	1
IDH1_R132H	18	24	2	7	MTRIIWE			6	948.497	R132H NADPH+aKG+Ca	5	949.197	0.004261	0.175753	0.015759	4.40449	0.003469	0.2662924242424242	0.023877272727272723	4.438207070707071	0.66	1
IDH1_R132H	18	24	2	7	MTRIIWE			6	948.497	R132H apo	0	949.031	0.001073	0	0	4.40992	0.004682	0	0	0	1	1
IDH1_R132H	18	24	2	7	MTRIIWE			6	948.497	R132H apo	0.5	949.634	0.039963	0.603188	0.039977	4.42254	0.002407	0.8262849315068492	0.054763	13.771415525114152	0.73	1
IDH1_R132H	18	24	2	7	MTRIIWE			6	948.497	R132H apo	1	949.905	0.052222	0.873815	0.052233	4.41394	0.002627	1.2307253521126762	0.0735676	20.512089201877938	0.71	1
IDH1_R132H	18	24	2	7	MTRIIWE			6	948.497	R132H apo	2	950.318	0.012492	1.28692	0.012538	4.40979	0.005044	1.949878787878788	0.018996969696969696	32.497979797979795	0.66	1
IDH1_R132H	18	24	2	7	MTRIIWE			6	948.497	R132H apo	5	950.677	0.009047	1.64664	0.00911	4.4127	0.005004	2.4949136363636364	0.013803030303030303	41.581893939393936	0.66	1
IDH1_R132H	19	25	3	7	TRIIWEL			6	930.541	R132H NADPH+aKG	0	931.146	0.002401	0	0	5.04547	0.008114	0	0	0	1	1
IDH1_R132H	19	25	3	7	TRIIWEL			6	930.541	R132H NADPH+aKG	0.5	931.15	0.032052	0.004027	0.032142	5.05346	0.012126	0.00551644	0.044030136986301364	0.0919406	0.73	1
IDH1_R132H	19	25	3	7	TRIIWEL			6	930.541	R132H NADPH+aKG	1	931.151	0.034145	0.005214	0.03423	5.05997	0.00358	0.00734366	0.0482113	0.1223943661971831	0.71	1
IDH1_R132H	19	25	3	7	TRIIWEL			6	930.541	R132H NADPH+aKG	2	931.162	0.016616	0.016115	0.016788	5.05242	0.00599	0.024416666666666666	0.025436363636363635	0.4069444444444444	0.66	1
IDH1_R132H	19	25	3	7	TRIIWEL			6	930.541	R132H NADPH+aKG	5	931.188	0.008795	0.041864	0.009117	5.05156	0.008579	0.0634303	0.013813636363636363	1.0571717171717172	0.66	1
IDH1_R132H	19	25	3	7	TRIIWEL			6	930.541	R132H NADPH+aKG+Ca	0	931.12	0.011205	0	0	5.05505	0.002901	0	0	0	1	1
IDH1_R132H	19	25	3	7	TRIIWEL			6	930.541	R132H NADPH+aKG+Ca	0.5	931.155	0.009713	0.034579	0.014829	5.06353	0.003798	0.0473685	0.020313698630136986	0.7894748858447489	0.73	1
IDH1_R132H	19	25	3	7	TRIIWEL			6	930.541	R132H NADPH+aKG+Ca	1	931.163	0.023716	0.042446	0.02623	5.05863	0.002454	0.059783098591549295	0.036943661971830986	0.9963849765258217	0.71	1
IDH1_R132H	19	25	3	7	TRIIWEL			6	930.541	R132H NADPH+aKG+Ca	2	931.219	0.00779	0.099224	0.013647	5.05218	0.009104	0.15033939393939394	0.020677272727272725	2.5056565656565657	0.66	1
IDH1_R132H	19	25	3	7	TRIIWEL			6	930.541	R132H NADPH+aKG+Ca	5	931.244	0.019748	0.123416	0.022706	5.06253	0.001418	0.18699393939393938	0.034403	3.1165656565656565	0.66	1
IDH1_R132H	19	25	3	7	TRIIWEL			6	930.541	R132H apo	0	931.14	0.018595	0	0	5.06871	0.00162	0	0	0	1	1
IDH1_R132H	19	25	3	7	TRIIWEL			6	930.541	R132H apo	0.5	931.471	0.021845	0.330687	0.028688	5.07442	0.002349	0.45299589041095895	0.039298630136986305	7.549931506849315	0.73	1
IDH1_R132H	19	25	3	7	TRIIWEL			6	930.541	R132H apo	1	931.613	0.010821	0.472815	0.021515	5.06937	0.000921	0.6659366197183099	0.0303028	11.098943661971832	0.71	1
IDH1_R132H	19	25	3	7	TRIIWEL			6	930.541	R132H apo	2	931.859	0.023626	0.718649	0.030066	5.05967	0.007492	1.0888621212121212	0.0455545	18.14770202020202	0.66	1
IDH1_R132H	19	25	3	7	TRIIWEL			6	930.541	R132H apo	5	932.158	0.015362	1.01748	0.02412	5.06175	0.011989	1.5416348484848486	0.0365455	25.693914141414144	0.66	1
IDH1_R132H	25	32	4	8	LIKEKLIF			7	1003.65	R132H NADPH+aKG	0	1004.28	0.001101	0	0	4.23782	0.001557	0	0	0	1	1
IDH1_R132H	25	32	4	8	LIKEKLIF			7	1003.65	R132H NADPH+aKG	0.5	1004.34	0.032538	0.057269	0.032557	4.25044	0.007253	0.0784507	0.044598630136986304	1.1207240704500978	0.73	1
IDH1_R132H	25	32	4	8	LIKEKLIF			7	1003.65	R132H NADPH+aKG	1	1004.32	0.001744	0.035688	0.002063	4.25045	0.006241	0.050264788732394365	0.00290563	0.7180684104627766	0.71	1
IDH1_R132H	25	32	4	8	LIKEKLIF			7	1003.65	R132H NADPH+aKG	2	1004.37	0.017842	0.091284	0.017876	4.24986	0.003224	0.1383090909090909	0.027084848484848482	1.9758441558441557	0.66	1
IDH1_R132H	25	32	4	8	LIKEKLIF			7	1003.65	R132H NADPH+aKG	5	1004.35	0.014644	0.064281	0.014685	4.24603	0.002959	0.0973955	0.02225	1.3913636363636364	0.66	1
IDH1_R132H	25	32	4	8	LIKEKLIF			7	1003.65	R132H NADPH+aKG+Ca	0	1004.28	0.023889	0	0	4.24177	0.002734	0	0	0	1	1
IDH1_R132H	25	32	4	8	LIKEKLIF			7	1003.65	R132H NADPH+aKG+Ca	0.5	1004.3	0.02611	0.012241	0.035389	4.25479	0.002178	0.016768493150684932	0.0484781	0.23954990215264188	0.73	1
IDH1_R132H	25	32	4	8	LIKEKLIF			7	1003.65	R132H NADPH+aKG+Ca	1	1004.32	0.031531	0.039051	0.039559	4.2532	0.004655	0.0550014	0.0557169	0.785734	0.71	1
IDH1_R132H	25	32	4	8	LIKEKLIF			7	1003.65	R132H NADPH+aKG+Ca	2	1004.36	0.010171	0.077699	0.025964	4.24946	0.005157	0.11772575757575758	0.0393394	1.6817965367965366	0.66	1
IDH1_R132H	25	32	4	8	LIKEKLIF			7	1003.65	R132H NADPH+aKG+Ca	5	1004.39	0.028969	0.106839	0.037548	4.2523	0.004131	0.16187727272727273	0.0568909	2.312532467532468	0.66	1
IDH1_R132H	25	32	4	8	LIKEKLIF			7	1003.65	R132H apo	0	1004.31	0.020665	0	0	4.24958	0.003161	0	0	0	1	1
IDH1_R132H	25	32	4	8	LIKEKLIF			7	1003.65	R132H apo	0.5	1004.33	0.004684	0.015035	0.02119	4.26413	0.001718	0.020595890410958904	0.029027397260273972	0.2942270058708415	0.73	1
IDH1_R132H	25	32	4	8	LIKEKLIF			7	1003.65	R132H apo	1	1004.33	0.009049	0.013764	0.02256	4.26071	0.000359	0.019385915492957748	0.0317746	0.2769416498993964	0.71	1
IDH1_R132H	25	32	4	8	LIKEKLIF			7	1003.65	R132H apo	2	1004.33	0.037751	0.013045	0.043037	4.25265	0.00529	0.019765151515151513	0.0652076	0.2823593073593073	0.66	1
IDH1_R132H	25	32	4	8	LIKEKLIF			7	1003.65	R132H apo	5	1004.35	0.028642	0.031769	0.035319	4.25966	0.008441	0.0481348	0.0535136	0.6876406926406926	0.66	1
IDH1_R132H	25	37	5	13	LIKEKLIFPYVEL			11	1604.97	R132H NADPH+aKG	0	1605.98	0.018804	0	0	5.09506	0.009637	0	0	0	1	1
IDH1_R132H	25	37	5	13	LIKEKLIFPYVEL			11	1604.97	R132H NADPH+aKG	0.5	1606.81	0.019515	0.830963	0.0271	5.10429	0.012301	1.1383054794520548	0.0371233	10.348231631382317	0.73	1
IDH1_R132H	25	37	5	13	LIKEKLIFPYVEL			11	1604.97	R132H NADPH+aKG	1	1606.83	0.030122	0.849058	0.03551	5.11543	0.005788	1.195856338028169	0.050014084507042256	10.871421254801538	0.71	1
IDH1_R132H	25	37	5	13	LIKEKLIFPYVEL			11	1604.97	R132H NADPH+aKG	2	1606.71	0.096672	0.737091	0.098484	5.11292	0.005407	1.1168045454545454	0.1492181818181818	10.152768595041323	0.66	1
IDH1_R132H	25	37	5	13	LIKEKLIFPYVEL			11	1604.97	R132H NADPH+aKG	5	1606.82	0.017891	0.84364	0.025955	5.10961	0.008114	1.2782424242424242	0.0393258	11.620385674931129	0.66	1
IDH1_R132H	25	37	5	13	LIKEKLIFPYVEL			11	1604.97	R132H NADPH+aKG+Ca	0	1605.94	0.007766	0	0	5.1048	0.006629	0	0	0	1	1
IDH1_R132H	25	37	5	13	LIKEKLIFPYVEL			11	1604.97	R132H NADPH+aKG+Ca	0.5	1606.82	0.00837	0.881648	0.011418	5.11699	0.005693	1.2077369863013698	0.015641095890410957	10.97942714819427	0.73	1
IDH1_R132H	25	37	5	13	LIKEKLIFPYVEL			11	1604.97	R132H NADPH+aKG+Ca	1	1606.82	0.021482	0.882516	0.022843	5.11445	0.000575	1.242980281690141	0.0321732	11.299820742637646	0.71	1
IDH1_R132H	25	37	5	13	LIKEKLIFPYVEL			11	1604.97	R132H NADPH+aKG+Ca	2	1606.85	0.017723	0.908882	0.01935	5.11225	0.010399	1.3770939393939392	0.029318181818181816	12.519035812672175	0.66	1
IDH1_R132H	25	37	5	13	LIKEKLIFPYVEL			11	1604.97	R132H NADPH+aKG+Ca	5	1606.97	0.015497	1.03206	0.017334	5.11763	0.001626	1.5637333333333334	0.0262636	14.215757575757577	0.66	1
IDH1_R132H	25	37	5	13	LIKEKLIFPYVEL			11	1604.97	R132H apo	0	1605.97	0.003597	0	0	5.11917	0.004155	0	0	0	1	1
IDH1_R132H	25	37	5	13	LIKEKLIFPYVEL			11	1604.97	R132H apo	0.5	1606.87	0.011528	0.902321	0.012076	5.12044	0.000649	1.2360561643835617	0.0165425	11.236874221668742	0.73	1
IDH1_R132H	25	37	5	13	LIKEKLIFPYVEL			11	1604.97	R132H apo	1	1606.81	0.02821	0.846153	0.028439	5.12097	0.003425	1.1917647887323946	0.0400549	10.834225352112679	0.71	1
IDH1_R132H	25	37	5	13	LIKEKLIFPYVEL			11	1604.97	R132H apo	2	1606.84	0.022434	0.876002	0.022721	5.10955	0.007441	1.3272757575757574	0.034425757575757575	12.066143250688704	0.66	1
IDH1_R132H	25	37	5	13	LIKEKLIFPYVEL			11	1604.97	R132H apo	5	1606.9	0.013769	0.930283	0.014231	5.11003	0.013533	1.4095196969696968	0.021562121212121213	12.813815426997245	0.66	1
IDH1_R132H	26	32	6	7	IKEKLIF			6	890.571	R132H NADPH+aKG	0	891.192	0.010977	0	0	4.04948	0.002756	0	0	0	1	1
IDH1_R132H	26	32	6	7	IKEKLIF			6	890.571	R132H NADPH+aKG	0.5	891.229	0.034695	0.03673	0.03639	4.06217	0.006528	0.050315068493150684	0.0498493	0.8385844748858448	0.73	1
IDH1_R132H	26	32	6	7	IKEKLIF			6	890.571	R132H NADPH+aKG	1	891.212	0.024887	0.019482	0.0272	4.06556	0.004636	0.0274394	0.0383099	0.4573239436619718	0.71	1
IDH1_R132H	26	32	6	7	IKEKLIF			6	890.571	R132H NADPH+aKG	2	891.207	0.015032	0.014715	0.018613	4.05817	0.00107	0.022295454545454545	0.0282015	0.3715909090909091	0.66	1
IDH1_R132H	26	32	6	7	IKEKLIF			6	890.571	R132H NADPH+aKG	5	891.226	0.030134	0.033757	0.032071	4.05775	0.001009	0.051147	0.0485924	0.8524494949494951	0.66	1
IDH1_R132H	26	32	6	7	IKEKLIF			6	890.571	R132H NADPH+aKG+Ca	0	891.177	0.031124	0	0	4.05504	0.003657	0	0	0	1	1
IDH1_R132H	26	32	6	7	IKEKLIF			6	890.571	R132H NADPH+aKG+Ca	0.5	891.201	0.020212	0.024178	0.037111	4.06694	0.000976	0.033120547945205484	0.050837	0.5520091324200914	0.73	1
IDH1_R132H	26	32	6	7	IKEKLIF			6	890.571	R132H NADPH+aKG+Ca	1	891.229	0.029525	0.052559	0.042901	4.06482	0.001735	0.0740268	0.0604239	1.2337793427230048	0.71	1
IDH1_R132H	26	32	6	7	IKEKLIF			6	890.571	R132H NADPH+aKG+Ca	2	891.222	0.016681	0.045654	0.035313	4.06067	0.002186	0.0691727	0.0535045	1.152878787878788	0.66	1
IDH1_R132H	26	32	6	7	IKEKLIF			6	890.571	R132H NADPH+aKG+Ca	5	891.233	0.006033	0.056753	0.031704	4.06708	0.004216	0.0859894	0.0480364	1.4331565656565655	0.66	1
IDH1_R132H	26	32	6	7	IKEKLIF			6	890.571	R132H apo	0	891.206	0.030402	0	0	4.05844	0.00366	0	0	0	1	1
IDH1_R132H	26	32	6	7	IKEKLIF			6	890.571	R132H apo	0.5	891.256	0.029019	0.050069	0.042028	4.07448	0.002637	0.0685877	0.0575726	1.1431278538812788	0.73	1
IDH1_R132H	26	32	6	7	IKEKLIF			6	890.571	R132H apo	1	891.223	0.010431	0.016901	0.032141	4.07027	0.002117	0.023804225352112678	0.045269	0.39673708920187795	0.71	1
IDH1_R132H	26	32	6	7	IKEKLIF			6	890.571	R132H apo	2	891.227	0.020793	0.02128	0.036832	4.06414	0.005084	0.0322424	0.055806060606060595	0.5373737373737374	0.66	1
IDH1_R132H	26	32	6	7	IKEKLIF			6	890.571	R132H apo	5	891.21	0.008153	0.003877	0.031476	4.07084	0.006525	0.00587424	0.0476909	0.097904	0.66	1
IDH1_R132H	26	36	7	11	IKEKLIFPYVE			9	1378.8	R132H NADPH+aKG	0	1379.7	0.023715	0	0	4.45964	0.001859	0	0	0	1	1
IDH1_R132H	26	36	7	11	IKEKLIFPYVE			9	1378.8	R132H NADPH+aKG	0.5	1379.75	0.016573	0.046756	0.028932	4.47159	0.010781	0.0640493	0.0396329	0.7116590563165905	0.73	1
IDH1_R132H	26	36	7	11	IKEKLIFPYVE			9	1378.8	R132H NADPH+aKG	1	1379.78	0.021391	0.07453	0.031937	4.47427	0.005622	0.10497183098591549	0.0449817	1.1663536776212833	0.71	1
IDH1_R132H	26	36	7	11	IKEKLIFPYVE			9	1378.8	R132H NADPH+aKG	2	1379.78	0.023452	0.075545	0.033352	4.46772	0.00314	0.11446212121212121	0.0505333	1.271801346801347	0.66	1
IDH1_R132H	26	36	7	11	IKEKLIFPYVE			9	1378.8	R132H NADPH+aKG	5	1379.82	0.032972	0.116603	0.040615	4.46745	0.00214	0.17667121212121212	0.0615379	1.9630134680134679	0.66	1
IDH1_R132H	26	36	7	11	IKEKLIFPYVE			9	1378.8	R132H NADPH+aKG+Ca	0	1379.69	0.012444	0	0	4.46521	0.002537	0	0	0	1	1
IDH1_R132H	26	36	7	11	IKEKLIFPYVE			9	1378.8	R132H NADPH+aKG+Ca	0.5	1379.75	0.021701	0.068214	0.025016	4.47904	0.00219	0.0934438	0.034268493150684934	1.0382648401826482	0.73	1
IDH1_R132H	26	36	7	11	IKEKLIFPYVE			9	1378.8	R132H NADPH+aKG+Ca	1	1379.8	0.010551	0.115558	0.016315	4.47596	0.003752	0.16275774647887323	0.0229789	1.8084194053208138	0.71	1
IDH1_R132H	26	36	7	11	IKEKLIFPYVE			9	1378.8	R132H NADPH+aKG+Ca	2	1379.82	0.015113	0.136716	0.019577	4.47017	0.000647	0.20714545454545455	0.029662121212121213	2.3016161616161614	0.66	1
IDH1_R132H	26	36	7	11	IKEKLIFPYVE			9	1378.8	R132H NADPH+aKG+Ca	5	1379.91	0.024026	0.21906	0.027057	4.4774	0.00587	0.3319090909090909	0.0409955	3.687878787878787	0.66	1
IDH1_R132H	26	36	7	11	IKEKLIFPYVE			9	1378.8	R132H apo	0	1379.7	0.01958	0	0	4.47174	0.005813	0	0	0	1	1
IDH1_R132H	26	36	7	11	IKEKLIFPYVE			9	1378.8	R132H apo	0.5	1379.8	0.007879	0.097077	0.021106	4.49172	0.000939	0.1329821917808219	0.0289123	1.4775799086757988	0.73	1
IDH1_R132H	26	36	7	11	IKEKLIFPYVE			9	1378.8	R132H apo	1	1379.77	0.030591	0.070792	0.03632	4.48789	0.001669	0.099707	0.051154929577464786	1.1078560250391234	0.71	1
IDH1_R132H	26	36	7	11	IKEKLIFPYVE			9	1378.8	R132H apo	2	1379.82	0.008066	0.123298	0.021176	4.47426	0.008534	0.18681515151515152	0.0320848	2.0757239057239056	0.66	1
IDH1_R132H	26	36	7	11	IKEKLIFPYVE			9	1378.8	R132H apo	5	1379.84	0.009776	0.144012	0.021885	4.47992	0.010979	0.2182	0.0331591	2.424444444444444	0.66	1
IDH1_R132H	26	37	8	12	IKEKLIFPYVEL			10	1491.88	R132H NADPH+aKG	0	1492.97	0.008001	0	0	5.01014	0.008013	0	0	0	1	1
IDH1_R132H	26	37	8	12	IKEKLIFPYVEL			10	1491.88	R132H NADPH+aKG	0.5	1493.69	0.059182	0.722973	0.05972	5.00243	0.030997	0.9903739726027397	0.0818082	9.903739726027396	0.73	1
IDH1_R132H	26	37	8	12	IKEKLIFPYVEL			10	1491.88	R132H NADPH+aKG	1	1493.71	0.021594	0.749559	0.023028	5.02619	0.003411	1.0557169014084506	0.0324338	10.557169014084506	0.71	1
IDH1_R132H	26	37	8	12	IKEKLIFPYVEL			10	1491.88	R132H NADPH+aKG	2	1493.71	0.00915	0.744499	0.012155	5.02343	0.005657	1.1280287878787878	0.018416666666666665	11.28028787878788	0.66	1
IDH1_R132H	26	37	8	12	IKEKLIFPYVEL			10	1491.88	R132H NADPH+aKG	5	1493.71	0.032489	0.749008	0.03346	5.02038	0.006169	1.1348606060606061	0.050697	11.348606060606063	0.66	1
IDH1_R132H	26	37	8	12	IKEKLIFPYVEL			10	1491.88	R132H NADPH+aKG+Ca	0	1492.92	0.008189	0	0	5.0205	0.002946	0	0	0	1	1
IDH1_R132H	26	37	8	12	IKEKLIFPYVEL			10	1491.88	R132H NADPH+aKG+Ca	0.5	1493.65	0.117221	0.726248	0.117507	4.99982	0.040528	0.9948602739726028	0.16096849315068493	9.948602739726029	0.73	1
IDH1_R132H	26	37	8	12	IKEKLIFPYVEL			10	1491.88	R132H NADPH+aKG+Ca	1	1493.76	0.021223	0.834186	0.022748	5.02732	0.003172	1.1749098591549296	0.032039436619718316	11.749098591549297	0.71	1
IDH1_R132H	26	37	8	12	IKEKLIFPYVEL			10	1491.88	R132H NADPH+aKG+Ca	2	1493.64	0.127818	0.714173	0.12808	4.9837	0.043839	1.082080303030303	0.19406060606060604	10.820803030303031	0.66	1
IDH1_R132H	26	37	8	12	IKEKLIFPYVEL			10	1491.88	R132H NADPH+aKG+Ca	5	1493.78	0.062983	0.860454	0.063513	5.00111	0.021586	1.3037181818181818	0.0962318	13.037181818181818	0.66	1
IDH1_R132H	26	37	8	12	IKEKLIFPYVEL			10	1491.88	R132H apo	0	1492.94	0.021772	0	0	5.02823	0.003754	0	0	0	1	1
IDH1_R132H	26	37	8	12	IKEKLIFPYVEL			10	1491.88	R132H apo	0.5	1493.58	0.103141	0.632445	0.105413	4.97672	0.035546	0.8663630136986302	0.14440136986301372	8.663630136986303	0.73	1
IDH1_R132H	26	37	8	12	IKEKLIFPYVEL			10	1491.88	R132H apo	1	1493.68	0.144665	0.733209	0.146294	4.9918	0.03078	1.0326887323943663	0.2060478873239437	10.326887323943664	0.71	1
IDH1_R132H	26	37	8	12	IKEKLIFPYVEL			10	1491.88	R132H apo	2	1493.63	0.109092	0.685931	0.111243	4.99154	0.042452	1.039289393939394	0.16854999999999998	10.39289393939394	0.66	1
IDH1_R132H	26	37	8	12	IKEKLIFPYVEL			10	1491.88	R132H apo	5	1493.73	0.134331	0.78906	0.136084	5.00058	0.036295	1.1955454545454545	0.20618787878787878	11.955454545454543	0.66	1
IDH1_R132H	29	37	9	9	KLIFPYVEL			7	1121.66	R132H NADPH+aKG	0	1122.29	0.015057	0	0	5.26291	0.011978	0	0	0	1	1
IDH1_R132H	29	37	9	9	KLIFPYVEL			7	1121.66	R132H NADPH+aKG	0.5	1123.15	0.03261	0.853606	0.035918	5.27452	0.013453	1.169323287671233	0.0492027	16.704618395303328	0.73	1
IDH1_R132H	29	37	9	9	KLIFPYVEL			7	1121.66	R132H NADPH+aKG	1	1123.16	0.034083	0.860983	0.037261	5.28856	0.007683	1.2126521126760565	0.0524803	17.323601609657953	0.71	1
IDH1_R132H	29	37	9	9	KLIFPYVEL			7	1121.66	R132H NADPH+aKG	2	1123.11	0.019464	0.818325	0.024608	5.28484	0.006922	1.2398863636363635	0.0372848	17.712662337662337	0.66	1
IDH1_R132H	29	37	9	9	KLIFPYVEL			7	1121.66	R132H NADPH+aKG	5	1123.17	0.033502	0.870234	0.03673	5.28303	0.009191	1.3185363636363634	0.055651515151515146	18.83623376623376	0.66	1
IDH1_R132H	29	37	9	9	KLIFPYVEL			7	1121.66	R132H NADPH+aKG+Ca	0	1122.27	0.005594	0	0	5.27961	0.004702	0	0	0	1	1
IDH1_R132H	29	37	9	9	KLIFPYVEL			7	1121.66	R132H NADPH+aKG+Ca	0.5	1123.13	0.012209	0.855733	0.01343	5.28874	0.006441	1.1722369863013697	0.018397260273972604	16.74624266144814	0.73	1
IDH1_R132H	29	37	9	9	KLIFPYVEL			7	1121.66	R132H NADPH+aKG+Ca	1	1123.18	0.022602	0.913003	0.023284	5.28783	0.00072	1.2859197183098592	0.0327944	18.370281690140846	0.71	1
IDH1_R132H	29	37	9	9	KLIFPYVEL			7	1121.66	R132H NADPH+aKG+Ca	2	1123.21	0.000767	0.93768	0.005647	5.28464	0.011362	1.4207272727272726	0.00855606	20.296103896103894	0.66	1
IDH1_R132H	29	37	9	9	KLIFPYVEL			7	1121.66	R132H NADPH+aKG+Ca	5	1123.28	0.020908	1.01172	0.021643	5.28946	0.002246	1.5329106060606061	0.0327924	21.898722943722944	0.66	1
IDH1_R132H	29	37	9	9	KLIFPYVEL			7	1121.66	R132H apo	0	1122.29	0.019156	0	0	5.28975	0.004463	0	0	0	1	1
IDH1_R132H	29	37	9	9	KLIFPYVEL			7	1121.66	R132H apo	0.5	1123.19	0.011005	0.902547	0.022093	5.29049	0.001282	1.2363657534246575	0.030264383561643838	17.662367906066535	0.73	1
IDH1_R132H	29	37	9	9	KLIFPYVEL			7	1121.66	R132H apo	1	1123.12	0.014204	0.834638	0.023848	5.29269	0.005349	1.1755464788732395	0.0335887	16.793521126760563	0.71	1
IDH1_R132H	29	37	9	9	KLIFPYVEL			7	1121.66	R132H apo	2	1123.18	0.02684	0.887822	0.032975	5.28004	0.010318	1.3451848484848483	0.0499621	19.216926406926405	0.66	1
IDH1_R132H	29	37	9	9	KLIFPYVEL			7	1121.66	R132H apo	5	1123.23	0.012337	0.943333	0.022785	5.27903	0.015098	1.429292424242424	0.0345227	20.4185	0.66	1
IDH1_R132H	38	62	10	25	DLHSYDLGIENRDATNDQVTKDAAE			24	2790.28	R132H NADPH+aKG	0	2791.74	0.022359	0	0	3.62705	0.003754	0	0	0	1	1
IDH1_R132H	38	62	10	25	DLHSYDLGIENRDATNDQVTKDAAE			24	2790.28	R132H NADPH+aKG	0.5	2794.49	0.323055	2.74362	0.323828	3.62678	0.001859	3.7583808219178083	0.4436	15.659920091324201	0.73	1
IDH1_R132H	38	62	10	25	DLHSYDLGIENRDATNDQVTKDAAE			24	2790.28	R132H NADPH+aKG	1	2794.5	0.304327	2.76168	0.305147	3.62554	0.003765	3.889697183098592	0.42978450704225357	16.207071596244134	0.71	1
IDH1_R132H	38	62	10	25	DLHSYDLGIENRDATNDQVTKDAAE			24	2790.28	R132H NADPH+aKG	2	2794.33	0.082072	2.58932	0.085063	3.61847	0.000551	3.9232121212121207	0.12888333333333332	16.34671717171717	0.66	1
IDH1_R132H	38	62	10	25	DLHSYDLGIENRDATNDQVTKDAAE			24	2790.28	R132H NADPH+aKG	5	2794.55	0.190401	2.811	0.191709	3.61769	0.002364	4.259083333333334	0.2904681818181818	17.746180555555558	0.66	1
IDH1_R132H	38	62	10	25	DLHSYDLGIENRDATNDQVTKDAAE			24	2790.28	R132H NADPH+aKG+Ca	0	2791.73	0.025772	0	0	3.62712	0.004997	0	0	0	1	1
IDH1_R132H	38	62	10	25	DLHSYDLGIENRDATNDQVTKDAAE			24	2790.28	R132H NADPH+aKG+Ca	0.5	2794.48	0.156306	2.7438	0.158416	3.62592	0.001892	3.7586315068493152	0.2170082191780822	15.660964611872148	0.73	1
IDH1_R132H	38	62	10	25	DLHSYDLGIENRDATNDQVTKDAAE			24	2790.28	R132H NADPH+aKG+Ca	1	2794.71	0.172499	2.97887	0.174413	3.6255	0.003501	4.195585915492958	0.24565211267605636	17.48160798122066	0.71	1
IDH1_R132H	38	62	10	25	DLHSYDLGIENRDATNDQVTKDAAE			24	2790.28	R132H NADPH+aKG+Ca	2	2794.47	0.045682	2.73476	0.05245	3.62036	0.000423	4.1435742424242425	0.0794697	17.264892676767676	0.66	1
IDH1_R132H	38	62	10	25	DLHSYDLGIENRDATNDQVTKDAAE			24	2790.28	R132H NADPH+aKG+Ca	5	2794.9	0.197008	3.17112	0.198687	3.6253	0.00288	4.804730303030303	0.3010409090909091	20.019709595959597	0.66	1
IDH1_R132H	38	62	10	25	DLHSYDLGIENRDATNDQVTKDAAE			24	2790.28	R132H apo	0	2791.74	0.018435	0	0	3.63937	0.004443	0	0	0	1	1
IDH1_R132H	38	62	10	25	DLHSYDLGIENRDATNDQVTKDAAE			24	2790.28	R132H apo	0.5	2795.1	0.066208	3.35411	0.068727	3.6409	0.00417	4.594676712328767	0.0941466	19.144486301369863	0.73	1
IDH1_R132H	38	62	10	25	DLHSYDLGIENRDATNDQVTKDAAE			24	2790.28	R132H apo	1	2795.13	0.086547	3.3885	0.088488	3.63606	0.00244	4.772530985915493	0.12463098591549296	19.885545774647888	0.71	1
IDH1_R132H	38	62	10	25	DLHSYDLGIENRDATNDQVTKDAAE			24	2790.28	R132H apo	2	2795.76	0.158833	4.02223	0.1599	3.63383	0.001162	6.094290909090908	0.24227272727272725	25.392878787878786	0.66	1
IDH1_R132H	38	62	10	25	DLHSYDLGIENRDATNDQVTKDAAE			24	2790.28	R132H apo	5	2796.95	0.205527	5.20606	0.206352	3.63853	0.001087	7.887962121212121	0.31265454545454546	32.86650883838384	0.66	1
IDH1_R132H	38	73	11	36	DLHSYDLGIENRDATNDQVTKDAAEAIKKHNVGVKC			35	3967.96	R132H NADPH+aKG	0	3970.27	0.040015	0	0	3.77279	0.003265	0	0	0	1	1
IDH1_R132H	38	73	11	36	DLHSYDLGIENRDATNDQVTKDAAEAIKKHNVGVKC			35	3967.96	R132H NADPH+aKG	0.5	3973.22	0.538423	2.95943	0.539908	3.77621	0.004543	4.054008219178082	0.7396000000000001	11.582880626223092	0.73	1
IDH1_R132H	38	73	11	36	DLHSYDLGIENRDATNDQVTKDAAEAIKKHNVGVKC			35	3967.96	R132H NADPH+aKG	1	3973.06	0.513897	2.79074	0.515452	3.77767	0.007233	3.930616901408451	0.7259887323943662	11.230334004024147	0.71	1
IDH1_R132H	38	73	11	36	DLHSYDLGIENRDATNDQVTKDAAEAIKKHNVGVKC			35	3967.96	R132H NADPH+aKG	2	3973.02	0.179783	2.75238	0.184183	3.77015	0.001734	4.170266666666667	0.27906515151515154	11.915047619047618	0.66	1
IDH1_R132H	38	73	11	36	DLHSYDLGIENRDATNDQVTKDAAEAIKKHNVGVKC			35	3967.96	R132H NADPH+aKG	5	3973.1	0.538697	2.83434	0.540182	3.77224	0.004914	4.294448484848485	0.8184575757575758	12.269852813852815	0.66	1
IDH1_R132H	38	73	11	36	DLHSYDLGIENRDATNDQVTKDAAEAIKKHNVGVKC			35	3967.96	R132H NADPH+aKG+Ca	0	3970.24	0.006068	0	0	3.77838	0.003592	0	0	0	1	1
IDH1_R132H	38	73	11	36	DLHSYDLGIENRDATNDQVTKDAAEAIKKHNVGVKC			35	3967.96	R132H NADPH+aKG+Ca	0.5	3973.13	0.239399	2.89486	0.239475	3.77847	0.000932	3.9655671232876717	0.3280479452054795	11.330191780821918	0.73	1
IDH1_R132H	38	73	11	36	DLHSYDLGIENRDATNDQVTKDAAEAIKKHNVGVKC			35	3967.96	R132H NADPH+aKG+Ca	1	3973.45	0.300601	3.21046	0.300662	3.77661	0.001393	4.521767605633803	0.4234676056338028	12.91933601609658	0.71	1
IDH1_R132H	38	73	11	36	DLHSYDLGIENRDATNDQVTKDAAEAIKKHNVGVKC			35	3967.96	R132H NADPH+aKG+Ca	2	3973.23	0.058618	2.98712	0.058931	3.77325	0.000972	4.525942424242424	0.0892894	12.931264069264067	0.66	1
IDH1_R132H	38	73	11	36	DLHSYDLGIENRDATNDQVTKDAAEAIKKHNVGVKC			35	3967.96	R132H NADPH+aKG+Ca	5	3973.48	0.199382	3.2391	0.199474	3.78256	0.008388	4.907731818181818	0.30223333333333335	14.02209090909091	0.66	1
IDH1_R132H	38	73	11	36	DLHSYDLGIENRDATNDQVTKDAAEAIKKHNVGVKC			35	3967.96	R132H apo	0	3970.24	0.017816	0	0	3.78292	0.004292	0	0	0	1	1
IDH1_R132H	38	73	11	36	DLHSYDLGIENRDATNDQVTKDAAEAIKKHNVGVKC			35	3967.96	R132H apo	0.5	3973.67	0.035876	3.43895	0.040056	3.78971	0.003068	4.710894520547946	0.054871232876712334	13.459698630136987	0.73	1
IDH1_R132H	38	73	11	36	DLHSYDLGIENRDATNDQVTKDAAEAIKKHNVGVKC			35	3967.96	R132H apo	1	3973.65	0.072302	3.419	0.074464	3.78364	0.002047	4.815492957746479	0.10487887323943663	13.758551307847084	0.71	1
IDH1_R132H	38	73	11	36	DLHSYDLGIENRDATNDQVTKDAAEAIKKHNVGVKC			35	3967.96	R132H apo	2	3974.34	0.185371	4.10587	0.186225	3.77867	0.004232	6.221010606060606	0.2821590909090909	17.774316017316018	0.66	1
IDH1_R132H	38	73	11	36	DLHSYDLGIENRDATNDQVTKDAAEAIKKHNVGVKC			35	3967.96	R132H apo	5	3975.63	0.280082	5.39015	0.280648	3.78033	0.002941	8.166886363636364	0.4252242424242424	23.333961038961036	0.66	1
IDH1_R132H	40	54	12	15	HSYDLGIENRDATND			14	1719.76	R132H NADPH+aKG	0	1720.62	0.013982	0	0	3.36058	0.003071	0	0	0	1	1
IDH1_R132H	40	54	12	15	HSYDLGIENRDATND			14	1719.76	R132H NADPH+aKG	0.5	1722.54	0.245634	1.92697	0.246032	3.36443	0.003195	2.639678082191781	0.33703013698630135	18.854843444227008	0.73	1
IDH1_R132H	40	54	12	15	HSYDLGIENRDATND			14	1719.76	R132H NADPH+aKG	1	1722.53	0.148026	1.91307	0.148685	3.35921	0.003002	2.6944647887323945	0.2094154929577465	19.246177062374244	0.71	1
IDH1_R132H	40	54	12	15	HSYDLGIENRDATND			14	1719.76	R132H NADPH+aKG	2	1722.53	0.048826	1.91157	0.050789	3.3544	0.001708	2.8963196969696967	0.076953	20.687997835497836	0.66	1
IDH1_R132H	40	54	12	15	HSYDLGIENRDATND			14	1719.76	R132H NADPH+aKG	5	1722.67	0.084265	2.04958	0.085417	3.35478	0.002338	3.1054272727272725	0.12941969696969696	22.181623376623374	0.66	1
IDH1_R132H	40	54	12	15	HSYDLGIENRDATND			14	1719.76	R132H NADPH+aKG+Ca	0	1720.59	0.026749	0	0	3.36469	0.003801	0	0	0	1	1
IDH1_R132H	40	54	12	15	HSYDLGIENRDATND			14	1719.76	R132H NADPH+aKG+Ca	0.5	1722.61	0.074937	2.01625	0.079568	3.36667	0.001142	2.7619794520547947	0.10899726027397261	19.728424657534248	0.73	1
IDH1_R132H	40	54	12	15	HSYDLGIENRDATND			14	1719.76	R132H NADPH+aKG+Ca	1	1722.81	0.137809	2.21327	0.140381	3.36062	0.002068	3.1172873239436623	0.19771971830985918	22.266338028169017	0.71	1
IDH1_R132H	40	54	12	15	HSYDLGIENRDATND			14	1719.76	R132H NADPH+aKG+Ca	2	1722.73	0.012954	2.13058	0.029721	3.35786	0.000191	3.2281530303030297	0.0450318	23.058235930735925	0.66	1
IDH1_R132H	40	54	12	15	HSYDLGIENRDATND			14	1719.76	R132H NADPH+aKG+Ca	5	1723.02	0.102498	2.42871	0.10593	3.36443	0.002821	3.679862121212121	0.16049999999999998	26.284729437229437	0.66	1
IDH1_R132H	40	54	12	15	HSYDLGIENRDATND			14	1719.76	R132H apo	0	1720.58	0.003674	0	0	3.37021	0.005057	0	0	0	1	1
IDH1_R132H	40	54	12	15	HSYDLGIENRDATND			14	1719.76	R132H apo	0.5	1723.2	0.016286	2.62776	0.016696	3.38006	0.003673	3.5996753424657535	0.0228712	25.71196673189824	0.73	1
IDH1_R132H	40	54	12	15	HSYDLGIENRDATND			14	1719.76	R132H apo	1	1723.33	0.064455	2.75191	0.064559	3.36848	0.004599	3.875932394366197	0.0909282	27.685231388329978	0.71	1
IDH1_R132H	40	54	12	15	HSYDLGIENRDATND			14	1719.76	R132H apo	2	1723.93	0.065601	3.35203	0.065704	3.3675	0.00149	5.078836363636364	0.0995515	36.2774	0.66	1
IDH1_R132H	40	54	12	15	HSYDLGIENRDATND			14	1719.76	R132H apo	5	1724.83	0.063177	4.25696	0.063284	3.3716	0.001271	6.449943939393939	0.0958848	46.071028138528135	0.66	1
IDH1_R132H	40	73	13	34	HSYDLGIENRDATNDQVTKDAAEAIKKHNVGVKC			33	3739.85	R132H NADPH+aKG	0	3742.12	0.017954	0	0	3.63501	0.013617	0	0	0	1	1
IDH1_R132H	40	73	13	34	HSYDLGIENRDATNDQVTKDAAEAIKKHNVGVKC			33	3739.85	R132H NADPH+aKG	0.5	3744.66	0.461968	2.53441	0.462317	3.63218	0.003841	3.471793150684932	0.6333109589041096	10.520585305105854	0.73	1
IDH1_R132H	40	73	13	34	HSYDLGIENRDATNDQVTKDAAEAIKKHNVGVKC			33	3739.85	R132H NADPH+aKG	1	3744.68	0.364518	2.55713	0.36496	3.63176	0.006183	3.6015915492957746	0.5140281690140845	10.913913785744771	0.71	1
IDH1_R132H	40	73	13	34	HSYDLGIENRDATNDQVTKDAAEAIKKHNVGVKC			33	3739.85	R132H NADPH+aKG	2	3744.53	0.172348	2.41169	0.173281	3.6286	0.002204	3.6540818181818175	0.26254696969696967	11.072975206611568	0.66	1
IDH1_R132H	40	73	13	34	HSYDLGIENRDATNDQVTKDAAEAIKKHNVGVKC			33	3739.85	R132H NADPH+aKG	5	3744.84	0.254372	2.71429	0.255004	3.62842	0.003534	4.112562121212121	0.38637	12.462309458218549	0.66	1
IDH1_R132H	40	73	13	34	HSYDLGIENRDATNDQVTKDAAEAIKKHNVGVKC			33	3739.85	R132H NADPH+aKG+Ca	0	3742.07	0.021532	0	0	3.63336	0.00539	0	0	0	1	1
IDH1_R132H	40	73	13	34	HSYDLGIENRDATNDQVTKDAAEAIKKHNVGVKC			33	3739.85	R132H NADPH+aKG+Ca	0.5	3744.59	0.187224	2.52051	0.188458	3.63591	0.001418	3.452757534246575	0.2581616438356164	10.462901618929015	0.73	1
IDH1_R132H	40	73	13	34	HSYDLGIENRDATNDQVTKDAAEAIKKHNVGVKC			33	3739.85	R132H NADPH+aKG+Ca	1	3744.96	0.313708	2.89128	0.314446	3.63284	0.003181	4.0722281690140845	0.4428816901408451	12.340085360648741	0.71	1
IDH1_R132H	40	73	13	34	HSYDLGIENRDATNDQVTKDAAEAIKKHNVGVKC			33	3739.85	R132H NADPH+aKG+Ca	2	3744.7	0.013905	2.62399	0.025632	3.63463	0.001832	3.9757484848484848	0.038836363636363634	12.047722681359046	0.66	1
IDH1_R132H	40	73	13	34	HSYDLGIENRDATNDQVTKDAAEAIKKHNVGVKC			33	3739.85	R132H NADPH+aKG+Ca	5	3745.21	0.204524	3.13906	0.205654	3.63798	0.002898	4.75615	0.3115969696969697	14.412575757575757	0.66	1
IDH1_R132H	40	73	13	34	HSYDLGIENRDATNDQVTKDAAEAIKKHNVGVKC			33	3739.85	R132H apo	0	3742.14	0.00801	0	0	3.63037	0.006423	0	0	0	1	1
IDH1_R132H	40	73	13	34	HSYDLGIENRDATNDQVTKDAAEAIKKHNVGVKC			33	3739.85	R132H apo	0.5	3745.09	0.042584	2.94074	0.04333	3.64496	0.004766	4.028406849315068	0.059356164383561644	12.207293482772934	0.73	1
IDH1_R132H	40	73	13	34	HSYDLGIENRDATNDQVTKDAAEAIKKHNVGVKC			33	3739.85	R132H apo	1	3745.07	0.113235	2.93049	0.113518	3.63686	0.004754	4.12745	0.15988450704225352	12.50741357234315	0.71	1
IDH1_R132H	40	73	13	34	HSYDLGIENRDATNDQVTKDAAEAIKKHNVGVKC			33	3739.85	R132H apo	2	3745.88	0.245282	3.73166	0.245413	3.6305	0.010192	5.654030303030303	0.3718378787878788	17.133425160697886	0.66	1
IDH1_R132H	40	73	13	34	HSYDLGIENRDATNDQVTKDAAEAIKKHNVGVKC			33	3739.85	R132H apo	5	3746.93	0.218875	4.79023	0.219021	3.63218	0.002031	7.2579272727272715	0.33185	21.99371900826446	0.66	1
IDH1_R132H	55	85	14	31	QVTKDAAEAIKKHNVGVKCATITPDEKRVEE			29	3407.8	R132H NADPH+aKG	0	3409.77	0.08262	0	0	3.04313	0.002711	0	0	0	1	1
IDH1_R132H	55	85	14	31	QVTKDAAEAIKKHNVGVKCATITPDEKRVEE			29	3407.8	R132H NADPH+aKG	0.5	3413.77	0.34194	3.99732	0.35178	3.0534	0.001685	5.475782191780822	0.4818904109589041	18.882007557864906	0.73	1
IDH1_R132H	55	85	14	31	QVTKDAAEAIKKHNVGVKCATITPDEKRVEE			29	3407.8	R132H NADPH+aKG	1	3413.88	0.32956	4.11177	0.339759	3.05102	0.001606	5.791222535211268	0.4785338028169014	19.969732880038855	0.71	1
IDH1_R132H	55	85	14	31	QVTKDAAEAIKKHNVGVKCATITPDEKRVEE			29	3407.8	R132H NADPH+aKG	2	3414.31	0.070683	4.53266	0.10873	3.04953	0.001182	6.867672727272726	0.16474242424242422	23.681630094043886	0.66	1
IDH1_R132H	55	85	14	31	QVTKDAAEAIKKHNVGVKCATITPDEKRVEE			29	3407.8	R132H NADPH+aKG	5	3414.92	0.183164	5.14697	0.200936	3.05052	0.001243	7.798434848484848	0.30444848484848486	26.89115464994775	0.66	1
IDH1_R132H	55	85	14	31	QVTKDAAEAIKKHNVGVKCATITPDEKRVEE			29	3407.8	R132H NADPH+aKG+Ca	0	3409.7	0.081494	0	0	3.0465	0.002545	0	0	0	1	1
IDH1_R132H	55	85	14	31	QVTKDAAEAIKKHNVGVKCATITPDEKRVEE			29	3407.8	R132H NADPH+aKG+Ca	0.5	3413.93	0.246895	4.23793	0.259996	3.05918	0.003512	5.805382191780822	0.35615890410958906	20.018559282002833	0.73	1
IDH1_R132H	55	85	14	31	QVTKDAAEAIKKHNVGVKCATITPDEKRVEE			29	3407.8	R132H NADPH+aKG+Ca	1	3414.67	0.28553	4.9704	0.296932	3.05936	0.001075	7.000569014084507	0.4182140845070422	24.139893152015542	0.71	1
IDH1_R132H	55	85	14	31	QVTKDAAEAIKKHNVGVKCATITPDEKRVEE			29	3407.8	R132H NADPH+aKG+Ca	2	3414.84	0.085332	5.13955	0.117994	3.05801	0.000995	7.787192424242424	0.17877878787878787	26.852387669801463	0.66	1
IDH1_R132H	55	85	14	31	QVTKDAAEAIKKHNVGVKCATITPDEKRVEE			29	3407.8	R132H NADPH+aKG+Ca	5	3415.33	0.217547	5.63277	0.23231	3.05824	0.002735	8.534506060606061	0.35198484848484846	29.429331243469175	0.66	1
IDH1_R132H	55	85	14	31	QVTKDAAEAIKKHNVGVKCATITPDEKRVEE			29	3407.8	R132H apo	0	3409.79	0.040919	0	0	3.05309	0.003788	0	0	0	1	1
IDH1_R132H	55	85	14	31	QVTKDAAEAIKKHNVGVKCATITPDEKRVEE			29	3407.8	R132H apo	0.5	3416.04	0.139878	6.24785	0.145741	3.05413	0.002159	8.558704109589042	0.19964520547945208	29.512772791686352	0.73	1
IDH1_R132H	55	85	14	31	QVTKDAAEAIKKHNVGVKCATITPDEKRVEE			29	3407.8	R132H apo	1	3416.2	0.117021	6.40878	0.123969	3.04625	0.001073	9.026449295774649	0.17460422535211267	31.125687226809134	0.71	1
IDH1_R132H	55	85	14	31	QVTKDAAEAIKKHNVGVKCATITPDEKRVEE			29	3407.8	R132H apo	2	3416.88	0.161722	7.09517	0.166819	3.04493	0.00092	10.75025909090909	0.2527560606060606	37.069858934169275	0.66	1
IDH1_R132H	55	85	14	31	QVTKDAAEAIKKHNVGVKCATITPDEKRVEE			29	3407.8	R132H apo	5	3417.16	0.320526	7.37511	0.323127	3.04892	0.001057	11.174407575757575	0.4895863636363636	38.53243991640543	0.66	1
IDH1_R132H	63	73	15	11	AIKKHNVGVKC			10	1196.69	R132H NADPH+aKG	0	1197.52	0.006457	0	0	1.85458	0.001045	0	0	0	1	1
IDH1_R132H	63	73	15	11	AIKKHNVGVKC			10	1196.69	R132H NADPH+aKG	0.5	1197.8	0.12069	0.278703	0.120863	1.90496	0.012744	0.3817849315068493	0.16556575342465754	3.817849315068493	0.73	1
IDH1_R132H	63	73	15	11	AIKKHNVGVKC			10	1196.69	R132H NADPH+aKG	1	1197.76	0.126326	0.235852	0.126491	1.91731	0.011657	0.3321859154929578	0.17815633802816902	3.321859154929578	0.71	1
IDH1_R132H	63	73	15	11	AIKKHNVGVKC			10	1196.69	R132H NADPH+aKG	2	1197.75	0.067678	0.226322	0.067986	1.9064	0.018288	0.34291212121212117	0.10300909090909091	3.429121212121212	0.66	1
IDH1_R132H	63	73	15	11	AIKKHNVGVKC			10	1196.69	R132H NADPH+aKG	5	1197.84	0.067603	0.316692	0.067911	1.9045	0.001456	0.47983636363636356	0.10289545454545454	4.798363636363636	0.66	1
IDH1_R132H	63	73	15	11	AIKKHNVGVKC			10	1196.69	R132H NADPH+aKG+Ca	0	1197.49	0.015279	0	0	1.8583	0.000868	0	0	0	1	1
IDH1_R132H	63	73	15	11	AIKKHNVGVKC			10	1196.69	R132H NADPH+aKG+Ca	0.5	1197.71	0.075357	0.215974	0.07689	1.94313	0.034298	0.29585479452054797	0.10532876712328768	2.95855	0.73	1
IDH1_R132H	63	73	15	11	AIKKHNVGVKC			10	1196.69	R132H NADPH+aKG+Ca	1	1197.87	0.143353	0.372777	0.144165	1.97071	0.023675	0.5250380281690141	0.2030492957746479	5.250380281690141	0.71	1
IDH1_R132H	63	73	15	11	AIKKHNVGVKC			10	1196.69	R132H NADPH+aKG+Ca	2	1197.79	0.007327	0.300407	0.016945	1.94735	0.012476	0.4551621212121212	0.025674242424242426	4.551621212121212	0.66	1
IDH1_R132H	63	73	15	11	AIKKHNVGVKC			10	1196.69	R132H NADPH+aKG+Ca	5	1197.96	0.04949	0.46367	0.051795	1.93265	0.005691	0.7025303030303031	0.0784773	7.0253	0.66	1
IDH1_R132H	63	73	15	11	AIKKHNVGVKC			10	1196.69	R132H apo	0	1197.54	0.020765	0	0	1.85666	0.000603	0	0	0	1	1
IDH1_R132H	63	73	15	11	AIKKHNVGVKC			10	1196.69	R132H apo	0.5	1197.72	0.019497	0.177117	0.028483	1.86341	0.001713	0.24262602739726027	0.039017808219178086	2.426260273972603	0.73	1
IDH1_R132H	63	73	15	11	AIKKHNVGVKC			10	1196.69	R132H apo	1	1197.72	0.012113	0.173425	0.02404	1.86643	0.002184	0.2442605633802817	0.033859154929577466	2.442605633802817	0.71	1
IDH1_R132H	63	73	15	11	AIKKHNVGVKC			10	1196.69	R132H apo	2	1197.82	0.066881	0.281884	0.07003	1.86325	0.001667	0.4270969696969697	0.10610606060606059	4.270969696969697	0.66	1
IDH1_R132H	63	73	15	11	AIKKHNVGVKC			10	1196.69	R132H apo	5	1197.99	0.07743	0.449548	0.080166	1.86523	0.001004	0.6811333333333333	0.12146363636363636	6.811333333333333	0.66	1
IDH1_R132H	63	85	16	23	AIKKHNVGVKCATITPDEKRVEE			21	2565.38	R132H NADPH+aKG	0	2567.25	0.039694	0	0	2.63778	0.005495	0	0	0	1	1
IDH1_R132H	63	85	16	23	AIKKHNVGVKCATITPDEKRVEE			21	2565.38	R132H NADPH+aKG	0.5	2570.7	0.28004	3.44477	0.282839	2.67186	0.002563	4.718860273972602	0.38745068493150686	22.470763209393343	0.73	1
IDH1_R132H	63	85	16	23	AIKKHNVGVKCATITPDEKRVEE			21	2565.38	R132H NADPH+aKG	1	2570.92	0.236986	3.66984	0.240287	2.67272	0.000381	5.168791549295775	0.3384323943661972	24.613293091884643	0.71	1
IDH1_R132H	63	85	16	23	AIKKHNVGVKCATITPDEKRVEE			21	2565.38	R132H NADPH+aKG	2	2571.18	0.074737	3.92705	0.084624	2.67302	0.001323	5.950071212121212	0.12821818181818181	28.333672438672437	0.66	1
IDH1_R132H	63	85	16	23	AIKKHNVGVKCATITPDEKRVEE			21	2565.38	R132H NADPH+aKG	5	2571.76	0.142336	4.50573	0.147767	2.67097	0.002891	6.8268621212121205	0.22388939393939394	32.50886724386724	0.66	1
IDH1_R132H	63	85	16	23	AIKKHNVGVKCATITPDEKRVEE			21	2565.38	R132H NADPH+aKG+Ca	0	2567.22	0.034616	0	0	2.64144	0.004651	0	0	0	1	1
IDH1_R132H	63	85	16	23	AIKKHNVGVKCATITPDEKRVEE			21	2565.38	R132H NADPH+aKG+Ca	0.5	2571.06	0.09402	3.83721	0.10019	2.68316	0.005739	5.256449315068493	0.13724657534246576	25.030711024135684	0.73	1
IDH1_R132H	63	85	16	23	AIKKHNVGVKCATITPDEKRVEE			21	2565.38	R132H NADPH+aKG+Ca	1	2571.59	0.263878	4.37384	0.266139	2.6845	0.001421	6.160340845070422	0.374844	29.33495640509725	0.71	1
IDH1_R132H	63	85	16	23	AIKKHNVGVKCATITPDEKRVEE			21	2565.38	R132H NADPH+aKG+Ca	2	2571.89	0.021801	4.66997	0.040909	2.68144	0.001205	7.0757196969696965	0.061983333333333335	33.69390331890332	0.66	1
IDH1_R132H	63	85	16	23	AIKKHNVGVKCATITPDEKRVEE			21	2565.38	R132H NADPH+aKG+Ca	5	2572.17	0.086184	4.9474	0.092876	2.68721	0.002031	7.496059090909091	0.1407212121212121	35.69551948051948	0.66	1
IDH1_R132H	63	85	16	23	AIKKHNVGVKCATITPDEKRVEE			21	2565.38	R132H apo	0	2567.24	0.025435	0	0	2.64445	0.003133	0	0	0	1	1
IDH1_R132H	63	85	16	23	AIKKHNVGVKCATITPDEKRVEE			21	2565.38	R132H apo	0.5	2573.01	0.199672	5.76695	0.201286	2.65355	0.002937	7.899927397260274	0.27573424657534246	37.618701891715595	0.73	1
IDH1_R132H	63	85	16	23	AIKKHNVGVKCATITPDEKRVEE			21	2565.38	R132H apo	1	2573.19	0.011006	5.95077	0.027714	2.64705	0.004702	8.381364788732395	0.0390338	39.911260898725686	0.71	1
IDH1_R132H	63	85	16	23	AIKKHNVGVKCATITPDEKRVEE			21	2565.38	R132H apo	2	2573.53	0.07548	6.29377	0.07965	2.64498	0.001562	9.53601	0.12068181818181817	45.40958152958153	0.66	1
IDH1_R132H	63	85	16	23	AIKKHNVGVKCATITPDEKRVEE			21	2565.38	R132H apo	5	2574.01	0.252925	6.77529	0.2542	2.65065	0.001714	10.265596969696968	0.3851515151515151	48.883795093795094	0.66	1
IDH1_R132H	74	85	17	12	ATITPDEKRVEE			10	1387.71	R132H NADPH+aKG	0	1388.69	0.027771	0	0	2.7214	0.005088	0	0	0	1	1
IDH1_R132H	74	85	17	12	ATITPDEKRVEE			10	1387.71	R132H NADPH+aKG	0.5	1391.78	0.077803	3.08695	0.082611	2.7266	0.00102	4.228701369863014	0.11316575342465754	42.28701369863014	0.73	1
IDH1_R132H	74	85	17	12	ATITPDEKRVEE			10	1387.71	R132H NADPH+aKG	1	1392.05	0.111243	3.36289	0.114657	2.72182	0.001331	4.736469014084507	0.1614887323943662	47.36469014084507	0.71	1
IDH1_R132H	74	85	17	12	ATITPDEKRVEE			10	1387.71	R132H NADPH+aKG	2	1392.38	0.038771	3.69288	0.047691	2.71934	0.000609	5.595277272727273	0.0722591	55.95277272727272	0.66	1
IDH1_R132H	74	85	17	12	ATITPDEKRVEE			10	1387.71	R132H NADPH+aKG	5	1392.81	0.089045	4.12484	0.093275	2.71944	0.001565	6.24975	0.14132575757575758	62.4975	0.66	1
IDH1_R132H	74	85	17	12	ATITPDEKRVEE			10	1387.71	R132H NADPH+aKG+Ca	0	1388.66	0.017545	0	0	2.72668	0.004451	0	0	0	1	1
IDH1_R132H	74	85	17	12	ATITPDEKRVEE			10	1387.71	R132H NADPH+aKG+Ca	0.5	1392.14	0.012447	3.47857	0.021512	2.72684	0.001735	4.765168493150685	0.0294685	47.65168493150685	0.73	1
IDH1_R132H	74	85	17	12	ATITPDEKRVEE			10	1387.71	R132H NADPH+aKG+Ca	1	1392.33	0.067862	3.66431	0.070093	2.72043	0.001959	5.16099	0.0987225	51.6099	0.71	1
IDH1_R132H	74	85	17	12	ATITPDEKRVEE			10	1387.71	R132H NADPH+aKG+Ca	2	1392.59	0.019125	3.92893	0.025954	2.71957	0.000151	5.952928787878787	0.0393242	59.529287878787876	0.66	1
IDH1_R132H	74	85	17	12	ATITPDEKRVEE			10	1387.71	R132H NADPH+aKG+Ca	5	1392.97	0.021974	4.30805	0.02812	2.72491	0.001468	6.527354545454545	0.042606060606060606	65.27354545454546	0.66	1
IDH1_R132H	74	85	17	12	ATITPDEKRVEE			10	1387.71	R132H apo	0	1388.68	0.005213	0	0	2.72892	0.002344	0	0	0	1	1
IDH1_R132H	74	85	17	12	ATITPDEKRVEE			10	1387.71	R132H apo	0.5	1393.86	0.10453	5.18864	0.10466	2.73292	0.004149	7.107728767123287	0.14336986301369864	71.07728767123287	0.73	1
IDH1_R132H	74	85	17	12	ATITPDEKRVEE			10	1387.71	R132H apo	1	1393.95	0.039694	5.27711	0.040035	2.72405	0.006018	7.432552112676056	0.0563873	74.32552112676056	0.71	1
IDH1_R132H	74	85	17	12	ATITPDEKRVEE			10	1387.71	R132H apo	2	1394.1	0.044534	5.42891	0.044838	2.72423	0.000978	8.225625757575756	0.0679364	82.25625757575756	0.66	1
IDH1_R132H	74	85	17	12	ATITPDEKRVEE			10	1387.71	R132H apo	5	1394.29	0.172113	5.61584	0.172192	2.72738	0.002551	8.508854545454545	0.2608969696969697	85.08854545454545	0.66	1
IDH1_R132H	86	108	18	23	FKLKQMWKSPNGTIRNILGGTVF			21	2635.45	R132H NADPH+aKG	0	2637.29	0.023152	0	0	4.71532	0.003083	0	0	0	1	1
IDH1_R132H	86	108	18	23	FKLKQMWKSPNGTIRNILGGTVF			21	2635.45	R132H NADPH+aKG	0.5	2642.65	0.138843	5.3678	0.14076	4.72961	0.011758	7.353149315068493	0.19282191780821917	35.014996738421395	0.73	1
IDH1_R132H	86	108	18	23	FKLKQMWKSPNGTIRNILGGTVF			21	2635.45	R132H NADPH+aKG	1	2643.36	0.171785	6.07171	0.173338	4.73951	0.004457	8.551698591549297	0.2441380281690141	40.72237424547284	0.71	1
IDH1_R132H	86	108	18	23	FKLKQMWKSPNGTIRNILGGTVF			21	2635.45	R132H NADPH+aKG	2	2644.13	0.079103	6.838	0.082421	4.73066	0.003827	10.360603030303029	0.12488030303030302	49.3362	0.66	1
IDH1_R132H	86	108	18	23	FKLKQMWKSPNGTIRNILGGTVF			21	2635.45	R132H NADPH+aKG	5	2645.54	0.256269	8.25771	0.257313	4.7265	0.00645	12.511686363636365	0.38986818181818184	59.57945887445888	0.66	1
IDH1_R132H	86	108	18	23	FKLKQMWKSPNGTIRNILGGTVF			21	2635.45	R132H NADPH+aKG+Ca	0	2637.25	0.024543	0	0	4.72531	0.00258	0	0	0	1	1
IDH1_R132H	86	108	18	23	FKLKQMWKSPNGTIRNILGGTVF			21	2635.45	R132H NADPH+aKG+Ca	0.5	2643.05	0.046706	5.8005	0.052762	4.74521	0.008591	7.945889041095891	0.0722767	37.837566862361385	0.73	1
IDH1_R132H	86	108	18	23	FKLKQMWKSPNGTIRNILGGTVF			21	2635.45	R132H NADPH+aKG+Ca	1	2643.68	0.167193	6.42429	0.168985	4.74279	0.004226	9.048298591549297	0.23800704225352112	43.08713615023475	0.71	1
IDH1_R132H	86	108	18	23	FKLKQMWKSPNGTIRNILGGTVF			21	2635.45	R132H NADPH+aKG+Ca	2	2644.45	0.106909	7.19297	0.10969	4.73841	0.006479	10.898436363636362	0.16619696969696968	51.89731601731601	0.66	1
IDH1_R132H	86	108	18	23	FKLKQMWKSPNGTIRNILGGTVF			21	2635.45	R132H NADPH+aKG+Ca	5	2645.97	0.021507	8.71352	0.032633	4.73974	0.002426	13.202303030303032	0.049443939393939394	62.868109668109675	0.66	1
IDH1_R132H	86	108	18	23	FKLKQMWKSPNGTIRNILGGTVF			21	2635.45	R132H apo	0	2637.25	0.02199	0	0	4.73459	0.00226	0	0	0	1	1
IDH1_R132H	86	108	18	23	FKLKQMWKSPNGTIRNILGGTVF			21	2635.45	R132H apo	0.5	2646.36	0.166583	9.11187	0.168028	4.73462	0.001055	12.48200821917808	0.23017534246575344	59.43813437703847	0.73	1
IDH1_R132H	86	108	18	23	FKLKQMWKSPNGTIRNILGGTVF			21	2635.45	R132H apo	1	2647.12	0.109841	9.86757	0.112021	4.73038	0.002356	13.897984507042255	0.15777605633802816	66.18087860496311	0.71	1
IDH1_R132H	86	108	18	23	FKLKQMWKSPNGTIRNILGGTVF			21	2635.45	R132H apo	2	2648.09	0.080901	10.8393	0.083837	4.71988	0.006806	16.423192424242423	0.12702575757575757	78.20567821067822	0.66	1
IDH1_R132H	86	108	18	23	FKLKQMWKSPNGTIRNILGGTVF			21	2635.45	R132H apo	5	2649.23	0.341424	11.986	0.342132	4.72198	0.012118	18.16065909090909	0.5183818181818182	86.4793	0.66	1
IDH1_R132H	87	108	19	22	KLKQMWKSPNGTIRNILGGTVF			20	2488.39	R132H NADPH+aKG	0	2489.84	0.02592	0	0	4.55782	0.001413	0	0	0	1	1
IDH1_R132H	87	108	19	22	KLKQMWKSPNGTIRNILGGTVF			20	2488.39	R132H NADPH+aKG	0.5	2495.16	0.113658	5.3225	0.116576	4.56947	0.010638	7.291101369863014	0.1596931506849315	36.45550684931507	0.73	1
IDH1_R132H	87	108	19	22	KLKQMWKSPNGTIRNILGGTVF			20	2488.39	R132H NADPH+aKG	1	2495.73	0.140328	5.88912	0.142702	4.57548	0.003411	8.294539436619718	0.2009887323943662	41.472697183098596	0.71	1
IDH1_R132H	87	108	19	22	KLKQMWKSPNGTIRNILGGTVF			20	2488.39	R132H NADPH+aKG	2	2496.46	0.040929	6.61362	0.048446	4.56869	0.0008	10.020637878787879	0.073403	50.103189393939395	0.66	1
IDH1_R132H	87	108	19	22	KLKQMWKSPNGTIRNILGGTVF			20	2488.39	R132H NADPH+aKG	5	2497.68	0.203662	7.84172	0.205304	4.56575	0.003955	11.8814	0.31106666666666666	59.407	0.66	1
IDH1_R132H	87	108	19	22	KLKQMWKSPNGTIRNILGGTVF			20	2488.39	R132H NADPH+aKG+Ca	0	2489.83	0.019989	0	0	4.56407	0.001193	0	0	0	1	1
IDH1_R132H	87	108	19	22	KLKQMWKSPNGTIRNILGGTVF			20	2488.39	R132H NADPH+aKG+Ca	0.5	2495.5	0.049608	5.67139	0.053484	4.58121	0.005589	7.769021917808219	0.0732658	38.845109589041094	0.73	1
IDH1_R132H	87	108	19	22	KLKQMWKSPNGTIRNILGGTVF			20	2488.39	R132H NADPH+aKG+Ca	1	2496.01	0.084282	6.18298	0.08662	4.58097	0.003005	8.708418309859155	0.12200000000000001	43.542091549295776	0.71	1
IDH1_R132H	87	108	19	22	KLKQMWKSPNGTIRNILGGTVF			20	2488.39	R132H NADPH+aKG+Ca	2	2496.6	0.041233	6.77308	0.045823	4.57512	0.00281	10.262236363636363	0.0694288	51.311181818181815	0.66	1
IDH1_R132H	87	108	19	22	KLKQMWKSPNGTIRNILGGTVF			20	2488.39	R132H NADPH+aKG+Ca	5	2497.99	0.066683	8.15789	0.069615	4.57693	0.001704	12.360442424242423	0.10547727272727271	61.80221212121212	0.66	1
IDH1_R132H	87	108	19	22	KLKQMWKSPNGTIRNILGGTVF			20	2488.39	R132H apo	0	2489.82	0.006783	0	0	4.57063	0.002262	0	0	0	1	1
IDH1_R132H	87	108	19	22	KLKQMWKSPNGTIRNILGGTVF			20	2488.39	R132H apo	0.5	2498.33	0.172062	8.51506	0.172196	4.5763	0.001071	11.664468493150686	0.2358849315068493	58.32234246575343	0.73	1
IDH1_R132H	87	108	19	22	KLKQMWKSPNGTIRNILGGTVF			20	2488.39	R132H apo	1	2498.98	0.165852	9.16831	0.165991	4.56926	0.002464	12.913112676056338	0.23379014084507044	64.56556338028169	0.71	1
IDH1_R132H	87	108	19	22	KLKQMWKSPNGTIRNILGGTVF			20	2488.39	R132H apo	2	2499.84	0.050506	10.0252	0.050959	4.56068	0.004955	15.189736363636364	0.0772106	75.94868181818183	0.66	1
IDH1_R132H	87	108	19	22	KLKQMWKSPNGTIRNILGGTVF			20	2488.39	R132H apo	5	2501.04	0.299594	11.2208	0.299671	4.56264	0.009145	17.001201515151514	0.4540469696969697	85.00600757575756	0.66	1
IDH1_R132H	101	123	20	23	NILGGTVFREAIICKNIPRLVSG			21	2470.4	R132H NADPH+aKG	0	2471.97	0.028774	0	0	4.72194	0.004242	0	0	0	1	1
IDH1_R132H	101	123	20	23	NILGGTVFREAIICKNIPRLVSG			21	2470.4	R132H NADPH+aKG	0.5	2476.59	0.112843	4.61614	0.116454	4.73301	0.011608	6.323475342465754	0.15952602739726027	30.11178734507502	0.73	1
IDH1_R132H	101	123	20	23	NILGGTVFREAIICKNIPRLVSG			21	2470.4	R132H NADPH+aKG	1	2477.15	0.169918	5.18285	0.172337	4.74381	0.003907	7.299794366197183	0.2427281690140845	34.76092555331992	0.71	1
IDH1_R132H	101	123	20	23	NILGGTVFREAIICKNIPRLVSG			21	2470.4	R132H NADPH+aKG	2	2477.89	0.110106	5.92305	0.113803	4.73588	0.003554	8.974315151515151	0.17242878787878788	42.73483405483405	0.66	1
IDH1_R132H	101	123	20	23	NILGGTVFREAIICKNIPRLVSG			21	2470.4	R132H NADPH+aKG	5	2479.13	0.124206	7.15865	0.127495	4.73254	0.005813	10.846445454545455	0.19317424242424241	51.64974025974026	0.66	1
IDH1_R132H	101	123	20	23	NILGGTVFREAIICKNIPRLVSG			21	2470.4	R132H NADPH+aKG+Ca	0	2471.93	0.020717	0	0	4.73017	0.002532	0	0	0	1	1
IDH1_R132H	101	123	20	23	NILGGTVFREAIICKNIPRLVSG			21	2470.4	R132H NADPH+aKG+Ca	0.5	2476.98	0.041067	5.0509	0.045996	4.74912	0.007886	6.919039726027398	0.0630082	32.947808219178086	0.73	1
IDH1_R132H	101	123	20	23	NILGGTVFREAIICKNIPRLVSG			21	2470.4	R132H NADPH+aKG+Ca	1	2477.66	0.226633	5.73571	0.227577	4.74711	0.004851	8.078461971830986	0.32053098591549295	38.46886653252851	0.71	1
IDH1_R132H	101	123	20	23	NILGGTVFREAIICKNIPRLVSG			21	2470.4	R132H NADPH+aKG+Ca	2	2478.44	0.02001	6.51063	0.028802	4.74314	0.007419	9.864586363636363	0.043639393939393936	46.97422077922078	0.66	1
IDH1_R132H	101	123	20	23	NILGGTVFREAIICKNIPRLVSG			21	2470.4	R132H NADPH+aKG+Ca	5	2479.42	0.067184	7.48987	0.070305	4.74627	0.002322	11.348283333333333	0.10652272727272728	54.03944444444444	0.66	1
IDH1_R132H	101	123	20	23	NILGGTVFREAIICKNIPRLVSG			21	2470.4	R132H apo	0	2471.93	0.026995	0	0	4.73946	0.003711	0	0	0	1	1
IDH1_R132H	101	123	20	23	NILGGTVFREAIICKNIPRLVSG			21	2470.4	R132H apo	0.5	2480.05	0.298375	8.12594	0.299594	4.73857	0.000695	11.131427397260275	0.4104027397260274	53.006797129810835	0.73	1
IDH1_R132H	101	123	20	23	NILGGTVFREAIICKNIPRLVSG			21	2470.4	R132H apo	1	2480.45	0.055087	8.52472	0.061346	4.73399	0.002169	12.006645070422536	0.0864028	57.174500335345414	0.71	1
IDH1_R132H	101	123	20	23	NILGGTVFREAIICKNIPRLVSG			21	2470.4	R132H apo	2	2481.21	0.101746	9.27885	0.105266	4.72503	0.005886	14.058860606060605	0.15949393939393938	66.94695526695527	0.66	1
IDH1_R132H	101	123	20	23	NILGGTVFREAIICKNIPRLVSG			21	2470.4	R132H apo	5	2482.11	0.520268	10.1814	0.520968	4.72707	0.010276	15.42637121212121	0.7893454545454545	73.45891053391053	0.66	1
IDH1_R132H	109	120	21	12	REAIICKNIPRL			10	1425.84	R132H NADPH+aKG	0	1426.75	0.026391	0	0	3.77617	0.002747	0	0	0	1	1
IDH1_R132H	109	120	21	12	REAIICKNIPRL			10	1425.84	R132H NADPH+aKG	0.5	1429.74	0.077507	2.99532	0.081877	3.78951	0.004825	4.103183561643836	0.11216027397260275	41.031835616438364	0.73	1
IDH1_R132H	109	120	21	12	REAIICKNIPRL			10	1425.84	R132H NADPH+aKG	1	1430.13	0.066462	3.38155	0.07151	3.79281	0.004561	4.762739436619719	0.10071830985915493	47.62739436619719	0.71	1
IDH1_R132H	109	120	21	12	REAIICKNIPRL			10	1425.84	R132H NADPH+aKG	2	1430.51	0.064292	3.76242	0.069498	3.78852	0.002389	5.7006424242424245	0.1053	57.006424242424245	0.66	1
IDH1_R132H	109	120	21	12	REAIICKNIPRL			10	1425.84	R132H NADPH+aKG	5	1431	0.09538	4.25693	0.098963	3.78425	0.000638	6.449887878787878	0.14994393939393938	64.4989	0.66	1
IDH1_R132H	109	120	21	12	REAIICKNIPRL			10	1425.84	R132H NADPH+aKG+Ca	0	1426.75	0.013843	0	0	3.78264	0.002507	0	0	0	1	1
IDH1_R132H	109	120	21	12	REAIICKNIPRL			10	1425.84	R132H NADPH+aKG+Ca	0.5	1429.84	0.020909	3.08661	0.025076	3.79444	0.002531	4.2282315068493155	0.0343507	42.282315068493155	0.73	1
IDH1_R132H	109	120	21	12	REAIICKNIPRL			10	1425.84	R132H NADPH+aKG+Ca	1	1430.17	0.075302	3.41436	0.076564	3.79503	0.001753	4.808950704225352	0.10783661971830985	48.08950704225352	0.71	1
IDH1_R132H	109	120	21	12	REAIICKNIPRL			10	1425.84	R132H NADPH+aKG+Ca	2	1430.55	0.05549	3.79956	0.057191	3.79082	4.202409E-5	5.756913636363636	0.086653	57.56913636363636	0.66	1
IDH1_R132H	109	120	21	12	REAIICKNIPRL			10	1425.84	R132H NADPH+aKG+Ca	5	1431.01	0.044836	4.26085	0.046924	3.79409	0.004058	6.4558287878787874	0.071097	64.55828787878788	0.66	1
IDH1_R132H	109	120	21	12	REAIICKNIPRL			10	1425.84	R132H apo	0	1426.76	0.015172	0	0	3.78561	0.002644	0	0	0	1	1
IDH1_R132H	109	120	21	12	REAIICKNIPRL			10	1425.84	R132H apo	0.5	1430.95	0.102728	4.19784	0.103842	3.79621	0.001026	5.750461643835616	0.14224931506849317	57.50461643835616	0.73	1
IDH1_R132H	109	120	21	12	REAIICKNIPRL			10	1425.84	R132H apo	1	1431.18	0.054559	4.42616	0.056629	3.79429	0.00108	6.234023943661972	0.0797592	62.340239436619726	0.71	1
IDH1_R132H	109	120	21	12	REAIICKNIPRL			10	1425.84	R132H apo	2	1431.53	0.070808	4.77315	0.072415	3.78683	0.004552	7.232042424242424	0.10971969696969695	72.32042424242424	0.66	1
IDH1_R132H	109	120	21	12	REAIICKNIPRL			10	1425.84	R132H apo	5	1431.89	0.162278	5.13137	0.162985	3.79057	0.005652	7.774807575757575	0.24694696969696966	77.74807575757575	0.66	1
IDH1_R132H	109	123	22	15	REAIICKNIPRLVSG			13	1668.96	R132H NADPH+aKG	0	1670.14	0.008412	0	0	3.73939	0.001875	0	0	0	1	1
IDH1_R132H	109	123	22	15	REAIICKNIPRLVSG			13	1668.96	R132H NADPH+aKG	0.5	1674.98	0.076317	4.83744	0.076779	3.74821	0.004464	6.626624657534247	0.10517671232876713	50.97403582718651	0.73	1
IDH1_R132H	109	123	22	15	REAIICKNIPRLVSG			13	1668.96	R132H NADPH+aKG	1	1675.51	0.095585	5.36657	0.095954	3.75138	0.002979	7.558543661971831	0.13514647887323944	58.14264355362947	0.71	1
IDH1_R132H	109	123	22	15	REAIICKNIPRLVSG			13	1668.96	R132H NADPH+aKG	2	1675.9	0.070808	5.75623	0.071306	3.74849	0.002547	8.721557575757576	0.10803939393939392	67.08890442890443	0.66	1
IDH1_R132H	109	123	22	15	REAIICKNIPRLVSG			13	1668.96	R132H NADPH+aKG	5	1676.39	0.126044	6.2487	0.126324	3.7436	0.000627	9.467724242424243	0.1914	72.82864801864802	0.66	1
IDH1_R132H	109	123	22	15	REAIICKNIPRLVSG			13	1668.96	R132H NADPH+aKG+Ca	0	1670.12	0.014553	0	0	3.74509	0.003175	0	0	0	1	1
IDH1_R132H	109	123	22	15	REAIICKNIPRLVSG			13	1668.96	R132H NADPH+aKG+Ca	0.5	1675.1	0.033232	4.97596	0.036279	3.75378	0.002771	6.816386301369863	0.0496973	52.43374077976818	0.73	1
IDH1_R132H	109	123	22	15	REAIICKNIPRLVSG			13	1668.96	R132H NADPH+aKG+Ca	1	1675.45	0.070921	5.32602	0.072399	3.75429	0.00111	7.501440845070423	0.10197042253521128	57.70339111592633	0.71	1
IDH1_R132H	109	123	22	15	REAIICKNIPRLVSG			13	1668.96	R132H NADPH+aKG+Ca	2	1675.77	0.048447	5.65197	0.050586	3.75035	0.000876	8.5636	0.0766455	65.87382284382285	0.66	1
IDH1_R132H	109	123	22	15	REAIICKNIPRLVSG			13	1668.96	R132H NADPH+aKG+Ca	5	1676.33	0.013405	6.20643	0.019786	3.75295	0.003294	9.403678787878787	0.0299788	72.33599067599067	0.66	1
IDH1_R132H	109	123	22	15	REAIICKNIPRLVSG			13	1668.96	R132H apo	0	1670.14	0.020569	0	0	3.74892	0.00311	0	0	0	1	1
IDH1_R132H	109	123	22	15	REAIICKNIPRLVSG			13	1668.96	R132H apo	0.5	1676.43	0.107721	6.29186	0.109668	3.75235	0.00026	8.618990410958904	0.1502301369863014	66.29992623814542	0.73	1
IDH1_R132H	109	123	22	15	REAIICKNIPRLVSG			13	1668.96	R132H apo	1	1676.72	0.058319	6.58096	0.06184	3.75343	0.000735	9.268964788732395	0.0870986	71.29972914409535	0.71	1
IDH1_R132H	109	123	22	15	REAIICKNIPRLVSG			13	1668.96	R132H apo	2	1677.02	0.034946	6.88336	0.040551	3.74508	0.003714	10.429327272727273	0.0614409	80.2256	0.66	1
IDH1_R132H	109	123	22	15	REAIICKNIPRLVSG			13	1668.96	R132H apo	5	1677.38	0.23261	7.23952	0.233517	3.74989	0.005336	10.968972727272726	0.35381363636363633	84.37671328671328	0.66	1
IDH1_R132H	109	138	23	30	REAIICKNIPRLVSGWVKPIIIGHHAYGDQ			27	3383.85	R132H NADPH+aKG	0	3385.88	0.017257	0	0	4.47477	0.003177	0	0	0	1	1
IDH1_R132H	109	138	23	30	REAIICKNIPRLVSGWVKPIIIGHHAYGDQ			27	3383.85	R132H NADPH+aKG	0.5	3394.1	0.184413	8.22041	0.185219	4.47886	0.011592	11.26083698630137	0.25372465753424656	41.70680365296804	0.73	1
IDH1_R132H	109	138	23	30	REAIICKNIPRLVSGWVKPIIIGHHAYGDQ			27	3383.85	R132H NADPH+aKG	1	3394.87	0.076243	8.99042	0.078172	4.49059	0.003393	12.662567605633804	0.11010140845070424	46.89839853938446	0.71	1
IDH1_R132H	109	138	23	30	REAIICKNIPRLVSGWVKPIIIGHHAYGDQ			27	3383.85	R132H NADPH+aKG	2	3395.53	0.12617	9.64561	0.127345	4.48831	0.004162	14.614566666666667	0.1929469696969697	54.12802469135802	0.66	1
IDH1_R132H	109	138	23	30	REAIICKNIPRLVSGWVKPIIIGHHAYGDQ			27	3383.85	R132H NADPH+aKG	5	3396.41	0.23416	10.5347	0.234795	4.48365	0.003362	15.961663636363637	0.35575	59.11727272727273	0.66	1
IDH1_R132H	109	138	23	30	REAIICKNIPRLVSGWVKPIIIGHHAYGDQ			27	3383.85	R132H NADPH+aKG+Ca	0	3385.87	0.015894	0	0	4.48083	0.001662	0	0	0	1	1
IDH1_R132H	109	138	23	30	REAIICKNIPRLVSGWVKPIIIGHHAYGDQ			27	3383.85	R132H NADPH+aKG+Ca	0.5	3393.89	0.061375	8.02075	0.063399	4.49855	0.007823	10.987334246575342	0.0868479	40.69383054287164	0.73	1
IDH1_R132H	109	138	23	30	REAIICKNIPRLVSGWVKPIIIGHHAYGDQ			27	3383.85	R132H NADPH+aKG+Ca	1	3394.49	0.25494	8.61933	0.255435	4.50349	0.002948	12.139904225352113	0.3597676056338029	44.962608242044865	0.71	1
IDH1_R132H	109	138	23	30	REAIICKNIPRLVSGWVKPIIIGHHAYGDQ			27	3383.85	R132H NADPH+aKG+Ca	2	3394.99	0.048543	9.11953	0.051078	4.49952	0.000521	13.817463636363636	0.0773909	51.175791245791245	0.66	1
IDH1_R132H	109	138	23	30	REAIICKNIPRLVSGWVKPIIIGHHAYGDQ			27	3383.85	R132H NADPH+aKG+Ca	5	3395.85	0.075959	9.98478	0.077604	4.49892	0.001246	15.128457575757574	0.11758181818181819	56.031324354657684	0.66	1
IDH1_R132H	109	138	23	30	REAIICKNIPRLVSGWVKPIIIGHHAYGDQ			27	3383.85	R132H apo	0	3385.88	0.015683	0	0	4.48689	0.00313	0	0	0	1	1
IDH1_R132H	109	138	23	30	REAIICKNIPRLVSGWVKPIIIGHHAYGDQ			27	3383.85	R132H apo	0.5	3396.36	0.177682	10.4831	0.178373	4.4785	0.005686	14.360360273972603	0.24434657534246576	53.18651953323186	0.73	1
IDH1_R132H	109	138	23	30	REAIICKNIPRLVSGWVKPIIIGHHAYGDQ			27	3383.85	R132H apo	1	3396.66	0.326516	10.775	0.326892	4.47773	0.006771	15.17607605633803	0.46041126760563383	56.207689097548254	0.71	1
IDH1_R132H	109	138	23	30	REAIICKNIPRLVSGWVKPIIIGHHAYGDQ			27	3383.85	R132H apo	2	3397.22	0.108417	11.342	0.109546	4.4642	0.004176	17.18489696969697	0.16597878787878786	63.64776655443322	0.66	1
IDH1_R132H	109	138	23	30	REAIICKNIPRLVSGWVKPIIIGHHAYGDQ			27	3383.85	R132H apo	5	3398.18	0.284554	12.301	0.284986	4.46796	0.012705	18.637830303030302	0.4317969696969697	69.02900112233445	0.66	1
IDH1_R132H	111	123	24	13	AIICKNIPRLVSG			11	1383.81	R132H NADPH+aKG	0	1384.6	0.013044	0	0	3.86528	0.002802	0	0	0	1	1
IDH1_R132H	111	123	24	13	AIICKNIPRLVSG			11	1383.81	R132H NADPH+aKG	0.5	1389.41	0.056115	4.80857	0.057611	3.87423	0.005289	6.587082191780821	0.0789192	59.88256537982565	0.73	1
IDH1_R132H	111	123	24	13	AIICKNIPRLVSG			11	1383.81	R132H NADPH+aKG	1	1389.86	0.085542	5.26551	0.086531	3.87912	0.002531	7.416205633802818	0.12187464788732394	67.42005121638925	0.71	1
IDH1_R132H	111	123	24	13	AIICKNIPRLVSG			11	1383.81	R132H NADPH+aKG	2	1390.18	0.065059	5.57972	0.066354	3.87799	0.002678	8.454124242424243	0.10053636363636363	76.85567493112949	0.66	1
IDH1_R132H	111	123	24	13	AIICKNIPRLVSG			11	1383.81	R132H NADPH+aKG	5	1390.61	0.084226	6.0151	0.08523	3.87368	0.001342	9.113789393939394	0.12913636363636363	82.8526	0.66	1
IDH1_R132H	111	123	24	13	AIICKNIPRLVSG			11	1383.81	R132H NADPH+aKG+Ca	0	1384.59	0.009575	0	0	3.87082	0.002343	0	0	0	1	1
IDH1_R132H	111	123	24	13	AIICKNIPRLVSG			11	1383.81	R132H NADPH+aKG+Ca	0.5	1389.53	0.021788	4.93935	0.023799	3.87967	0.002381	6.7662287671232875	0.0326014	61.51117061021171	0.73	1
IDH1_R132H	111	123	24	13	AIICKNIPRLVSG			11	1383.81	R132H NADPH+aKG+Ca	1	1389.84	0.063515	5.24344	0.064233	3.88235	0.000451	7.385128169014084	0.090469	67.13752880921895	0.71	1
IDH1_R132H	111	123	24	13	AIICKNIPRLVSG			11	1383.81	R132H NADPH+aKG+Ca	2	1390.22	0.042651	5.62381	0.043713	3.87897	0.000386	8.520922727272726	0.0662318	77.46293388429751	0.66	1
IDH1_R132H	111	123	24	13	AIICKNIPRLVSG			11	1383.81	R132H NADPH+aKG+Ca	5	1390.59	0.023716	5.9996	0.025576	3.88024	0.004747	9.0903	0.038751515151515155	82.63911845730027	0.66	1
IDH1_R132H	111	123	24	13	AIICKNIPRLVSG			11	1383.81	R132H apo	0	1384.58	0.014289	0	0	3.87518	0.003218	0	0	0	1	1
IDH1_R132H	111	123	24	13	AIICKNIPRLVSG			11	1383.81	R132H apo	0.5	1390.66	0.072398	6.08117	0.073794	3.87904	0.000667	8.330371232876713	0.10108767123287671	75.73064757160648	0.73	1
IDH1_R132H	111	123	24	13	AIICKNIPRLVSG			11	1383.81	R132H apo	1	1391	0.073154	6.41713	0.074536	3.88081	0.001708	9.038215492957747	0.10498028169014086	82.16559539052497	0.71	1
IDH1_R132H	111	123	24	13	AIICKNIPRLVSG			11	1383.81	R132H apo	2	1391.23	0.030869	6.6461	0.034015	3.87275	0.00329	10.06984696969697	0.0515379	91.54406336088155	0.66	1
IDH1_R132H	111	123	24	13	AIICKNIPRLVSG			11	1383.81	R132H apo	5	1391.61	0.192366	7.02603	0.192896	3.87555	0.006562	10.645493939393939	0.2922666666666667	96.77721763085398	0.66	1
IDH1_R132H	115	123	25	9	KNIPRLVSG			7	983.6	R132H NADPH+aKG	0	984.257	0.009808	0	0	2.96888	0.004066	0	0	0	1	1
IDH1_R132H	115	123	25	9	KNIPRLVSG			7	983.6	R132H NADPH+aKG	0.5	987.691	0.047079	3.43333	0.04809	2.99377	0.003746	4.70319	0.0658767	67.18841487279843	0.73	1
IDH1_R132H	115	123	25	9	KNIPRLVSG			7	983.6	R132H NADPH+aKG	1	987.84	0.006895	3.58327	0.011989	2.99152	0.002192	5.046863380281691	0.016885915492957745	72.09804828973844	0.71	1
IDH1_R132H	115	123	25	9	KNIPRLVSG			7	983.6	R132H NADPH+aKG	2	987.827	0.042416	3.56932	0.043535	2.99222	0.000755	5.4080545454545454	0.0659621	77.25792207792207	0.66	1
IDH1_R132H	115	123	25	9	KNIPRLVSG			7	983.6	R132H NADPH+aKG	5	987.941	0.062292	3.68342	0.063059	2.9903	0.000922	5.580940909090909	0.0955439	79.72772727272728	0.66	1
IDH1_R132H	115	123	25	9	KNIPRLVSG			7	983.6	R132H NADPH+aKG+Ca	0	984.245	0.008993	0	0	2.98244	0.002361	0	0	0	1	1
IDH1_R132H	115	123	25	9	KNIPRLVSG			7	983.6	R132H NADPH+aKG+Ca	0.5	987.536	0.032366	3.2917	0.033592	2.99591	0.00383	4.509182191780822	0.0460164	64.41688845401174	0.73	1
IDH1_R132H	115	123	25	9	KNIPRLVSG			7	983.6	R132H NADPH+aKG+Ca	1	987.6	0.056458	3.35556	0.05717	2.99342	0.001491	4.726138028169014	0.0805211	67.51625754527163	0.71	1
IDH1_R132H	115	123	25	9	KNIPRLVSG			7	983.6	R132H NADPH+aKG+Ca	2	987.698	0.00462	3.45292	0.01011	2.99306	0.000121	5.231692424242424	0.015318181818181816	74.7385	0.66	1
IDH1_R132H	115	123	25	9	KNIPRLVSG			7	983.6	R132H NADPH+aKG+Ca	5	987.781	0.021845	3.53618	0.023624	2.99416	0.000908	5.35785	0.0357939	76.54071428571429	0.66	1
IDH1_R132H	115	123	25	9	KNIPRLVSG			7	983.6	R132H apo	0	984.303	0.024521	0	0	2.98134	0.003447	0	0	0	1	1
IDH1_R132H	115	123	25	9	KNIPRLVSG			7	983.6	R132H apo	0.5	988.28	0.027866	3.97632	0.037119	2.99122	0.000336	5.447017808219178	0.0508479	77.81454011741683	0.73	1
IDH1_R132H	115	123	25	9	KNIPRLVSG			7	983.6	R132H apo	1	988.254	0.067712	3.95034	0.072015	2.98907	0.002781	5.563857746478874	0.10142957746478873	79.48368209255534	0.71	1
IDH1_R132H	115	123	25	9	KNIPRLVSG			7	983.6	R132H apo	2	988.329	0.035627	4.02541	0.04325	2.98383	0.001518	6.099101515151515	0.0655303	87.13002164502164	0.66	1
IDH1_R132H	115	123	25	9	KNIPRLVSG			7	983.6	R132H apo	5	988.529	0.137753	4.22598	0.139919	2.99034	0.006019	6.402992424242424	0.21199848484848482	91.47132034632034	0.66	1
IDH1_R132H	121	143	26	23	VSGWVKPIIIGHHAYGDQYRATD			21	2583.31	R132H NADPH+aKG	0	2584.74	0.016409	0	0	3.7359	0.002467	0	0	0	1	1
IDH1_R132H	121	143	26	23	VSGWVKPIIIGHHAYGDQYRATD			21	2583.31	R132H NADPH+aKG	0.5	2592.31	0.059545	7.57767	0.061764	3.74451	0.00375	10.380372602739726	0.0846082	49.43034572733203	0.73	1
IDH1_R132H	121	143	26	23	VSGWVKPIIIGHHAYGDQYRATD			21	2583.31	R132H NADPH+aKG	1	2592.72	0.093386	7.98507	0.094816	3.74418	0.005986	11.246578873239436	0.13354366197183098	53.55513749161636	0.71	1
IDH1_R132H	121	143	26	23	VSGWVKPIIIGHHAYGDQYRATD			21	2583.31	R132H NADPH+aKG	2	2592.86	0.082448	8.12012	0.084065	3.73786	0.001843	12.303219696969697	0.1273712121212121	58.586760461760456	0.66	1
IDH1_R132H	121	143	26	23	VSGWVKPIIIGHHAYGDQYRATD			21	2583.31	R132H NADPH+aKG	5	2593.21	0.132535	8.47605	0.133547	3.73553	0.001325	12.842501515151515	0.20234393939393938	61.154769119769114	0.66	1
IDH1_R132H	121	143	26	23	VSGWVKPIIIGHHAYGDQYRATD			21	2583.31	R132H NADPH+aKG+Ca	0	2584.73	0.0092	0	0	3.73967	0.003104	0	0	0	1	1
IDH1_R132H	121	143	26	23	VSGWVKPIIIGHHAYGDQYRATD			21	2583.31	R132H NADPH+aKG+Ca	0.5	2592.07	0.009889	7.34231	0.013507	3.74861	0.002997	10.05796301369863	0.0185027	47.89506196999348	0.73	1
IDH1_R132H	121	143	26	23	VSGWVKPIIIGHHAYGDQYRATD			21	2583.31	R132H NADPH+aKG+Ca	1	2592.35	0.149905	7.61556	0.150187	3.7483	0.002706	10.72614647887324	0.21153098591549296	51.076887994634475	0.71	1
IDH1_R132H	121	143	26	23	VSGWVKPIIIGHHAYGDQYRATD			21	2583.31	R132H NADPH+aKG+Ca	2	2592.7	0.001549	7.97066	0.00933	3.74195	0.001782	12.076751515151514	0.014136363636363636	57.50834054834054	0.66	1
IDH1_R132H	121	143	26	23	VSGWVKPIIIGHHAYGDQYRATD			21	2583.31	R132H NADPH+aKG+Ca	5	2593.03	0.058875	8.29459	0.059589	3.74673	0.00417	12.567560606060605	0.0902864	59.84552669552669	0.66	1
IDH1_R132H	121	143	26	23	VSGWVKPIIIGHHAYGDQYRATD			21	2583.31	R132H apo	0	2584.76	0.015506	0	0	3.74411	0.004901	0	0	0	1	1
IDH1_R132H	121	143	26	23	VSGWVKPIIIGHHAYGDQYRATD			21	2583.31	R132H apo	0.5	2593.43	0.013829	8.67439	0.020777	3.75278	0.002551	11.882721917808219	0.0284616	56.584390084801036	0.73	1
IDH1_R132H	121	143	26	23	VSGWVKPIIIGHHAYGDQYRATD			21	2583.31	R132H apo	1	2593.45	0.097996	8.6871	0.099215	3.75214	0.000362	12.235350704225352	0.13973943661971833	58.263574782025486	0.71	1
IDH1_R132H	121	143	26	23	VSGWVKPIIIGHHAYGDQYRATD			21	2583.31	R132H apo	2	2593.75	0.056587	8.99347	0.058674	3.74544	0.003249	13.626462121212121	0.0889	64.88791486291487	0.66	1
IDH1_R132H	121	143	26	23	VSGWVKPIIIGHHAYGDQYRATD			21	2583.31	R132H apo	5	2594.21	0.212639	9.45203	0.213204	3.74555	0.005659	14.321256060606059	0.3230363636363636	68.19645743145742	0.66	1
IDH1_R132H	124	138	27	15	WVKPIIIGHHAYGDQ			13	1733.91	R132H NADPH+aKG	0	1735.08	0.021428	0	0	3.57191	0.002286	0	0	0	1	1
IDH1_R132H	124	138	27	15	WVKPIIIGHHAYGDQ			13	1733.91	R132H NADPH+aKG	0.5	1737.56	0.03159	2.47234	0.038172	3.58216	0.004519	3.3867739726027395	0.052290410958904104	26.052107481559535	0.73	1
IDH1_R132H	124	138	27	15	WVKPIIIGHHAYGDQ			13	1733.91	R132H NADPH+aKG	1	1737.61	0.041246	2.52565	0.04648	3.58548	0.003041	3.5572591549295773	0.0654648	27.363531960996752	0.71	1
IDH1_R132H	124	138	27	15	WVKPIIIGHHAYGDQ			13	1733.91	R132H NADPH+aKG	2	1737.62	0.025738	2.54091	0.033491	3.58026	0.001274	3.849862121212121	0.0507439	29.61432400932401	0.66	1
IDH1_R132H	124	138	27	15	WVKPIIIGHHAYGDQ			13	1733.91	R132H NADPH+aKG	5	1737.95	0.059456	2.86176	0.063199	3.57857	0.001622	4.336	0.0957561	33.35382284382285	0.66	1
IDH1_R132H	124	138	27	15	WVKPIIIGHHAYGDQ			13	1733.91	R132H NADPH+aKG+Ca	0	1735.07	0.010282	0	0	3.57689	0.003923	0	0	0	1	1
IDH1_R132H	124	138	27	15	WVKPIIIGHHAYGDQ			13	1733.91	R132H NADPH+aKG+Ca	0.5	1737.54	0.032642	2.46942	0.034223	3.58712	0.001872	3.3827698630136984	0.0468808	26.02130663856691	0.73	1
IDH1_R132H	124	138	27	15	WVKPIIIGHHAYGDQ			13	1733.91	R132H NADPH+aKG+Ca	1	1737.53	0.02347	2.45622	0.025623	3.58631	0.001685	3.4594704225352118	0.0360887	26.61131094257855	0.71	1
IDH1_R132H	124	138	27	15	WVKPIIIGHHAYGDQ			13	1733.91	R132H NADPH+aKG+Ca	2	1737.61	0.041492	2.53645	0.042747	3.58381	0.000136	3.8431060606060603	0.0647682	29.562354312354312	0.66	1
IDH1_R132H	124	138	27	15	WVKPIIIGHHAYGDQ			13	1733.91	R132H NADPH+aKG+Ca	5	1737.83	0.022765	2.75693	0.024979	3.58688	0.00331	4.177168181818181	0.037847	32.13206293706293	0.66	1
IDH1_R132H	124	138	27	15	WVKPIIIGHHAYGDQ			13	1733.91	R132H apo	0	1735.11	0.022979	0	0	3.58143	0.003154	0	0	0	1	1
IDH1_R132H	124	138	27	15	WVKPIIIGHHAYGDQ			13	1733.91	R132H apo	0.5	1738.18	0.084904	3.06393	0.087958	3.5914	0.001888	4.197164383561644	0.1204904109589041	32.2859	0.73	1
IDH1_R132H	124	138	27	15	WVKPIIIGHHAYGDQ			13	1733.91	R132H apo	1	1738.13	0.004629	3.01343	0.023441	3.58867	0.001287	4.2442732394366205	0.0330155	32.6483	0.71	1
IDH1_R132H	124	138	27	15	WVKPIIIGHHAYGDQ			13	1733.91	R132H apo	2	1738.35	0.014781	3.23434	0.027322	3.58329	0.00296	4.900513636363636	0.041396969696969696	37.69625874125874	0.66	1
IDH1_R132H	124	138	27	15	WVKPIIIGHHAYGDQ			13	1733.91	R132H apo	5	1738.74	0.100092	3.6241	0.102696	3.58786	0.003525	5.49106	0.1556	42.23889277389277	0.66	1
IDH1_R132H	124	143	28	20	WVKPIIIGHHAYGDQYRATD			18	2340.19	R132H NADPH+aKG	0	2341.6	0.017986	0	0	3.51725	0.000209	0	0	0	1	1
IDH1_R132H	124	143	28	20	WVKPIIIGHHAYGDQYRATD			18	2340.19	R132H NADPH+aKG	0.5	2347.25	0.045473	5.64956	0.048901	3.52254	0.002896	7.739117808219178	0.0669877	42.99509893455099	0.73	1
IDH1_R132H	124	143	28	20	WVKPIIIGHHAYGDQYRATD			18	2340.19	R132H NADPH+aKG	1	2347.42	0.087667	5.82375	0.089493	3.52532	0.003222	8.202467605633803	0.12604647887323944	45.569264475743346	0.71	1
IDH1_R132H	124	143	28	20	WVKPIIIGHHAYGDQYRATD			18	2340.19	R132H NADPH+aKG	2	2347.34	0.067579	5.74396	0.069932	3.52181	0.002555	8.702969696969697	0.10595757575757575	48.34983164983166	0.66	1
IDH1_R132H	124	143	28	20	WVKPIIIGHHAYGDQYRATD			18	2340.19	R132H NADPH+aKG	5	2347.73	0.05833	6.13411	0.06104	3.52177	0.001442	9.294101515151516	0.0924848	51.633897306397316	0.66	1
IDH1_R132H	124	143	28	20	WVKPIIIGHHAYGDQYRATD			18	2340.19	R132H NADPH+aKG+Ca	0	2341.58	0.019413	0	0	3.52122	0.002317	0	0	0	1	1
IDH1_R132H	124	143	28	20	WVKPIIIGHHAYGDQYRATD			18	2340.19	R132H NADPH+aKG+Ca	0.5	2347.01	0.034011	5.43009	0.039162	3.52796	0.000875	7.438483561643836	0.0536466	41.32490867579909	0.73	1
IDH1_R132H	124	143	28	20	WVKPIIIGHHAYGDQYRATD			18	2340.19	R132H NADPH+aKG+Ca	1	2346.96	0.021793	5.37454	0.029185	3.52625	0.002117	7.569780281690141	0.0411056	42.05433489827856	0.71	1
IDH1_R132H	124	143	28	20	WVKPIIIGHHAYGDQYRATD			18	2340.19	R132H NADPH+aKG+Ca	2	2347.03	0.055854	5.4415	0.059132	3.52306	0.000503	8.244698484848485	0.0895939	45.803880471380474	0.66	1
IDH1_R132H	124	143	28	20	WVKPIIIGHHAYGDQYRATD			18	2340.19	R132H NADPH+aKG+Ca	5	2347.51	0.028847	5.93108	0.034771	3.52575	0.002316	8.986484848484848	0.0526833	49.92491582491582	0.66	1
IDH1_R132H	124	143	28	20	WVKPIIIGHHAYGDQYRATD			18	2340.19	R132H apo	0	2341.61	0.010754	0	0	3.5279	0.003076	0	0	0	1	1
IDH1_R132H	124	143	28	20	WVKPIIIGHHAYGDQYRATD			18	2340.19	R132H apo	0.5	2348.32	0.124194	6.70438	0.124658	3.53145	0.001809	9.184079452054794	0.17076438356164383	51.02266362252663	0.73	1
IDH1_R132H	124	143	28	20	WVKPIIIGHHAYGDQYRATD			18	2340.19	R132H apo	1	2348.17	0.025686	6.55243	0.027846	3.52688	0.001304	9.22878	0.0392197	51.270978090766825	0.71	1
IDH1_R132H	124	143	28	20	WVKPIIIGHHAYGDQYRATD			18	2340.19	R132H apo	2	2348.3	0.010742	6.68645	0.0152	3.52391	0.003365	10.130981818181818	0.0230303	56.283232323232326	0.66	1
IDH1_R132H	124	143	28	20	WVKPIIIGHHAYGDQYRATD			18	2340.19	R132H apo	5	2348.71	0.255036	7.09519	0.255263	3.52818	0.002657	10.750283333333334	0.3867621212121212	59.72379629629629	0.66	1
IDH1_R132H	144	168	29	25	FVVPGPGKVEITYTPSDGTQKVTYL			21	2696.42	R132H NADPH+aKG	0	2697.93	0.037089	0	0	4.39868	0.00337	0	0	0	1	1
IDH1_R132H	144	168	29	25	FVVPGPGKVEITYTPSDGTQKVTYL			21	2696.42	R132H NADPH+aKG	0.5	2703.25	0.060857	5.32244	0.071269	4.40579	0.005549	7.291012328767124	0.0976288	34.7191	0.73	1
IDH1_R132H	144	168	29	25	FVVPGPGKVEITYTPSDGTQKVTYL			21	2696.42	R132H NADPH+aKG	1	2703.2	0.074057	5.27522	0.082826	4.40752	0.003591	7.429883098591549	0.11665633802816902	35.380395707578806	0.71	1
IDH1_R132H	144	168	29	25	FVVPGPGKVEITYTPSDGTQKVTYL			21	2696.42	R132H NADPH+aKG	2	2703.05	0.064693	5.12128	0.074571	4.40694	0.005071	7.759519696969696	0.11298636363636363	36.95009379509379	0.66	1
IDH1_R132H	144	168	29	25	FVVPGPGKVEITYTPSDGTQKVTYL			21	2696.42	R132H NADPH+aKG	5	2703.19	0.07088	5.26395	0.079997	4.40709	0.0015	7.975680303030303	0.12120757575757575	37.979430014430015	0.66	1
IDH1_R132H	144	168	29	25	FVVPGPGKVEITYTPSDGTQKVTYL			21	2696.42	R132H NADPH+aKG+Ca	0	2697.91	0.007882	0	0	4.40395	0.00166	0	0	0	1	1
IDH1_R132H	144	168	29	25	FVVPGPGKVEITYTPSDGTQKVTYL			21	2696.42	R132H NADPH+aKG+Ca	0.5	2703.29	0.048229	5.37944	0.048869	4.40827	0.000151	7.369091780821918	0.0669438	35.09091324200914	0.73	1
IDH1_R132H	144	168	29	25	FVVPGPGKVEITYTPSDGTQKVTYL			21	2696.42	R132H NADPH+aKG+Ca	1	2703.24	0.046253	5.33104	0.04692	4.40771	0.001881	7.508504225352113	0.0660845	35.75478202548625	0.71	1
IDH1_R132H	144	168	29	25	FVVPGPGKVEITYTPSDGTQKVTYL			21	2696.42	R132H NADPH+aKG+Ca	2	2703.37	0.057911	5.4648	0.058445	4.40592	0.00026	8.280001515151515	0.088553	39.428578643578646	0.66	1
IDH1_R132H	144	168	29	25	FVVPGPGKVEITYTPSDGTQKVTYL			21	2696.42	R132H NADPH+aKG+Ca	5	2703.78	0.028891	5.87386	0.029947	4.40837	0.003431	8.899790909090909	0.0453742	42.37995670995671	0.66	1
IDH1_R132H	144	168	29	25	FVVPGPGKVEITYTPSDGTQKVTYL			21	2696.42	R132H apo	0	2697.9	0.017398	0	0	4.40993	0.002774	0	0	0	1	1
IDH1_R132H	144	168	29	25	FVVPGPGKVEITYTPSDGTQKVTYL			21	2696.42	R132H apo	0.5	2703.75	0.111021	5.85491	0.112376	4.41797	0.000574	8.020428767123288	0.15393972602739728	38.19251793868232	0.73	1
IDH1_R132H	144	168	29	25	FVVPGPGKVEITYTPSDGTQKVTYL			21	2696.42	R132H apo	1	2703.4	0.047289	5.50431	0.050388	4.41679	0.00396	7.75255	0.070969	36.91692152917505	0.71	1
IDH1_R132H	144	168	29	25	FVVPGPGKVEITYTPSDGTQKVTYL			21	2696.42	R132H apo	2	2703.41	0.039713	5.50567	0.043357	4.40784	0.003674	8.341927272727272	0.0656924	39.7235	0.66	1
IDH1_R132H	144	168	29	25	FVVPGPGKVEITYTPSDGTQKVTYL			21	2696.42	R132H apo	5	2704.02	0.174857	6.11749	0.17572	4.41132	0.008126	9.268928787878787	0.2662424242424242	44.13775613275613	0.66	1
IDH1_R132H	144	179	30	36	FVVPGPGKVEITYTPSDGTQKVTYLVHNFEEGGGVA			32	3792.91	R132H NADPH+aKG	0	3795.14	0.021501	0	0	4.71885	0.0045	0	0	0	1	1
IDH1_R132H	144	179	30	36	FVVPGPGKVEITYTPSDGTQKVTYLVHNFEEGGGVA			32	3792.91	R132H NADPH+aKG	0.5	3803.43	0.079135	8.29772	0.082004	4.70701	0.009587	11.366734246575342	0.11233424657534245	35.521044520547946	0.73	1
IDH1_R132H	144	179	30	36	FVVPGPGKVEITYTPSDGTQKVTYLVHNFEEGGGVA			32	3792.91	R132H NADPH+aKG	1	3803.57	0.100677	8.43307	0.102948	4.71394	0.006364	11.877563380281691	0.14499718309859155	37.11738556338028	0.71	1
IDH1_R132H	144	179	30	36	FVVPGPGKVEITYTPSDGTQKVTYLVHNFEEGGGVA			32	3792.91	R132H NADPH+aKG	2	3803.36	0.108471	8.22227	0.110581	4.71146	0.002745	12.457992424242423	0.1675469696969697	38.93122632575757	0.66	1
IDH1_R132H	144	179	30	36	FVVPGPGKVEITYTPSDGTQKVTYLVHNFEEGGGVA			32	3792.91	R132H NADPH+aKG	5	3803.95	0.085562	8.81073	0.088222	4.70972	0.006904	13.34959696969697	0.13366969696969697	41.71749053030303	0.66	1
IDH1_R132H	144	179	30	36	FVVPGPGKVEITYTPSDGTQKVTYLVHNFEEGGGVA			32	3792.91	R132H NADPH+aKG+Ca	0	3795.15	0.00799	0	0	4.7293	0.002596	0	0	0	1	1
IDH1_R132H	144	179	30	36	FVVPGPGKVEITYTPSDGTQKVTYLVHNFEEGGGVA			32	3792.91	R132H NADPH+aKG+Ca	0.5	3803.61	0.03609	8.45723	0.036964	4.71437	0.003576	11.58525205479452	0.0506356	36.20391267123287	0.73	1
IDH1_R132H	144	179	30	36	FVVPGPGKVEITYTPSDGTQKVTYLVHNFEEGGGVA			32	3792.91	R132H NADPH+aKG+Ca	1	3803.55	0.136695	8.39731	0.136929	4.70952	0.000838	11.827191549295776	0.19285774647887324	36.96	0.71	1
IDH1_R132H	144	179	30	36	FVVPGPGKVEITYTPSDGTQKVTYLVHNFEEGGGVA			32	3792.91	R132H NADPH+aKG+Ca	2	3803.78	0.022726	8.62915	0.02409	4.7107	0.006639	13.074463636363637	0.0365	40.857698863636365	0.66	1
IDH1_R132H	144	179	30	36	FVVPGPGKVEITYTPSDGTQKVTYLVHNFEEGGGVA			32	3792.91	R132H NADPH+aKG+Ca	5	3804.22	0.08027	9.06867	0.080666	4.71268	0.001124	13.740415151515151	0.12222121212121212	42.93879734848485	0.66	1
IDH1_R132H	144	179	30	36	FVVPGPGKVEITYTPSDGTQKVTYLVHNFEEGGGVA			32	3792.91	R132H apo	0	3795.14	0.019586	0	0	4.74001	0.002331	0	0	0	1	1
IDH1_R132H	144	179	30	36	FVVPGPGKVEITYTPSDGTQKVTYLVHNFEEGGGVA			32	3792.91	R132H apo	0.5	3804.52	0.202262	9.37983	0.203209	4.72034	0.000671	12.849076712328767	0.27836849315068496	40.1534	0.73	1
IDH1_R132H	144	179	30	36	FVVPGPGKVEITYTPSDGTQKVTYLVHNFEEGGGVA			32	3792.91	R132H apo	1	3804.03	0.118144	8.89529	0.119756	4.71879	0.002035	12.528580281690141	0.16867042253521128	39.151813380281695	0.71	1
IDH1_R132H	144	179	30	36	FVVPGPGKVEITYTPSDGTQKVTYLVHNFEEGGGVA			32	3792.91	R132H apo	2	3804.22	0.029001	9.08352	0.034995	4.71418	0.004966	13.762901515151515	0.0530227	43.00906723484849	0.66	1
IDH1_R132H	144	179	30	36	FVVPGPGKVEITYTPSDGTQKVTYLVHNFEEGGGVA			32	3792.91	R132H apo	5	3805.4	0.406416	10.2627	0.406888	4.71253	0.007899	15.549616666666665	0.6164969696969697	48.59255208333333	0.66	1
IDH1_R132H	144	182	31	39	FVVPGPGKVEITYTPSDGTQKVTYLVHNFEEGGGVAMGM			35	4112.01	R132H NADPH+aKG	0	4114.62	0.031697	0	0	4.9685	0.011759	0	0	0	1	1
IDH1_R132H	144	182	31	39	FVVPGPGKVEITYTPSDGTQKVTYLVHNFEEGGGVAMGM			35	4112.01	R132H NADPH+aKG	0.5	4122.9	0.021911	8.27637	0.038533	4.9501	0.015207	11.337498630136988	0.0527849	32.39285322896282	0.73	1
IDH1_R132H	144	182	31	39	FVVPGPGKVEITYTPSDGTQKVTYLVHNFEEGGGVAMGM			35	4112.01	R132H NADPH+aKG	1	4123.03	0.079252	8.40458	0.085356	4.95991	0.004401	11.837436619718309	0.12021971830985917	33.821247484909456	0.71	1
IDH1_R132H	144	182	31	39	FVVPGPGKVEITYTPSDGTQKVTYLVHNFEEGGGVAMGM			35	4112.01	R132H NADPH+aKG	2	4122.88	0.134634	8.25713	0.138315	4.95245	0.008314	12.5108	0.2095681818181818	35.74514285714286	0.66	1
IDH1_R132H	144	182	31	39	FVVPGPGKVEITYTPSDGTQKVTYLVHNFEEGGGVAMGM			35	4112.01	R132H NADPH+aKG	5	4123.42	0.092775	8.79724	0.09804	4.94823	0.010584	13.329148484848485	0.14854545454545454	38.08328138528139	0.66	1
IDH1_R132H	144	182	31	39	FVVPGPGKVEITYTPSDGTQKVTYLVHNFEEGGGVAMGM			35	4112.01	R132H NADPH+aKG+Ca	0	4114.6	0.026151	0	0	4.97904	0.003956	0	0	0	1	1
IDH1_R132H	144	182	31	39	FVVPGPGKVEITYTPSDGTQKVTYLVHNFEEGGGVAMGM			35	4112.01	R132H NADPH+aKG+Ca	0.5	4123.09	0.063769	8.49684	0.068922	4.96278	0.008958	11.639504109589042	0.0944137	33.255726027397266	0.73	1
IDH1_R132H	144	182	31	39	FVVPGPGKVEITYTPSDGTQKVTYLVHNFEEGGGVAMGM			35	4112.01	R132H NADPH+aKG+Ca	1	4122.95	0.117543	8.35324	0.120417	4.95848	0.001826	11.76512676056338	0.16960140845070423	33.61464788732394	0.71	1
IDH1_R132H	144	182	31	39	FVVPGPGKVEITYTPSDGTQKVTYLVHNFEEGGGVAMGM			35	4112.01	R132H NADPH+aKG+Ca	2	4123.1	0.12285	8.503	0.125603	4.95008	0.0124	12.88333181818182	0.19030757575757573	36.809519480519484	0.66	1
IDH1_R132H	144	182	31	39	FVVPGPGKVEITYTPSDGTQKVTYLVHNFEEGGGVAMGM			35	4112.01	R132H NADPH+aKG+Ca	5	4123.69	0.089044	9.09233	0.092805	4.95896	0.00402	13.776260606060607	0.14061363636363636	39.36074458874459	0.66	1
IDH1_R132H	144	182	31	39	FVVPGPGKVEITYTPSDGTQKVTYLVHNFEEGGGVAMGM			35	4112.01	R132H apo	0	4114.58	0.038648	0	0	4.99318	0.002987	0	0	0	1	1
IDH1_R132H	144	182	31	39	FVVPGPGKVEITYTPSDGTQKVTYLVHNFEEGGGVAMGM			35	4112.01	R132H apo	0.5	4123.86	0.204015	9.28042	0.207644	4.97126	0.002428	12.712901369863014	0.2844438356164384	36.322575342465754	0.73	1
IDH1_R132H	144	182	31	39	FVVPGPGKVEITYTPSDGTQKVTYLVHNFEEGGGVAMGM			35	4112.01	R132H apo	1	4123.44	0.131294	8.86301	0.136864	4.97094	0.003454	12.483116901408453	0.19276619718309862	35.666048289738434	0.71	1
IDH1_R132H	144	182	31	39	FVVPGPGKVEITYTPSDGTQKVTYLVHNFEEGGGVAMGM			35	4112.01	R132H apo	2	4123.61	0.015089	9.02756	0.04149	4.95811	0.007495	13.678127272727272	0.0628636	39.080363636363636	0.66	1
IDH1_R132H	144	182	31	39	FVVPGPGKVEITYTPSDGTQKVTYLVHNFEEGGGVAMGM			35	4112.01	R132H apo	5	4124.75	0.34958	10.1728	0.35171	4.95896	0.011589	15.413384848484847	0.5328939393939394	44.03824242424242	0.66	1
IDH1_R132H	168	179	32	12	LVHNFEEGGGVA			11	1228.6	R132H NADPH+aKG	0	1229.36	0.030518	0	0	3.4659	0.005345	0	0	0	1	1
IDH1_R132H	168	179	32	12	LVHNFEEGGGVA			11	1228.6	R132H NADPH+aKG	0.5	1231.86	0.028273	2.50614	0.041602	3.47204	0.004526	3.4330712328767126	0.056989	31.209738480697386	0.73	1
IDH1_R132H	168	179	32	12	LVHNFEEGGGVA			11	1228.6	R132H NADPH+aKG	1	1231.88	0.030191	2.51802	0.042928	3.46732	0.006091	3.5465056338028167	0.060462	32.24096030729833	0.71	1
IDH1_R132H	168	179	32	12	LVHNFEEGGGVA			11	1228.6	R132H NADPH+aKG	2	1231.73	0.056178	2.37453	0.063932	3.45592	0.001391	3.597775757575757	0.0968667	32.707052341597795	0.66	1
IDH1_R132H	168	179	32	12	LVHNFEEGGGVA			11	1228.6	R132H NADPH+aKG	5	1231.84	0.025328	2.47619	0.039659	3.45631	0.001743	3.751801515151515	0.060089393939393936	34.10728650137741	0.66	1
IDH1_R132H	168	179	32	12	LVHNFEEGGGVA			11	1228.6	R132H NADPH+aKG+Ca	0	1229.33	0.026429	0	0	3.47418	0.005455	0	0	0	1	1
IDH1_R132H	168	179	32	12	LVHNFEEGGGVA			11	1228.6	R132H NADPH+aKG+Ca	0.5	1231.96	0.033371	2.62631	0.042569	3.47455	0.001129	3.597679452054795	0.0583137	32.70617683686177	0.73	1
IDH1_R132H	168	179	32	12	LVHNFEEGGGVA			11	1228.6	R132H NADPH+aKG+Ca	1	1231.85	0.048331	2.51787	0.055085	3.46624	0.004096	3.5463	0.0775845	32.23909090909091	0.71	1
IDH1_R132H	168	179	32	12	LVHNFEEGGGVA			11	1228.6	R132H NADPH+aKG+Ca	2	1231.84	0.006825	2.50675	0.027296	3.4604	0.001401	3.7981015151515147	0.0413576	34.5282	0.66	1
IDH1_R132H	168	179	32	12	LVHNFEEGGGVA			11	1228.6	R132H NADPH+aKG+Ca	5	1231.89	0.031074	2.55487	0.040794	3.47019	0.004203	3.8710121212121207	0.061809090909090904	35.19101928374655	0.66	1
IDH1_R132H	168	179	32	12	LVHNFEEGGGVA			11	1228.6	R132H apo	0	1229.33	0.008786	0	0	3.47696	0.004152	0	0	0	1	1
IDH1_R132H	168	179	32	12	LVHNFEEGGGVA			11	1228.6	R132H apo	0.5	1232.22	0.048579	2.8833	0.049367	3.49062	0.005767	3.9497219178082195	0.067626	35.906562889165635	0.73	1
IDH1_R132H	168	179	32	12	LVHNFEEGGGVA			11	1228.6	R132H apo	1	1232.04	0.049833	2.70617	0.050602	3.47962	0.003852	3.811502816901409	0.0712704	34.65002560819463	0.71	1
IDH1_R132H	168	179	32	12	LVHNFEEGGGVA			11	1228.6	R132H apo	2	1232.07	0.028213	2.73267	0.029549	3.47827	0.002224	4.140416666666667	0.044771212121212114	37.640151515151516	0.66	1
IDH1_R132H	168	179	32	12	LVHNFEEGGGVA			11	1228.6	R132H apo	5	1232.34	0.097494	3.00265	0.097889	3.48087	0.002752	4.549477272727272	0.14831666666666665	41.35888429752066	0.66	1
IDH1_R132H	168	182	33	15	LVHNFEEGGGVAMGM			14	1547.7	R132H NADPH+aKG	0	1548.99	0.012889	0	0	4.20786	0.003207	0	0	0	1	1
IDH1_R132H	168	182	33	15	LVHNFEEGGGVAMGM			14	1547.7	R132H NADPH+aKG	0.5	1551.32	0.078896	2.33529	0.079942	4.20855	0.005603	3.1990260273972604	0.1095095890410959	22.850185909980432	0.73	1
IDH1_R132H	168	182	33	15	LVHNFEEGGGVAMGM			14	1547.7	R132H NADPH+aKG	1	1551.43	0.049009	2.44312	0.050676	4.20652	0.006013	3.441015492957747	0.0713746	24.578682092555333	0.71	1
IDH1_R132H	168	182	33	15	LVHNFEEGGGVAMGM			14	1547.7	R132H NADPH+aKG	2	1551.37	0.036601	2.38202	0.038804	4.19786	0.002013	3.609119696969697	0.0587939	25.779426406926405	0.66	1
IDH1_R132H	168	182	33	15	LVHNFEEGGGVAMGM			14	1547.7	R132H NADPH+aKG	5	1551.46	0.037092	2.47039	0.039268	4.19986	0.001579	3.7430151515151513	0.059497	26.73582251082251	0.66	1
IDH1_R132H	168	182	33	15	LVHNFEEGGGVAMGM			14	1547.7	R132H NADPH+aKG+Ca	0	1549	0.046303	0	0	4.20927	0.003833	0	0	0	1	1
IDH1_R132H	168	182	33	15	LVHNFEEGGGVAMGM			14	1547.7	R132H NADPH+aKG+Ca	0.5	1551.43	0.091556	2.4359	0.102599	4.20871	0.001475	3.3368506849315067	0.14054657534246576	23.83464774951076	0.73	1
IDH1_R132H	168	182	33	15	LVHNFEEGGGVAMGM			14	1547.7	R132H NADPH+aKG+Ca	1	1551.44	0.024743	2.44612	0.0525	4.20387	0.001686	3.4452394366197185	0.0739437	24.608853118712275	0.71	1
IDH1_R132H	168	182	33	15	LVHNFEEGGGVAMGM			14	1547.7	R132H NADPH+aKG+Ca	2	1551.46	0.006847	2.46425	0.046807	4.20022	0.002459	3.733710606060606	0.0709197	26.669361471861468	0.66	1
IDH1_R132H	168	182	33	15	LVHNFEEGGGVAMGM			14	1547.7	R132H NADPH+aKG+Ca	5	1551.53	0.032032	2.53235	0.056303	4.20693	0.003796	3.8369	0.0853076	27.40642857142857	0.66	1
IDH1_R132H	168	182	33	15	LVHNFEEGGGVAMGM			14	1547.7	R132H apo	0	1548.97	0.035512	0	0	4.21487	0.00196	0	0	0	1	1
IDH1_R132H	168	182	33	15	LVHNFEEGGGVAMGM			14	1547.7	R132H apo	0.5	1551.78	0.062888	2.8127	0.072222	4.22509	0.002596	3.8530068493150686	0.0989342	27.521477495107632	0.73	1
IDH1_R132H	168	182	33	15	LVHNFEEGGGVAMGM			14	1547.7	R132H apo	1	1551.59	0.070883	2.62871	0.079281	4.21828	0.002266	3.7024042253521126	0.11166338028169015	26.445744466800804	0.71	1
IDH1_R132H	168	182	33	15	LVHNFEEGGGVAMGM			14	1547.7	R132H apo	2	1551.65	0.018559	2.68254	0.04007	4.21515	0.004469	4.064454545454545	0.0607121	29.03181818181818	0.66	1
IDH1_R132H	168	182	33	15	LVHNFEEGGGVAMGM			14	1547.7	R132H apo	5	1551.86	0.050521	2.89869	0.061753	4.21655	0.005713	4.39196	0.0935652	31.371114718614717	0.66	1
IDH1_R132H	168	191	34	24	LVHNFEEGGGVAMGMYNQDKSIED			23	2640.17	R132H NADPH+aKG	0	2641.7	0.036813	0	0	4.05926	0.004112	0	0	0	1	1
IDH1_R132H	168	191	34	24	LVHNFEEGGGVAMGMYNQDKSIED			23	2640.17	R132H NADPH+aKG	0.5	2647.44	0.070778	5.74853	0.079779	4.05657	0.007059	7.874694520547946	0.10928630136986302	34.237802263251936	0.73	1
IDH1_R132H	168	191	34	24	LVHNFEEGGGVAMGMYNQDKSIED			23	2640.17	R132H NADPH+aKG	1	2647.63	0.037743	5.93181	0.052723	4.05403	0.004154	8.35466	0.0742577	36.324592774035516	0.71	1
IDH1_R132H	168	191	34	24	LVHNFEEGGGVAMGMYNQDKSIED			23	2640.17	R132H NADPH+aKG	2	2647.56	0.067336	5.86777	0.076742	4.04296	0.001178	8.890556060606059	0.11627575757575757	38.65459156785243	0.66	1
IDH1_R132H	168	191	34	24	LVHNFEEGGGVAMGMYNQDKSIED			23	2640.17	R132H NADPH+aKG	5	2647.91	0.095104	6.21195	0.10198	4.04484	0.001129	9.41205	0.15451515151515152	40.922	0.66	1
IDH1_R132H	168	191	34	24	LVHNFEEGGGVAMGMYNQDKSIED			23	2640.17	R132H NADPH+aKG+Ca	0	2641.71	0.014767	0	0	4.06051	0.003987	0	0	0	1	1
IDH1_R132H	168	191	34	24	LVHNFEEGGGVAMGMYNQDKSIED			23	2640.17	R132H NADPH+aKG+Ca	0.5	2647.5	0.08973	5.78809	0.090937	4.05729	0.000744	7.928895890410959	0.12457123287671233	34.47346039309112	0.73	1
IDH1_R132H	168	191	34	24	LVHNFEEGGGVAMGMYNQDKSIED			23	2640.17	R132H NADPH+aKG+Ca	1	2647.82	2.72642	6.10296	2.72646	4.05046	0.002125	8.595716901408451	3.8400788732394373	37.37268218003674	0.71	1
IDH1_R132H	168	191	34	24	LVHNFEEGGGVAMGMYNQDKSIED			23	2640.17	R132H NADPH+aKG+Ca	2	2647.52	0.005201	5.80266	0.015656	4.04694	0.002789	8.791913636363637	0.0237212	38.2257	0.66	1
IDH1_R132H	168	191	34	24	LVHNFEEGGGVAMGMYNQDKSIED			23	2640.17	R132H NADPH+aKG+Ca	5	2647.78	0.104334	6.06796	0.105374	4.05515	0.004713	9.193880303030303	0.15965757575757575	39.973392621870886	0.66	1
IDH1_R132H	168	191	34	24	LVHNFEEGGGVAMGMYNQDKSIED			23	2640.17	R132H apo	0	2641.66	0.00185	0	0	4.06732	0.003659	0	0	0	1	1
IDH1_R132H	168	191	34	24	LVHNFEEGGGVAMGMYNQDKSIED			23	2640.17	R132H apo	0.5	2648.05	0.080569	6.3937	0.08059	4.07518	0.004163	8.758498630136986	0.11039726027397259	38.08042882668254	0.73	1
IDH1_R132H	168	191	34	24	LVHNFEEGGGVAMGMYNQDKSIED			23	2640.17	R132H apo	1	2647.95	0.121753	6.28732	0.121767	4.06624	0.004307	8.855384507042254	0.17150281690140845	38.50167176974893	0.71	1
IDH1_R132H	168	191	34	24	LVHNFEEGGGVAMGMYNQDKSIED			23	2640.17	R132H apo	2	2648.07	0.070923	6.41071	0.070947	4.06221	0.005346	9.713189393939393	0.10749545454545453	42.231258234519096	0.66	1
IDH1_R132H	168	191	34	24	LVHNFEEGGGVAMGMYNQDKSIED			23	2640.17	R132H apo	5	2648.71	0.169477	7.05139	0.169487	4.06445	0.004025	10.683925757575757	0.25679848484848483	46.45185111989459	0.66	1
IDH1_R132H	180	191	35	12	MGMYNQDKSIED			11	1430.59	R132H NADPH+aKG	0	1431.45	0.026195	0	0	3.43736	0.004448	0	0	0	1	1
IDH1_R132H	180	191	35	12	MGMYNQDKSIED			11	1430.59	R132H NADPH+aKG	0.5	1434.13	0.069277	2.67935	0.074064	3.43844	0.004146	3.6703479452054797	0.10145753424657535	33.3668	0.73	1
IDH1_R132H	180	191	35	12	MGMYNQDKSIED			11	1430.59	R132H NADPH+aKG	1	1434.2	0.116769	2.74853	0.119672	3.43064	0.004222	3.8711690140845074	0.16855211267605635	35.19244558258643	0.71	1
IDH1_R132H	180	191	35	12	MGMYNQDKSIED			11	1430.59	R132H NADPH+aKG	2	1434.21	0.012245	2.75697	0.028916	3.4222	0.001638	4.177233333333334	0.0438121	37.974848484848486	0.66	1
IDH1_R132H	180	191	35	12	MGMYNQDKSIED			11	1430.59	R132H NADPH+aKG	5	1434.41	0.050762	2.9596	0.057122	3.42303	0.001784	4.484249999999999	0.0865485	40.76590909090908	0.66	1
IDH1_R132H	180	191	35	12	MGMYNQDKSIED			11	1430.59	R132H NADPH+aKG+Ca	0	1431.44	0.010084	0	0	3.44101	0.004427	0	0	0	1	1
IDH1_R132H	180	191	35	12	MGMYNQDKSIED			11	1430.59	R132H NADPH+aKG+Ca	0.5	1434.1	0.045293	2.6612	0.046402	3.43681	0.001357	3.6454835616438355	0.0635644	33.1408	0.73	1
IDH1_R132H	180	191	35	12	MGMYNQDKSIED			11	1430.59	R132H NADPH+aKG+Ca	1	1434.13	0.053641	2.68912	0.054581	3.42922	0.003266	3.787495774647887	0.0768746	34.431779769526244	0.71	1
IDH1_R132H	180	191	35	12	MGMYNQDKSIED			11	1430.59	R132H NADPH+aKG+Ca	2	1434.12	0.006831	2.67987	0.012179	3.42569	0.001146	4.060415151515151	0.018453030303030304	36.9129	0.66	1
IDH1_R132H	180	191	35	12	MGMYNQDKSIED			11	1430.59	R132H NADPH+aKG+Ca	5	1434.28	0.019248	2.83668	0.021729	3.433	0.002122	4.297992424242424	0.0329227	39.07265840220386	0.66	1
IDH1_R132H	180	191	35	12	MGMYNQDKSIED			11	1430.59	R132H apo	0	1431.44	0.016513	0	0	3.44465	0.00569	0	0	0	1	1
IDH1_R132H	180	191	35	12	MGMYNQDKSIED			11	1430.59	R132H apo	0.5	1434.47	0.038889	3.032	0.04225	3.45753	0.007453	4.153427397260274	0.0578767	37.758430884184314	0.73	1
IDH1_R132H	180	191	35	12	MGMYNQDKSIED			11	1430.59	R132H apo	1	1434.43	0.038603	2.9888	0.041987	3.4423	0.005773	4.209583098591549	0.0591366	38.26893725992318	0.71	1
IDH1_R132H	180	191	35	12	MGMYNQDKSIED			11	1430.59	R132H apo	2	1434.58	0.037768	3.14013	0.04122	3.44362	0.00219	4.757771212121212	0.0624545	43.25246556473829	0.66	1
IDH1_R132H	180	191	35	12	MGMYNQDKSIED			11	1430.59	R132H apo	5	1434.9	0.041699	3.45596	0.04485	3.44755	0.00088	5.236301515151515	0.0679545	47.60274104683196	0.66	1
IDH1_R132H	183	192	36	10	YNQDKSIEDF			9	1258.56	R132H NADPH+aKG	0	1259.3	0.018878	0	0	3.94037	0.004572	0	0	0	1	1
IDH1_R132H	183	192	36	10	YNQDKSIEDF			9	1258.56	R132H NADPH+aKG	0.5	1261.3	0.120514	2.00713	0.121984	3.93684	0.004358	2.7494986301369866	0.1671013698630137	30.549984779299848	0.73	1
IDH1_R132H	183	192	36	10	YNQDKSIEDF			9	1258.56	R132H NADPH+aKG	1	1261.34	0.067661	2.04279	0.070245	3.93314	0.004682	2.8771704225352113	0.0989366	31.96856025039124	0.71	1
IDH1_R132H	183	192	36	10	YNQDKSIEDF			9	1258.56	R132H NADPH+aKG	2	1261.17	0.008722	1.87069	0.020796	3.92454	0.001818	2.8343772727272727	0.0315091	31.49308080808081	0.66	1
IDH1_R132H	183	192	36	10	YNQDKSIEDF			9	1258.56	R132H NADPH+aKG	5	1261.23	0.036887	1.92901	0.041437	3.92377	0.001615	2.922748484848485	0.0627833	32.474983164983165	0.66	1
IDH1_R132H	183	192	36	10	YNQDKSIEDF			9	1258.56	R132H NADPH+aKG+Ca	0	1259.29	0.007924	0	0	3.93994	0.004846	0	0	0	1	1
IDH1_R132H	183	192	36	10	YNQDKSIEDF			9	1258.56	R132H NADPH+aKG+Ca	0.5	1261.32	0.014247	2.02993	0.016303	3.93681	0.00227	2.7807205479452057	0.0223329	30.896894977168955	0.73	1
IDH1_R132H	183	192	36	10	YNQDKSIEDF			9	1258.56	R132H NADPH+aKG+Ca	1	1261.33	0.02541	2.0369	0.026617	3.92997	0.002659	2.8688774647887327	0.037488732394366196	31.876416275430365	0.71	1
IDH1_R132H	183	192	36	10	YNQDKSIEDF			9	1258.56	R132H NADPH+aKG+Ca	2	1261.12	0.11064	1.82888	0.110923	3.92534	0.001606	2.7710257575757575	0.1680651515151515	30.789175084175085	0.66	1
IDH1_R132H	183	192	36	10	YNQDKSIEDF			9	1258.56	R132H NADPH+aKG+Ca	5	1261.35	0.038123	2.06155	0.038938	3.93358	0.003477	3.1235681818181815	0.058996969696969694	34.706313131313124	0.66	1
IDH1_R132H	183	192	36	10	YNQDKSIEDF			9	1258.56	R132H apo	0	1259.31	0.031795	0	0	3.95098	0.009781	0	0	0	1	1
IDH1_R132H	183	192	36	10	YNQDKSIEDF			9	1258.56	R132H apo	0.5	1261.55	0.074067	2.23945	0.080604	3.96445	0.007333	3.06774	0.11041643835616438	34.08596651445966	0.73	1
IDH1_R132H	183	192	36	10	YNQDKSIEDF			9	1258.56	R132H apo	1	1261.38	0.009265	2.06773	0.033118	3.94754	0.008964	2.9123014084507046	0.0466451	32.35890453834116	0.71	1
IDH1_R132H	183	192	36	10	YNQDKSIEDF			9	1258.56	R132H apo	2	1261.42	0.018621	2.10759	0.036847	3.94632	0.006194	3.193318181818182	0.055828787878787874	35.48131313131313	0.66	1
IDH1_R132H	183	192	36	10	YNQDKSIEDF			9	1258.56	R132H apo	5	1261.57	0.048802	2.26215	0.058246	3.9513	0.000878	3.4275	0.0882515	38.083333333333336	0.66	1
IDH1_R132H	183	197	37	15	YNQDKSIEDFAHSSF			14	1787.79	R132H NADPH+aKG	0	1789.05	0.040887	0	0	4.28134	0.004373	0	0	0	1	1
IDH1_R132H	183	197	37	15	YNQDKSIEDFAHSSF			14	1787.79	R132H NADPH+aKG	0.5	1791.15	0.195337	2.10631	0.19957	4.27706	0.005721	2.885354794520548	0.2733835616438356	20.609677103718198	0.73	1
IDH1_R132H	183	197	37	15	YNQDKSIEDFAHSSF			14	1787.79	R132H NADPH+aKG	1	1791.15	0.162435	2.10509	0.167502	4.27303	0.005053	2.964912676056338	0.23591830985915496	21.1779	0.71	1
IDH1_R132H	183	197	37	15	YNQDKSIEDFAHSSF			14	1787.79	R132H NADPH+aKG	2	1790.99	0.018456	1.9448	0.044859	4.26402	0.001577	2.946662121212121	0.0679682	21.04758658008658	0.66	1
IDH1_R132H	183	197	37	15	YNQDKSIEDFAHSSF			14	1787.79	R132H NADPH+aKG	5	1791.03	0.118825	1.98245	0.125662	4.26672	0.00157	3.0037151515151517	0.19039696969696968	21.455108225108226	0.66	1
IDH1_R132H	183	197	37	15	YNQDKSIEDFAHSSF			14	1787.79	R132H NADPH+aKG+Ca	0	1789.02	0.025475	0	0	4.28289	0.00523	0	0	0	1	1
IDH1_R132H	183	197	37	15	YNQDKSIEDFAHSSF			14	1787.79	R132H NADPH+aKG+Ca	0.5	1791.16	0.083784	2.14177	0.087572	4.27834	0.002188	2.9339383561643837	0.11996164383561644	20.956702544031312	0.73	1
IDH1_R132H	183	197	37	15	YNQDKSIEDFAHSSF			14	1787.79	R132H NADPH+aKG+Ca	1	1791.32	0.146892	2.29735	0.149084	4.26872	0.002781	3.23571	0.2099774647887324	23.11221327967807	0.71	1
IDH1_R132H	183	197	37	15	YNQDKSIEDFAHSSF			14	1787.79	R132H NADPH+aKG+Ca	2	1791.13	0.003978	2.11373	0.025784	4.26666	0.00184	3.2026272727272724	0.039066666666666666	22.87590909090909	0.66	1
IDH1_R132H	183	197	37	15	YNQDKSIEDFAHSSF			14	1787.79	R132H NADPH+aKG+Ca	5	1791.16	0.078505	2.13742	0.082535	4.2752	0.003647	3.238522727272727	0.1250530303030303	23.132305194805195	0.66	1
IDH1_R132H	183	197	37	15	YNQDKSIEDFAHSSF			14	1787.79	R132H apo	0	1789.03	0.035268	0	0	4.29192	0.004442	0	0	0	1	1
IDH1_R132H	183	197	37	15	YNQDKSIEDFAHSSF			14	1787.79	R132H apo	0.5	1791.28	0.042743	2.24415	0.055415	4.29817	0.004609	3.0741767123287675	0.075911	21.958405088062623	0.73	1
IDH1_R132H	183	197	37	15	YNQDKSIEDFAHSSF			14	1787.79	R132H apo	1	1791.04	0.029755	2.00473	0.046143	4.28472	0.004269	2.823560563380282	0.0649901	20.168289738430587	0.71	1
IDH1_R132H	183	197	37	15	YNQDKSIEDFAHSSF			14	1787.79	R132H apo	2	1791.09	0.085763	2.05474	0.092731	4.28379	0.004906	3.113242424242424	0.14050151515151513	22.237445887445887	0.66	1
IDH1_R132H	183	197	37	15	YNQDKSIEDFAHSSF			14	1787.79	R132H apo	5	1791.2	0.060864	2.16705	0.070344	4.28715	0.002677	3.283412121212121	0.10658181818181818	23.452943722943722	0.66	1
IDH1_R132H	183	198	38	16	YNQDKSIEDFAHSSFQ			15	1915.85	R132H NADPH+aKG	0	1916.87	0.016904	0	0	4.11186	0.004059	0	0	0	1	1
IDH1_R132H	183	198	38	16	YNQDKSIEDFAHSSFQ			15	1915.85	R132H NADPH+aKG	0.5	1919.5	0.254023	2.6311	0.254585	4.10872	0.00741	3.604250684931507	0.3487465753424658	24.02833789954338	0.73	1
IDH1_R132H	183	198	38	16	YNQDKSIEDFAHSSFQ			15	1915.85	R132H NADPH+aKG	1	1919.5	0.21179	2.6297	0.212463	4.10714	0.006141	3.703804225352113	0.299244	24.692028169014087	0.71	1
IDH1_R132H	183	198	38	16	YNQDKSIEDFAHSSFQ			15	1915.85	R132H NADPH+aKG	2	1919.32	0.025071	2.44721	0.030237	4.09473	0.001148	3.7078893939393938	0.0458136	24.719262626262626	0.66	1
IDH1_R132H	183	198	38	16	YNQDKSIEDFAHSSFQ			15	1915.85	R132H NADPH+aKG	5	1919.36	0.158225	2.48362	0.159125	4.09644	0.001374	3.7630590909090906	0.2410984848484848	25.0871	0.66	1
IDH1_R132H	183	198	38	16	YNQDKSIEDFAHSSFQ			15	1915.85	R132H NADPH+aKG+Ca	0	1916.88	0.01545	0	0	4.11496	0.004436	0	0	0	1	1
IDH1_R132H	183	198	38	16	YNQDKSIEDFAHSSFQ			15	1915.85	R132H NADPH+aKG+Ca	0.5	1919.51	0.101398	2.62234	0.102568	4.11076	0.002082	3.5922410958904107	0.1405041095890411	23.94827397260274	0.73	1
IDH1_R132H	183	198	38	16	YNQDKSIEDFAHSSFQ			15	1915.85	R132H NADPH+aKG+Ca	1	1919.66	0.171155	2.78035	0.171851	4.10298	0.003516	3.9159915492957746	0.242044	26.106610328638496	0.71	1
IDH1_R132H	183	198	38	16	YNQDKSIEDFAHSSFQ			15	1915.85	R132H NADPH+aKG+Ca	2	1919.43	0.014973	2.54838	0.021516	4.09829	0.003653	3.8611787878787878	0.0326	25.74119191919192	0.66	1
IDH1_R132H	183	198	38	16	YNQDKSIEDFAHSSFQ			15	1915.85	R132H NADPH+aKG+Ca	5	1919.51	0.102985	2.63084	0.104138	4.10776	0.003613	3.986127272727273	0.15778484848484847	26.57418181818182	0.66	1
IDH1_R132H	183	198	38	16	YNQDKSIEDFAHSSFQ			15	1915.85	R132H apo	0	1916.88	0.014347	0	0	4.12087	0.004221	0	0	0	1	1
IDH1_R132H	183	198	38	16	YNQDKSIEDFAHSSFQ			15	1915.85	R132H apo	0.5	1919.57	0.050838	2.69628	0.052823	4.12949	0.005797	3.693535616438356	0.0723603	24.623570776255708	0.73	1
IDH1_R132H	183	198	38	16	YNQDKSIEDFAHSSFQ			15	1915.85	R132H apo	1	1919.33	0.053295	2.44851	0.055192	4.11776	0.005758	3.448601408450705	0.0777352	22.99067605633803	0.71	1
IDH1_R132H	183	198	38	16	YNQDKSIEDFAHSSFQ			15	1915.85	R132H apo	2	1919.41	0.107435	2.52867	0.108388	4.11416	0.00548	3.8313196969696968	0.1642242424242424	25.54213131313131	0.66	1
IDH1_R132H	183	198	38	16	YNQDKSIEDFAHSSFQ			15	1915.85	R132H apo	5	1919.5	0.092296	2.62576	0.093404	4.12066	0.003189	3.9784272727272723	0.1415212121212121	26.52284848484848	0.66	1
IDH1_R132H	183	200	39	18	YNQDKSIEDFAHSSFQMA			17	2117.92	R132H NADPH+aKG	0	2119.12	0.017613	0	0	4.47208	0.002349	0	0	0	1	1
IDH1_R132H	183	200	39	18	YNQDKSIEDFAHSSFQMA			17	2117.92	R132H NADPH+aKG	0.5	2121.75	0.227608	2.6346	0.228288	4.46823	0.009497	3.609042465753425	0.31272328767123286	21.22966156325544	0.73	1
IDH1_R132H	183	200	39	18	YNQDKSIEDFAHSSFQMA			17	2117.92	R132H NADPH+aKG	1	2121.76	0.159539	2.64216	0.160508	4.46392	0.003452	3.7213507042253524	0.22606760563380285	21.890298260149134	0.71	1
IDH1_R132H	183	200	39	18	YNQDKSIEDFAHSSFQMA			17	2117.92	R132H NADPH+aKG	2	2121.51	0.069322	2.38819	0.071525	4.45739	0.002805	3.618468181818182	0.10837121212121212	21.285106951871658	0.66	1
IDH1_R132H	183	200	39	18	YNQDKSIEDFAHSSFQMA			17	2117.92	R132H NADPH+aKG	5	2121.65	0.124859	2.52795	0.126096	4.45801	0.003386	3.8302287878787875	0.19105454545454548	22.530757575757573	0.66	1
IDH1_R132H	183	200	39	18	YNQDKSIEDFAHSSFQMA			17	2117.92	R132H NADPH+aKG+Ca	0	2119.1	0.048323	0	0	4.47896	0.006778	0	0	0	1	1
IDH1_R132H	183	200	39	18	YNQDKSIEDFAHSSFQMA			17	2117.92	R132H NADPH+aKG+Ca	0.5	2121.71	0.129708	2.61327	0.138417	4.47103	0.001764	3.5798205479452054	0.1896123287671233	21.057767929089444	0.73	1
IDH1_R132H	183	200	39	18	YNQDKSIEDFAHSSFQMA			17	2117.92	R132H NADPH+aKG+Ca	1	2121.93	0.158355	2.83262	0.165564	4.46262	0.001988	3.9896	0.2331887323943662	23.468235294117644	0.71	1
IDH1_R132H	183	200	39	18	YNQDKSIEDFAHSSFQMA			17	2117.92	R132H NADPH+aKG+Ca	2	2121.64	0.007161	2.54389	0.048851	4.45922	0.000263	3.8543833333333333	0.0740167	22.6728	0.66	1
IDH1_R132H	183	200	39	18	YNQDKSIEDFAHSSFQMA			17	2117.92	R132H NADPH+aKG+Ca	5	2121.66	0.213546	2.56241	0.218945	4.46669	0.002578	3.8824393939393937	0.33173484848484847	22.837878787878786	0.66	1
IDH1_R132H	183	200	39	18	YNQDKSIEDFAHSSFQMA			17	2117.92	R132H apo	0	2119.1	0.036499	0	0	4.4891	0.004608	0	0	0	1	1
IDH1_R132H	183	200	39	18	YNQDKSIEDFAHSSFQMA			17	2117.92	R132H apo	0.5	2121.86	0.043712	2.7538	0.056946	4.49418	0.002993	3.772335616438356	0.0780082	22.190209508460917	0.73	1
IDH1_R132H	183	200	39	18	YNQDKSIEDFAHSSFQMA			17	2117.92	R132H apo	1	2121.57	0.026219	2.46211	0.04494	4.48384	0.003394	3.4677577464788736	0.0632958	20.398574979287492	0.71	1
IDH1_R132H	183	200	39	18	YNQDKSIEDFAHSSFQMA			17	2117.92	R132H apo	2	2121.59	0.112951	2.48365	0.118702	4.47607	0.007108	3.7630984848484847	0.17985151515151515	22.135873440285202	0.66	1
IDH1_R132H	183	200	39	18	YNQDKSIEDFAHSSFQMA			17	2117.92	R132H apo	5	2121.6	0.099546	2.50012	0.106026	4.48106	0.004187	3.788054545454545	0.16064545454545454	22.282673796791443	0.66	1
IDH1_R132H	192	198	40	7	FAHSSFQ			6	823.373	R132H NADPH+aKG	0	823.764	0.020369	0	0	3.11497	0.00492	0	0	0	1	1
IDH1_R132H	192	198	40	7	FAHSSFQ			6	823.373	R132H NADPH+aKG	0.5	824.03	0.07938	0.266513	0.081951	3.12426	0.002189	0.36508630136986303	0.11226164383561643	6.0847716894977175	0.73	1
IDH1_R132H	192	198	40	7	FAHSSFQ			6	823.373	R132H NADPH+aKG	1	823.997	0.042252	0.233874	0.046906	3.11517	0.003407	0.3294	0.0660648	5.49	0.71	1
IDH1_R132H	192	198	40	7	FAHSSFQ			6	823.373	R132H NADPH+aKG	2	823.931	0.032495	0.167856	0.038351	3.11035	0.002268	0.25432727272727274	0.0581076	4.238787878787878	0.66	1
IDH1_R132H	192	198	40	7	FAHSSFQ			6	823.373	R132H NADPH+aKG	5	823.973	0.041668	0.209722	0.04638	3.11114	0.00182	0.317761	0.0702727	5.296010101010101	0.66	1
IDH1_R132H	192	198	40	7	FAHSSFQ			6	823.373	R132H NADPH+aKG+Ca	0	823.769	0.014113	0	0	3.11977	0.004038	0	0	0	1	1
IDH1_R132H	192	198	40	7	FAHSSFQ			6	823.373	R132H NADPH+aKG+Ca	0.5	823.97	0.043532	0.200729	0.045763	3.12361	0.001319	0.2749712328767123	0.062689	4.582853881278539	0.73	1
IDH1_R132H	192	198	40	7	FAHSSFQ			6	823.373	R132H NADPH+aKG+Ca	1	824.042	0.053763	0.273036	0.055585	3.11422	0.002541	0.38455774647887325	0.0782887	6.409295774647887	0.71	1
IDH1_R132H	192	198	40	7	FAHSSFQ			6	823.373	R132H NADPH+aKG+Ca	2	823.949	0.001294	0.179862	0.014172	3.11199	8.932562E-6	0.27251818181818177	0.021472727272727272	4.541969696969696	0.66	1
IDH1_R132H	192	198	40	7	FAHSSFQ			6	823.373	R132H NADPH+aKG+Ca	5	824.001	0.024814	0.232046	0.028547	3.11946	0.002164	0.35158484848484844	0.043253	5.859747474747474	0.66	1
IDH1_R132H	192	198	40	7	FAHSSFQ			6	823.373	R132H apo	0	823.765	0.003509	0	0	3.1237	0.005884	0	0	0	1	1
IDH1_R132H	192	198	40	7	FAHSSFQ			6	823.373	R132H apo	0.5	823.982	0.016292	0.217116	0.016666	3.13734	0.004804	0.2974191780821918	0.0228301	4.956986301369864	0.73	1
IDH1_R132H	192	198	40	7	FAHSSFQ			6	823.373	R132H apo	1	823.896	0.023185	0.131781	0.023449	3.12076	0.00783	0.18560704225352115	0.0330268	3.0934507042253525	0.71	1
IDH1_R132H	192	198	40	7	FAHSSFQ			6	823.373	R132H apo	2	823.948	0.037621	0.18311	0.037784	3.12337	0.000678	0.27743939393939393	0.0572485	4.623989898989899	0.66	1
IDH1_R132H	192	198	40	7	FAHSSFQ			6	823.373	R132H apo	5	823.951	0.038368	0.185976	0.038528	3.12838	0.001261	0.2817818181818182	0.058375757575757574	4.696363636363636	0.66	1
IDH1_R132H	198	207	41	10	QMALSKGWPL			8	1130.6	R132H NADPH+aKG	0	1131.27	0.039294	0	0	4.772	0.005002	0	0	0	1	1
IDH1_R132H	198	207	41	10	QMALSKGWPL			8	1130.6	R132H NADPH+aKG	0.5	1131.48	0.038638	0.206382	0.055109	4.78059	0.010143	0.2827150684931507	0.0754918	3.533938356164384	0.73	1
IDH1_R132H	198	207	41	10	QMALSKGWPL			8	1130.6	R132H NADPH+aKG	1	1131.51	0.00849	0.236289	0.040201	4.78977	0.003159	0.3328014084507042	0.056621126760563384	4.1600176056338025	0.71	1
IDH1_R132H	198	207	41	10	QMALSKGWPL			8	1130.6	R132H NADPH+aKG	2	1131.53	0.045562	0.263143	0.060166	4.782	0.003874	0.39870151515151514	0.0911606	4.983768939393939	0.66	1
IDH1_R132H	198	207	41	10	QMALSKGWPL			8	1130.6	R132H NADPH+aKG	5	1131.63	0.033573	0.35929	0.051683	4.78267	0.007037	0.5443787878787878	0.0783076	6.8047348484848476	0.66	1
IDH1_R132H	198	207	41	10	QMALSKGWPL			8	1130.6	R132H NADPH+aKG+Ca	0	1131.26	0.00194	0	0	4.78303	0.001956	0	0	0	1	1
IDH1_R132H	198	207	41	10	QMALSKGWPL			8	1130.6	R132H NADPH+aKG+Ca	0.5	1131.52	0.007231	0.255893	0.007487	4.79064	0.000754	0.35053835616438356	0.010256164383561644	4.3817294520547945	0.73	1
IDH1_R132H	198	207	41	10	QMALSKGWPL			8	1130.6	R132H NADPH+aKG+Ca	1	1131.61	0.039917	0.354541	0.039964	4.78658	0.00399	0.49935352112676057	0.056287323943661975	6.241919014084507	0.71	1
IDH1_R132H	198	207	41	10	QMALSKGWPL			8	1130.6	R132H NADPH+aKG+Ca	2	1131.7	0.027514	0.4419	0.027582	4.78364	0.005285	0.6695454545454546	0.0417909	8.369318181818182	0.66	1
IDH1_R132H	198	207	41	10	QMALSKGWPL			8	1130.6	R132H NADPH+aKG+Ca	5	1131.98	0.006469	0.721469	0.006754	4.78942	0.000682	1.0931348484848484	0.010233333333333332	13.664185606060606	0.66	1
IDH1_R132H	198	207	41	10	QMALSKGWPL			8	1130.6	R132H apo	0	1131.25	0.024854	0	0	4.78917	0.001376	0	0	0	1	1
IDH1_R132H	198	207	41	10	QMALSKGWPL			8	1130.6	R132H apo	0.5	1131.47	0.017186	0.216861	0.030217	4.79567	0.001068	0.29706986301369864	0.0413932	3.713373287671233	0.73	1
IDH1_R132H	198	207	41	10	QMALSKGWPL			8	1130.6	R132H apo	1	1131.52	0.01085	0.262616	0.027119	4.79466	0.002531	0.3698816901408451	0.0381958	4.623521126760564	0.71	1
IDH1_R132H	198	207	41	10	QMALSKGWPL			8	1130.6	R132H apo	2	1131.66	0.007407	0.402943	0.025934	4.78602	0.005039	0.6105196969696969	0.0392939	7.631496212121211	0.66	1
IDH1_R132H	198	207	41	10	QMALSKGWPL			8	1130.6	R132H apo	5	1131.92	0.045128	0.665869	0.05152	4.78854	0.01037	1.0088924242424242	0.0780606	12.611155303030303	0.66	1
IDH1_R132H	198	208	42	11	QMALSKGWPLY			9	1293.67	R132H NADPH+aKG	0	1294.77	0.032202	0	0	4.84893	0.004146	0	0	0	1	1
IDH1_R132H	198	208	42	11	QMALSKGWPLY			9	1293.67	R132H NADPH+aKG	0.5	1294.97	0.054436	0.199414	0.063248	4.85701	0.010097	0.27316986301369867	0.0866411	3.035220700152207	0.73	1
IDH1_R132H	198	208	42	11	QMALSKGWPLY			9	1293.67	R132H NADPH+aKG	1	1294.96	0.081197	0.186618	0.087349	4.8628	0.002503	0.2628422535211268	0.12302676056338029	2.9204694835680756	0.71	1
IDH1_R132H	198	208	42	11	QMALSKGWPLY			9	1293.67	R132H NADPH+aKG	2	1294.97	0.02088	0.193183	0.038379	4.85903	0.004295	0.2927015151515151	0.05815	3.2522390572390565	0.66	1
IDH1_R132H	198	208	42	11	QMALSKGWPLY			9	1293.67	R132H NADPH+aKG	5	1295.11	0.046437	0.335156	0.05651	4.85869	0.007099	0.5078121212121212	0.0856212	5.642356902356902	0.66	1
IDH1_R132H	198	208	42	11	QMALSKGWPLY			9	1293.67	R132H NADPH+aKG+Ca	0	1294.74	0.003706	0	0	4.85947	0.002707	0	0	0	1	1
IDH1_R132H	198	208	42	11	QMALSKGWPLY			9	1293.67	R132H NADPH+aKG+Ca	0.5	1294.93	0.036227	0.195769	0.036416	4.86667	0.001844	0.2681767123287671	0.0498849	2.9797412480974126	0.73	1
IDH1_R132H	198	208	42	11	QMALSKGWPLY			9	1293.67	R132H NADPH+aKG+Ca	1	1295.05	0.048867	0.316496	0.049007	4.86212	0.001443	0.4457690140845071	0.0690239	4.952989045383412	0.71	1
IDH1_R132H	198	208	42	11	QMALSKGWPLY			9	1293.67	R132H NADPH+aKG+Ca	2	1295.08	0.000595	0.341379	0.003753	4.85676	0.008116	0.517241	0.00568636	5.747121212121212	0.66	1
IDH1_R132H	198	208	42	11	QMALSKGWPLY			9	1293.67	R132H NADPH+aKG+Ca	5	1295.33	0.036153	0.597894	0.036342	4.86633	0.001279	0.9059	0.0550636	10.065555555555555	0.66	1
IDH1_R132H	198	208	42	11	QMALSKGWPLY			9	1293.67	R132H apo	0	1294.78	0.011918	0	0	4.8697	0.002079	0	0	0	1	1
IDH1_R132H	198	208	42	11	QMALSKGWPLY			9	1293.67	R132H apo	0.5	1294.99	0.018683	0.21195	0.02216	4.87429	0.000893	0.29034246575342465	0.030356164383561642	3.226027397260274	0.73	1
IDH1_R132H	198	208	42	11	QMALSKGWPLY			9	1293.67	R132H apo	1	1294.95	0.008935	0.163674	0.014895	4.86928	0.00147	0.23052676056338028	0.020978873239436622	2.5614084507042256	0.71	1
IDH1_R132H	198	208	42	11	QMALSKGWPLY			9	1293.67	R132H apo	2	1295.08	0.041649	0.298829	0.043321	4.8615	0.005806	0.45277121212121213	0.0656379	5.030791245791246	0.66	1
IDH1_R132H	198	208	42	11	QMALSKGWPLY			9	1293.67	R132H apo	5	1295.29	0.037198	0.511346	0.03906	4.86456	0.013509	0.7747666666666666	0.059181818181818176	8.608518518518519	0.66	1
IDH1_R132H	198	209	43	12	QMALSKGWPLYL			10	1406.75	R132H NADPH+aKG	0	1407.84	0.033503	0	0	5.31798	0.010951	0	0	0	1	1
IDH1_R132H	198	209	43	12	QMALSKGWPLYL			10	1406.75	R132H NADPH+aKG	0.5	1407.99	0.069095	0.148236	0.076789	5.328	0.013383	0.20306301369863014	0.10519041095890411	2.0306301369863013	0.73	1
IDH1_R132H	198	209	43	12	QMALSKGWPLYL			10	1406.75	R132H NADPH+aKG	1	1407.99	0.049842	0.145693	0.060056	5.33753	0.007939	0.20520140845070423	0.0845859	2.052014084507042	0.71	1
IDH1_R132H	198	209	43	12	QMALSKGWPLYL			10	1406.75	R132H NADPH+aKG	2	1408.06	0.025262	0.22121	0.04196	5.33497	0.007103	0.3351666666666666	0.0635758	3.351666666666666	0.66	1
IDH1_R132H	198	209	43	12	QMALSKGWPLYL			10	1406.75	R132H NADPH+aKG	5	1408.16	0.037	0.319451	0.049914	5.33223	0.008851	0.4840166666666666	0.0756273	4.840166666666666	0.66	1
IDH1_R132H	198	209	43	12	QMALSKGWPLYL			10	1406.75	R132H NADPH+aKG+Ca	0	1407.79	0.018348	0	0	5.33192	0.004173	0	0	0	1	1
IDH1_R132H	198	209	43	12	QMALSKGWPLYL			10	1406.75	R132H NADPH+aKG+Ca	0.5	1407.99	0.022395	0.201732	0.028952	5.34051	0.005142	0.27634520547945207	0.0396603	2.7634520547945205	0.73	1
IDH1_R132H	198	209	43	12	QMALSKGWPLYL			10	1406.75	R132H NADPH+aKG+Ca	1	1408.07	0.059844	0.284107	0.062593	5.33719	0.000968	0.40015070422535215	0.0881592	4.001507042253522	0.71	1
IDH1_R132H	198	209	43	12	QMALSKGWPLYL			10	1406.75	R132H NADPH+aKG+Ca	2	1408.14	0.008533	0.348491	0.020235	5.33278	0.013214	0.5280166666666667	0.030659090909090907	5.280166666666667	0.66	1
IDH1_R132H	198	209	43	12	QMALSKGWPLYL			10	1406.75	R132H NADPH+aKG+Ca	5	1408.39	0.029982	0.604223	0.035151	5.34023	0.001613	0.9154893939393939	0.0532591	9.15489	0.66	1
IDH1_R132H	198	209	43	12	QMALSKGWPLYL			10	1406.75	R132H apo	0	1407.81	0.020339	0	0	5.34422	0.004294	0	0	0	1	1
IDH1_R132H	198	209	43	12	QMALSKGWPLYL			10	1406.75	R132H apo	0.5	1407.99	0.019666	0.17948	0.028292	5.347	0.001585	0.24586301369863015	0.0387562	2.4586301369863013	0.73	1
IDH1_R132H	198	209	43	12	QMALSKGWPLYL			10	1406.75	R132H apo	1	1407.99	0.028985	0.173916	0.035409	5.3437	0.004204	0.24495211267605632	0.0498718	2.449521126760563	0.71	1
IDH1_R132H	198	209	43	12	QMALSKGWPLYL			10	1406.75	R132H apo	2	1408.11	0.036518	0.299942	0.0418	5.33291	0.011049	0.4544575757575757	0.0633333	4.544575757575757	0.66	1
IDH1_R132H	198	209	43	12	QMALSKGWPLYL			10	1406.75	R132H apo	5	1408.33	0.031524	0.520684	0.037516	5.33517	0.013895	0.7889151515151516	0.0568424	7.889151515151516	0.66	1
IDH1_R132H	198	216	44	19	QMALSKGWPLYLSTKNTIL			17	2164.18	R132H NADPH+aKG	0	2165.43	0.03634	0	0	4.96276	0.010035	0	0	0	1	1
IDH1_R132H	198	216	44	19	QMALSKGWPLYLSTKNTIL			17	2164.18	R132H NADPH+aKG	0.5	2169.34	0.074217	3.91801	0.082636	4.96877	0.01011	5.367135616438357	0.11320000000000001	31.571385979049154	0.73	1
IDH1_R132H	198	216	44	19	QMALSKGWPLYLSTKNTIL			17	2164.18	R132H NADPH+aKG	1	2169.54	0.11085	4.11469	0.116654	4.97537	0.009529	5.795338028169015	0.16430140845070423	34.09022369511185	0.71	1
IDH1_R132H	198	216	44	19	QMALSKGWPLYLSTKNTIL			17	2164.18	R132H NADPH+aKG	2	2169.42	0.035257	3.99402	0.050632	4.97095	0.006107	6.051539393939393	0.0767152	35.59729055258467	0.66	1
IDH1_R132H	198	216	44	19	QMALSKGWPLYLSTKNTIL			17	2164.18	R132H NADPH+aKG	5	2169.56	0.057763	4.12948	0.068243	4.97576	0.00974	6.256784848484847	0.10339848484848484	36.80461675579322	0.66	1
IDH1_R132H	198	216	44	19	QMALSKGWPLYLSTKNTIL			17	2164.18	R132H NADPH+aKG+Ca	0	2165.45	0.031337	0	0	4.9747	0.005769	0	0	0	1	1
IDH1_R132H	198	216	44	19	QMALSKGWPLYLSTKNTIL			17	2164.18	R132H NADPH+aKG+Ca	0.5	2169.13	0.035186	3.68194	0.047118	4.98099	0.001716	5.043757534246575	0.0645452	29.669161966156327	0.73	1
IDH1_R132H	198	216	44	19	QMALSKGWPLYLSTKNTIL			17	2164.18	R132H NADPH+aKG+Ca	1	2169.29	0.11276	3.84876	0.117033	4.97343	0.001234	5.420787323943662	0.16483521126760564	31.88698425849213	0.71	1
IDH1_R132H	198	216	44	19	QMALSKGWPLYLSTKNTIL			17	2164.18	R132H NADPH+aKG+Ca	2	2169.4	0.035901	3.95703	0.047654	4.96984	0.013842	5.99551	0.072203	35.26768270944741	0.66	1
IDH1_R132H	198	216	44	19	QMALSKGWPLYLSTKNTIL			17	2164.18	R132H NADPH+aKG+Ca	5	2169.74	0.044033	4.28993	0.054045	4.9834	0.002989	6.499898484848485	0.0818864	38.23469696969697	0.66	1
IDH1_R132H	198	216	44	19	QMALSKGWPLYLSTKNTIL			17	2164.18	R132H apo	0	2165.44	0.002812	0	0	4.99318	0.004732	0	0	0	1	1
IDH1_R132H	198	216	44	19	QMALSKGWPLYLSTKNTIL			17	2164.18	R132H apo	0.5	2169.71	0.022666	4.26512	0.022839	4.99537	0.004859	5.842624657534246	0.0312863	34.368380338436744	0.73	1
IDH1_R132H	198	216	44	19	QMALSKGWPLYLSTKNTIL			17	2164.18	R132H apo	1	2169.6	0.113467	4.15512	0.113502	4.98853	0.005542	5.852277464788732	0.15986197183098594	34.42516155758077	0.71	1
IDH1_R132H	198	216	44	19	QMALSKGWPLYLSTKNTIL			17	2164.18	R132H apo	2	2169.69	0.007826	4.24715	0.008316	4.97662	0.007497	6.4350696969696966	0.0126	37.853351158645275	0.66	1
IDH1_R132H	198	216	44	19	QMALSKGWPLYLSTKNTIL			17	2164.18	R132H apo	5	2170	0.138127	4.55917	0.138156	4.97564	0.01698	6.907827272727273	0.20932727272727272	40.63427807486631	0.66	1
IDH1_R132H	199	208	45	10	MALSKGWPLY			8	1165.61	R132H NADPH+aKG	0	1166.42	0.00077	0	0	4.84028	0.004787	0	0	0	1	1
IDH1_R132H	199	208	45	10	MALSKGWPLY			8	1165.61	R132H NADPH+aKG	0.5	1166.72	0.066469	0.300406	0.066473	4.84807	0.010605	0.4115150684931507	0.0910589	5.143938356164384	0.73	1
IDH1_R132H	199	208	45	10	MALSKGWPLY			8	1165.61	R132H NADPH+aKG	1	1166.7	0.063982	0.284491	0.063986	4.85319	0.001914	0.40069154929577466	0.0901211	5.008644366197183	0.71	1
IDH1_R132H	199	208	45	10	MALSKGWPLY			8	1165.61	R132H NADPH+aKG	2	1166.75	0.021644	0.329622	0.021658	4.84425	0.003714	0.4994272727272727	0.0328152	6.242840909090909	0.66	1
IDH1_R132H	199	208	45	10	MALSKGWPLY			8	1165.61	R132H NADPH+aKG	5	1166.85	0.038229	0.433492	0.038237	4.84459	0.006746	0.6568060606060605	0.057934848484848485	8.210075757575757	0.66	1
IDH1_R132H	199	208	45	10	MALSKGWPLY			8	1165.61	R132H NADPH+aKG+Ca	0	1166.39	0.021245	0	0	4.85251	0.001271	0	0	0	1	1
IDH1_R132H	199	208	45	10	MALSKGWPLY			8	1165.61	R132H NADPH+aKG+Ca	0.5	1166.7	0.027344	0.310485	0.034627	4.85478	0.002106	0.4253219178082192	0.0474342	5.31652	0.73	1
IDH1_R132H	199	208	45	10	MALSKGWPLY			8	1165.61	R132H NADPH+aKG+Ca	1	1166.79	0.050572	0.401197	0.054853	4.84814	0.002868	0.5650661971830987	0.0772577	7.063327464788734	0.71	1
IDH1_R132H	199	208	45	10	MALSKGWPLY			8	1165.61	R132H NADPH+aKG+Ca	2	1166.84	0.008449	0.450054	0.022863	4.84409	0.007864	0.6819	0.0346409	8.52375	0.66	1
IDH1_R132H	199	208	45	10	MALSKGWPLY			8	1165.61	R132H NADPH+aKG+Ca	5	1167.07	0.040875	0.682918	0.046066	4.85557	0.000107	1.0347242424242424	0.069797	12.93405303030303	0.66	1
IDH1_R132H	199	208	45	10	MALSKGWPLY			8	1165.61	R132H apo	0	1166.43	0.021785	0	0	4.86173	0.001442	0	0	0	1	1
IDH1_R132H	199	208	45	10	MALSKGWPLY			8	1165.61	R132H apo	0.5	1166.75	0.019315	0.326208	0.029115	4.86658	0.002204	0.44686027397260275	0.039883561643835615	5.585753424657534	0.73	1
IDH1_R132H	199	208	45	10	MALSKGWPLY			8	1165.61	R132H apo	1	1166.73	0.012761	0.302941	0.025247	4.86215	0.001229	0.4266774647887324	0.035559154929577466	5.333468309859155	0.71	1
IDH1_R132H	199	208	45	10	MALSKGWPLY			8	1165.61	R132H apo	2	1166.84	0.023913	0.415237	0.032348	4.85335	0.005857	0.6291469696969697	0.049012121212121215	7.864337121212121	0.66	1
IDH1_R132H	199	208	45	10	MALSKGWPLY			8	1165.61	R132H apo	5	1167.04	0.054975	0.616299	0.059133	4.85745	0.010532	0.9337863636363637	0.0895955	11.672329545454547	0.66	1
IDH1_R132H	199	209	46	11	MALSKGWPLYL			9	1278.69	R132H NADPH+aKG	0	1279.63	0.021279	0	0	5.3311	0.012137	0	0	0	1	1
IDH1_R132H	199	209	46	11	MALSKGWPLYL			9	1278.69	R132H NADPH+aKG	0.5	1279.78	0.064368	0.151561	0.067794	5.3391	0.01459	0.20761780821917808	0.0928685	2.306864535768645	0.73	1
IDH1_R132H	199	209	46	11	MALSKGWPLYL			9	1278.69	R132H NADPH+aKG	1	1279.78	0.035688	0.1514	0.041551	5.34925	0.008178	0.21323943661971834	0.0585225	2.3693270735524257	0.71	1
IDH1_R132H	199	209	46	11	MALSKGWPLYL			9	1278.69	R132H NADPH+aKG	2	1279.84	0.02517	0.20972	0.032959	5.34665	0.007903	0.31775757575757574	0.0499379	3.530639730639731	0.66	1
IDH1_R132H	199	209	46	11	MALSKGWPLYL			9	1278.69	R132H NADPH+aKG	5	1279.95	0.026793	0.319141	0.034215	5.34431	0.009212	0.4835469696969697	0.0518409	5.372744107744108	0.66	1
IDH1_R132H	199	209	46	11	MALSKGWPLYL			9	1278.69	R132H NADPH+aKG+Ca	0	1279.58	0.025185	0	0	5.34325	0.004268	0	0	0	1	1
IDH1_R132H	199	209	46	11	MALSKGWPLYL			9	1278.69	R132H NADPH+aKG+Ca	0.5	1279.77	0.022098	0.195374	0.033506	5.3521	0.006511	0.26763561643835615	0.0458986	2.973729071537291	0.73	1
IDH1_R132H	199	209	46	11	MALSKGWPLYL			9	1278.69	R132H NADPH+aKG+Ca	1	1279.87	0.051488	0.294014	0.057318	5.348	0.000795	0.4141042253521127	0.0807296	4.601158059467919	0.71	1
IDH1_R132H	199	209	46	11	MALSKGWPLYL			9	1278.69	R132H NADPH+aKG+Ca	2	1279.95	0.009183	0.371553	0.026807	5.34461	0.012921	0.5629590909090909	0.0406167	6.2551010101010105	0.66	1
IDH1_R132H	199	209	46	11	MALSKGWPLYL			9	1278.69	R132H NADPH+aKG+Ca	5	1280.2	0.016866	0.625668	0.030311	5.35222	0.003187	0.9479818181818181	0.0459258	10.533131313131312	0.66	1
IDH1_R132H	199	209	46	11	MALSKGWPLYL			9	1278.69	R132H apo	0	1279.59	0.011769	0	0	5.35447	0.005068	0	0	0	1	1
IDH1_R132H	199	209	46	11	MALSKGWPLYL			9	1278.69	R132H apo	0.5	1279.78	0.019669	0.186509	0.022921	5.35721	0.000838	0.2554917808219178	0.0313986	2.838797564687976	0.73	1
IDH1_R132H	199	209	46	11	MALSKGWPLYL			9	1278.69	R132H apo	1	1279.78	0.003207	0.187376	0.012198	5.35527	0.003986	0.2639098591549296	0.017180281690140846	2.9323317683881065	0.71	1
IDH1_R132H	199	209	46	11	MALSKGWPLYL			9	1278.69	R132H apo	2	1279.91	0.046482	0.318198	0.047949	5.34409	0.010816	0.4821181818181818	0.07265	5.356868686868686	0.66	1
IDH1_R132H	199	209	46	11	MALSKGWPLYL			9	1278.69	R132H apo	5	1280.14	0.044417	0.544442	0.04595	5.34425	0.01427	0.8249121212121211	0.0696212	9.165690235690233	0.66	1
IDH1_R132H	201	208	47	8	LSKGWPLY			6	963.53	R132H NADPH+aKG	0	964.159	0.016836	0	0	4.57208	0.001577	0	0	0	1	1
IDH1_R132H	201	208	47	8	LSKGWPLY			6	963.53	R132H NADPH+aKG	0.5	964.274	0.038091	0.114762	0.041645	4.57739	0.006933	0.1572082191780822	0.057047945205479456	2.62014	0.73	1
IDH1_R132H	201	208	47	8	LSKGWPLY			6	963.53	R132H NADPH+aKG	1	964.262	0.037577	0.103057	0.041176	4.57741	0.003357	0.14515070422535212	0.057994366197183095	2.419178403755869	0.71	1
IDH1_R132H	201	208	47	8	LSKGWPLY			6	963.53	R132H NADPH+aKG	2	964.305	0.044074	0.145942	0.04718	4.5697	0.000924	0.2211242424242424	0.0714848	3.6854	0.66	1
IDH1_R132H	201	208	47	8	LSKGWPLY			6	963.53	R132H NADPH+aKG	5	964.386	0.039626	0.226434	0.043055	4.57032	0.002891	0.34308181818181815	0.0652348	5.718030303030303	0.66	1
IDH1_R132H	201	208	47	8	LSKGWPLY			6	963.53	R132H NADPH+aKG+Ca	0	964.152	0.010071	0	0	4.57699	0.002856	0	0	0	1	1
IDH1_R132H	201	208	47	8	LSKGWPLY			6	963.53	R132H NADPH+aKG+Ca	0.5	964.282	0.011748	0.130216	0.015474	4.58138	0.00152	0.17837808219178083	0.021197260273972604	2.9729680365296804	0.73	1
IDH1_R132H	201	208	47	8	LSKGWPLY			6	963.53	R132H NADPH+aKG+Ca	1	964.332	0.033126	0.17991	0.034623	4.57618	0.002825	0.2533943661971831	0.0487648	4.223239436619719	0.71	1
IDH1_R132H	201	208	47	8	LSKGWPLY			6	963.53	R132H NADPH+aKG+Ca	2	964.398	0.027602	0.24608	0.029382	4.57219	9.314564E-5	0.3728484848484848	0.0445182	6.214141414141413	0.66	1
IDH1_R132H	201	208	47	8	LSKGWPLY			6	963.53	R132H NADPH+aKG+Ca	5	964.54	0.010307	0.388414	0.014411	4.57873	0.0029	0.5885060606060606	0.021834848484848485	9.808434343434342	0.66	1
IDH1_R132H	201	208	47	8	LSKGWPLY			6	963.53	R132H apo	0	964.194	0.022841	0	0	4.58516	0.004541	0	0	0	1	1
IDH1_R132H	201	208	47	8	LSKGWPLY			6	963.53	R132H apo	0.5	964.313	0.042526	0.118307	0.048272	4.59839	0.002755	0.16206438356164382	0.066126	2.70107	0.73	1
IDH1_R132H	201	208	47	8	LSKGWPLY			6	963.53	R132H apo	1	964.325	0.027113	0.131027	0.035451	4.58969	0.001491	0.18454507042253523	0.049931	3.0757511737089205	0.71	1
IDH1_R132H	201	208	47	8	LSKGWPLY			6	963.53	R132H apo	2	964.387	0.010945	0.19262	0.025328	4.58424	0.004351	0.29184848484848486	0.0383758	4.8641414141414145	0.66	1
IDH1_R132H	201	208	47	8	LSKGWPLY			6	963.53	R132H apo	5	964.535	0.021804	0.340381	0.031577	4.58705	0.00709	0.5157287878787878	0.0478439	8.595479797979797	0.66	1
IDH1_R132H	201	209	48	9	LSKGWPLYL			7	1076.61	R132H NADPH+aKG	0	1077.28	0.019601	0	0	5.15261	0.009003	0	0	0	1	1
IDH1_R132H	201	209	48	9	LSKGWPLYL			7	1076.61	R132H NADPH+aKG	0.5	1077.42	0.040372	0.14071	0.044879	5.15828	0.01227	0.19275342465753426	0.061478082191780824	2.7536203522504894	0.73	1
IDH1_R132H	201	209	48	9	LSKGWPLYL			7	1076.61	R132H NADPH+aKG	1	1077.43	0.046001	0.144955	0.050003	5.1681	0.005627	0.20416197183098592	0.0704268	2.916599597585513	0.71	1
IDH1_R132H	201	209	48	9	LSKGWPLYL			7	1076.61	R132H NADPH+aKG	2	1077.44	0.022213	0.155838	0.029625	5.1623	0.00615	0.2361181818181818	0.044886363636363634	3.3731168831168827	0.66	1
IDH1_R132H	201	209	48	9	LSKGWPLYL			7	1076.61	R132H NADPH+aKG	5	1077.53	0.038691	0.243373	0.043373	5.16073	0.008693	0.3687469696969697	0.0657167	5.267813852813853	0.66	1
IDH1_R132H	201	209	48	9	LSKGWPLYL			7	1076.61	R132H NADPH+aKG+Ca	0	1077.26	0.016001	0	0	5.16334	0.003286	0	0	0	1	1
IDH1_R132H	201	209	48	9	LSKGWPLYL			7	1076.61	R132H NADPH+aKG+Ca	0.5	1077.41	0.025452	0.150443	0.030064	5.17003	0.005451	0.206086	0.0411836	2.9440900195694715	0.73	1
IDH1_R132H	201	209	48	9	LSKGWPLYL			7	1076.61	R132H NADPH+aKG+Ca	1	1077.5	0.043751	0.234458	0.046585	5.16629	0.001149	0.3302225352112676	0.0656127	4.717464788732395	0.71	1
IDH1_R132H	201	209	48	9	LSKGWPLYL			7	1076.61	R132H NADPH+aKG+Ca	2	1077.53	0.01187	0.269461	0.019923	5.16084	0.009749	0.40827424242424243	0.030186363636363636	5.832489177489177	0.66	1
IDH1_R132H	201	209	48	9	LSKGWPLYL			7	1076.61	R132H NADPH+aKG+Ca	5	1077.71	0.018081	0.44819	0.024144	5.17036	0.001328	0.6790757575757576	0.0365818	9.701082251082251	0.66	1
IDH1_R132H	201	209	48	9	LSKGWPLYL			7	1076.61	R132H apo	0	1077.29	0.021882	0	0	5.17382	0.002849	0	0	0	1	1
IDH1_R132H	201	209	48	9	LSKGWPLYL			7	1076.61	R132H apo	0.5	1077.42	0.014298	0.125574	0.026139	5.1787	0.002536	0.17201917808219178	0.035806849315068494	2.4574168297455965	0.73	1
IDH1_R132H	201	209	48	9	LSKGWPLYL			7	1076.61	R132H apo	1	1077.44	0.005862	0.149261	0.022654	5.17624	0.001086	0.2102267605633803	0.031907	3.0032394366197184	0.71	1
IDH1_R132H	201	209	48	9	LSKGWPLYL			7	1076.61	R132H apo	2	1077.51	0.010043	0.213226	0.024077	5.16548	0.007697	0.32306969696969695	0.0364803	4.615281385281385	0.66	1
IDH1_R132H	201	209	48	9	LSKGWPLYL			7	1076.61	R132H apo	5	1077.7	0.040179	0.405806	0.045751	5.16608	0.012256	0.6148575757575757	0.0693197	8.783679653679654	0.66	1
IDH1_R132H	209	216	49	8	LSTKNTIL			7	889.535	R132H NADPH+aKG	0	889.96	0.016113	0	0	3.65626	0.001325	0	0	0	1	1
IDH1_R132H	209	216	49	8	LSTKNTIL			7	889.535	R132H NADPH+aKG	0.5	893.661	0.025625	3.70103	0.03027	3.66694	0.004588	5.069901369863014	0.0414658	72.42716242661447	0.73	1
IDH1_R132H	209	216	49	8	LSTKNTIL			7	889.535	R132H NADPH+aKG	1	893.792	0.057191	3.83176	0.059417	3.66943	0.002791	5.39685	0.0836859	77.09780684104628	0.71	1
IDH1_R132H	209	216	49	8	LSTKNTIL			7	889.535	R132H NADPH+aKG	2	893.703	0.080856	3.74226	0.082446	3.66891	0.001537	5.670083333333333	0.12491818181818182	81.00119047619047	0.66	1
IDH1_R132H	209	216	49	8	LSTKNTIL			7	889.535	R132H NADPH+aKG	5	893.701	0.040432	3.74047	0.043525	3.66642	0.000785	5.667374242424242	0.065947	80.96248917748918	0.66	1
IDH1_R132H	209	216	49	8	LSTKNTIL			7	889.535	R132H NADPH+aKG+Ca	0	889.955	0.009824	0	0	3.66337	0.002822	0	0	0	1	1
IDH1_R132H	209	216	49	8	LSTKNTIL			7	889.535	R132H NADPH+aKG+Ca	0.5	893.391	0.02043	3.43596	0.02267	3.67253	0.001232	4.706794520547946	0.031054794520547945	67.23992172211351	0.73	1
IDH1_R132H	209	216	49	8	LSTKNTIL			7	889.535	R132H NADPH+aKG+Ca	1	893.374	0.03459	3.41856	0.035958	3.67203	0.002121	4.814870422535211	0.0506451	68.78386317907444	0.71	1
IDH1_R132H	209	216	49	8	LSTKNTIL			7	889.535	R132H NADPH+aKG+Ca	2	893.428	0.0116	3.47345	0.015201	3.66977	2.906414E-5	5.262810606060606	0.0230318	75.18300865800866	0.66	1
IDH1_R132H	209	216	49	8	LSTKNTIL			7	889.535	R132H NADPH+aKG+Ca	5	893.566	0.01451	3.6114	0.017523	3.67216	0.003008	5.471822727272727	0.02655	78.1689	0.66	1
IDH1_R132H	209	216	49	8	LSTKNTIL			7	889.535	R132H apo	0	889.966	0.006542	0	0	3.66549	0.003555	0	0	0	1	1
IDH1_R132H	209	216	49	8	LSTKNTIL			7	889.535	R132H apo	0.5	894.118	0.011451	4.15215	0.013188	3.67503	0.000895	5.687875342465753	0.018065753424657535	81.25536203522505	0.73	1
IDH1_R132H	209	216	49	8	LSTKNTIL			7	889.535	R132H apo	1	894.103	0.033299	4.13729	0.033936	3.67675	0.000752	5.827164788732394	0.0477972	83.24521126760563	0.71	1
IDH1_R132H	209	216	49	8	LSTKNTIL			7	889.535	R132H apo	2	893.985	0.018274	4.01933	0.01941	3.66912	0.003111	6.089901515151515	0.0294091	86.99859307359307	0.66	1
IDH1_R132H	209	216	49	8	LSTKNTIL			7	889.535	R132H apo	5	894.036	0.09509	4.06975	0.095315	3.67454	0.006715	6.166281818181818	0.14441666666666667	88.08974025974025	0.66	1
IDH1_R132H	209	223	50	15	LSTKNTILKKYDGRF			14	1784.01	R132H NADPH+aKG	0	1784.98	0.01322	0	0	3.49213	0.006884	0	0	0	1	1
IDH1_R132H	209	223	50	15	LSTKNTILKKYDGRF			14	1784.01	R132H NADPH+aKG	0.5	1790.21	0.167074	5.23502	0.167596	3.50262	0.005326	7.17126	0.22958356164383562	51.22330724070451	0.73	1
IDH1_R132H	209	223	50	15	LSTKNTILKKYDGRF			14	1784.01	R132H NADPH+aKG	1	1790.57	0.081271	5.58815	0.082339	3.50144	0.005139	7.8706309859154935	0.11597042253521127	56.21879275653924	0.71	1
IDH1_R132H	209	223	50	15	LSTKNTILKKYDGRF			14	1784.01	R132H NADPH+aKG	2	1790.87	0.024589	5.8883	0.027917	3.48698	0.002676	8.921674242424242	0.0422985	63.726244588744585	0.66	1
IDH1_R132H	209	223	50	15	LSTKNTILKKYDGRF			14	1784.01	R132H NADPH+aKG	5	1791.27	0.077776	6.29264	0.078891	3.48661	0.003352	9.534307575757575	0.11953181818181818	68.10219696969696	0.66	1
IDH1_R132H	209	223	50	15	LSTKNTILKKYDGRF			14	1784.01	R132H NADPH+aKG+Ca	0	1784.96	0.019351	0	0	3.49487	0.009458	0	0	0	1	1
IDH1_R132H	209	223	50	15	LSTKNTILKKYDGRF			14	1784.01	R132H NADPH+aKG+Ca	0.5	1789.64	0.053709	4.68044	0.057089	3.50945	0.001839	6.411568493150685	0.0782041	45.79691780821918	0.73	1
IDH1_R132H	209	223	50	15	LSTKNTILKKYDGRF			14	1784.01	R132H NADPH+aKG+Ca	1	1790.09	0.250211	5.12922	0.250958	3.50546	0.002657	7.22426	0.35346197183098593	51.6018	0.71	1
IDH1_R132H	209	223	50	15	LSTKNTILKKYDGRF			14	1784.01	R132H NADPH+aKG+Ca	2	1790.41	0.015071	5.44892	0.024528	3.50234	0.000308	8.25594	0.037163636363636364	58.97100649350649	0.66	1
IDH1_R132H	209	223	50	15	LSTKNTILKKYDGRF			14	1784.01	R132H NADPH+aKG+Ca	5	1790.58	0.022475	5.61737	0.029658	3.50654	0.002438	8.511171212121212	0.044936363636363635	60.79408008658008	0.66	1
IDH1_R132H	209	223	50	15	LSTKNTILKKYDGRF			14	1784.01	R132H apo	0	1784.98	0.026628	0	0	3.50142	0.006269	0	0	0	1	1
IDH1_R132H	209	223	50	15	LSTKNTILKKYDGRF			14	1784.01	R132H apo	0.5	1791.05	0.088519	6.07386	0.092438	3.51101	0.002498	8.320350684931507	0.12662739726027397	59.43107632093933	0.73	1
IDH1_R132H	209	223	50	15	LSTKNTILKKYDGRF			14	1784.01	R132H apo	1	1791.11	0.073757	6.12891	0.078416	3.50006	0.009209	8.63227	0.11044507042253522	61.65907444668007	0.71	1
IDH1_R132H	209	223	50	15	LSTKNTILKKYDGRF			14	1784.01	R132H apo	2	1791.39	0.082725	6.41295	0.086905	3.50182	0.003765	9.716584848484848	0.13167424242424242	69.40417748917748	0.66	1
IDH1_R132H	209	223	50	15	LSTKNTILKKYDGRF			14	1784.01	R132H apo	5	1791.75	0.191261	6.77345	0.193106	3.50655	0.00301	10.2628	0.29258484848484845	73.30571428571429	0.66	1
IDH1_R132H	210	216	51	7	STKNTIL			6	776.451	R132H NADPH+aKG	0	776.786	0.020888	0	0	3.36393	0.001494	0	0	0	1	1
IDH1_R132H	210	216	51	7	STKNTIL			6	776.451	R132H NADPH+aKG	0.5	780.173	0.06607	3.38659	0.069293	3.38213	0.00298	4.639157534246576	0.0949219	77.31929223744292	0.73	1
IDH1_R132H	210	216	51	7	STKNTIL			6	776.451	R132H NADPH+aKG	1	780.198	0.04633	3.41168	0.050821	3.38005	0.003363	4.80519	0.0715789	80.08650234741785	0.71	1
IDH1_R132H	210	216	51	7	STKNTIL			6	776.451	R132H NADPH+aKG	2	780.106	0.032624	3.31946	0.038738	3.3796	0.001438	5.029483333333333	0.058693939393939396	83.82472222222222	0.66	1
IDH1_R132H	210	216	51	7	STKNTIL			6	776.451	R132H NADPH+aKG	5	780.045	0.035579	3.2588	0.041258	3.3786	0.0004	4.937581818181818	0.0625121	82.293	0.66	1
IDH1_R132H	210	216	51	7	STKNTIL			6	776.451	R132H NADPH+aKG+Ca	0	776.775	0.008188	0	0	3.37152	0.002326	0	0	0	1	1
IDH1_R132H	210	216	51	7	STKNTIL			6	776.451	R132H NADPH+aKG+Ca	0.5	779.866	0.024435	3.09111	0.025771	3.38531	0.000188	4.234397260273973	0.0353027	70.57328767123288	0.73	1
IDH1_R132H	210	216	51	7	STKNTIL			6	776.451	R132H NADPH+aKG+Ca	1	779.849	0.02367	3.07385	0.025046	3.38174	0.001751	4.329361971830987	0.0352761	72.15603286384979	0.71	1
IDH1_R132H	210	216	51	7	STKNTIL			6	776.451	R132H NADPH+aKG+Ca	2	779.912	0.040462	3.13714	0.041282	3.38058	0.000685	4.753248484848485	0.0625485	79.22080808080808	0.66	1
IDH1_R132H	210	216	51	7	STKNTIL			6	776.451	R132H NADPH+aKG+Ca	5	779.96	0.037748	3.1848	0.038625	3.38439	0.002907	4.825457575757575	0.0585227	80.42429292929292	0.66	1
IDH1_R132H	210	216	51	7	STKNTIL			6	776.451	R132H apo	0	776.78	0.015503	0	0	3.37265	0.003788	0	0	0	1	1
IDH1_R132H	210	216	51	7	STKNTIL			6	776.451	R132H apo	0.5	780.482	0.052831	3.7018	0.055059	3.385	0.000894	5.070957534246575	0.0754233	84.51595890410958	0.73	1
IDH1_R132H	210	216	51	7	STKNTIL			6	776.451	R132H apo	1	780.372	0.021513	3.59232	0.026518	3.38156	0.001624	5.059602816901409	0.0373493	84.32671361502348	0.71	1
IDH1_R132H	210	216	51	7	STKNTIL			6	776.451	R132H apo	2	780.256	0.008862	3.47642	0.017857	3.37548	0.001615	5.26731	0.027056060606060608	87.78843434343435	0.66	1
IDH1_R132H	210	216	51	7	STKNTIL			6	776.451	R132H apo	5	780.237	0.086429	3.45682	0.087809	3.38123	0.003281	5.23761	0.13304393939393938	87.29348484848484	0.66	1
IDH1_R132H	210	227	52	18	STKNTILKKYDGRFKDIF			17	2174.2	R132H NADPH+aKG	0	2175.46	0.015689	0	0	3.94207	0.004674	0	0	0	1	1
IDH1_R132H	210	227	52	18	STKNTILKKYDGRFKDIF			17	2174.2	R132H NADPH+aKG	0.5	2180.5	0.164296	5.04389	0.165043	3.9518	0.009776	6.909431506849316	0.22608630136986302	40.64371474617245	0.73	1
IDH1_R132H	210	227	52	18	STKNTILKKYDGRFKDIF			17	2174.2	R132H NADPH+aKG	1	2180.88	0.09903	5.42432	0.100265	3.95189	0.006995	7.639894366197183	0.14121830985915496	44.940555095277546	0.71	1
IDH1_R132H	210	227	52	18	STKNTILKKYDGRFKDIF			17	2174.2	R132H NADPH+aKG	2	2181.17	0.026524	5.70709	0.030816	3.93987	0.001761	8.647110606060606	0.0466909	50.865356506238854	0.66	1
IDH1_R132H	210	227	52	18	STKNTILKKYDGRFKDIF			17	2174.2	R132H NADPH+aKG	5	2181.63	0.098818	6.16986	0.100055	3.93871	0.00157	9.348274242424242	0.15159848484848484	54.98984848484848	0.66	1
IDH1_R132H	210	227	52	18	STKNTILKKYDGRFKDIF			17	2174.2	R132H NADPH+aKG+Ca	0	2175.45	0.008396	0	0	3.94169	0.003492	0	0	0	1	1
IDH1_R132H	210	227	52	18	STKNTILKKYDGRFKDIF			17	2174.2	R132H NADPH+aKG+Ca	0.5	2179.9	0.041582	4.44676	0.042421	3.96713	0.005882	6.09145	0.058111	35.83204673650282	0.73	1
IDH1_R132H	210	227	52	18	STKNTILKKYDGRFKDIF			17	2174.2	R132H NADPH+aKG+Ca	1	2180.04	0.131403	4.58529	0.131671	3.96628	0.002452	6.458149295774648	0.18545211267605635	37.989113504556755	0.71	1
IDH1_R132H	210	227	52	18	STKNTILKKYDGRFKDIF			17	2174.2	R132H NADPH+aKG+Ca	2	2180.25	0.028964	4.80286	0.030156	3.95961	0.003119	7.277057575757575	0.0456909	42.806221033868084	0.66	1
IDH1_R132H	210	227	52	18	STKNTILKKYDGRFKDIF			17	2174.2	R132H NADPH+aKG+Ca	5	2180.9	0.023195	5.45389	0.024668	3.96454	0.006534	8.26347	0.0373758	48.6087	0.66	1
IDH1_R132H	210	227	52	18	STKNTILKKYDGRFKDIF			17	2174.2	R132H apo	0	2175.44	0.010529	0	0	3.95412	0.008984	0	0	0	1	1
IDH1_R132H	210	227	52	18	STKNTILKKYDGRFKDIF			17	2174.2	R132H apo	0.5	2181.22	0.088545	5.77695	0.089168	3.96226	0.008184	7.913628767123288	0.12214794520547945	46.5508	0.73	1
IDH1_R132H	210	227	52	18	STKNTILKKYDGRFKDIF			17	2174.2	R132H apo	1	2181.33	0.075751	5.89073	0.076479	3.94854	0.006874	8.296808450704226	0.10771690140845072	48.8048	0.71	1
IDH1_R132H	210	227	52	18	STKNTILKKYDGRFKDIF			17	2174.2	R132H apo	2	2181.71	0.112104	6.27104	0.112597	3.9464	0.006171	9.501581818181817	0.17060151515151514	55.891657754010694	0.66	1
IDH1_R132H	210	227	52	18	STKNTILKKYDGRFKDIF			17	2174.2	R132H apo	5	2182.02	0.196627	6.57924	0.196909	3.95149	0.007264	9.968546969696968	0.29834696969696967	58.63851158645276	0.66	1
IDH1_R132H	211	227	53	17	TKNTILKKYDGRFKDIF			16	2087.16	R132H NADPH+aKG	0	2088.34	0.036036	0	0	4.02627	0.003788	0	0	0	1	1
IDH1_R132H	211	227	53	17	TKNTILKKYDGRFKDIF			16	2087.16	R132H NADPH+aKG	0.5	2093.95	0.135843	5.60746	0.140541	4.03486	0.007141	7.681450684931508	0.19252191780821917	48.009066780821925	0.73	1
IDH1_R132H	211	227	53	17	TKNTILKKYDGRFKDIF			16	2087.16	R132H NADPH+aKG	1	2094.41	0.139059	6.06654	0.143652	4.03403	0.004996	8.54443	0.20232676056338028	53.40266725352113	0.71	1
IDH1_R132H	211	227	53	17	TKNTILKKYDGRFKDIF			16	2087.16	R132H NADPH+aKG	2	2094.67	0.077308	6.3291	0.085295	4.02466	0.000734	9.589540909090909	0.12923484848484848	59.93463068181818	0.66	1
IDH1_R132H	211	227	53	17	TKNTILKKYDGRFKDIF			16	2087.16	R132H NADPH+aKG	5	2095.04	0.085539	6.70275	0.09282	4.02616	0.00145	10.15567727272727	0.14063636363636364	63.472982954545444	0.66	1
IDH1_R132H	211	227	53	17	TKNTILKKYDGRFKDIF			16	2087.16	R132H NADPH+aKG+Ca	0	2088.37	0.017111	0	0	4.02686	0.003721	0	0	0	1	1
IDH1_R132H	211	227	53	17	TKNTILKKYDGRFKDIF			16	2087.16	R132H NADPH+aKG+Ca	0.5	2093.57	0.130186	5.20754	0.131306	4.04199	0.002146	7.133616438356165	0.17987123287671233	44.58510273972603	0.73	1
IDH1_R132H	211	227	53	17	TKNTILKKYDGRFKDIF			16	2087.16	R132H NADPH+aKG+Ca	1	2094.03	0.158972	5.66089	0.159891	4.03919	0.001022	7.9730816901408454	0.2251985915492958	49.831760563380286	0.71	1
IDH1_R132H	211	227	53	17	TKNTILKKYDGRFKDIF			16	2087.16	R132H NADPH+aKG+Ca	2	2094.24	0.032906	5.87787	0.037089	4.03636	0.002369	8.905863636363636	0.0561955	55.66164772727272	0.66	1
IDH1_R132H	211	227	53	17	TKNTILKKYDGRFKDIF			16	2087.16	R132H NADPH+aKG+Ca	5	2094.58	0.082203	6.21331	0.083964	4.04118	0.005081	9.41411	0.1272181818181818	58.83818181818181	0.66	1
IDH1_R132H	211	227	53	17	TKNTILKKYDGRFKDIF			16	2087.16	R132H apo	0	2088.32	0.01874	0	0	4.03117	0.010245	0	0	0	1	1
IDH1_R132H	211	227	53	17	TKNTILKKYDGRFKDIF			16	2087.16	R132H apo	0.5	2094.65	0.125333	6.33137	0.126726	4.04486	0.00391	8.673105479452055	0.17359726027397263	54.20690924657534	0.73	1
IDH1_R132H	211	227	53	17	TKNTILKKYDGRFKDIF			16	2087.16	R132H apo	1	2094.72	0.036328	6.40171	0.040877	4.03791	0.003878	9.016495774647888	0.0575732	56.3531	0.71	1
IDH1_R132H	211	227	53	17	TKNTILKKYDGRFKDIF			16	2087.16	R132H apo	2	2094.97	0.08503	6.65219	0.08707	4.0328	0.005233	10.079075757575756	0.13192424242424242	62.994223484848476	0.66	1
IDH1_R132H	211	227	53	17	TKNTILKKYDGRFKDIF			16	2087.16	R132H apo	5	2095.37	0.232866	7.05008	0.233619	4.0328	0.005294	10.681940909090908	0.3539681818181818	66.76213068181818	0.66	1
IDH1_R132H	217	227	54	11	KKYDGRFKDIF			10	1416.76	R132H NADPH+aKG	0	1417.7	0.007217	0	0	3.81789	0.005145	0	0	0	1	1
IDH1_R132H	217	227	54	11	KKYDGRFKDIF			10	1416.76	R132H NADPH+aKG	0.5	1418.7	0.102246	0.99475	0.1025	3.83107	0.005675	1.3626712328767123	0.1404109589041096	13.626712328767123	0.73	1
IDH1_R132H	217	227	54	11	KKYDGRFKDIF			10	1416.76	R132H NADPH+aKG	1	1418.93	0.07435	1.2277	0.0747	3.82731	0.00569	1.7291535211267608	0.10521126760563382	17.291535211267608	0.71	1
IDH1_R132H	217	227	54	11	KKYDGRFKDIF			10	1416.76	R132H NADPH+aKG	2	1419.16	0.028352	1.45037	0.029256	3.8167	0.00242	2.1975272727272728	0.0443273	21.975272727272728	0.66	1
IDH1_R132H	217	227	54	11	KKYDGRFKDIF			10	1416.76	R132H NADPH+aKG	5	1419.5	0.073378	1.79917	0.073733	3.81515	0.001501	2.7260196969696966	0.11171666666666667	27.260196969696963	0.66	1
IDH1_R132H	217	227	54	11	KKYDGRFKDIF			10	1416.76	R132H NADPH+aKG+Ca	0	1417.69	0.009108	0	0	3.82199	0.005317	0	0	0	1	1
IDH1_R132H	217	227	54	11	KKYDGRFKDIF			10	1416.76	R132H NADPH+aKG+Ca	0.5	1418.59	0.046137	0.906109	0.047028	3.83547	0.001632	1.241245205479452	0.0644219	12.412452054794521	0.73	1
IDH1_R132H	217	227	54	11	KKYDGRFKDIF			10	1416.76	R132H NADPH+aKG+Ca	1	1418.74	0.09705	1.04727	0.097476	3.83197	0.002634	1.4750281690140845	0.1372901408450704	14.750281690140845	0.71	1
IDH1_R132H	217	227	54	11	KKYDGRFKDIF			10	1416.76	R132H NADPH+aKG+Ca	2	1418.82	0.00707	1.13245	0.01153	3.82617	0.000179	1.715840909090909	0.0174697	17.158409090909092	0.66	1
IDH1_R132H	217	227	54	11	KKYDGRFKDIF			10	1416.76	R132H NADPH+aKG+Ca	5	1419.09	0.025674	1.40269	0.027242	3.83341	0.003884	2.1252878787878786	0.0412758	21.25287878787879	0.66	1
IDH1_R132H	217	227	54	11	KKYDGRFKDIF			10	1416.76	R132H apo	0	1417.71	0.01329	0	0	3.8268	0.006511	0	0	0	1	1
IDH1_R132H	217	227	54	11	KKYDGRFKDIF			10	1416.76	R132H apo	0.5	1418.99	0.053223	1.2826	0.054858	3.84467	0.005356	1.7569931506849314	0.0751479	17.569931506849315	0.73	1
IDH1_R132H	217	227	54	11	KKYDGRFKDIF			10	1416.76	R132H apo	1	1419.21	0.00713	1.50325	0.015082	3.83164	0.007397	2.1172535211267607	0.021242253521126762	21.172535211267608	0.71	1
IDH1_R132H	217	227	54	11	KKYDGRFKDIF			10	1416.76	R132H apo	2	1419.54	0.051871	1.83325	0.053546	3.82945	0.005973	2.7776499999999995	0.0811303	27.77649999999999	0.66	1
IDH1_R132H	217	227	54	11	KKYDGRFKDIF			10	1416.76	R132H apo	5	1419.88	0.090865	2.17272	0.091832	3.83412	0.002057	3.2920030303030297	0.13913939393939392	32.920030303030295	0.66	1
IDH1_R132H	228	239	55	12	QEIYDKQYKSQF			11	1576.76	R132H NADPH+aKG	0	1577.87	0.014455	0	0	3.49408	0.007929	0	0	0	1	1
IDH1_R132H	228	239	55	12	QEIYDKQYKSQF			11	1576.76	R132H NADPH+aKG	0.5	1579.49	0.064258	1.62333	0.065864	3.49833	0.006458	2.223745205479452	0.0902247	20.215865504358657	0.73	1
IDH1_R132H	228	239	55	12	QEIYDKQYKSQF			11	1576.76	R132H NADPH+aKG	1	1579.63	0.058662	1.75635	0.060417	3.49017	0.008821	2.4737338028169016	0.0850944	22.48848911651729	0.71	1
IDH1_R132H	228	239	55	12	QEIYDKQYKSQF			11	1576.76	R132H NADPH+aKG	2	1579.82	0.032043	1.94668	0.035152	3.47732	0.002886	2.949509090909091	0.053260606060606064	26.813719008264464	0.66	1
IDH1_R132H	228	239	55	12	QEIYDKQYKSQF			11	1576.76	R132H NADPH+aKG	5	1580.17	0.078482	2.29943	0.079802	3.47771	0.00237	3.4839848484848486	0.1209121212121212	31.67258953168044	0.66	1
IDH1_R132H	228	239	55	12	QEIYDKQYKSQF			11	1576.76	R132H NADPH+aKG+Ca	0	1577.86	0.013193	0	0	3.49937	0.007843	0	0	0	1	1
IDH1_R132H	228	239	55	12	QEIYDKQYKSQF			11	1576.76	R132H NADPH+aKG+Ca	0.5	1579.7	0.021525	1.84309	0.025247	3.50125	0.000376	2.524776712328767	0.0345849	22.952515566625156	0.73	1
IDH1_R132H	228	239	55	12	QEIYDKQYKSQF			11	1576.76	R132H NADPH+aKG+Ca	1	1579.91	0.035445	2.0564	0.037821	3.48694	0.00338	2.896342253521127	0.053269014084507044	26.330384122919337	0.71	1
IDH1_R132H	228	239	55	12	QEIYDKQYKSQF			11	1576.76	R132H NADPH+aKG+Ca	2	1580.14	0.011014	2.28421	0.017187	3.48158	0.000178	3.460921212121212	0.0260409	31.462920110192837	0.66	1
IDH1_R132H	228	239	55	12	QEIYDKQYKSQF			11	1576.76	R132H NADPH+aKG+Ca	5	1580.59	0.010705	2.73809	0.01699	3.49417	0.005438	4.148616666666666	0.025742424242424244	37.714696969696966	0.66	1
IDH1_R132H	228	239	55	12	QEIYDKQYKSQF			11	1576.76	R132H apo	0	1577.91	0.019438	0	0	3.50623	0.006653	0	0	0	1	1
IDH1_R132H	228	239	55	12	QEIYDKQYKSQF			11	1576.76	R132H apo	0.5	1579.89	0.048635	1.97952	0.052376	3.52	0.004227	2.711668493150685	0.0717479	24.65153175591532	0.73	1
IDH1_R132H	228	239	55	12	QEIYDKQYKSQF			11	1576.76	R132H apo	1	1580.03	0.012297	2.12078	0.023001	3.50257	0.011975	2.9870154929577466	0.0323958	27.154686299615875	0.71	1
IDH1_R132H	228	239	55	12	QEIYDKQYKSQF			11	1576.76	R132H apo	2	1580.28	0.038174	2.36781	0.042838	3.50579	0.001674	3.587590909090909	0.0649061	32.614462809917356	0.66	1
IDH1_R132H	228	239	55	12	QEIYDKQYKSQF			11	1576.76	R132H apo	5	1580.73	0.085967	2.8184	0.088137	3.50902	0.000917	4.2703030303030305	0.13354090909090907	38.82093663911846	0.66	1
IDH1_R132H	228	253	56	26	QEIYDKQYKSQFEAQKIWYEHRLIDD			25	3373.65	R132H NADPH+aKG	0	3375.66	0.030799	0	0	4.04792	0.00408	0	0	0	1	1
IDH1_R132H	228	253	56	26	QEIYDKQYKSQFEAQKIWYEHRLIDD			25	3373.65	R132H NADPH+aKG	0.5	3379.42	0.124807	3.76494	0.128551	4.0546	0.007439	5.157457534246575	0.1760972602739726	20.6298	0.73	1
IDH1_R132H	228	253	56	26	QEIYDKQYKSQFEAQKIWYEHRLIDD			25	3373.65	R132H NADPH+aKG	1	3380.16	0.137494	4.49901	0.140901	4.05591	0.002807	6.336632394366197	0.19845211267605634	25.34652957746479	0.71	1
IDH1_R132H	228	253	56	26	QEIYDKQYKSQFEAQKIWYEHRLIDD			25	3373.65	R132H NADPH+aKG	2	3381.06	0.071594	5.40489	0.077937	4.04491	0.002358	8.189233333333332	0.11808636363636364	32.75693333333333	0.66	1
IDH1_R132H	228	253	56	26	QEIYDKQYKSQFEAQKIWYEHRLIDD			25	3373.65	R132H NADPH+aKG	5	3382.17	0.263405	6.51255	0.265199	4.04872	0.002198	9.867501515151515	0.40181666666666666	39.47000606060606	0.66	1
IDH1_R132H	228	253	56	26	QEIYDKQYKSQFEAQKIWYEHRLIDD			25	3373.65	R132H NADPH+aKG+Ca	0	3375.64	0.028699	0	0	4.0582	0.003561	0	0	0	1	1
IDH1_R132H	228	253	56	26	QEIYDKQYKSQFEAQKIWYEHRLIDD			25	3373.65	R132H NADPH+aKG+Ca	0.5	3380.13	0.065194	4.49252	0.071231	4.05982	0.001231	6.154135616438356	0.0975767	24.616542465753422	0.73	1
IDH1_R132H	228	253	56	26	QEIYDKQYKSQFEAQKIWYEHRLIDD			25	3373.65	R132H NADPH+aKG+Ca	1	3381.03	0.143913	5.38553	0.146746	4.05368	0.001327	7.585252112676057	0.20668450704225352	30.341008450704226	0.71	1
IDH1_R132H	228	253	56	26	QEIYDKQYKSQFEAQKIWYEHRLIDD			25	3373.65	R132H NADPH+aKG+Ca	2	3381.94	0.019564	6.29383	0.034733	4.05065	0.000917	9.53611	0.052625757575757576	38.14444848484848	0.66	1
IDH1_R132H	228	253	56	26	QEIYDKQYKSQFEAQKIWYEHRLIDD			25	3373.65	R132H NADPH+aKG+Ca	5	3382.86	0.026987	7.21474	0.039394	4.05818	0.005098	10.931421212121212	0.0596879	43.725684848484846	0.66	1
IDH1_R132H	228	253	56	26	QEIYDKQYKSQFEAQKIWYEHRLIDD			25	3373.65	R132H apo	0	3375.63	0.016954	0	0	4.06024	0.002825	0	0	0	1	1
IDH1_R132H	228	253	56	26	QEIYDKQYKSQFEAQKIWYEHRLIDD			25	3373.65	R132H apo	0.5	3380.93	0.112199	5.30271	0.113472	4.07527	0.005093	7.263986301369863	0.15544109589041097	29.055945205479457	0.73	1
IDH1_R132H	228	253	56	26	QEIYDKQYKSQFEAQKIWYEHRLIDD			25	3373.65	R132H apo	1	3381.73	0.072244	6.09344	0.074207	4.05829	0.00491	8.582315492957747	0.1045169014084507	34.32926197183099	0.71	1
IDH1_R132H	228	253	56	26	QEIYDKQYKSQFEAQKIWYEHRLIDD			25	3373.65	R132H apo	2	3382.56	0.101105	6.92752	0.102517	4.05589	0.008825	10.496245454545454	0.15532878787878787	41.984981818181815	0.66	1
IDH1_R132H	228	253	56	26	QEIYDKQYKSQFEAQKIWYEHRLIDD			25	3373.65	R132H apo	5	3383.84	0.23504	8.21282	0.235651	4.05835	0.003429	12.44366515151515	0.3570469696969697	49.7747	0.66	1
IDH1_R132H	240	253	57	14	EAQKIWYEHRLIDD			13	1815.9	R132H NADPH+aKG	0	1817.05	0.020301	0	0	3.7765	0.003269	0	0	0	1	1
IDH1_R132H	240	253	57	14	EAQKIWYEHRLIDD			13	1815.9	R132H NADPH+aKG	0.5	1818.53	0.078825	1.47648	0.081397	3.78396	0.004507	2.0225712328767123	0.1115027397260274	15.558240252897788	0.73	1
IDH1_R132H	240	253	57	14	EAQKIWYEHRLIDD			13	1815.9	R132H NADPH+aKG	1	1818.87	0.06534	1.81968	0.068421	3.78231	0.002817	2.5629323943661975	0.0963676	19.71486457204767	0.71	1
IDH1_R132H	240	253	57	14	EAQKIWYEHRLIDD			13	1815.9	R132H NADPH+aKG	2	1819.25	0.02846	2.1975	0.034959	3.77361	0.00122	3.329542424242424	0.0529682	25.611864801864797	0.66	1
IDH1_R132H	240	253	57	14	EAQKIWYEHRLIDD			13	1815.9	R132H NADPH+aKG	5	1819.69	0.110604	2.63789	0.112452	3.76924	0.001588	3.996809090909091	0.17038181818181816	30.744685314685317	0.66	1
IDH1_R132H	240	253	57	14	EAQKIWYEHRLIDD			13	1815.9	R132H NADPH+aKG+Ca	0	1817.06	0.007933	0	0	3.77842	0.004854	0	0	0	1	1
IDH1_R132H	240	253	57	14	EAQKIWYEHRLIDD			13	1815.9	R132H NADPH+aKG+Ca	0.5	1818.69	0.005919	1.63232	0.009898	3.78675	0.001924	2.2360575342465756	0.013558904109589043	17.200442571127507	0.73	1
IDH1_R132H	240	253	57	14	EAQKIWYEHRLIDD			13	1815.9	R132H NADPH+aKG+Ca	1	1819.01	0.110291	1.95019	0.110576	3.78074	0.002035	2.7467464788732396	0.15574084507042255	21.128819068255687	0.71	1
IDH1_R132H	240	253	57	14	EAQKIWYEHRLIDD			13	1815.9	R132H NADPH+aKG+Ca	2	1819.3	0.00041	2.23895	0.007944	3.77592	0.001497	3.3923530303030303	0.012036363636363635	26.095023310023308	0.66	1
IDH1_R132H	240	253	57	14	EAQKIWYEHRLIDD			13	1815.9	R132H NADPH+aKG+Ca	5	1819.67	0.027267	2.61579	0.028398	3.78521	0.002802	3.963325757575757	0.043027272727272727	30.48712121212121	0.66	1
IDH1_R132H	240	253	57	14	EAQKIWYEHRLIDD			13	1815.9	R132H apo	0	1817.08	0.033691	0	0	3.78783	0.00512	0	0	0	1	1
IDH1_R132H	240	253	57	14	EAQKIWYEHRLIDD			13	1815.9	R132H apo	0.5	1819.38	0.105262	2.29673	0.110523	3.79462	0.00375	3.1462041095890414	0.1514013698630137	24.201570073761857	0.73	1
IDH1_R132H	240	253	57	14	EAQKIWYEHRLIDD			13	1815.9	R132H apo	1	1819.69	0.043744	2.61116	0.055215	3.7882	0.004118	3.677691549295775	0.0777676	28.289934994582882	0.71	1
IDH1_R132H	240	253	57	14	EAQKIWYEHRLIDD			13	1815.9	R132H apo	2	1820.03	0.028646	2.94442	0.044223	3.78607	0.003541	4.461248484848485	0.0670045	34.31729603729604	0.66	1
IDH1_R132H	240	253	57	14	EAQKIWYEHRLIDD			13	1815.9	R132H apo	5	1820.46	0.14085	3.37337	0.144824	3.79135	0.000769	5.111168181818182	0.21943030303030303	39.316678321678324	0.66	1
IDH1_R132H	240	254	58	15	EAQKIWYEHRLIDDM			14	1946.94	R132H NADPH+aKG	0	1948.31	0.010751	0	0	4.16453	0.003047	0	0	0	1	1
IDH1_R132H	240	254	58	15	EAQKIWYEHRLIDDM			14	1946.94	R132H NADPH+aKG	0.5	1950.11	0.101649	1.79486	0.102216	4.1672	0.006551	2.4587164383561646	0.14002191780821918	17.562260273972605	0.73	1
IDH1_R132H	240	254	58	15	EAQKIWYEHRLIDDM			14	1946.94	R132H NADPH+aKG	1	1950.57	0.078833	2.25703	0.079563	4.16517	0.005176	3.1789211267605637	0.11206056338028168	22.70657947686117	0.71	1
IDH1_R132H	240	254	58	15	EAQKIWYEHRLIDDM			14	1946.94	R132H NADPH+aKG	2	1951.08	0.026488	2.76713	0.028587	4.15401	0.000302	4.192621212121212	0.0433136	29.94729437229437	0.66	1
IDH1_R132H	240	254	58	15	EAQKIWYEHRLIDDM			14	1946.94	R132H NADPH+aKG	5	1951.61	0.131836	3.29911	0.132274	4.15432	0.001243	4.99865	0.20041515151515152	35.70464285714286	0.66	1
IDH1_R132H	240	254	58	15	EAQKIWYEHRLIDDM			14	1946.94	R132H NADPH+aKG+Ca	0	1948.3	0.017407	0	0	4.16575	0.004461	0	0	0	1	1
IDH1_R132H	240	254	58	15	EAQKIWYEHRLIDDM			14	1946.94	R132H NADPH+aKG+Ca	0.5	1950.13	0.041506	1.83559	0.045009	4.16805	0.000613	2.5145109589041095	0.0616562	17.960792563600783	0.73	1
IDH1_R132H	240	254	58	15	EAQKIWYEHRLIDDM			14	1946.94	R132H NADPH+aKG+Ca	1	1950.5	0.089968	2.20623	0.091637	4.16238	0.003719	3.1073676056338027	0.12906619718309859	22.195482897384306	0.71	1
IDH1_R132H	240	254	58	15	EAQKIWYEHRLIDDM			14	1946.94	R132H NADPH+aKG+Ca	2	1950.85	0.012508	2.55088	0.021435	4.15657	0.002664	3.8649651515151513	0.0324773	27.606893939393938	0.66	1
IDH1_R132H	240	254	58	15	EAQKIWYEHRLIDDM			14	1946.94	R132H NADPH+aKG+Ca	5	1951.37	0.038624	3.07012	0.042365	4.16515	0.003118	4.651693939393939	0.0641894	33.22638528138528	0.66	1
IDH1_R132H	240	254	58	15	EAQKIWYEHRLIDDM			14	1946.94	R132H apo	0	1948.32	0.025025	0	0	4.17155	0.003708	0	0	0	1	1
IDH1_R132H	240	254	58	15	EAQKIWYEHRLIDDM			14	1946.94	R132H apo	0.5	1951.09	0.053936	2.77758	0.059459	4.18334	0.00295	3.8049027397260273	0.0814507	27.177876712328768	0.73	1
IDH1_R132H	240	254	58	15	EAQKIWYEHRLIDDM			14	1946.94	R132H apo	1	1951.48	0.05482	3.16714	0.060262	4.17299	0.003573	4.460760563380282	0.0848761	31.862575452716296	0.71	1
IDH1_R132H	240	254	58	15	EAQKIWYEHRLIDDM			14	1946.94	R132H apo	2	1951.94	0.035593	3.62251	0.04351	4.16784	0.00506	5.488657575757575	0.0659242	39.20469696969696	0.66	1
IDH1_R132H	240	254	58	15	EAQKIWYEHRLIDDM			14	1946.94	R132H apo	5	1952.46	0.119313	4.14072	0.121909	4.17152	0.005531	6.273816666666666	0.18471060606060605	44.812976190476185	0.66	1
IDH1_R132H	254	268	59	15	MVAQAMKSEGGFIWA			14	1625.78	R132H NADPH+aKG	0	1626.77	0.008549	0	0	4.86613	0.004564	0	0	0	1	1
IDH1_R132H	254	268	59	15	MVAQAMKSEGGFIWA			14	1625.78	R132H NADPH+aKG	0.5	1631.37	0.104162	4.59768	0.104512	4.87159	0.010244	6.298193150684932	0.14316712328767123	44.9871	0.73	1
IDH1_R132H	254	268	59	15	MVAQAMKSEGGFIWA			14	1625.78	R132H NADPH+aKG	1	1632.21	0.064401	5.44031	0.064966	4.87667	0.001876	7.662409859154931	0.0915014	54.73149899396379	0.71	1
IDH1_R132H	254	268	59	15	MVAQAMKSEGGFIWA			14	1625.78	R132H NADPH+aKG	2	1632.73	0.087433	5.96213	0.08785	4.86789	0.004296	9.03352	0.1331060606060606	64.52517316017314	0.66	1
IDH1_R132H	254	268	59	15	MVAQAMKSEGGFIWA			14	1625.78	R132H NADPH+aKG	5	1633.05	0.101692	6.27809	0.10205	4.86765	0.006759	9.51225	0.1546212121212121	67.94466450216451	0.66	1
IDH1_R132H	254	268	59	15	MVAQAMKSEGGFIWA			14	1625.78	R132H NADPH+aKG+Ca	0	1626.79	0.018799	0	0	4.87408	0.000907	0	0	0	1	1
IDH1_R132H	254	268	59	15	MVAQAMKSEGGFIWA			14	1625.78	R132H NADPH+aKG+Ca	0.5	1631	0.034734	4.20852	0.039495	4.88085	0.002594	5.765089041095891	0.0541027	41.17920743639922	0.73	1
IDH1_R132H	254	268	59	15	MVAQAMKSEGGFIWA			14	1625.78	R132H NADPH+aKG+Ca	1	1631.55	0.124581	4.76164	0.125991	4.87348	0.003012	6.7065422535211265	0.17745211267605634	47.90387323943662	0.71	1
IDH1_R132H	254	268	59	15	MVAQAMKSEGGFIWA			14	1625.78	R132H NADPH+aKG+Ca	2	1631.79	0.025266	4.99884	0.031493	4.86845	0.005888	7.57401	0.047716666666666664	54.10004329004329	0.66	1
IDH1_R132H	254	268	59	15	MVAQAMKSEGGFIWA			14	1625.78	R132H NADPH+aKG+Ca	5	1632.17	0.054637	5.38292	0.05778	4.87885	0.001322	8.155945454545455	0.0875455	58.25675324675325	0.66	1
IDH1_R132H	254	268	59	15	MVAQAMKSEGGFIWA			14	1625.78	R132H apo	0	1626.76	0.015782	0	0	4.88751	0.001257	0	0	0	1	1
IDH1_R132H	254	268	59	15	MVAQAMKSEGGFIWA			14	1625.78	R132H apo	0.5	1633.2	0.062712	6.44312	0.064667	4.89116	0.00198	8.8262	0.0885849	63.04425636007828	0.73	1
IDH1_R132H	254	268	59	15	MVAQAMKSEGGFIWA			14	1625.78	R132H apo	1	1633.46	0.065736	6.69837	0.067604	4.88385	0.000271	9.434322535211267	0.0952169	67.388	0.71	1
IDH1_R132H	254	268	59	15	MVAQAMKSEGGFIWA			14	1625.78	R132H apo	2	1633.45	0.038149	6.6844	0.041285	4.87663	0.006405	10.127874242424241	0.062553	72.34195887445887	0.66	1
IDH1_R132H	254	268	59	15	MVAQAMKSEGGFIWA			14	1625.78	R132H apo	5	1633.57	0.116941	6.80699	0.118001	4.88086	0.011215	10.313624242424241	0.17878939393939391	73.66874458874459	0.66	1
IDH1_R132H	255	265	60	11	VAQAMKSEGGF			10	1124.54	R132H NADPH+aKG	0	1125.26	0.069854	0	0	3.43204	0.004197	0	0	0	1	1
IDH1_R132H	255	265	60	11	VAQAMKSEGGF			10	1124.54	R132H NADPH+aKG	0.5	1129.41	0.092963	4.14678	0.116282	3.43491	0.00393	5.680521917808219	0.15929041095890412	56.80521917808219	0.73	1
IDH1_R132H	255	265	60	11	VAQAMKSEGGF			10	1124.54	R132H NADPH+aKG	1	1129.93	0.068055	4.66807	0.097525	3.42937	0.004336	6.57475	0.13735915492957748	65.7475	0.71	1
IDH1_R132H	255	265	60	11	VAQAMKSEGGF			10	1124.54	R132H NADPH+aKG	2	1130.2	0.060859	4.94128	0.092646	3.42224	0.002779	7.486793939393938	0.1403727272727273	74.86793939393938	0.66	1
IDH1_R132H	255	265	60	11	VAQAMKSEGGF			10	1124.54	R132H NADPH+aKG	5	1130.36	0.088441	5.09796	0.1127	3.42313	0.002784	7.724178787878788	0.17075757575757575	77.24178787878787	0.66	1
IDH1_R132H	255	265	60	11	VAQAMKSEGGF			10	1124.54	R132H NADPH+aKG+Ca	0	1125.25	0.061615	0	0	3.43609	0.005085	0	0	0	1	1
IDH1_R132H	255	265	60	11	VAQAMKSEGGF			10	1124.54	R132H NADPH+aKG+Ca	0.5	1128.98	0.038635	3.72297	0.072726	3.43581	0.001875	5.099961643835616	0.0996247	50.99961643835616	0.73	1
IDH1_R132H	255	265	60	11	VAQAMKSEGGF			10	1124.54	R132H NADPH+aKG+Ca	1	1129.23	0.128789	3.97855	0.142769	3.42797	0.003127	5.603587323943662	0.20108309859154933	56.03587323943662	0.71	1
IDH1_R132H	255	265	60	11	VAQAMKSEGGF			10	1124.54	R132H NADPH+aKG+Ca	2	1129.43	0.067908	4.18241	0.091694	3.42572	0.002138	6.336977272727273	0.13893030303030302	63.36977272727273	0.66	1
IDH1_R132H	255	265	60	11	VAQAMKSEGGF			10	1124.54	R132H NADPH+aKG+Ca	5	1129.79	0.039501	4.53885	0.07319	3.43204	0.003417	6.8770530303030295	0.11089393939393939	68.7705	0.66	1
IDH1_R132H	255	265	60	11	VAQAMKSEGGF			10	1124.54	R132H apo	0	1125.24	0.069912	0	0	3.43998	0.005997	0	0	0	1	1
IDH1_R132H	255	265	60	11	VAQAMKSEGGF			10	1124.54	R132H apo	0.5	1130.69	0.06006	5.44299	0.092168	3.45051	0.004808	7.456147945205479	0.12625753424657535	74.5615	0.73	1
IDH1_R132H	255	265	60	11	VAQAMKSEGGF			10	1124.54	R132H apo	1	1130.8	0.062692	5.55406	0.093904	3.43768	0.00618	7.822616901408452	0.13225915492957746	78.22616901408452	0.71	1
IDH1_R132H	255	265	60	11	VAQAMKSEGGF			10	1124.54	R132H apo	2	1130.78	0.026261	5.5347	0.074681	3.43802	0.002991	8.3859	0.1131530303030303	83.859	0.66	1
IDH1_R132H	255	265	60	11	VAQAMKSEGGF			10	1124.54	R132H apo	5	1130.87	0.13534	5.63071	0.152331	3.44269	0.001965	8.531384848484848	0.23080454545454543	85.31384848484848	0.66	1
IDH1_R132H	255	267	61	13	VAQAMKSEGGFIW			12	1423.7	R132H NADPH+aKG	0	1424.75	0.038506	0	0	4.88315	0.003739	0	0	0	1	1
IDH1_R132H	255	267	61	13	VAQAMKSEGGFIW			12	1423.7	R132H NADPH+aKG	0.5	1428.43	0.053998	3.68162	0.066321	4.88844	0.010303	5.043319178082192	0.0908507	42.0277	0.73	1
IDH1_R132H	255	267	61	13	VAQAMKSEGGFIW			12	1423.7	R132H NADPH+aKG	1	1428.91	0.095307	4.15923	0.102792	4.89226	0.002109	5.858076056338028	0.1447774647887324	48.81730046948356	0.71	1
IDH1_R132H	255	267	61	13	VAQAMKSEGGFIW			12	1423.7	R132H NADPH+aKG	2	1429.12	0.052435	4.37209	0.065055	4.88264	0.00431	6.624371212121212	0.0985682	55.20309343434343	0.66	1
IDH1_R132H	255	267	61	13	VAQAMKSEGGFIW			12	1423.7	R132H NADPH+aKG	5	1429.34	0.090806	4.58855	0.098633	4.88469	0.007287	6.9523515151515145	0.14944393939393938	57.936262626262625	0.66	1
IDH1_R132H	255	267	61	13	VAQAMKSEGGFIW			12	1423.7	R132H NADPH+aKG+Ca	0	1424.74	0.031383	0	0	4.89641	0.000388	0	0	0	1	1
IDH1_R132H	255	267	61	13	VAQAMKSEGGFIW			12	1423.7	R132H NADPH+aKG+Ca	0.5	1427.99	0.069598	3.24767	0.076346	4.89493	0.001686	4.448856164383562	0.10458356164383562	37.07380136986302	0.73	1
IDH1_R132H	255	267	61	13	VAQAMKSEGGFIW			12	1423.7	R132H NADPH+aKG+Ca	1	1428.25	0.101826	3.50567	0.106553	4.88846	0.003437	4.937560563380282	0.15007464788732394	41.14633802816902	0.71	1
IDH1_R132H	255	267	61	13	VAQAMKSEGGFIW			12	1423.7	R132H NADPH+aKG+Ca	2	1428.43	0.025876	3.68787	0.040675	4.88384	0.007523	5.587683333333333	0.0616288	46.564027777777774	0.66	1
IDH1_R132H	255	267	61	13	VAQAMKSEGGFIW			12	1423.7	R132H NADPH+aKG+Ca	5	1428.8	0.028591	4.06145	0.042454	4.89405	0.001401	6.153715151515152	0.0643242	51.280959595959594	0.66	1
IDH1_R132H	255	267	61	13	VAQAMKSEGGFIW			12	1423.7	R132H apo	0	1424.74	0.00769	0	0	4.90269	0.001514	0	0	0	1	1
IDH1_R132H	255	267	61	13	VAQAMKSEGGFIW			12	1423.7	R132H apo	0.5	1429.62	0.05652	4.88673	0.057041	4.9098	0.000965	6.694143835616439	0.0781384	55.78453196347032	0.73	1
IDH1_R132H	255	267	61	13	VAQAMKSEGGFIW			12	1423.7	R132H apo	1	1429.59	0.085154	4.85053	0.0855	4.90021	0.001842	6.831738028169014	0.12042253521126763	56.93115023474179	0.71	1
IDH1_R132H	255	267	61	13	VAQAMKSEGGFIW			12	1423.7	R132H apo	2	1429.61	0.025236	4.87716	0.026382	4.89521	0.006078	7.389628787878788	0.0399727	61.580239898989895	0.66	1
IDH1_R132H	255	267	61	13	VAQAMKSEGGFIW			12	1423.7	R132H apo	5	1429.66	0.089341	4.9219	0.089671	4.9001	0.007497	7.457425757575757	0.13586515151515152	62.145214646464645	0.66	1
IDH1_R132H	255	268	62	14	VAQAMKSEGGFIWA			13	1494.74	R132H NADPH+aKG	0	1495.67	0.019474	0	0	4.77322	0.003486	0	0	0	1	1
IDH1_R132H	255	268	62	14	VAQAMKSEGGFIWA			13	1494.74	R132H NADPH+aKG	0.5	1499.64	0.092606	3.96354	0.094631	4.77955	0.008675	5.429505479452055	0.12963150684931507	41.7654	0.73	1
IDH1_R132H	255	268	62	14	VAQAMKSEGGFIWA			13	1494.74	R132H NADPH+aKG	1	1500.21	0.05783	4.53306	0.061021	4.78159	0.001202	6.384585915492958	0.0859451	49.11219934994583	0.71	1
IDH1_R132H	255	268	62	14	VAQAMKSEGGFIWA			13	1494.74	R132H NADPH+aKG	2	1500.4	0.083504	4.72074	0.085745	4.7755	0.002487	7.1526348484848485	0.12991666666666665	55.02026806526806	0.66	1
IDH1_R132H	255	268	62	14	VAQAMKSEGGFIWA			13	1494.74	R132H NADPH+aKG	5	1500.6	0.092354	4.92829	0.094385	4.77463	0.005092	7.467099999999999	0.14300757575757575	57.43923076923076	0.66	1
IDH1_R132H	255	268	62	14	VAQAMKSEGGFIWA			13	1494.74	R132H NADPH+aKG+Ca	0	1495.67	0.038353	0	0	4.78161	0.000806	0	0	0	1	1
IDH1_R132H	255	268	62	14	VAQAMKSEGGFIWA			13	1494.74	R132H NADPH+aKG+Ca	0.5	1499.25	0.07945	3.5828	0.088223	4.78496	0.001647	4.907943835616439	0.12085342465753425	37.75341412012645	0.73	1
IDH1_R132H	255	268	62	14	VAQAMKSEGGFIWA			13	1494.74	R132H NADPH+aKG+Ca	1	1499.56	0.113315	3.88938	0.119629	4.77708	0.002865	5.478000000000001	0.16849154929577465	42.13846153846154	0.71	1
IDH1_R132H	255	268	62	14	VAQAMKSEGGFIWA			13	1494.74	R132H NADPH+aKG+Ca	2	1499.71	0.015701	4.03774	0.041443	4.77336	0.005762	6.117784848484848	0.0627924	47.05988344988344	0.66	1
IDH1_R132H	255	268	62	14	VAQAMKSEGGFIWA			13	1494.74	R132H NADPH+aKG+Ca	5	1500.13	0.025057	4.46164	0.045813	4.78385	0.001307	6.760062121212121	0.0694136	52.000477855477854	0.66	1
IDH1_R132H	255	268	62	14	VAQAMKSEGGFIWA			13	1494.74	R132H apo	0	1495.65	0.018125	0	0	4.79283	0.002152	0	0	0	1	1
IDH1_R132H	255	268	62	14	VAQAMKSEGGFIWA			13	1494.74	R132H apo	0.5	1500.91	0.051805	5.26189	0.054884	4.80106	0.001453	7.2080684931506855	0.0751836	55.44668071654374	0.73	1
IDH1_R132H	255	268	62	14	VAQAMKSEGGFIWA			13	1494.74	R132H apo	1	1500.93	0.088442	5.27426	0.09028	4.79276	0.000945	7.428532394366197	0.1271549295774648	57.14255687973998	0.71	1
IDH1_R132H	255	268	62	14	VAQAMKSEGGFIWA			13	1494.74	R132H apo	2	1500.91	0.036102	5.25515	0.040397	4.78701	0.006506	7.962348484848485	0.0612076	61.248834498834505	0.66	1
IDH1_R132H	255	268	62	14	VAQAMKSEGGFIWA			13	1494.74	R132H apo	5	1501.01	0.087576	5.35526	0.089432	4.78826	0.008	8.114031818181818	0.1355030303030303	62.41562937062937	0.66	1
IDH1_R132H	255	278	63	24	VAQAMKSEGGFIWACKNYDGDVQS			23	2604.19	R132H NADPH+aKG	0	2605.73	0.015705	0	0	4.41977	0.001514	0	0	0	1	1
IDH1_R132H	255	278	63	24	VAQAMKSEGGFIWACKNYDGDVQS			23	2604.19	R132H NADPH+aKG	0.5	2615.11	0.201567	9.38249	0.202178	4.41687	0.006448	12.852728767123287	0.27695616438356163	55.88142942227516	0.73	1
IDH1_R132H	255	278	63	24	VAQAMKSEGGFIWACKNYDGDVQS			23	2604.19	R132H NADPH+aKG	1	2615.8	0.083298	10.0687	0.084766	4.4146	0.005382	14.18130281690141	0.11938873239436619	61.657838334353954	0.71	1
IDH1_R132H	255	278	63	24	VAQAMKSEGGFIWACKNYDGDVQS			23	2604.19	R132H NADPH+aKG	2	2615.5	0.091984	9.76974	0.093315	4.4059	0.002059	14.802636363636363	0.14138636363636362	64.3593	0.66	1
IDH1_R132H	255	278	63	24	VAQAMKSEGGFIWACKNYDGDVQS			23	2604.19	R132H NADPH+aKG	5	2615.86	0.120736	10.1256	0.121753	4.40726	0.002038	15.341781818181818	0.18447424242424243	66.70339920948616	0.66	1
IDH1_R132H	255	278	63	24	VAQAMKSEGGFIWACKNYDGDVQS			23	2604.19	R132H NADPH+aKG+Ca	0	2605.81	0.040696	0	0	4.42098	0.004265	0	0	0	1	1
IDH1_R132H	255	278	63	24	VAQAMKSEGGFIWACKNYDGDVQS			23	2604.19	R132H NADPH+aKG+Ca	0.5	2613.95	0.120901	8.14094	0.127567	4.41943	0.002603	11.151972602739727	0.17474931506849317	48.48683740321621	0.73	1
IDH1_R132H	255	278	63	24	VAQAMKSEGGFIWACKNYDGDVQS			23	2604.19	R132H NADPH+aKG+Ca	1	2614.19	0.130547	8.38156	0.136743	4.41232	0.004158	11.805009859154932	0.19259577464788735	51.326129822412746	0.71	1
IDH1_R132H	255	278	63	24	VAQAMKSEGGFIWACKNYDGDVQS			23	2604.19	R132H NADPH+aKG+Ca	2	2614.5	0.054259	8.69607	0.067825	4.40679	0.000579	13.175868181818181	0.1027651515151515	57.286383399209484	0.66	1
IDH1_R132H	255	278	63	24	VAQAMKSEGGFIWACKNYDGDVQS			23	2604.19	R132H NADPH+aKG+Ca	5	2615.22	0.112874	9.41173	0.119986	4.41445	0.002771	14.260200000000001	0.18179696969696968	62.0009	0.66	1
IDH1_R132H	255	278	63	24	VAQAMKSEGGFIWACKNYDGDVQS			23	2604.19	R132H apo	0	2605.71	0.012924	0	0	4.4296	0.005783	0	0	0	1	1
IDH1_R132H	255	278	63	24	VAQAMKSEGGFIWACKNYDGDVQS			23	2604.19	R132H apo	0.5	2616.82	0.062295	11.1058	0.063622	4.43629	0.003299	15.213475342465753	0.0871534	66.1455	0.73	1
IDH1_R132H	255	278	63	24	VAQAMKSEGGFIWACKNYDGDVQS			23	2604.19	R132H apo	1	2616.35	0.253844	10.6364	0.254173	4.42462	0.002541	14.980832394366198	0.3579901408450704	65.13405388854868	0.71	1
IDH1_R132H	255	278	63	24	VAQAMKSEGGFIWACKNYDGDVQS			23	2604.19	R132H apo	2	2616.12	0.09658	10.4044	0.097441	4.42235	0.004287	15.7642	0.1476378787878788	68.54	0.66	1
IDH1_R132H	255	278	63	24	VAQAMKSEGGFIWACKNYDGDVQS			23	2604.19	R132H apo	5	2616.35	0.269873	10.6411	0.270182	4.42683	0.004109	16.122924242424244	0.4093666666666666	70.09967061923584	0.66	1
IDH1_R132H	257	267	64	11	QAMKSEGGFIW			10	1253.6	R132H NADPH+aKG	0	1254.35	0.010322	0	0	4.87133	0.003652	0	0	0	1	1
IDH1_R132H	257	267	64	11	QAMKSEGGFIW			10	1253.6	R132H NADPH+aKG	0.5	1257.07	0.045648	2.71757	0.0468	4.87506	0.008598	3.7227	0.0641096	37.227	0.73	1
IDH1_R132H	257	267	64	11	QAMKSEGGFIW			10	1253.6	R132H NADPH+aKG	1	1257.37	0.073942	3.0253	0.074659	4.87941	0.002935	4.26098	0.10515352112676057	42.6098	0.71	1
IDH1_R132H	257	267	64	11	QAMKSEGGFIW			10	1253.6	R132H NADPH+aKG	2	1257.45	0.014105	3.10426	0.017478	4.86816	0.0042	4.703419696969696	0.026481818181818183	47.034196969696964	0.66	1
IDH1_R132H	257	267	64	11	QAMKSEGGFIW			10	1253.6	R132H NADPH+aKG	5	1257.57	0.072108	3.22616	0.072843	4.86888	0.007313	4.888122727272727	0.11036818181818182	48.881227272727266	0.66	1
IDH1_R132H	257	267	64	11	QAMKSEGGFIW			10	1253.6	R132H NADPH+aKG+Ca	0	1254.35	0.012362	0	0	4.87934	0.000705	0	0	0	1	1
IDH1_R132H	257	267	64	11	QAMKSEGGFIW			10	1253.6	R132H NADPH+aKG+Ca	0.5	1256.82	0.029786	2.4671	0.03225	4.88242	0.001133	3.3795931506849315	0.0441781	33.795931506849314	0.73	1
IDH1_R132H	257	267	64	11	QAMKSEGGFIW			10	1253.6	R132H NADPH+aKG+Ca	1	1257	0.107231	2.64546	0.107941	4.87514	0.003745	3.7260042253521126	0.15202957746478873	37.26004225352113	0.71	1
IDH1_R132H	257	267	64	11	QAMKSEGGFIW			10	1253.6	R132H NADPH+aKG+Ca	2	1257.02	0.00103	2.67117	0.012405	4.86998	0.007436	4.047231818181818	0.018795454545454542	40.47231818181818	0.66	1
IDH1_R132H	257	267	64	11	QAMKSEGGFIW			10	1253.6	R132H NADPH+aKG+Ca	5	1257.33	0.02762	2.97275	0.03026	4.8804	0.002598	4.504174242424242	0.0458485	45.04174242424243	0.66	1
IDH1_R132H	257	267	64	11	QAMKSEGGFIW			10	1253.6	R132H apo	0	1254.32	0.000681	0	0	4.89283	0.00178	0	0	0	1	1
IDH1_R132H	257	267	64	11	QAMKSEGGFIW			10	1253.6	R132H apo	0.5	1257.91	0.055142	3.59504	0.055146	4.89923	0.002634	4.924712328767123	0.0755425	49.247123287671236	0.73	1
IDH1_R132H	257	267	64	11	QAMKSEGGFIW			10	1253.6	R132H apo	1	1257.83	0.045193	3.51444	0.045198	4.88878	0.002211	4.949916901408451	0.0636592	49.49916901408451	0.71	1
IDH1_R132H	257	267	64	11	QAMKSEGGFIW			10	1253.6	R132H apo	2	1257.82	0.040049	3.50352	0.040055	4.88421	0.006079	5.308365151515152	0.0606894	53.08365151515152	0.66	1
IDH1_R132H	257	267	64	11	QAMKSEGGFIW			10	1253.6	R132H apo	5	1257.93	0.097081	3.61112	0.097084	4.886	0.008206	5.471396969696969	0.1470969696969697	54.71396969696969	0.66	1
IDH1_R132H	268	291	65	24	ACKNYDGDVQSDSVAQGYGSLGMM			23	2496.05	R132H NADPH+aKG	0	2497.65	0.01882	0	0	4.42472	0.001559	0	0	0	1	1
IDH1_R132H	268	291	65	24	ACKNYDGDVQSDSVAQGYGSLGMM			23	2496.05	R132H NADPH+aKG	0.5	2507.75	0.263849	10.0991	0.26452	4.42113	0.005729	13.834384931506849	0.3623561643835616	60.14949970220369	0.73	1
IDH1_R132H	268	291	65	24	ACKNYDGDVQSDSVAQGYGSLGMM			23	2496.05	R132H NADPH+aKG	1	2508.21	0.197849	10.5648	0.198742	4.41752	0.003084	14.879949295774649	0.27991830985915495	64.69543172075934	0.71	1
IDH1_R132H	268	291	65	24	ACKNYDGDVQSDSVAQGYGSLGMM			23	2496.05	R132H NADPH+aKG	2	2508.13	0.181018	10.484	0.181994	4.41235	0.002803	15.884896969696968	0.2757484848484848	69.06476943346507	0.66	1
IDH1_R132H	268	291	65	24	ACKNYDGDVQSDSVAQGYGSLGMM			23	2496.05	R132H NADPH+aKG	5	2508.1	0.034252	10.4504	0.039082	4.41313	0.001355	15.833983333333332	0.0592152	68.84340579710144	0.66	1
IDH1_R132H	268	291	65	24	ACKNYDGDVQSDSVAQGYGSLGMM			23	2496.05	R132H NADPH+aKG+Ca	0	2497.65	0.037932	0	0	4.4272	0.0041	0	0	0	1	1
IDH1_R132H	268	291	65	24	ACKNYDGDVQSDSVAQGYGSLGMM			23	2496.05	R132H NADPH+aKG+Ca	0.5	2507.12	0.138801	9.46597	0.143891	4.42232	0.001431	12.967086301369863	0.1971109589041096	56.37863609291245	0.73	1
IDH1_R132H	268	291	65	24	ACKNYDGDVQSDSVAQGYGSLGMM			23	2496.05	R132H NADPH+aKG+Ca	1	2507.7	0.299103	10.0444	0.301498	4.41651	0.00321	14.146990140845071	0.42464507042253524	61.508652786282916	0.71	1
IDH1_R132H	268	291	65	24	ACKNYDGDVQSDSVAQGYGSLGMM			23	2496.05	R132H NADPH+aKG+Ca	2	2508.45	0.02164	10.7996	0.04367	4.41217	0.000546	16.36295606060606	0.0661667	71.14328722002634	0.66	1
IDH1_R132H	268	291	65	24	ACKNYDGDVQSDSVAQGYGSLGMM			23	2496.05	R132H NADPH+aKG+Ca	5	2508.34	0.161316	10.685	0.165716	4.41863	0.002483	16.18942575757576	0.25108484848484847	70.38880764163373	0.66	1
IDH1_R132H	268	291	65	24	ACKNYDGDVQSDSVAQGYGSLGMM			23	2496.05	R132H apo	0	2497.61	0.026988	0	0	4.43557	0.00466	0	0	0	1	1
IDH1_R132H	268	291	65	24	ACKNYDGDVQSDSVAQGYGSLGMM			23	2496.05	R132H apo	0.5	2511.01	0.126835	13.402	0.129675	4.43998	0.004785	18.358920547945203	0.1776369863013699	79.82139368671828	0.73	1
IDH1_R132H	268	291	65	24	ACKNYDGDVQSDSVAQGYGSLGMM			23	2496.05	R132H apo	1	2510.55	0.256813	12.9401	0.258228	4.42932	0.001961	18.225464788732396	0.36370140845070426	79.24115125535825	0.71	1
IDH1_R132H	268	291	65	24	ACKNYDGDVQSDSVAQGYGSLGMM			23	2496.05	R132H apo	2	2510.37	0.146563	12.7662	0.149027	4.42608	0.004208	19.34277121212121	0.22579848484848483	84.09900527009222	0.66	1
IDH1_R132H	268	291	65	24	ACKNYDGDVQSDSVAQGYGSLGMM			23	2496.05	R132H apo	5	2510.46	0.232533	12.8536	0.234094	4.42838	0.00382	19.47520909090909	0.3546878787878788	84.67482213438736	0.66	1
IDH1_R132H	269	291	66	23	CKNYDGDVQSDSVAQGYGSLGMM			22	2425.01	R132H NADPH+aKG	0	2426.5	0.036141	0	0	4.42891	0.001919	0	0	0	1	1
IDH1_R132H	269	291	66	23	CKNYDGDVQSDSVAQGYGSLGMM			22	2425.01	R132H NADPH+aKG	0.5	2436.73	0.183067	10.2237	0.1866	4.42457	0.005718	14.005097260273972	0.2556164383561644	63.65953300124533	0.73	1
IDH1_R132H	269	291	66	23	CKNYDGDVQSDSVAQGYGSLGMM			22	2425.01	R132H NADPH+aKG	1	2437.19	0.261421	10.6844	0.263907	4.42109	0.003237	15.048435211267606	0.37170000000000003	68.40197823303457	0.71	1
IDH1_R132H	269	291	66	23	CKNYDGDVQSDSVAQGYGSLGMM			22	2425.01	R132H NADPH+aKG	2	2437.04	0.080935	10.5383	0.088638	4.41485	0.002945	15.96705909090909	0.13429999999999997	72.57754132231405	0.66	1
IDH1_R132H	269	291	66	23	CKNYDGDVQSDSVAQGYGSLGMM			22	2425.01	R132H NADPH+aKG	5	2436.94	0.24148	10.4348	0.244169	4.41655	0.001823	15.810337878787877	0.3699530303030303	71.86517217630853	0.66	1
IDH1_R132H	269	291	66	23	CKNYDGDVQSDSVAQGYGSLGMM			22	2425.01	R132H NADPH+aKG+Ca	0	2426.49	0.050599	0	0	4.43281	0.003224	0	0	0	1	1
IDH1_R132H	269	291	66	23	CKNYDGDVQSDSVAQGYGSLGMM			22	2425.01	R132H NADPH+aKG+Ca	0.5	2436.17	0.203941	9.68041	0.210124	4.42499	0.00226	13.260832876712328	0.28784109589041096	60.276513075965134	0.73	1
IDH1_R132H	269	291	66	23	CKNYDGDVQSDSVAQGYGSLGMM			22	2425.01	R132H NADPH+aKG+Ca	1	2436.62	0.313358	10.1325	0.317417	4.42014	0.002622	14.271135211267605	0.44706619718309865	64.86879641485275	0.71	1
IDH1_R132H	269	291	66	23	CKNYDGDVQSDSVAQGYGSLGMM			22	2425.01	R132H NADPH+aKG+Ca	2	2437.29	0.003949	10.805	0.050753	4.41547	0.001353	16.371193939393937	0.0768985	74.41451790633607	0.66	1
IDH1_R132H	269	291	66	23	CKNYDGDVQSDSVAQGYGSLGMM			22	2425.01	R132H NADPH+aKG+Ca	5	2437.12	0.213513	10.6338	0.219427	4.42274	0.002684	16.11186818181818	0.3324651515151515	73.23576446280991	0.66	1
IDH1_R132H	269	291	66	23	CKNYDGDVQSDSVAQGYGSLGMM			22	2425.01	R132H apo	0	2426.48	0.015209	0	0	4.44158	0.008343	0	0	0	1	1
IDH1_R132H	269	291	66	23	CKNYDGDVQSDSVAQGYGSLGMM			22	2425.01	R132H apo	0.5	2439.26	0.238002	12.7779	0.238487	4.4418	0.00455	17.503908219178083	0.32669452054794523	79.56321917808219	0.73	1
IDH1_R132H	269	291	66	23	CKNYDGDVQSDSVAQGYGSLGMM			22	2425.01	R132H apo	1	2438.68	0.344007	12.1964	0.344343	4.42992	0.001895	17.17798309859155	0.48499014084507047	78.08174135723432	0.71	1
IDH1_R132H	269	291	66	23	CKNYDGDVQSDSVAQGYGSLGMM			22	2425.01	R132H apo	2	2438.68	0.120936	12.195	0.121889	4.42828	0.003978	18.477328787878786	0.18468030303030303	83.98785812672176	0.66	1
IDH1_R132H	269	291	66	23	CKNYDGDVQSDSVAQGYGSLGMM			22	2425.01	R132H apo	5	2438.77	0.33437	12.2866	0.334716	4.43152	0.004295	18.616022727272725	0.5071454545454546	84.61828512396693	0.66	1
IDH1_R132H	285	308	67	24	YGSLGMMTSVLVCPDGKTVEAEAA			22	2429.14	R132H NADPH+aKG	0	2430.73	0.025633	0	0	3.20994	0.003071	0	0	0	1	1
IDH1_R132H	285	308	67	24	YGSLGMMTSVLVCPDGKTVEAEAA			22	2429.14	R132H NADPH+aKG	0.5	2433.16	0.404961	2.42904	0.405771	3.21263	0.003235	3.3274575342465758	0.5558506849315068	15.12480697384807	0.73	1
IDH1_R132H	285	308	67	24	YGSLGMMTSVLVCPDGKTVEAEAA			22	2429.14	R132H NADPH+aKG	1	2433.49	0.480153	2.76188	0.480836	3.24044	0.085773	3.889967605633803	0.6772338028169014	17.681670934699103	0.71	1
IDH1_R132H	285	308	67	24	YGSLGMMTSVLVCPDGKTVEAEAA			22	2429.14	R132H NADPH+aKG	2	2433.57	0.137399	2.84085	0.139769	3.20038	0.002019	4.304325757575757	0.2117712121212121	19.565117079889806	0.66	1
IDH1_R132H	285	308	67	24	YGSLGMMTSVLVCPDGKTVEAEAA			22	2429.14	R132H NADPH+aKG	5	2434.06	0.217082	3.32958	0.21859	3.19867	0.002951	5.044812121212121	0.3311969696969697	22.93096418732782	0.66	1
IDH1_R132H	285	308	67	24	YGSLGMMTSVLVCPDGKTVEAEAA			22	2429.14	R132H NADPH+aKG+Ca	0	2430.72	0.022287	0	0	3.21518	0.004164	0	0	0	1	1
IDH1_R132H	285	308	67	24	YGSLGMMTSVLVCPDGKTVEAEAA			22	2429.14	R132H NADPH+aKG+Ca	0.5	2433.47	0.144923	2.74747	0.146626	3.21644	0.000481	3.763656164383562	0.20085753424657535	17.10752801992528	0.73	1
IDH1_R132H	285	308	67	24	YGSLGMMTSVLVCPDGKTVEAEAA			22	2429.14	R132H NADPH+aKG+Ca	1	2434.09	0.435028	3.36225	0.435598	3.19649	0.017164	4.735560563380282	0.6135183098591549	21.525275288092192	0.71	1
IDH1_R132H	285	308	67	24	YGSLGMMTSVLVCPDGKTVEAEAA			22	2429.14	R132H NADPH+aKG+Ca	2	2434.21	0.05105	3.4911	0.055703	3.20542	0.000427	5.289549999999999	0.0843985	24.043409090909087	0.66	1
IDH1_R132H	285	308	67	24	YGSLGMMTSVLVCPDGKTVEAEAA			22	2429.14	R132H NADPH+aKG+Ca	5	2434.85	0.363856	4.1258	0.364538	3.19599	0.020849	6.251219696969696	0.55233	28.414634986225888	0.66	1
IDH1_R132H	285	308	67	24	YGSLGMMTSVLVCPDGKTVEAEAA			22	2429.14	R132H apo	0	2430.76	0.009202	0	0	3.21987	0.004674	0	0	0	1	1
IDH1_R132H	285	308	67	24	YGSLGMMTSVLVCPDGKTVEAEAA			22	2429.14	R132H apo	0.5	2437.78	0.132167	7.02344	0.132487	3.22202	0.002994	9.621157534246576	0.1814890410958904	43.73253424657534	0.73	1
IDH1_R132H	285	308	67	24	YGSLGMMTSVLVCPDGKTVEAEAA			22	2429.14	R132H apo	1	2438.19	0.086915	7.42984	0.087401	3.20704	0.004953	10.464564788732394	0.12310000000000001	47.56620358514725	0.71	1
IDH1_R132H	285	308	67	24	YGSLGMMTSVLVCPDGKTVEAEAA			22	2429.14	R132H apo	2	2438.58	0.099229	7.81579	0.099655	3.20763	0.000434	11.842110606060606	0.15099242424242423	53.827775482093664	0.66	1
IDH1_R132H	285	308	67	24	YGSLGMMTSVLVCPDGKTVEAEAA			22	2429.14	R132H apo	5	2438.89	0.16546	8.13502	0.165715	3.21019	0.001437	12.325781818181818	0.2510833333333333	56.02628099173553	0.66	1
IDH1_R132H	288	304	68	17	LGMMTSVLVCPDGKTVE			15	1779.87	R132H NADPH+aKG	0	1780.98	0.023886	0	0	4.15865	0.002937	0	0	0	1	1
IDH1_R132H	288	304	68	17	LGMMTSVLVCPDGKTVE			15	1779.87	R132H NADPH+aKG	0.5	1782.34	0.048963	1.36049	0.054479	4.1623	0.005399	1.8636849315068493	0.0746288	12.424566210045661	0.73	1
IDH1_R132H	288	304	68	17	LGMMTSVLVCPDGKTVE			15	1779.87	R132H NADPH+aKG	1	1782.65	0.02588	1.66789	0.035218	4.16199	0.007272	2.349138028169014	0.0496028	15.660920187793428	0.71	1
IDH1_R132H	288	304	68	17	LGMMTSVLVCPDGKTVE			15	1779.87	R132H NADPH+aKG	2	1783.09	0.052336	2.11043	0.057529	4.15091	0.00091	3.1976242424242423	0.0871652	21.317494949494947	0.66	1
IDH1_R132H	288	304	68	17	LGMMTSVLVCPDGKTVE			15	1779.87	R132H NADPH+aKG	5	1783.54	0.061693	2.56062	0.066155	4.15106	0.001274	3.8797257575757573	0.10023484848484848	25.864838383838386	0.66	1
IDH1_R132H	288	304	68	17	LGMMTSVLVCPDGKTVE			15	1779.87	R132H NADPH+aKG+Ca	0	1780.99	0.010976	0	0	4.16255	0.003418	0	0	0	1	1
IDH1_R132H	288	304	68	17	LGMMTSVLVCPDGKTVE			15	1779.87	R132H NADPH+aKG+Ca	0.5	1782.38	0.030625	1.39574	0.032532	4.16674	0.000664	1.911968493150685	0.044564383561643835	12.746456621004567	0.73	1
IDH1_R132H	288	304	68	17	LGMMTSVLVCPDGKTVE			15	1779.87	R132H NADPH+aKG+Ca	1	1782.65	0.102226	1.66522	0.102813	4.16143	0.002394	2.345380281690141	0.14480704225352115	15.635868544600939	0.71	1
IDH1_R132H	288	304	68	17	LGMMTSVLVCPDGKTVE			15	1779.87	R132H NADPH+aKG+Ca	2	1782.95	0.023346	1.96925	0.025798	4.15649	0.002822	2.9837075757575757	0.0390879	19.891383838383838	0.66	1
IDH1_R132H	288	304	68	17	LGMMTSVLVCPDGKTVE			15	1779.87	R132H NADPH+aKG+Ca	5	1783.31	0.017397	2.32492	0.02057	4.16275	0.003188	3.5226060606060607	0.0311667	23.484040404040403	0.66	1
IDH1_R132H	288	304	68	17	LGMMTSVLVCPDGKTVE			15	1779.87	R132H apo	0	1780.95	0.036498	0	0	4.16543	0.003663	0	0	0	1	1
IDH1_R132H	288	304	68	17	LGMMTSVLVCPDGKTVE			15	1779.87	R132H apo	0.5	1783.15	0.101978	2.19764	0.108313	4.17662	0.004099	3.010460273972603	0.14837397260273974	20.069735159817352	0.73	1
IDH1_R132H	288	304	68	17	LGMMTSVLVCPDGKTVE			15	1779.87	R132H apo	1	1783.38	0.056998	2.43064	0.067682	4.16748	0.004565	3.4234408450704223	0.0953268	22.82293896713615	0.71	1
IDH1_R132H	288	304	68	17	LGMMTSVLVCPDGKTVE			15	1779.87	R132H apo	2	1783.75	0.040281	2.7945	0.054357	4.16222	0.005649	4.234092424242424	0.0823591	28.227282828282824	0.66	1
IDH1_R132H	288	304	68	17	LGMMTSVLVCPDGKTVE			15	1779.87	R132H apo	5	1784.07	0.158039	3.12019	0.162199	4.16772	0.004815	4.727565151515151	0.24575606060606062	31.517101010101005	0.66	1
IDH1_R132H	289	295	69	7	GMMTSVL			6	738.352	R132H NADPH+aKG	0	738.756	0.00846	0	0	4.59309	0.00335	0	0	0	1	1
IDH1_R132H	289	295	69	7	GMMTSVL			6	738.352	R132H NADPH+aKG	0.5	738.954	0.008733	0.197638	0.012159	4.59904	0.006288	0.2707369863013699	0.016656164383561645	4.512283105022831	0.73	1
IDH1_R132H	289	295	69	7	GMMTSVL			6	738.352	R132H NADPH+aKG	1	738.986	0.054442	0.229766	0.055095	4.60292	0.001011	0.32361408450704227	0.0775986	5.393568075117371	0.71	1
IDH1_R132H	289	295	69	7	GMMTSVL			6	738.352	R132H NADPH+aKG	2	738.913	0.065916	0.157474	0.066456	4.60048	0.002785	0.2385969696969697	0.1006909090909091	3.9766161616161617	0.66	1
IDH1_R132H	289	295	69	7	GMMTSVL			6	738.352	R132H NADPH+aKG	5	738.965	0.041422	0.208872	0.042277	4.60049	0.001373	0.31647272727272724	0.0640561	5.2745454545454535	0.66	1
IDH1_R132H	289	295	69	7	GMMTSVL			6	738.352	R132H NADPH+aKG+Ca	0	738.755	0.017432	0	0	4.59923	0.001578	0	0	0	1	1
IDH1_R132H	289	295	69	7	GMMTSVL			6	738.352	R132H NADPH+aKG+Ca	0.5	738.905	0.061813	0.149592	0.064224	4.60515	0.000916	0.20492054794520548	0.0879781	3.4153424657534246	0.73	1
IDH1_R132H	289	295	69	7	GMMTSVL			6	738.352	R132H NADPH+aKG+Ca	1	739.009	0.027645	0.253961	0.032682	4.60389	0.001974	0.3576915492957747	0.046031	5.961525821596244	0.71	1
IDH1_R132H	289	295	69	7	GMMTSVL			6	738.352	R132H NADPH+aKG+Ca	2	738.961	0.007621	0.206247	0.019025	4.59981	0.000597	0.3124954545454546	0.028825757575757574	5.208257575757576	0.66	1
IDH1_R132H	289	295	69	7	GMMTSVL			6	738.352	R132H NADPH+aKG+Ca	5	739.016	0.026933	0.260797	0.032082	4.60507	0.003751	0.39514696969696966	0.0486091	6.585782828282828	0.66	1
IDH1_R132H	289	295	69	7	GMMTSVL			6	738.352	R132H apo	0	738.767	0.018528	0	0	4.60618	0.002828	0	0	0	1	1
IDH1_R132H	289	295	69	7	GMMTSVL			6	738.352	R132H apo	0.5	739.063	0.00809	0.29673	0.020218	4.61373	0.001019	0.4064794520547945	0.027695890410958903	6.774657534246575	0.73	1
IDH1_R132H	289	295	69	7	GMMTSVL			6	738.352	R132H apo	1	739.156	0.02862	0.388851	0.034094	4.61167	0.001821	0.5476774647887325	0.048019718309859155	9.127957746478875	0.71	1
IDH1_R132H	289	295	69	7	GMMTSVL			6	738.352	R132H apo	2	739.263	0.064329	0.496449	0.066944	4.60268	0.00401	0.7521954545454544	0.10143030303030304	12.536590909090908	0.66	1
IDH1_R132H	289	295	69	7	GMMTSVL			6	738.352	R132H apo	5	739.345	0.051954	0.578269	0.055159	4.60435	0.007717	0.8761651515151515	0.0835742	14.602752525252525	0.66	1
IDH1_R132H	295	304	70	10	LVCPDGKTVE			8	1060.53	R132H NADPH+aKG	0	1061.1	0.027538	0	0	3.36149	0.002294	0	0	0	1	1
IDH1_R132H	295	304	70	10	LVCPDGKTVE			8	1060.53	R132H NADPH+aKG	0.5	1062.54	0.108686	1.44596	0.11212	3.36438	0.002805	1.9807616438356166	0.15358904109589042	24.759520547945208	0.73	1
IDH1_R132H	295	304	70	10	LVCPDGKTVE			8	1060.53	R132H NADPH+aKG	1	1062.72	0.118034	1.62156	0.121203	3.35856	0.003193	2.2838915492957748	0.17070845070422536	28.548644366197184	0.71	1
IDH1_R132H	295	304	70	10	LVCPDGKTVE			8	1060.53	R132H NADPH+aKG	2	1062.9	0.028118	1.80856	0.039357	3.35596	0.000275	2.740239393939394	0.0596318	34.25299242424242	0.66	1
IDH1_R132H	295	304	70	10	LVCPDGKTVE			8	1060.53	R132H NADPH+aKG	5	1063.12	0.081799	2.02863	0.08631	3.3557	0.001298	3.073689393939394	0.13077272727272726	38.421117424242425	0.66	1
IDH1_R132H	295	304	70	10	LVCPDGKTVE			8	1060.53	R132H NADPH+aKG+Ca	0	1061.06	0.017827	0	0	3.36746	0.004068	0	0	0	1	1
IDH1_R132H	295	304	70	10	LVCPDGKTVE			8	1060.53	R132H NADPH+aKG+Ca	0.5	1062.96	0.01761	1.89992	0.025058	3.36691	0.00127	2.602631506849315	0.034326027397260275	32.53289383561644	0.73	1
IDH1_R132H	295	304	70	10	LVCPDGKTVE			8	1060.53	R132H NADPH+aKG+Ca	1	1063.12	0.043948	2.05792	0.047426	3.35948	0.001971	2.89847	0.0667972	36.23091549295775	0.71	1
IDH1_R132H	295	304	70	10	LVCPDGKTVE			8	1060.53	R132H NADPH+aKG+Ca	2	1063.16	0.030263	2.09609	0.035123	3.35741	0.000263	3.175898484848485	0.0532167	39.698731060606065	0.66	1
IDH1_R132H	295	304	70	10	LVCPDGKTVE			8	1060.53	R132H NADPH+aKG+Ca	5	1063.33	0.008648	2.26327	0.019813	3.3636	0.002064	3.4292	0.0300197	42.865037878787874	0.66	1
IDH1_R132H	295	304	70	10	LVCPDGKTVE			8	1060.53	R132H apo	0	1061.07	0.009541	0	0	3.37046	0.004554	0	0	0	1	1
IDH1_R132H	295	304	70	10	LVCPDGKTVE			8	1060.53	R132H apo	0.5	1062.88	0.061068	1.81131	0.061809	3.37953	0.003507	2.481245205479452	0.0846699	31.01556506849315	0.73	1
IDH1_R132H	295	304	70	10	LVCPDGKTVE			8	1060.53	R132H apo	1	1063.06	0.056755	1.99598	0.057551	3.36979	0.004064	2.8112394366197186	0.0810577	35.14049295774648	0.71	1
IDH1_R132H	295	304	70	10	LVCPDGKTVE			8	1060.53	R132H apo	2	1063.21	0.036885	2.14541	0.038099	3.36898	0.001015	3.250624242424242	0.057725757575757576	40.63280303030303	0.66	1
IDH1_R132H	295	304	70	10	LVCPDGKTVE			8	1060.53	R132H apo	5	1063.48	0.0243	2.41664	0.026106	3.37384	0.001012	3.661581818181818	0.0395545	45.76977272727272	0.66	1
IDH1_R132H	295	318	71	24	LVCPDGKTVEAEAAHGTVTRHYRM			22	2641.3	R132H NADPH+aKG	0	2642.86	0.007645	0	0	3.46099	0.00617	0	0	0	1	1
IDH1_R132H	295	318	71	24	LVCPDGKTVEAEAAHGTVTRHYRM			22	2641.3	R132H NADPH+aKG	0.5	2645.76	0.524596	2.89781	0.524651	3.46108	0.006618	3.969605479452055	0.7187	18.043661270236612	0.73	1
IDH1_R132H	295	318	71	24	LVCPDGKTVEAEAAHGTVTRHYRM			22	2641.3	R132H NADPH+aKG	1	2645.97	0.447137	3.1063	0.447202	3.45755	0.007134	4.375070422535211	0.6298619718309859	19.886683738796414	0.71	1
IDH1_R132H	295	318	71	24	LVCPDGKTVEAEAAHGTVTRHYRM			22	2641.3	R132H NADPH+aKG	2	2646.14	0.190521	3.28379	0.190674	3.44488	0.002008	4.975433333333333	0.2889	22.615606060606062	0.66	1
IDH1_R132H	295	318	71	24	LVCPDGKTVEAEAAHGTVTRHYRM			22	2641.3	R132H NADPH+aKG	5	2646.71	0.217408	3.85397	0.217542	3.44534	0.002842	5.839353030303029	0.3296090909090909	26.54251377410468	0.66	1
IDH1_R132H	295	318	71	24	LVCPDGKTVEAEAAHGTVTRHYRM			22	2641.3	R132H NADPH+aKG+Ca	0	2642.87	0.019979	0	0	3.46754	0.009262	0	0	0	1	1
IDH1_R132H	295	318	71	24	LVCPDGKTVEAEAAHGTVTRHYRM			22	2641.3	R132H NADPH+aKG+Ca	0.5	2646.17	0.153172	3.30705	0.15447	3.46298	0.001422	4.530204109589041	0.2116027397260274	20.59183686176837	0.73	1
IDH1_R132H	295	318	71	24	LVCPDGKTVEAEAAHGTVTRHYRM			22	2641.3	R132H NADPH+aKG+Ca	1	2646.96	0.362053	4.08906	0.362604	3.45429	0.003215	5.75924	0.5107098591549296	26.178348271446865	0.71	1
IDH1_R132H	295	318	71	24	LVCPDGKTVEAEAAHGTVTRHYRM			22	2641.3	R132H NADPH+aKG+Ca	2	2647.03	0.06725	4.16332	0.070155	3.44935	0.000296	6.3080606060606055	0.10629545454545453	28.673002754820935	0.66	1
IDH1_R132H	295	318	71	24	LVCPDGKTVEAEAAHGTVTRHYRM			22	2641.3	R132H NADPH+aKG+Ca	5	2647.78	0.108463	4.91815	0.110288	3.45467	0.002976	7.451749999999999	0.16710303030303028	33.871590909090905	0.66	1
IDH1_R132H	295	318	71	24	LVCPDGKTVEAEAAHGTVTRHYRM			22	2641.3	R132H apo	0	2642.87	0.007093	0	0	3.47247	0.005651	0	0	0	1	1
IDH1_R132H	295	318	71	24	LVCPDGKTVEAEAAHGTVTRHYRM			22	2641.3	R132H apo	0.5	2650.42	0.162853	7.54832	0.163008	3.47579	0.005259	10.34016712328767	0.22329863013698628	47.0008	0.73	1
IDH1_R132H	295	318	71	24	LVCPDGKTVEAEAAHGTVTRHYRM			22	2641.3	R132H apo	1	2650.89	0.086206	8.02672	0.086498	3.45896	0.007005	11.305236619718311	0.12182816901408453	51.387439180537775	0.71	1
IDH1_R132H	295	318	71	24	LVCPDGKTVEAEAAHGTVTRHYRM			22	2641.3	R132H apo	2	2651.3	0.111508	8.42938	0.111733	3.45635	0.005872	12.771786363636364	0.16929242424242424	58.053574380165294	0.66	1
IDH1_R132H	295	318	71	24	LVCPDGKTVEAEAAHGTVTRHYRM			22	2641.3	R132H apo	5	2651.6	0.262526	8.73578	0.262622	3.4586	0.003644	13.236036363636364	0.3979121212121212	60.163801652892566	0.66	1
IDH1_R132H	296	318	72	23	VCPDGKTVEAEAAHGTVTRHYRM			21	2528.21	R132H NADPH+aKG	0	2530.1	0.041418	0	0	3.20962	0.004034	0	0	0	1	1
IDH1_R132H	296	318	72	23	VCPDGKTVEAEAAHGTVTRHYRM			21	2528.21	R132H NADPH+aKG	0.5	2532.61	0.494717	2.51108	0.496448	3.21468	0.004383	3.439832876712329	0.6800657534246576	16.380156555772995	0.73	1
IDH1_R132H	296	318	72	23	VCPDGKTVEAEAAHGTVTRHYRM			21	2528.21	R132H NADPH+aKG	1	2532.73	0.391784	2.63537	0.393967	3.20841	0.002305	3.711795774647887	0.5548830985915494	17.67521797451375	0.71	1
IDH1_R132H	296	318	72	23	VCPDGKTVEAEAAHGTVTRHYRM			21	2528.21	R132H NADPH+aKG	2	2532.94	0.187083	2.84307	0.191613	3.20315	0.002389	4.307680303030303	0.2903227272727273	20.512763347763347	0.66	1
IDH1_R132H	296	318	72	23	VCPDGKTVEAEAAHGTVTRHYRM			21	2528.21	R132H NADPH+aKG	5	2533.44	0.195937	3.34653	0.200266	3.20336	0.001341	5.070501515151515	0.30343333333333333	24.14524531024531	0.66	1
IDH1_R132H	296	318	72	23	VCPDGKTVEAEAAHGTVTRHYRM			21	2528.21	R132H NADPH+aKG+Ca	0	2530.06	0.033131	0	0	3.21247	0.003642	0	0	0	1	1
IDH1_R132H	296	318	72	23	VCPDGKTVEAEAAHGTVTRHYRM			21	2528.21	R132H NADPH+aKG+Ca	0.5	2532.82	0.166249	2.76225	0.169518	3.21891	0.000893	3.783902739726028	0.2322164383561644	18.018584474885845	0.73	1
IDH1_R132H	296	318	72	23	VCPDGKTVEAEAAHGTVTRHYRM			21	2528.21	R132H NADPH+aKG+Ca	1	2533.76	0.354482	3.69714	0.356027	3.21	0.00257	5.207245070422536	0.5014464788732395	24.796405097250172	0.71	1
IDH1_R132H	296	318	72	23	VCPDGKTVEAEAAHGTVTRHYRM			21	2528.21	R132H NADPH+aKG+Ca	2	2533.87	0.06038	3.80722	0.068873	3.20681	0.00113	5.768521212121212	0.10435303030303031	27.469148629148627	0.66	1
IDH1_R132H	296	318	72	23	VCPDGKTVEAEAAHGTVTRHYRM			21	2528.21	R132H NADPH+aKG+Ca	5	2534.52	0.158392	4.46351	0.16182	3.21172	0.00292	6.76289	0.24518181818181817	32.204256854256855	0.66	1
IDH1_R132H	296	318	72	23	VCPDGKTVEAEAAHGTVTRHYRM			21	2528.21	R132H apo	0	2530.08	0.005565	0	0	3.21834	0.00512	0	0	0	1	1
IDH1_R132H	296	318	72	23	VCPDGKTVEAEAAHGTVTRHYRM			21	2528.21	R132H apo	0.5	2537.13	0.161565	7.04514	0.161661	3.22156	0.004443	9.650878082191781	0.22145342465753426	45.95656229615134	0.73	1
IDH1_R132H	296	318	72	23	VCPDGKTVEAEAAHGTVTRHYRM			21	2528.21	R132H apo	1	2537.48	0.109046	7.40229	0.109188	3.20723	0.005165	10.425761971830987	0.15378591549295775	49.64648558014756	0.71	1
IDH1_R132H	296	318	72	23	VCPDGKTVEAEAAHGTVTRHYRM			21	2528.21	R132H apo	2	2537.94	0.072997	7.86224	0.073209	3.20713	0.001669	11.912480303030303	0.11092272727272726	56.726096681096685	0.66	1
IDH1_R132H	296	318	72	23	VCPDGKTVEAEAAHGTVTRHYRM			21	2528.21	R132H apo	5	2538.35	0.334122	8.2652	0.334168	3.21114	0.000191	12.523036363636365	0.5063151515151515	59.633506493506495	0.66	1
IDH1_R132H	296	333	73	38	VCPDGKTVEAEAAHGTVTRHYRMYQKGQETSTNPIASI			35	4146.01	R132H NADPH+aKG	0	4148.52	0.021342	0	0	3.55756	0.004968	0	0	0	1	1
IDH1_R132H	296	333	73	38	VCPDGKTVEAEAAHGTVTRHYRMYQKGQETSTNPIASI			35	4146.01	R132H NADPH+aKG	0.5	4153.61	0.655526	5.09377	0.655873	3.56803	0.005796	6.977771232876712	0.8984561643835617	19.936489236790607	0.73	1
IDH1_R132H	296	333	73	38	VCPDGKTVEAEAAHGTVTRHYRMYQKGQETSTNPIASI			35	4146.01	R132H NADPH+aKG	1	4153.96	0.529945	5.43983	0.530374	3.56777	0.005299	7.661732394366197	0.7470056338028169	21.890663983903423	0.71	1
IDH1_R132H	296	333	73	38	VCPDGKTVEAEAAHGTVTRHYRMYQKGQETSTNPIASI			35	4146.01	R132H NADPH+aKG	2	4154.17	0.204756	5.65224	0.205865	3.55808	0.003629	8.564	0.3119166666666666	24.46858008658009	0.66	1
IDH1_R132H	296	333	73	38	VCPDGKTVEAEAAHGTVTRHYRMYQKGQETSTNPIASI			35	4146.01	R132H NADPH+aKG	5	4155.03	0.308893	6.51128	0.309629	3.55482	0.002415	9.865578787878787	0.46913484848484843	28.187367965367965	0.66	1
IDH1_R132H	296	333	73	38	VCPDGKTVEAEAAHGTVTRHYRMYQKGQETSTNPIASI			35	4146.01	R132H NADPH+aKG+Ca	0	4148.5	0.029157	0	0	3.56053	0.004638	0	0	0	1	1
IDH1_R132H	296	333	73	38	VCPDGKTVEAEAAHGTVTRHYRMYQKGQETSTNPIASI			35	4146.01	R132H NADPH+aKG+Ca	0.5	4154.26	0.305006	5.76746	0.306396	3.57512	0.004226	7.9006273972602745	0.41972054794520547	22.573221135029357	0.73	1
IDH1_R132H	296	333	73	38	VCPDGKTVEAEAAHGTVTRHYRMYQKGQETSTNPIASI			35	4146.01	R132H NADPH+aKG+Ca	1	4155.21	0.377904	6.71654	0.379027	3.57374	0.004899	9.459918309859155	0.5338408450704226	27.028338028169014	0.71	1
IDH1_R132H	296	333	73	38	VCPDGKTVEAEAAHGTVTRHYRMYQKGQETSTNPIASI			35	4146.01	R132H NADPH+aKG+Ca	2	4155.43	0.001928	6.93765	0.029221	3.56619	0.001557	10.511596969696969	0.044274242424242424	30.0331	0.66	1
IDH1_R132H	296	333	73	38	VCPDGKTVEAEAAHGTVTRHYRMYQKGQETSTNPIASI			35	4146.01	R132H NADPH+aKG+Ca	5	4156.91	0.261641	8.41648	0.263261	3.56942	0.003698	12.752249999999998	0.39888030303030303	36.434999999999995	0.66	1
IDH1_R132H	296	333	73	38	VCPDGKTVEAEAAHGTVTRHYRMYQKGQETSTNPIASI			35	4146.01	R132H apo	0	4148.45	0.058536	0	0	3.56551	0.006457	0	0	0	1	1
IDH1_R132H	296	333	73	38	VCPDGKTVEAEAAHGTVTRHYRMYQKGQETSTNPIASI			35	4146.01	R132H apo	0.5	4161.95	0.260785	13.4976	0.267274	3.56401	0.004481	18.489905479452055	0.3661287671232877	52.82830136986302	0.73	1
IDH1_R132H	296	333	73	38	VCPDGKTVEAEAAHGTVTRHYRMYQKGQETSTNPIASI			35	4146.01	R132H apo	1	4162.48	0.273827	14.0298	0.280013	3.55983	0.004634	19.760340845070424	0.3943845070422536	56.45811670020121	0.71	1
IDH1_R132H	296	333	73	38	VCPDGKTVEAEAAHGTVTRHYRMYQKGQETSTNPIASI			35	4146.01	R132H apo	2	4163.04	0.144598	14.5901	0.155997	3.55503	0.003255	22.106169696969694	0.23635909090909088	63.16048484848484	0.66	1
IDH1_R132H	296	333	73	38	VCPDGKTVEAEAAHGTVTRHYRMYQKGQETSTNPIASI			35	4146.01	R132H apo	5	4163.76	0.382769	15.3019	0.387219	3.55923	0.007858	23.184745454545453	0.5866954545454545	66.24212987012986	0.66	1
IDH1_R132H	297	318	74	22	CPDGKTVEAEAAHGTVTRHYRM			20	2429.14	R132H NADPH+aKG	0	2430.59	0.010354	0	0	3.4542	0.003264	0	0	0	1	1
IDH1_R132H	297	318	74	22	CPDGKTVEAEAAHGTVTRHYRM			20	2429.14	R132H NADPH+aKG	0.5	2433.01	0.414562	2.41901	0.414692	3.46092	0.007951	3.3137164383561646	0.5680712328767124	16.568582191780823	0.73	1
IDH1_R132H	297	318	74	22	CPDGKTVEAEAAHGTVTRHYRM			20	2429.14	R132H NADPH+aKG	1	2433.26	0.270376	2.6662	0.270574	3.45942	0.007897	3.755216901408451	0.3810901408450704	18.776084507042253	0.71	1
IDH1_R132H	297	318	74	22	CPDGKTVEAEAAHGTVTRHYRM			20	2429.14	R132H NADPH+aKG	2	2433.34	0.155517	2.7499	0.155861	3.44986	0.001369	4.166513636363637	0.23615303030303028	20.832568181818186	0.66	1
IDH1_R132H	297	318	74	22	CPDGKTVEAEAAHGTVTRHYRM			20	2429.14	R132H NADPH+aKG	5	2433.87	0.241336	3.27863	0.241558	3.44938	0.002482	4.967618181818182	0.36599696969696965	24.83809090909091	0.66	1
IDH1_R132H	297	318	74	22	CPDGKTVEAEAAHGTVTRHYRM			20	2429.14	R132H NADPH+aKG+Ca	0	2430.58	0.022184	0	0	3.46138	0.006263	0	0	0	1	1
IDH1_R132H	297	318	74	22	CPDGKTVEAEAAHGTVTRHYRM			20	2429.14	R132H NADPH+aKG+Ca	0.5	2433.16	0.162165	2.58486	0.163675	3.4673	0.003469	3.540901369863014	0.22421232876712327	17.70450684931507	0.73	1
IDH1_R132H	297	318	74	22	CPDGKTVEAEAAHGTVTRHYRM			20	2429.14	R132H NADPH+aKG+Ca	1	2433.88	0.406191	3.29687	0.406796	3.46088	0.003675	4.643481690140845	0.5729521126760564	23.217408450704227	0.71	1
IDH1_R132H	297	318	74	22	CPDGKTVEAEAAHGTVTRHYRM			20	2429.14	R132H NADPH+aKG+Ca	2	2434.09	0.046322	3.50871	0.05136	3.45486	4.836620E-5	5.316225757575758	0.0778182	26.58112878787879	0.66	1
IDH1_R132H	297	318	74	22	CPDGKTVEAEAAHGTVTRHYRM			20	2429.14	R132H NADPH+aKG+Ca	5	2434.62	0.192821	4.0371	0.194092	3.46102	0.00417	6.116824242424243	0.29407878787878783	30.58412121212121	0.66	1
IDH1_R132H	297	318	74	22	CPDGKTVEAEAAHGTVTRHYRM			20	2429.14	R132H apo	0	2430.57	0.009704	0	0	3.47527	0.004347	0	0	0	1	1
IDH1_R132H	297	318	74	22	CPDGKTVEAEAAHGTVTRHYRM			20	2429.14	R132H apo	0.5	2437.41	0.335182	6.83592	0.335322	3.47391	0.003637	9.364280821917808	0.45934520547945207	46.82140410958904	0.73	1
IDH1_R132H	297	318	74	22	CPDGKTVEAEAAHGTVTRHYRM			20	2429.14	R132H apo	1	2437.59	0.003137	7.01856	0.010199	3.46036	0.006138	9.88529	0.014364788732394367	49.426464788732396	0.71	1
IDH1_R132H	297	318	74	22	CPDGKTVEAEAAHGTVTRHYRM			20	2429.14	R132H apo	2	2437.89	0.138741	7.31796	0.13908	3.45559	0.006215	11.087824242424242	0.21072727272727274	55.439121212121215	0.66	1
IDH1_R132H	297	318	74	22	CPDGKTVEAEAAHGTVTRHYRM			20	2429.14	R132H apo	5	2438.34	0.510822	7.76615	0.510914	3.46225	0.002774	11.766892424242425	0.7741121212121211	58.83446212121213	0.66	1
IDH1_R132H	298	304	75	7	PDGKTVE			6	745.373	R132H NADPH+aKG	0	745.785	0.018834	0	0	2.49219	0.001912	0	0	0	1	1
IDH1_R132H	298	304	75	7	PDGKTVE			6	745.373	R132H NADPH+aKG	0.5	746.939	0.103605	1.15399	0.105303	2.49998	0.002114	1.580801369863014	0.14425068493150683	26.346689497716895	0.73	1
IDH1_R132H	298	304	75	7	PDGKTVE			6	745.373	R132H NADPH+aKG	1	747.063	0.046767	1.27793	0.050417	2.49711	0.001721	1.7999014084507043	0.0710099	29.99835680751174	0.71	1
IDH1_R132H	298	304	75	7	PDGKTVE			6	745.373	R132H NADPH+aKG	2	747.327	0.030467	1.54193	0.035818	2.49565	0.001552	2.336263636363636	0.0542697	38.937727272727265	0.66	1
IDH1_R132H	298	304	75	7	PDGKTVE			6	745.373	R132H NADPH+aKG	5	747.501	0.085854	1.71672	0.087895	2.49593	0.001511	2.6010863636363637	0.13317424242424242	43.351439393939394	0.66	1
IDH1_R132H	298	304	75	7	PDGKTVE			6	745.373	R132H NADPH+aKG+Ca	0	745.788	0.017949	0	0	2.49848	0.002659	0	0	0	1	1
IDH1_R132H	298	304	75	7	PDGKTVE			6	745.373	R132H NADPH+aKG+Ca	0.5	747.322	0.004087	1.53442	0.018408	2.50274	0.001187	2.1019479452054792	0.025216438356164387	35.03246575342465	0.73	1
IDH1_R132H	298	304	75	7	PDGKTVE			6	745.373	R132H NADPH+aKG+Ca	1	747.484	0.076212	1.69663	0.078297	2.49867	0.002426	2.389618309859155	0.1102774647887324	39.82697183098591	0.71	1
IDH1_R132H	298	304	75	7	PDGKTVE			6	745.373	R132H NADPH+aKG+Ca	2	747.544	0.008626	1.75605	0.019914	2.49713	0.001689	2.6606757575757576	0.030172727272727275	44.344595959595964	0.66	1
IDH1_R132H	298	304	75	7	PDGKTVE			6	745.373	R132H NADPH+aKG+Ca	5	747.617	0.008573	1.82937	0.019891	2.50172	0.002243	2.771778787878788	0.030137878787878786	46.19631313131313	0.66	1
IDH1_R132H	298	304	75	7	PDGKTVE			6	745.373	R132H apo	0	745.839	0.009531	0	0	2.50083	0.001858	0	0	0	1	1
IDH1_R132H	298	304	75	7	PDGKTVE			6	745.373	R132H apo	0.5	747.2	0.013056	1.361	0.016164	2.51228	0.005008	1.8643835616438356	0.0221425	31.073059360730593	0.73	1
IDH1_R132H	298	304	75	7	PDGKTVE			6	745.373	R132H apo	1	747.419	0.045672	1.57973	0.046656	2.50069	0.004203	2.2249788732394364	0.0657127	37.082981220657274	0.71	1
IDH1_R132H	298	304	75	7	PDGKTVE			6	745.373	R132H apo	2	747.609	0.029338	1.76993	0.030847	2.49884	0.000773	2.6817166666666665	0.0467379	44.695277777777775	0.66	1
IDH1_R132H	298	304	75	7	PDGKTVE			6	745.373	R132H apo	5	747.739	0.060853	1.90026	0.061595	2.50434	0.002006	2.8791772727272726	0.0933258	47.98628787878788	0.66	1
IDH1_R132H	298	318	76	21	PDGKTVEAEAAHGTVTRHYRM			20	2326.14	R132H NADPH+aKG	0	2327.77	0.009738	0	0	3.20976	0.003373	0	0	0	1	1
IDH1_R132H	298	318	76	21	PDGKTVEAEAAHGTVTRHYRM			20	2326.14	R132H NADPH+aKG	0.5	2329.77	0.446904	1.99916	0.447011	3.21311	0.00311	2.7385794520547946	0.6123438356164383	13.692897260273973	0.73	1
IDH1_R132H	298	318	76	21	PDGKTVEAEAAHGTVTRHYRM			20	2326.14	R132H NADPH+aKG	1	2329.85	0.338067	2.07723	0.338207	3.20783	0.003468	2.9256704225352115	0.4763478873239437	14.628352112676058	0.71	1
IDH1_R132H	298	318	76	21	PDGKTVEAEAAHGTVTRHYRM			20	2326.14	R132H NADPH+aKG	2	2330.11	0.179572	2.33778	0.179836	3.20152	0.001522	3.542084848484848	0.2724787878787879	17.710424242424242	0.66	1
IDH1_R132H	298	318	76	21	PDGKTVEAEAAHGTVTRHYRM			20	2326.14	R132H NADPH+aKG	5	2330.56	0.15436	2.78661	0.154667	3.20158	0.002259	4.222128787878788	0.23434393939393938	21.11064393939394	0.66	1
IDH1_R132H	298	318	76	21	PDGKTVEAEAAHGTVTRHYRM			20	2326.14	R132H NADPH+aKG+Ca	0	2327.76	0.008942	0	0	3.21452	0.004484	0	0	0	1	1
IDH1_R132H	298	318	76	21	PDGKTVEAEAAHGTVTRHYRM			20	2326.14	R132H NADPH+aKG+Ca	0.5	2330.1	0.125618	2.34576	0.125936	3.21696	0.000777	3.213364383561644	0.17251506849315068	16.066821917808223	0.73	1
IDH1_R132H	298	318	76	21	PDGKTVEAEAAHGTVTRHYRM			20	2326.14	R132H NADPH+aKG+Ca	1	2330.7	0.407791	2.942	0.407889	3.20978	0.001229	4.143659154929577	0.5744915492957747	20.718295774647885	0.71	1
IDH1_R132H	298	318	76	21	PDGKTVEAEAAHGTVTRHYRM			20	2326.14	R132H NADPH+aKG+Ca	2	2330.8	0.028552	3.04635	0.02992	3.20671	0.000934	4.615687878787878	0.0453333	23.078439393939394	0.66	1
IDH1_R132H	298	318	76	21	PDGKTVEAEAAHGTVTRHYRM			20	2326.14	R132H NADPH+aKG+Ca	5	2331.27	0.129274	3.5085	0.129583	3.21155	0.002766	5.315916666666666	0.19633787878787878	26.579583333333336	0.66	1
IDH1_R132H	298	318	76	21	PDGKTVEAEAAHGTVTRHYRM			20	2326.14	R132H apo	0	2327.8	0.030363	0	0	3.21931	0.006067	0	0	0	1	1
IDH1_R132H	298	318	76	21	PDGKTVEAEAAHGTVTRHYRM			20	2326.14	R132H apo	0.5	2333.92	0.33812	6.1243	0.33948	3.22268	0.003089	8.389457534246576	0.465041	41.94728767123288	0.73	1
IDH1_R132H	298	318	76	21	PDGKTVEAEAAHGTVTRHYRM			20	2326.14	R132H apo	1	2334.01	0.096813	6.21015	0.101463	3.20829	0.004789	8.746694366197184	0.1429056338028169	43.73347183098592	0.71	1
IDH1_R132H	298	318	76	21	PDGKTVEAEAAHGTVTRHYRM			20	2326.14	R132H apo	2	2334.27	0.16228	6.47429	0.165096	3.20861	0.001179	9.809524242424242	0.2501454545454545	49.047621212121214	0.66	1
IDH1_R132H	298	318	76	21	PDGKTVEAEAAHGTVTRHYRM			20	2326.14	R132H apo	5	2334.67	0.464842	6.87167	0.465833	3.21109	0.000426	10.411616666666667	0.7058075757575757	52.058083333333336	0.66	1
IDH1_R132H	305	318	77	14	AEAAHGTVTRHYRM			13	1599.78	R132H NADPH+aKG	0	1600.81	0.010777	0	0	2.45854	0.005826	0	0	0	1	1
IDH1_R132H	305	318	77	14	AEAAHGTVTRHYRM			13	1599.78	R132H NADPH+aKG	0.5	1602.09	0.337151	1.27679	0.337323	2.51076	0.006773	1.7490260273972602	0.462086	13.45404636459431	0.73	1
IDH1_R132H	305	318	77	14	AEAAHGTVTRHYRM			13	1599.78	R132H NADPH+aKG	1	1602.06	0.335616	1.24955	0.335789	2.50578	0.004312	1.7599267605633806	0.4729422535211268	13.53789815817985	0.71	1
IDH1_R132H	305	318	77	14	AEAAHGTVTRHYRM			13	1599.78	R132H NADPH+aKG	2	1602.04	0.102051	1.2285	0.102618	2.49439	0.006428	1.861369696969697	0.15548181818181817	14.318228438228436	0.66	1
IDH1_R132H	305	318	77	14	AEAAHGTVTRHYRM			13	1599.78	R132H NADPH+aKG	5	1602.29	0.118656	1.47414	0.119145	2.49589	0.003359	2.233548484848485	0.18052272727272728	17.18114219114219	0.66	1
IDH1_R132H	305	318	77	14	AEAAHGTVTRHYRM			13	1599.78	R132H NADPH+aKG+Ca	0	1600.79	0.019836	0	0	2.46118	0.003533	0	0	0	1	1
IDH1_R132H	305	318	77	14	AEAAHGTVTRHYRM			13	1599.78	R132H NADPH+aKG+Ca	0.5	1602.09	0.127373	1.29939	0.128908	2.52546	0.003083	1.779982191780822	0.176586	13.692170706006323	0.73	1
IDH1_R132H	305	318	77	14	AEAAHGTVTRHYRM			13	1599.78	R132H NADPH+aKG+Ca	1	1602.56	0.219673	1.77496	0.220566	2.52071	0.004256	2.49994	0.31065633802816905	19.230281690140846	0.71	1
IDH1_R132H	305	318	77	14	AEAAHGTVTRHYRM			13	1599.78	R132H NADPH+aKG+Ca	2	1602.46	0.007748	1.67189	0.021295	2.51502	0.005151	2.533159090909091	0.0322652	19.48583916083916	0.66	1
IDH1_R132H	305	318	77	14	AEAAHGTVTRHYRM			13	1599.78	R132H NADPH+aKG+Ca	5	1603.05	0.114231	2.26282	0.115941	2.52368	0.001692	3.4285196969696967	0.1756681818181818	26.373228438228434	0.66	1
IDH1_R132H	305	318	77	14	AEAAHGTVTRHYRM			13	1599.78	R132H apo	0	1600.82	0.017332	0	0	2.46238	0.004447	0	0	0	1	1
IDH1_R132H	305	318	77	14	AEAAHGTVTRHYRM			13	1599.78	R132H apo	0.5	1606.3	0.097343	5.47816	0.098874	2.4835	0.007976	7.504334246575342	0.13544383561643836	57.72564805057956	0.73	1
IDH1_R132H	305	318	77	14	AEAAHGTVTRHYRM			13	1599.78	R132H apo	1	1606.6	0.008818	5.77452	0.019446	2.46391	0.009147	8.133121126760564	0.027388732394366202	62.562470205850495	0.71	1
IDH1_R132H	305	318	77	14	AEAAHGTVTRHYRM			13	1599.78	R132H apo	2	1606.77	0.045386	5.94449	0.048583	2.46626	0.002563	9.006801515151514	0.0736106	69.28308857808857	0.66	1
IDH1_R132H	305	318	77	14	AEAAHGTVTRHYRM			13	1599.78	R132H apo	5	1606.9	0.131381	6.08111	0.132519	2.4713	0.00243	9.213810606060605	0.20078636363636362	70.87546620046619	0.66	1
IDH1_R132H	305	334	78	30	AEAAHGTVTRHYRMYQKGQETSTNPIASIF			28	3364.65	R132H NADPH+aKG	0	3366.64	0.033906	0	0	4.11165	0.002155	0	0	0	1	1
IDH1_R132H	305	334	78	30	AEAAHGTVTRHYRMYQKGQETSTNPIASIF			28	3364.65	R132H NADPH+aKG	0.5	3370.23	0.399276	3.58896	0.400713	4.13348	0.009167	4.916390410958904	0.5489219178082192	17.558537181996087	0.73	1
IDH1_R132H	305	334	78	30	AEAAHGTVTRHYRMYQKGQETSTNPIASIF			28	3364.65	R132H NADPH+aKG	1	3370.32	0.433891	3.68589	0.435214	4.13749	0.007523	5.1913943661971835	0.6129774647887324	18.54069416498994	0.71	1
IDH1_R132H	305	334	78	30	AEAAHGTVTRHYRMYQKGQETSTNPIASIF			28	3364.65	R132H NADPH+aKG	2	3370.25	0.117415	3.6167	0.122213	4.12697	0.001544	5.479845454545454	0.18517121212121213	19.57087662337662	0.66	1
IDH1_R132H	305	334	78	30	AEAAHGTVTRHYRMYQKGQETSTNPIASIF			28	3364.65	R132H NADPH+aKG	5	3370.81	0.266756	4.16958	0.268902	4.12612	0.00115	6.317543939393938	0.4074272727272727	22.562656926406923	0.66	1
IDH1_R132H	305	334	78	30	AEAAHGTVTRHYRMYQKGQETSTNPIASIF			28	3364.65	R132H NADPH+aKG+Ca	0	3366.62	0.025309	0	0	4.11575	0.002285	0	0	0	1	1
IDH1_R132H	305	334	78	30	AEAAHGTVTRHYRMYQKGQETSTNPIASIF			28	3364.65	R132H NADPH+aKG+Ca	0.5	3370.3	0.176092	3.67598	0.177902	4.14179	0.003643	5.035590410958904	0.24370136986301372	17.984251467710372	0.73	1
IDH1_R132H	305	334	78	30	AEAAHGTVTRHYRMYQKGQETSTNPIASIF			28	3364.65	R132H NADPH+aKG+Ca	1	3370.97	0.32752	4.35367	0.328496	4.14266	0.002912	6.131925352112676	0.4626704225352113	21.899733400402415	0.71	1
IDH1_R132H	305	334	78	30	AEAAHGTVTRHYRMYQKGQETSTNPIASIF			28	3364.65	R132H NADPH+aKG+Ca	2	3371.18	0.068332	4.55674	0.072869	4.13828	0.002703	6.904154545454545	0.11040757575757576	24.6577	0.66	1
IDH1_R132H	305	334	78	30	AEAAHGTVTRHYRMYQKGQETSTNPIASIF			28	3364.65	R132H NADPH+aKG+Ca	5	3372.39	0.211342	5.7663	0.212852	4.14168	0.003974	8.736810606060606	0.3225030303030303	31.202895021645023	0.66	1
IDH1_R132H	305	334	78	30	AEAAHGTVTRHYRMYQKGQETSTNPIASIF			28	3364.65	R132H apo	0	3366.6	0.018958	0	0	4.1204	0.003136	0	0	0	1	1
IDH1_R132H	305	334	78	30	AEAAHGTVTRHYRMYQKGQETSTNPIASIF			28	3364.65	R132H apo	0.5	3377.31	0.244958	10.7091	0.24569	4.13827	0.002135	14.670058904109588	0.33656164383561643	52.39306751467711	0.73	1
IDH1_R132H	305	334	78	30	AEAAHGTVTRHYRMYQKGQETSTNPIASIF			28	3364.65	R132H apo	1	3377.36	0.224465	10.7579	0.225264	4.13232	0.001916	15.152036619718311	0.3172732394366197	54.11441649899397	0.71	1
IDH1_R132H	305	334	78	30	AEAAHGTVTRHYRMYQKGQETSTNPIASIF			28	3364.65	R132H apo	2	3377.8	0.072797	11.203	0.075225	4.12267	0.006505	16.974278787878784	0.11397727272727272	60.62242424242423	0.66	1
IDH1_R132H	305	334	78	30	AEAAHGTVTRHYRMYQKGQETSTNPIASIF			28	3364.65	R132H apo	5	3378.35	0.427831	11.7468	0.428251	4.12896	0.010063	17.798151515151513	0.6488651515151515	63.564826839826836	0.66	1
IDH1_R132H	306	318	79	13	EAAHGTVTRHYRM			12	1528.74	R132H NADPH+aKG	0	1529.72	0.046463	0	0	2.45566	0.005334	0	0	0	1	1
IDH1_R132H	306	318	79	13	EAAHGTVTRHYRM			12	1528.74	R132H NADPH+aKG	0.5	1530.81	0.283537	1.09032	0.287318	2.50739	0.007162	1.493586301369863	0.39358630136986306	12.446552511415526	0.73	1
IDH1_R132H	306	318	79	13	EAAHGTVTRHYRM			12	1528.74	R132H NADPH+aKG	1	1530.79	0.317082	1.06324	0.320468	2.50163	0.004223	1.4975211267605635	0.45136338028169015	12.479342723004695	0.71	1
IDH1_R132H	306	318	79	13	EAAHGTVTRHYRM			12	1528.74	R132H NADPH+aKG	2	1530.75	0.087186	1.02275	0.098793	2.49104	0.007722	1.5496166666666666	0.14968636363636365	12.913472222222222	0.66	1
IDH1_R132H	306	318	79	13	EAAHGTVTRHYRM			12	1528.74	R132H NADPH+aKG	5	1530.93	0.124684	1.20614	0.13306	2.49282	0.00502	1.8274863636363634	0.20160606060606062	15.229053030303028	0.66	1
IDH1_R132H	306	318	79	13	EAAHGTVTRHYRM			12	1528.74	R132H NADPH+aKG+Ca	0	1529.71	0.031564	0	0	2.45789	0.004429	0	0	0	1	1
IDH1_R132H	306	318	79	13	EAAHGTVTRHYRM			12	1528.74	R132H NADPH+aKG+Ca	0.5	1530.83	0.103472	1.11513	0.10818	2.52272	0.004292	1.5275821917808219	0.1481917808219178	12.729851598173516	0.73	1
IDH1_R132H	306	318	79	13	EAAHGTVTRHYRM			12	1528.74	R132H NADPH+aKG+Ca	1	1531.26	0.244301	1.54984	0.246332	2.5175	0.005831	2.182878873239437	0.34694647887323943	18.190657276995307	0.71	1
IDH1_R132H	306	318	79	13	EAAHGTVTRHYRM			12	1528.74	R132H NADPH+aKG+Ca	2	1531.18	0.021265	1.46669	0.038059	2.51301	0.006704	2.2222575757575758	0.057665151515151516	18.51881313131313	0.66	1
IDH1_R132H	306	318	79	13	EAAHGTVTRHYRM			12	1528.74	R132H NADPH+aKG+Ca	5	1531.66	0.120704	1.94858	0.124763	2.52118	0.000677	2.9523969696969696	0.18903484848484847	24.60330808080808	0.66	1
IDH1_R132H	306	318	79	13	EAAHGTVTRHYRM			12	1528.74	R132H apo	0	1529.77	0.024849	0	0	2.45894	0.004549	0	0	0	1	1
IDH1_R132H	306	318	79	13	EAAHGTVTRHYRM			12	1528.74	R132H apo	0.5	1534.49	0.113428	4.71722	0.116118	2.47907	0.007561	6.4619397260273965	0.15906575342465754	53.849497716894966	0.73	1
IDH1_R132H	306	318	79	13	EAAHGTVTRHYRM			12	1528.74	R132H apo	1	1534.66	0.084548	4.88802	0.088124	2.45976	0.00917	6.884528169014085	0.12411830985915492	57.37106807511737	0.71	1
IDH1_R132H	306	318	79	13	EAAHGTVTRHYRM			12	1528.74	R132H apo	2	1534.95	0.042981	5.1734	0.049647	2.46321	0.00212	7.838487878787879	0.0752227	65.32073232323232	0.66	1
IDH1_R132H	306	318	79	13	EAAHGTVTRHYRM			12	1528.74	R132H apo	5	1535.06	0.09334	5.29172	0.096591	2.46702	0.001511	8.01775	0.14634999999999998	66.81460858585858	0.66	1
IDH1_R132H	307	318	80	12	AAHGTVTRHYRM			11	1399.7	R132H NADPH+aKG	0	1400.64	0.010064	0	0	2.45718	0.005948	0	0	0	1	1
IDH1_R132H	307	318	80	12	AAHGTVTRHYRM			11	1399.7	R132H NADPH+aKG	0.5	1401.57	0.283293	0.9364	0.283472	2.50748	0.00519	1.2827397260273974	0.3883178082191781	11.661270236612703	0.73	1
IDH1_R132H	307	318	80	12	AAHGTVTRHYRM			11	1399.7	R132H NADPH+aKG	1	1401.56	0.275132	0.923014	0.275316	2.50251	0.003194	1.3000197183098592	0.3877690140845071	11.818361075544175	0.71	1
IDH1_R132H	307	318	80	12	AAHGTVTRHYRM			11	1399.7	R132H NADPH+aKG	2	1401.49	0.084787	0.850916	0.085382	2.49366	0.006851	1.2892666666666666	0.12936666666666666	11.720606060606059	0.66	1
IDH1_R132H	307	318	80	12	AAHGTVTRHYRM			11	1399.7	R132H NADPH+aKG	5	1401.7	0.11474	1.06171	0.11518	2.49439	0.003134	1.6086545454545453	0.1745151515151515	14.624132231404957	0.66	1
IDH1_R132H	307	318	80	12	AAHGTVTRHYRM			11	1399.7	R132H NADPH+aKG+Ca	0	1400.62	0.021535	0	0	2.46026	0.003999	0	0	0	1	1
IDH1_R132H	307	318	80	12	AAHGTVTRHYRM			11	1399.7	R132H NADPH+aKG+Ca	0.5	1401.59	0.092561	0.968761	0.095033	2.52327	0.003846	1.3270698630136986	0.13018219178082194	12.064271481942713	0.73	1
IDH1_R132H	307	318	80	12	AAHGTVTRHYRM			11	1399.7	R132H NADPH+aKG+Ca	1	1401.99	0.203722	1.36893	0.204857	2.51903	0.004107	1.9280760563380284	0.288531	17.52796414852753	0.71	1
IDH1_R132H	307	318	80	12	AAHGTVTRHYRM			11	1399.7	R132H NADPH+aKG+Ca	2	1401.93	0.006061	1.31509	0.022371	2.51388	0.005303	1.9925651515151515	0.0338955	18.11422865013774	0.66	1
IDH1_R132H	307	318	80	12	AAHGTVTRHYRM			11	1399.7	R132H NADPH+aKG+Ca	5	1402.35	0.096285	1.72744	0.098664	2.5226	0.001599	2.6173363636363636	0.1494909090909091	23.79396694214876	0.66	1
IDH1_R132H	307	318	80	12	AAHGTVTRHYRM			11	1399.7	R132H apo	0	1400.66	0.02473	0	0	2.46108	0.004455	0	0	0	1	1
IDH1_R132H	307	318	80	12	AAHGTVTRHYRM			11	1399.7	R132H apo	0.5	1405.2	0.161883	4.54109	0.163761	2.48212	0.008038	6.2206684931506855	0.22433013698630136	56.55153175591532	0.73	1
IDH1_R132H	307	318	80	12	AAHGTVTRHYRM			11	1399.7	R132H apo	1	1405.38	0.045112	4.72126	0.051446	2.46165	0.00943	6.649663380281691	0.0724592	60.4515	0.71	1
IDH1_R132H	307	318	80	12	AAHGTVTRHYRM			11	1399.7	R132H apo	2	1405.5	0.052246	4.84139	0.057803	2.46539	0.002867	7.335433333333333	0.0875803	66.68575757575756	0.66	1
IDH1_R132H	307	318	80	12	AAHGTVTRHYRM			11	1399.7	R132H apo	5	1405.66	0.128052	4.99838	0.130418	2.47048	0.0022	7.573301515151515	0.1976030303030303	68.8482	0.66	1
IDH1_R132H	319	331	81	13	YQKGQETSTNPIA			11	1436.7	R132H NADPH+aKG	0	1437.51	0.019326	0	0	2.86687	0.004355	0	0	0	1	1
IDH1_R132H	319	331	81	13	YQKGQETSTNPIA			11	1436.7	R132H NADPH+aKG	0.5	1440.26	0.116034	2.75145	0.117632	2.87796	0.001873	3.7691150684931505	0.16113972602739726	34.26468244084682	0.73	1
IDH1_R132H	319	331	81	13	YQKGQETSTNPIA			11	1436.7	R132H NADPH+aKG	1	1440.33	0.146813	2.8183	0.148079	2.87488	0.001812	3.9694408450704226	0.2085619718309859	36.08582586427657	0.71	1
IDH1_R132H	319	331	81	13	YQKGQETSTNPIA			11	1436.7	R132H NADPH+aKG	2	1440.36	0.004058	2.8529	0.019747	2.87445	0.000695	4.322583333333333	0.029919696969696968	39.29621212121212	0.66	1
IDH1_R132H	319	331	81	13	YQKGQETSTNPIA			11	1436.7	R132H NADPH+aKG	5	1440.64	0.081411	3.13544	0.083673	2.87423	0.000552	4.750659090909091	0.1267772727272727	43.18780991735537	0.66	1
IDH1_R132H	319	331	81	13	YQKGQETSTNPIA			11	1436.7	R132H NADPH+aKG+Ca	0	1437.49	0.007444	0	0	2.87192	0.003737	0	0	0	1	1
IDH1_R132H	319	331	81	13	YQKGQETSTNPIA			11	1436.7	R132H NADPH+aKG+Ca	0.5	1440.42	0.063357	2.92941	0.063792	2.87996	0.001178	4.012895890410959	0.0873863	36.48087173100871	0.73	1
IDH1_R132H	319	331	81	13	YQKGQETSTNPIA			11	1436.7	R132H NADPH+aKG+Ca	1	1440.61	0.084833	3.12037	0.085159	2.8752	0.001552	4.394885915492958	0.11994225352112677	39.953508322663254	0.71	1
IDH1_R132H	319	331	81	13	YQKGQETSTNPIA			11	1436.7	R132H NADPH+aKG+Ca	2	1440.8	0.032498	3.31459	0.03334	2.87531	0.000328	5.022110606060606	0.0505152	45.65555096418733	0.66	1
IDH1_R132H	319	331	81	13	YQKGQETSTNPIA			11	1436.7	R132H NADPH+aKG+Ca	5	1441.31	0.015429	3.82334	0.01713	2.87856	0.001177	5.7929424242424234	0.025954545454545452	52.6631	0.66	1
IDH1_R132H	319	331	81	13	YQKGQETSTNPIA			11	1436.7	R132H apo	0	1437.47	0.014856	0	0	2.87289	0.003611	0	0	0	1	1
IDH1_R132H	319	331	81	13	YQKGQETSTNPIA			11	1436.7	R132H apo	0.5	1442.89	0.077272	5.41635	0.078687	2.88178	0.002058	7.419660273972602	0.10779041095890413	67.45145703611458	0.73	1
IDH1_R132H	319	331	81	13	YQKGQETSTNPIA			11	1436.7	R132H apo	1	1443.08	0.044126	5.61194	0.04656	2.87339	0.005618	7.9041436619718315	0.0655775	71.8559	0.71	1
IDH1_R132H	319	331	81	13	YQKGQETSTNPIA			11	1436.7	R132H apo	2	1443.14	0.012731	5.66815	0.019564	2.87085	0.001399	8.588101515151514	0.029642424242424244	78.07365013774104	0.66	1
IDH1_R132H	319	331	81	13	YQKGQETSTNPIA			11	1436.7	R132H apo	5	1443.28	0.150616	5.80851	0.151347	2.87737	0.00185	8.800778787878787	0.22931363636363636	80.00707988980716	0.66	1
IDH1_R132H	319	333	82	15	YQKGQETSTNPIASI			13	1636.82	R132H NADPH+aKG	0	1637.81	0.010268	0	0	3.92906	0.002773	0	0	0	1	1
IDH1_R132H	319	333	82	15	YQKGQETSTNPIASI			13	1636.82	R132H NADPH+aKG	0.5	1640.46	0.161027	2.64805	0.161354	3.93586	0.003779	3.6274684931506846	0.22103287671232877	27.903603793466804	0.73	1
IDH1_R132H	319	333	82	15	YQKGQETSTNPIASI			13	1636.82	R132H NADPH+aKG	1	1640.53	0.165448	2.7216	0.165766	3.93781	0.003196	3.833238028169014	0.2334732394366197	29.486446370530878	0.71	1
IDH1_R132H	319	333	82	15	YQKGQETSTNPIASI			13	1636.82	R132H NADPH+aKG	2	1640.5	0.005763	2.69287	0.011775	3.93462	0.001769	4.080101515151515	0.0178409	31.38539627039627	0.66	1
IDH1_R132H	319	333	82	15	YQKGQETSTNPIASI			13	1636.82	R132H NADPH+aKG	5	1640.78	0.083891	2.972	0.084517	3.93243	0.001055	4.503033333333333	0.1280560606060606	34.63871794871795	0.66	1
IDH1_R132H	319	333	82	15	YQKGQETSTNPIASI			13	1636.82	R132H NADPH+aKG+Ca	0	1637.79	0.014931	0	0	3.93314	0.002566	0	0	0	1	1
IDH1_R132H	319	333	82	15	YQKGQETSTNPIASI			13	1636.82	R132H NADPH+aKG+Ca	0.5	1640.58	0.053889	2.79284	0.055919	3.93858	0.001148	3.8258027397260275	0.0766014	29.429251844046366	0.73	1
IDH1_R132H	319	333	82	15	YQKGQETSTNPIASI			13	1636.82	R132H NADPH+aKG+Ca	1	1640.81	0.103753	3.02394	0.104822	3.93788	0.001243	4.259067605633803	0.14763661971830985	32.762058504875405	0.71	1
IDH1_R132H	319	333	82	15	YQKGQETSTNPIASI			13	1636.82	R132H NADPH+aKG+Ca	2	1640.94	0.018693	3.1495	0.023924	3.93429	0.001135	4.7719772727272725	0.0362485	36.70751748251748	0.66	1
IDH1_R132H	319	333	82	15	YQKGQETSTNPIASI			13	1636.82	R132H NADPH+aKG+Ca	5	1641.5	0.008321	3.70987	0.017093	3.93763	0.003643	5.621015151515151	0.025898484848484848	43.23857808857809	0.66	1
IDH1_R132H	319	333	82	15	YQKGQETSTNPIASI			13	1636.82	R132H apo	0	1637.81	0.024946	0	0	3.93798	0.002696	0	0	0	1	1
IDH1_R132H	319	333	82	15	YQKGQETSTNPIASI			13	1636.82	R132H apo	0.5	1642.98	0.067805	5.17266	0.072249	3.94355	0.001231	7.085832876712329	0.0989712	54.50640674394099	0.73	1
IDH1_R132H	319	333	82	15	YQKGQETSTNPIASI			13	1636.82	R132H apo	1	1643.16	0.071632	5.35667	0.075852	3.9428	0.000441	7.544611267605634	0.10683380281690141	58.03547128927411	0.71	1
IDH1_R132H	319	333	82	15	YQKGQETSTNPIASI			13	1636.82	R132H apo	2	1643.29	0.027063	5.48923	0.036807	3.93634	0.003545	8.317010606060606	0.055768181818181814	63.97700466200467	0.66	1
IDH1_R132H	319	333	82	15	YQKGQETSTNPIASI			13	1636.82	R132H apo	5	1643.66	0.136346	5.84976	0.13861	3.93869	0.005027	8.863266666666666	0.21001515151515152	68.17897435897436	0.66	1
IDH1_R132H	319	334	83	16	YQKGQETSTNPIASIF			14	1783.89	R132H NADPH+aKG	0	1785.14	0.018858	0	0	4.89521	0.006425	0	0	0	1	1
IDH1_R132H	319	334	83	16	YQKGQETSTNPIASIF			14	1783.89	R132H NADPH+aKG	0.5	1787.39	0.154703	2.25044	0.155848	4.90402	0.009031	3.0827986301369865	0.2134904109589041	22.01999021526419	0.73	1
IDH1_R132H	319	334	83	16	YQKGQETSTNPIASIF			14	1783.89	R132H NADPH+aKG	1	1787.43	0.146613	2.29157	0.147821	4.9127	0.002837	3.2275704225352113	0.2081985915492958	23.05407444668008	0.71	1
IDH1_R132H	319	334	83	16	YQKGQETSTNPIASIF			14	1783.89	R132H NADPH+aKG	2	1787.39	0.019954	2.2459	0.027455	4.90872	0.00343	3.4028727272727273	0.0415985	24.306233766233767	0.66	1
IDH1_R132H	319	334	83	16	YQKGQETSTNPIASIF			14	1783.89	R132H NADPH+aKG	5	1787.66	0.065938	2.5139	0.068581	4.9083	0.005992	3.808933333333333	0.10391060606060606	27.206666666666663	0.66	1
IDH1_R132H	319	334	83	16	YQKGQETSTNPIASIF			14	1783.89	R132H NADPH+aKG+Ca	0	1785.1	0.013263	0	0	4.90632	0.003796	0	0	0	1	1
IDH1_R132H	319	334	83	16	YQKGQETSTNPIASIF			14	1783.89	R132H NADPH+aKG+Ca	0.5	1787.53	0.037289	2.42937	0.039578	4.91315	0.003304	3.327904109589041	0.0542164	23.770743639921722	0.73	1
IDH1_R132H	319	334	83	16	YQKGQETSTNPIASIF			14	1783.89	R132H NADPH+aKG+Ca	1	1787.74	0.076029	2.64527	0.077177	4.91227	0.002745	3.725739436619718	0.1087	26.6124	0.71	1
IDH1_R132H	319	334	83	16	YQKGQETSTNPIASIF			14	1783.89	R132H NADPH+aKG+Ca	2	1787.85	0.016271	2.75293	0.020992	4.90742	0.006488	4.171101515151515	0.0318061	29.793582251082253	0.66	1
IDH1_R132H	319	334	83	16	YQKGQETSTNPIASIF			14	1783.89	R132H NADPH+aKG+Ca	5	1788.35	0.029027	3.25608	0.031914	4.91355	0.000616	4.933454545454545	0.0483545	35.23896103896104	0.66	1
IDH1_R132H	319	334	83	16	YQKGQETSTNPIASIF			14	1783.89	R132H apo	0	1785.14	0.010733	0	0	4.91434	0.001944	0	0	0	1	1
IDH1_R132H	319	334	83	16	YQKGQETSTNPIASIF			14	1783.89	R132H apo	0.5	1789.72	0.075619	4.582	0.076377	4.91614	0.000846	6.276713698630137	0.10462602739726028	44.83366927592955	0.73	1
IDH1_R132H	319	334	83	16	YQKGQETSTNPIASIF			14	1783.89	R132H apo	1	1789.74	0.086272	4.59604	0.086937	4.91561	0.003515	6.47329	0.12244647887323944	46.237786720321935	0.71	1
IDH1_R132H	319	334	83	16	YQKGQETSTNPIASIF			14	1783.89	R132H apo	2	1789.86	0.006598	4.71872	0.012598	4.90569	0.00555	7.149574242424242	0.019087878787878786	51.06838744588744	0.66	1
IDH1_R132H	319	334	83	16	YQKGQETSTNPIASIF			14	1783.89	R132H apo	5	1790.22	0.210416	5.08143	0.210689	4.9074	0.011815	7.6991348484848485	0.31922575757575755	54.99382034632034	0.66	1
IDH1_R132H	319	335	84	17	YQKGQETSTNPIASIFA			15	1854.92	R132H NADPH+aKG	0	1855.89	0.020122	0	0	4.94374	0.011743	0	0	0	1	1
IDH1_R132H	319	335	84	17	YQKGQETSTNPIASIFA			15	1854.92	R132H NADPH+aKG	0.5	1858.31	0.12645	2.42386	0.128041	4.9581	0.012667	3.3203534246575344	0.17539863013698628	22.135689497716896	0.73	1
IDH1_R132H	319	335	84	17	YQKGQETSTNPIASIFA			15	1854.92	R132H NADPH+aKG	1	1858.36	0.125104	2.46624	0.126712	4.97252	0.006942	3.4735830985915497	0.17846760563380282	23.157220657276998	0.71	1
IDH1_R132H	319	335	84	17	YQKGQETSTNPIASIFA			15	1854.92	R132H NADPH+aKG	2	1858.33	0.05586	2.44497	0.059374	4.96676	0.006493	3.704496969696969	0.0899606	24.69664646464646	0.66	1
IDH1_R132H	319	335	84	17	YQKGQETSTNPIASIFA			15	1854.92	R132H NADPH+aKG	5	1858.62	0.060999	2.72797	0.064233	4.96518	0.009946	4.133284848484848	0.0973227	27.55523232323232	0.66	1
IDH1_R132H	319	335	84	17	YQKGQETSTNPIASIFA			15	1854.92	R132H NADPH+aKG+Ca	0	1855.89	0.005539	0	0	4.96341	0.006668	0	0	0	1	1
IDH1_R132H	319	335	84	17	YQKGQETSTNPIASIFA			15	1854.92	R132H NADPH+aKG+Ca	0.5	1858.45	0.057367	2.56074	0.057634	4.97248	0.007271	3.5078602739726032	0.0789507	23.385735159817354	0.73	1
IDH1_R132H	319	335	84	17	YQKGQETSTNPIASIFA			15	1854.92	R132H NADPH+aKG+Ca	1	1858.68	0.070092	2.79038	0.07031	4.97299	0.003674	3.930115492957747	0.0990282	26.200769953051644	0.71	1
IDH1_R132H	319	335	84	17	YQKGQETSTNPIASIFA			15	1854.92	R132H NADPH+aKG+Ca	2	1858.69	0.008906	2.80184	0.010488	4.96657	0.012005	4.245209090909091	0.0158909	28.301393939393936	0.66	1
IDH1_R132H	319	335	84	17	YQKGQETSTNPIASIFA			15	1854.92	R132H NADPH+aKG+Ca	5	1859.28	0.04307	3.39257	0.043424	4.97578	0.002128	5.140257575757576	0.0657939	34.26838383838383	0.66	1
IDH1_R132H	319	335	84	17	YQKGQETSTNPIASIFA			15	1854.92	R132H apo	0	1855.87	0.012794	0	0	4.97712	0.004457	0	0	0	1	1
IDH1_R132H	319	335	84	17	YQKGQETSTNPIASIFA			15	1854.92	R132H apo	0.5	1860.73	0.130717	4.85575	0.131342	4.97839	0.000961	6.651717808219178	0.17992054794520546	44.34478538812785	0.73	1
IDH1_R132H	319	335	84	17	YQKGQETSTNPIASIFA			15	1854.92	R132H apo	1	1860.77	0.163508	4.89723	0.164008	4.97677	0.006517	6.8975042253521135	0.23099718309859155	45.98336150234743	0.71	1
IDH1_R132H	319	335	84	17	YQKGQETSTNPIASIFA			15	1854.92	R132H apo	2	1860.84	0.034222	4.96701	0.036536	4.95775	0.007982	7.525777272727272	0.0553576	50.17184848484848	0.66	1
IDH1_R132H	319	335	84	17	YQKGQETSTNPIASIFA			15	1854.92	R132H apo	5	1861.22	0.224229	5.34969	0.224593	4.95855	0.015465	8.105586363636364	0.34029242424242423	54.03724242424243	0.66	1
IDH1_R132H	334	351	85	18	FAWTRGLAHRAKLDNNKE			17	2127.12	R132H NADPH+aKG	0	2128.44	0.015953	0	0	3.2936	0.005415	0	0	0	1	1
IDH1_R132H	334	351	85	18	FAWTRGLAHRAKLDNNKE			17	2127.12	R132H NADPH+aKG	0.5	2130.01	0.108679	1.56896	0.109843	3.3177	0.005543	2.149267123287671	0.15046986301369863	12.642747784045124	0.73	1
IDH1_R132H	334	351	85	18	FAWTRGLAHRAKLDNNKE			17	2127.12	R132H NADPH+aKG	1	2130.01	0.088523	1.57583	0.089949	3.31667	0.003889	2.2194732394366197	0.1266887323943662	13.055724937862468	0.71	1
IDH1_R132H	334	351	85	18	FAWTRGLAHRAKLDNNKE			17	2127.12	R132H NADPH+aKG	2	2130.05	0.020161	1.61464	0.025709	3.31118	0.001588	2.446430303030303	0.038953	14.390766488413547	0.66	1
IDH1_R132H	334	351	85	18	FAWTRGLAHRAKLDNNKE			17	2127.12	R132H NADPH+aKG	5	2130.17	0.056479	1.73058	0.058689	3.30837	0.002821	2.622089393939394	0.0889227	15.424055258467023	0.66	1
IDH1_R132H	334	351	85	18	FAWTRGLAHRAKLDNNKE			17	2127.12	R132H NADPH+aKG+Ca	0	2128.45	0.030052	0	0	3.296	0.00367	0	0	0	1	1
IDH1_R132H	334	351	85	18	FAWTRGLAHRAKLDNNKE			17	2127.12	R132H NADPH+aKG+Ca	0.5	2130.1	0.029093	1.6585	0.041827	3.33152	0.008834	2.2719191780821917	0.0572973	13.364230459307011	0.73	1
IDH1_R132H	334	351	85	18	FAWTRGLAHRAKLDNNKE			17	2127.12	R132H NADPH+aKG+Ca	1	2130.28	0.085074	1.83662	0.090226	3.335	0.00154	2.5867957746478876	0.12707887323943662	15.21644573322287	0.71	1
IDH1_R132H	334	351	85	18	FAWTRGLAHRAKLDNNKE			17	2127.12	R132H NADPH+aKG+Ca	2	2130.32	0.0082	1.87652	0.03115	3.32787	0.000401	2.843212121212121	0.047196969696969696	16.72477718360071	0.66	1
IDH1_R132H	334	351	85	18	FAWTRGLAHRAKLDNNKE			17	2127.12	R132H NADPH+aKG+Ca	5	2130.39	0.003271	1.94735	0.030229	3.32974	0.002702	2.950524242424242	0.0458015	17.35602495543672	0.66	1
IDH1_R132H	334	351	85	18	FAWTRGLAHRAKLDNNKE			17	2127.12	R132H apo	0	2128.43	0.02619	0	0	3.30007	0.006624	0	0	0	1	1
IDH1_R132H	334	351	85	18	FAWTRGLAHRAKLDNNKE			17	2127.12	R132H apo	0.5	2130.21	0.051033	1.77168	0.057361	3.31503	0.002231	2.426954794520548	0.0785767	14.27620467365028	0.73	1
IDH1_R132H	334	351	85	18	FAWTRGLAHRAKLDNNKE			17	2127.12	R132H apo	1	2130.14	0.010088	1.70272	0.028066	3.30485	0.004453	2.398194366197183	0.0395296	14.107025683512841	0.71	1
IDH1_R132H	334	351	85	18	FAWTRGLAHRAKLDNNKE			17	2127.12	R132H apo	2	2130.25	0.007916	1.8128	0.02736	3.3022	0.001229	2.746662121212121	0.0414545	16.156836007130124	0.66	1
IDH1_R132H	334	351	85	18	FAWTRGLAHRAKLDNNKE			17	2127.12	R132H apo	5	2130.35	0.006828	1.92114	0.027065	3.30732	0.003839	2.910812121212121	0.0410076	17.12242424242424	0.66	1
IDH1_R132H	335	351	86	17	AWTRGLAHRAKLDNNKE			16	1980.05	R132H NADPH+aKG	0	1981.26	0.011341	0	0	2.71815	0.009111	0	0	0	1	1
IDH1_R132H	335	351	86	17	AWTRGLAHRAKLDNNKE			16	1980.05	R132H NADPH+aKG	0.5	1982.88	0.084835	1.6183	0.08559	2.76228	0.004051	2.216843835616438	0.11724657534246576	13.855273972602738	0.73	1
IDH1_R132H	335	351	86	17	AWTRGLAHRAKLDNNKE			16	1980.05	R132H NADPH+aKG	1	1982.88	0.093649	1.61601	0.094333	2.75848	0.000788	2.276067605633803	0.13286338028169015	14.225422535211269	0.71	1
IDH1_R132H	335	351	86	17	AWTRGLAHRAKLDNNKE			16	1980.05	R132H NADPH+aKG	2	1982.87	0.032531	1.60586	0.034451	2.75579	0.002921	2.433121212121212	0.0521985	15.207007575757576	0.66	1
IDH1_R132H	335	351	86	17	AWTRGLAHRAKLDNNKE			16	1980.05	R132H NADPH+aKG	5	1983.11	0.041691	1.84651	0.043206	2.75512	0.002154	2.7977363636363637	0.0654636	17.48585227272727	0.66	1
IDH1_R132H	335	351	86	17	AWTRGLAHRAKLDNNKE			16	1980.05	R132H NADPH+aKG+Ca	0	1981.23	0.016991	0	0	2.71895	0.004698	0	0	0	1	1
IDH1_R132H	335	351	86	17	AWTRGLAHRAKLDNNKE			16	1980.05	R132H NADPH+aKG+Ca	0.5	1982.9	0.073007	1.6716	0.074958	2.77271	0.007268	2.2898671232876713	0.10268219178082191	14.311669520547946	0.73	1
IDH1_R132H	335	351	86	17	AWTRGLAHRAKLDNNKE			16	1980.05	R132H NADPH+aKG+Ca	1	1983.06	0.066991	1.82846	0.069112	2.77118	0.002372	2.5752957746478873	0.0973408	16.095598591549294	0.71	1
IDH1_R132H	335	351	86	17	AWTRGLAHRAKLDNNKE			16	1980.05	R132H NADPH+aKG+Ca	2	1983.08	0.045906	1.85459	0.04895	2.76799	0.000281	2.809989393939394	0.0741667	17.562433712121212	0.66	1
IDH1_R132H	335	351	86	17	AWTRGLAHRAKLDNNKE			16	1980.05	R132H NADPH+aKG+Ca	5	1983.26	0.040169	2.03025	0.043615	2.77222	0.001167	3.076131818181818	0.0660833	19.225823863636364	0.66	1
IDH1_R132H	335	351	86	17	AWTRGLAHRAKLDNNKE			16	1980.05	R132H apo	0	1981.26	0.028161	0	0	2.72015	0.00382	0	0	0	1	1
IDH1_R132H	335	351	86	17	AWTRGLAHRAKLDNNKE			16	1980.05	R132H apo	0.5	1983.07	0.017733	1.81618	0.033279	2.7373	0.004322	2.4879219178082193	0.045587671232876714	15.54951198630137	0.73	1
IDH1_R132H	335	351	86	17	AWTRGLAHRAKLDNNKE			16	1980.05	R132H apo	1	1983.02	0.040995	1.76008	0.049736	2.72486	0.008905	2.478991549295775	0.0700507	15.493697183098593	0.71	1
IDH1_R132H	335	351	86	17	AWTRGLAHRAKLDNNKE			16	1980.05	R132H apo	2	1983.12	0.035318	1.86168	0.045171	2.72585	0.003574	2.8207272727272725	0.0684409	17.629545454545454	0.66	1
IDH1_R132H	335	351	86	17	AWTRGLAHRAKLDNNKE			16	1980.05	R132H apo	5	1983.28	0.092627	2.02019	0.096813	2.73027	0.003308	3.0608999999999997	0.14668636363636361	19.1306	0.66	1
IDH1_R132H	335	353	87	19	AWTRGLAHRAKLDNNKELA			18	2164.17	R132H NADPH+aKG	0	2165.32	0.036415	0	0	3.02284	0.006108	0	0	0	1	1
IDH1_R132H	335	353	87	19	AWTRGLAHRAKLDNNKELA			18	2164.17	R132H NADPH+aKG	0.5	2166.88	0.110817	1.56164	0.116646	3.04838	0.004321	2.13924	0.15978904109589043	11.8846	0.73	1
IDH1_R132H	335	353	87	19	AWTRGLAHRAKLDNNKELA			18	2164.17	R132H NADPH+aKG	1	2166.88	0.077019	1.56985	0.085194	3.05176	0.004578	2.2110507042253524	0.11999154929577466	12.28361502347418	0.71	1
IDH1_R132H	335	353	87	19	AWTRGLAHRAKLDNNKELA			18	2164.17	R132H NADPH+aKG	2	2166.91	0.006089	1.59251	0.036921	3.04427	0.004199	2.412890909090909	0.0559409	13.404949494949495	0.66	1
IDH1_R132H	335	353	87	19	AWTRGLAHRAKLDNNKELA			18	2164.17	R132H NADPH+aKG	5	2167.13	0.084535	1.81831	0.092045	3.0417	0.001355	2.7550166666666667	0.1394621212121212	15.30564814814815	0.66	1
IDH1_R132H	335	353	87	19	AWTRGLAHRAKLDNNKELA			18	2164.17	R132H NADPH+aKG+Ca	0	2165.3	0.013822	0	0	3.02471	0.002139	0	0	0	1	1
IDH1_R132H	335	353	87	19	AWTRGLAHRAKLDNNKELA			18	2164.17	R132H NADPH+aKG+Ca	0.5	2166.94	0.060193	1.64369	0.061759	3.06625	0.010674	2.2516342465753425	0.0846014	12.509079147640792	0.73	1
IDH1_R132H	335	353	87	19	AWTRGLAHRAKLDNNKELA			18	2164.17	R132H NADPH+aKG+Ca	1	2167.13	0.080604	1.83633	0.081781	3.07211	0.002445	2.586381690140845	0.11518450704225354	14.36878716744914	0.71	1
IDH1_R132H	335	353	87	19	AWTRGLAHRAKLDNNKELA			18	2164.17	R132H NADPH+aKG+Ca	2	2167.23	0.019279	1.93141	0.023722	3.06037	0.001453	2.9263742424242425	0.0359424	16.25763468013468	0.66	1
IDH1_R132H	335	353	87	19	AWTRGLAHRAKLDNNKELA			18	2164.17	R132H NADPH+aKG+Ca	5	2167.41	0.050558	2.10936	0.052413	3.06594	0.001384	3.196	0.0794136	17.75557239057239	0.66	1
IDH1_R132H	335	353	87	19	AWTRGLAHRAKLDNNKELA			18	2164.17	R132H apo	0	2165.33	0.009999	0	0	3.02698	0.005685	0	0	0	1	1
IDH1_R132H	335	353	87	19	AWTRGLAHRAKLDNNKELA			18	2164.17	R132H apo	0.5	2167.09	0.045772	1.76579	0.046851	3.03829	0.002938	2.418894520547945	0.0641795	13.438302891933029	0.73	1
IDH1_R132H	335	353	87	19	AWTRGLAHRAKLDNNKELA			18	2164.17	R132H apo	1	2166.96	0.024755	1.63528	0.026698	3.02928	0.004442	2.303204225352113	0.0376028	12.795579029733961	0.71	1
IDH1_R132H	335	353	87	19	AWTRGLAHRAKLDNNKELA			18	2164.17	R132H apo	2	2167.13	0.05878	1.80605	0.059624	3.02903	0.001953	2.736440909090909	0.0903394	15.202449494949496	0.66	1
IDH1_R132H	335	353	87	19	AWTRGLAHRAKLDNNKELA			18	2164.17	R132H apo	5	2167.32	0.060934	1.99394	0.061749	3.03745	0.000685	3.021121212121212	0.0935591	16.784006734006734	0.66	1
IDH1_R132H	335	354	88	20	AWTRGLAHRAKLDNNKELAF			19	2311.24	R132H NADPH+aKG	0	2312.69	0.010587	0	0	3.55986	0.005319	0	0	0	1	1
IDH1_R132H	335	354	88	20	AWTRGLAHRAKLDNNKELAF			19	2311.24	R132H NADPH+aKG	0.5	2313.87	0.101772	1.18632	0.102321	3.58569	0.00513	1.625095890410959	0.14016575342465754	8.553136265320836	0.73	1
IDH1_R132H	335	354	88	20	AWTRGLAHRAKLDNNKELAF			19	2311.24	R132H NADPH+aKG	1	2313.9	0.088108	1.21649	0.088741	3.5892	0.004712	1.713367605633803	0.12498732394366198	9.01772	0.71	1
IDH1_R132H	335	354	88	20	AWTRGLAHRAKLDNNKELAF			19	2311.24	R132H NADPH+aKG	2	2313.92	0.010984	1.22895	0.015256	3.58011	0.001605	1.862042424242424	0.023115151515151516	9.800223285486442	0.66	1
IDH1_R132H	335	354	88	20	AWTRGLAHRAKLDNNKELAF			19	2311.24	R132H NADPH+aKG	5	2314.12	0.039354	1.43084	0.040753	3.57805	0.003425	2.167940909090909	0.061747	11.410215311004784	0.66	1
IDH1_R132H	335	354	88	20	AWTRGLAHRAKLDNNKELAF			19	2311.24	R132H NADPH+aKG+Ca	0	2312.65	0.024861	0	0	3.56304	0.00403	0	0	0	1	1
IDH1_R132H	335	354	88	20	AWTRGLAHRAKLDNNKELAF			19	2311.24	R132H NADPH+aKG+Ca	0.5	2313.99	0.045103	1.33265	0.051501	3.60365	0.010636	1.8255534246575342	0.0705493	9.60818	0.73	1
IDH1_R132H	335	354	88	20	AWTRGLAHRAKLDNNKELAF			19	2311.24	R132H NADPH+aKG+Ca	1	2314.09	0.062227	1.43865	0.067009	3.60953	0.001104	2.02627	0.0943789	10.664595997034843	0.71	1
IDH1_R132H	335	354	88	20	AWTRGLAHRAKLDNNKELAF			19	2311.24	R132H NADPH+aKG+Ca	2	2314.15	0.025783	1.49473	0.035817	3.60251	0.000412	2.2647469696969695	0.0542682	11.919720893141946	0.66	1
IDH1_R132H	335	354	88	20	AWTRGLAHRAKLDNNKELAF			19	2311.24	R132H NADPH+aKG+Ca	5	2314.45	0.027577	1.79559	0.03713	3.60551	0.003011	2.7205969696969694	0.0562576	14.318931419457734	0.66	1
IDH1_R132H	335	354	88	20	AWTRGLAHRAKLDNNKELAF			19	2311.24	R132H apo	0	2312.7	0.0213	0	0	3.56715	0.005974	0	0	0	1	1
IDH1_R132H	335	354	88	20	AWTRGLAHRAKLDNNKELAF			19	2311.24	R132H apo	0.5	2314.1	0.045027	1.40298	0.049811	3.58138	0.003208	1.9218890410958904	0.0682342	10.115205479452055	0.73	1
IDH1_R132H	335	354	88	20	AWTRGLAHRAKLDNNKELAF			19	2311.24	R132H apo	1	2314.02	0.018082	1.31841	0.02794	3.57591	0.004845	1.856911267605634	0.0393521	9.77322	0.71	1
IDH1_R132H	335	354	88	20	AWTRGLAHRAKLDNNKELAF			19	2311.24	R132H apo	2	2314.12	0.005594	1.42406	0.022022	3.57238	0.004316	2.157669696969697	0.0333667	11.35615629984051	0.66	1
IDH1_R132H	335	354	88	20	AWTRGLAHRAKLDNNKELAF			19	2311.24	R132H apo	5	2314.41	0.096009	1.71616	0.098343	3.57774	0.004502	2.6002439393939394	0.14900454545454545	13.68549441786284	0.66	1
IDH1_R132H	336	351	89	16	WTRGLAHRAKLDNNKE			15	1909.02	R132H NADPH+aKG	0	1910.01	0.011489	0	0	2.4853	0.009739	0	0	0	1	1
IDH1_R132H	336	351	89	16	WTRGLAHRAKLDNNKE			15	1909.02	R132H NADPH+aKG	0.5	1911.68	0.12025	1.67263	0.120797	2.56469	0.00297	2.291278082191781	0.16547534246575343	15.275187214611874	0.73	1
IDH1_R132H	336	351	89	16	WTRGLAHRAKLDNNKE			15	1909.02	R132H NADPH+aKG	1	1911.64	0.058191	1.63	0.059314	2.56736	0.001824	2.295774647887324	0.0835408	15.305164319248826	0.71	1
IDH1_R132H	336	351	89	16	WTRGLAHRAKLDNNKE			15	1909.02	R132H NADPH+aKG	2	1911.71	0.04495	1.69904	0.046396	2.55915	0.003676	2.574310606060606	0.070297	17.162070707070708	0.66	1
IDH1_R132H	336	351	89	16	WTRGLAHRAKLDNNKE			15	1909.02	R132H NADPH+aKG	5	1911.93	0.049576	1.91833	0.05089	2.55871	0.002985	2.9065636363636362	0.0771061	19.377090909090906	0.66	1
IDH1_R132H	336	351	89	16	WTRGLAHRAKLDNNKE			15	1909.02	R132H NADPH+aKG+Ca	0	1910.02	0.034999	0	0	2.48792	0.004478	0	0	0	1	1
IDH1_R132H	336	351	89	16	WTRGLAHRAKLDNNKE			15	1909.02	R132H NADPH+aKG+Ca	0.5	1911.74	0.076998	1.72067	0.084579	2.58619	0.009837	2.357078082191781	0.11586164383561644	15.713853881278538	0.73	1
IDH1_R132H	336	351	89	16	WTRGLAHRAKLDNNKE			15	1909.02	R132H NADPH+aKG+Ca	1	1911.77	0.043349	1.74545	0.055714	2.59142	0.004535	2.458378873239437	0.0784704	16.389192488262914	0.71	1
IDH1_R132H	336	351	89	16	WTRGLAHRAKLDNNKE			15	1909.02	R132H NADPH+aKG+Ca	2	1911.9	0.021886	1.88358	0.041279	2.58314	0.00265	2.8539	0.0625439	19.026020202020202	0.66	1
IDH1_R132H	336	351	89	16	WTRGLAHRAKLDNNKE			15	1909.02	R132H NADPH+aKG+Ca	5	1912.13	0.057788	2.10472	0.06756	2.5885	0.000401	3.1889757575757574	0.10236363636363635	21.259838383838385	0.66	1
IDH1_R132H	336	351	89	16	WTRGLAHRAKLDNNKE			15	1909.02	R132H apo	0	1909.99	0.012418	0	0	2.4879	0.004871	0	0	0	1	1
IDH1_R132H	336	351	89	16	WTRGLAHRAKLDNNKE			15	1909.02	R132H apo	0.5	1911.92	0.070792	1.92829	0.071873	2.51276	0.00735	2.6414986301369865	0.0984562	17.60999086757991	0.73	1
IDH1_R132H	336	351	89	16	WTRGLAHRAKLDNNKE			15	1909.02	R132H apo	1	1911.82	0.047278	1.82808	0.048882	2.49575	0.009308	2.574760563380282	0.0688479	17.165070422535216	0.71	1
IDH1_R132H	336	351	89	16	WTRGLAHRAKLDNNKE			15	1909.02	R132H apo	2	1912.01	0.059137	2.01351	0.060426	2.49675	0.002615	3.0507666666666666	0.0915545	20.338444444444445	0.66	1
IDH1_R132H	336	351	89	16	WTRGLAHRAKLDNNKE			15	1909.02	R132H apo	5	1912.19	0.081856	2.19404	0.082793	2.50262	0.003815	3.324307575757576	0.12544393939393939	22.162050505050505	0.66	1
IDH1_R132H	337	354	90	18	TRGLAHRAKLDNNKELAF			17	2054.13	R132H NADPH+aKG	0	2055.26	0.006471	0	0	3.56147	0.00597	0	0	0	1	1
IDH1_R132H	337	354	90	18	TRGLAHRAKLDNNKELAF			17	2054.13	R132H NADPH+aKG	0.5	2056.55	0.101154	1.28444	0.10136	3.58875	0.005467	1.7595027397260274	0.13884931506849316	10.350016116035455	0.73	1
IDH1_R132H	337	354	90	18	TRGLAHRAKLDNNKELAF			17	2054.13	R132H NADPH+aKG	1	2056.54	0.070108	1.2775	0.070406	3.58844	0.005196	1.7993028169014085	0.0991634	10.58413421706711	0.71	1
IDH1_R132H	337	354	90	18	TRGLAHRAKLDNNKELAF			17	2054.13	R132H NADPH+aKG	2	2056.55	0.015905	1.28683	0.017171	3.58031	0.001033	1.9497484848484847	0.026016666666666664	11.469108734402852	0.66	1
IDH1_R132H	337	354	90	18	TRGLAHRAKLDNNKELAF			17	2054.13	R132H NADPH+aKG	5	2056.7	0.042894	1.43641	0.043379	3.57859	0.002294	2.176381818181818	0.0657258	12.802245989304812	0.66	1
IDH1_R132H	337	354	90	18	TRGLAHRAKLDNNKELAF			17	2054.13	R132H NADPH+aKG+Ca	0	2055.25	0.018903	0	0	3.56107	0.005844	0	0	0	1	1
IDH1_R132H	337	354	90	18	TRGLAHRAKLDNNKELAF			17	2054.13	R132H NADPH+aKG+Ca	0.5	2056.62	0.042704	1.37134	0.046701	3.60577	0.011201	1.8785534246575342	0.063974	11.050314262691376	0.73	1
IDH1_R132H	337	354	90	18	TRGLAHRAKLDNNKELAF			17	2054.13	R132H NADPH+aKG+Ca	1	2056.78	0.084777	1.53129	0.086859	3.61116	0.001338	2.156743661971831	0.12233661971830988	12.686727423363713	0.71	1
IDH1_R132H	337	354	90	18	TRGLAHRAKLDNNKELAF			17	2054.13	R132H NADPH+aKG+Ca	2	2056.85	0.008241	1.60862	0.020621	3.60512	9.072106E-5	2.4373030303030303	0.031243939393939393	14.337076648841354	0.66	1
IDH1_R132H	337	354	90	18	TRGLAHRAKLDNNKELAF			17	2054.13	R132H NADPH+aKG+Ca	5	2057.04	0.048625	1.78997	0.05217	3.60667	0.001803	2.712080303030303	0.0790455	15.953413547237075	0.66	1
IDH1_R132H	337	354	90	18	TRGLAHRAKLDNNKELAF			17	2054.13	R132H apo	0	2055.22	0.040485	0	0	3.56931	0.005757	0	0	0	1	1
IDH1_R132H	337	354	90	18	TRGLAHRAKLDNNKELAF			17	2054.13	R132H apo	0.5	2056.67	0.04739	1.44823	0.062329	3.58405	0.003929	1.983872602739726	0.0853822	11.669838839645447	0.73	1
IDH1_R132H	337	354	90	18	TRGLAHRAKLDNNKELAF			17	2054.13	R132H apo	1	2056.59	0.063847	1.37132	0.075601	3.57649	0.005902	1.9314352112676056	0.10648028169014086	11.361383595691798	0.71	1
IDH1_R132H	337	354	90	18	TRGLAHRAKLDNNKELAF			17	2054.13	R132H apo	2	2056.72	0.010862	1.49412	0.041917	3.57228	0.004252	2.2638166666666666	0.0635106	13.31656862745098	0.66	1
IDH1_R132H	337	354	90	18	TRGLAHRAKLDNNKELAF			17	2054.13	R132H apo	5	2057	0.065106	1.77525	0.076667	3.57931	0.004386	2.689778787878788	0.1161621212121212	15.822228163992872	0.66	1
IDH1_R132H	355	361	91	7	FANALEE			6	793.373	R132H NADPH+aKG	0	793.84	0.007717	0	0	3.75452	0.003517	0	0	0	1	1
IDH1_R132H	355	361	91	7	FANALEE			6	793.373	R132H NADPH+aKG	0.5	793.87	0.034245	0.030003	0.035104	3.75498	0.002676	0.0411	0.048087671232876716	0.6849999999999999	0.73	1
IDH1_R132H	355	361	91	7	FANALEE			6	793.373	R132H NADPH+aKG	1	793.867	0.029535	0.026919	0.030526	3.75143	0.002539	0.037914084507042256	0.0429944	0.6319014084507042	0.71	1
IDH1_R132H	355	361	91	7	FANALEE			6	793.373	R132H NADPH+aKG	2	793.854	0.01	0.014326	0.012632	3.74623	0.00086	0.021706060606060604	0.0191394	0.36176767676767674	0.66	1
IDH1_R132H	355	361	91	7	FANALEE			6	793.373	R132H NADPH+aKG	5	793.88	0.021803	0.040376	0.023128	3.74634	0.001707	0.0611758	0.0350424	1.0195959595959596	0.66	1
IDH1_R132H	355	361	91	7	FANALEE			6	793.373	R132H NADPH+aKG+Ca	0	793.785	0.055586	0	0	3.75735	0.004571	0	0	0	1	1
IDH1_R132H	355	361	91	7	FANALEE			6	793.373	R132H NADPH+aKG+Ca	0.5	793.861	0.006482	0.07587	0.055963	3.7561	0.00165	0.10393150684931508	0.0766616	1.7321917808219183	0.73	1
IDH1_R132H	355	361	91	7	FANALEE			6	793.373	R132H NADPH+aKG+Ca	1	793.872	0.012174	0.086784	0.056903	3.7505	0.001942	0.12223098591549296	0.0801451	2.0371830985915493	0.71	1
IDH1_R132H	355	361	91	7	FANALEE			6	793.373	R132H NADPH+aKG+Ca	2	793.866	0.010996	0.081195	0.056663	3.74713	8.421403E-5	0.12302272727272727	0.085853	2.050378787878788	0.66	1
IDH1_R132H	355	361	91	7	FANALEE			6	793.373	R132H NADPH+aKG+Ca	5	793.88	0.013376	0.095289	0.057173	3.75431	0.0031	0.14437727272727272	0.0866258	2.4062878787878788	0.66	1
IDH1_R132H	355	361	91	7	FANALEE			6	793.373	R132H apo	0	793.865	0.020109	0	0	3.76361	0.004478	0	0	0	1	1
IDH1_R132H	355	361	91	7	FANALEE			6	793.373	R132H apo	0.5	793.895	0.025883	0.029681	0.032777	3.77109	0.003103	0.0406589	0.0449	0.677648	0.73	1
IDH1_R132H	355	361	91	7	FANALEE			6	793.373	R132H apo	1	793.862	0.005194	-0.003226	0.020769	3.76351	0.003483	-0.00454366	0.0292521	-0.0757277	0.71	1
IDH1_R132H	355	361	91	7	FANALEE			6	793.373	R132H apo	2	793.871	0.020268	0.006453	0.028551	3.76146	0.002148	0.00977727	0.0432591	0.16295454545454546	0.66	1
IDH1_R132H	355	361	91	7	FANALEE			6	793.373	R132H apo	5	793.872	0.028058	0.006744	0.034521	3.76528	0.001682	0.010218181818181817	0.0523045	0.1703030303030303	0.66	1
IDH1_R132H	362	368	92	7	VSIETIE			6	790.419	R132H NADPH+aKG	0	790.78	0.014032	0	0	3.89409	0.002352	0	0	0	1	1
IDH1_R132H	362	368	92	7	VSIETIE			6	790.419	R132H NADPH+aKG	0.5	790.853	0.014918	0.07309	0.020481	3.89909	0.003222	0.10012328767123288	0.028056164383561642	1.6687214611872145	0.73	1
IDH1_R132H	362	368	92	7	VSIETIE			6	790.419	R132H NADPH+aKG	1	790.842	0.000356	0.061536	0.014037	3.8992	0.002193	0.0866704	0.0197704	1.4445070422535213	0.71	1
IDH1_R132H	362	368	92	7	VSIETIE			6	790.419	R132H NADPH+aKG	2	790.853	0.003971	0.073267	0.014584	3.89591	0.001973	0.11101060606060606	0.022096969696969695	1.8501767676767675	0.66	1
IDH1_R132H	362	368	92	7	VSIETIE			6	790.419	R132H NADPH+aKG	5	790.859	0.014015	0.078696	0.019832	3.89407	0.00061	0.11923636363636364	0.030048484848484845	1.9872727272727275	0.66	1
IDH1_R132H	362	368	92	7	VSIETIE			6	790.419	R132H NADPH+aKG+Ca	0	790.771	0.011909	0	0	3.89789	0.003091	0	0	0	1	1
IDH1_R132H	362	368	92	7	VSIETIE			6	790.419	R132H NADPH+aKG+Ca	0.5	790.856	0.003413	0.084665	0.012388	3.90065	0.001461	0.11597945205479453	0.0169699	1.9329908675799086	0.73	1
IDH1_R132H	362	368	92	7	VSIETIE			6	790.419	R132H NADPH+aKG+Ca	1	790.862	0.004536	0.090804	0.012744	3.89859	0.000524	0.12789295774647888	0.017949295774647888	2.131549295774648	0.71	1
IDH1_R132H	362	368	92	7	VSIETIE			6	790.419	R132H NADPH+aKG+Ca	2	790.866	0.008823	0.095383	0.014821	3.89649	4.559411E-5	0.14451969696969696	0.022456060606060608	2.408661616161616	0.66	1
IDH1_R132H	362	368	92	7	VSIETIE			6	790.419	R132H NADPH+aKG+Ca	5	790.86	0.008143	0.08895	0.014427	3.90049	0.004353	0.13477272727272727	0.021859090909090908	2.246212121212121	0.66	1
IDH1_R132H	362	368	92	7	VSIETIE			6	790.419	R132H apo	0	790.78	0.00539	0	0	3.90347	0.00272	0	0	0	1	1
IDH1_R132H	362	368	92	7	VSIETIE			6	790.419	R132H apo	0.5	790.86	0.018156	0.080198	0.018939	3.90948	0.001658	0.10986027397260276	0.025943835616438357	1.8310045662100458	0.73	1
IDH1_R132H	362	368	92	7	VSIETIE			6	790.419	R132H apo	1	790.836	0.014002	0.056313	0.015003	3.90745	0.000591	0.0793141	0.021131	1.3219014084507044	0.71	1
IDH1_R132H	362	368	92	7	VSIETIE			6	790.419	R132H apo	2	790.856	0.021015	0.076142	0.021695	3.90294	0.002669	0.11536666666666666	0.0328712	1.9227777777777777	0.66	1
IDH1_R132H	362	368	92	7	VSIETIE			6	790.419	R132H apo	5	790.847	0.016319	0.067058	0.017186	3.90556	0.002838	0.1016030303030303	0.0260394	1.6933838383838384	0.66	1
IDH1_R132H	362	371	93	10	VSIETIEAGF			9	1065.55	R132H NADPH+aKG	0	1066.04	0.004543	0	0	5.00518	0.005703	0	0	0	1	1
IDH1_R132H	362	371	93	10	VSIETIEAGF			9	1065.55	R132H NADPH+aKG	0.5	1066.19	0.011366	0.157612	0.01224	5.00723	0.008295	0.2159068493150685	0.016767123287671232	2.3989649923896503	0.73	1
IDH1_R132H	362	371	93	10	VSIETIEAGF			9	1065.55	R132H NADPH+aKG	1	1066.2	0.024658	0.166821	0.025073	5.01417	0.00456	0.23495915492957747	0.0353141	2.6106572769953056	0.71	1
IDH1_R132H	362	371	93	10	VSIETIEAGF			9	1065.55	R132H NADPH+aKG	2	1066.2	0.002914	0.162824	0.005397	5.00599	0.00452	0.24670303030303029	0.00817727	2.741144781144781	0.66	1
IDH1_R132H	362	371	93	10	VSIETIEAGF			9	1065.55	R132H NADPH+aKG	5	1066.21	0.025953	0.169162	0.026347	5.00738	0.006661	0.2563060606060606	0.039919696969696966	2.8478451178451176	0.66	1
IDH1_R132H	362	371	93	10	VSIETIEAGF			9	1065.55	R132H NADPH+aKG+Ca	0	1066.05	0.005507	0	0	5.01423	0.002037	0	0	0	1	1
IDH1_R132H	362	371	93	10	VSIETIEAGF			9	1065.55	R132H NADPH+aKG+Ca	0.5	1066.21	0.021231	0.164423	0.021934	5.01558	0.003341	0.22523698630136987	0.030046575342465753	2.502633181126332	0.73	1
IDH1_R132H	362	371	93	10	VSIETIEAGF			9	1065.55	R132H NADPH+aKG+Ca	1	1066.23	0.013842	0.181774	0.014897	5.01097	0.002422	0.25601971830985915	0.020981690140845072	2.844663536776213	0.71	1
IDH1_R132H	362	371	93	10	VSIETIEAGF			9	1065.55	R132H NADPH+aKG+Ca	2	1066.23	0.036077	0.179084	0.036495	5.0059	0.007832	0.27133939393939394	0.055295454545454543	3.014882154882155	0.66	1
IDH1_R132H	362	371	93	10	VSIETIEAGF			9	1065.55	R132H NADPH+aKG+Ca	5	1066.25	0.013772	0.199872	0.014833	5.01485	0.000973	0.3028363636363636	0.022474242424242424	3.3648484848484843	0.66	1
IDH1_R132H	362	371	93	10	VSIETIEAGF			9	1065.55	R132H apo	0	1066.05	0.007864	0	0	5.02708	0.001332	0	0	0	1	1
IDH1_R132H	362	371	93	10	VSIETIEAGF			9	1065.55	R132H apo	0.5	1066.2	0.003627	0.156943	0.00866	5.02764	0.00307	0.21499041095890412	0.011863013698630137	2.3887823439878235	0.73	1
IDH1_R132H	362	371	93	10	VSIETIEAGF			9	1065.55	R132H apo	1	1066.19	0.016421	0.142416	0.018207	5.02245	0.001271	0.20058591549295773	0.0256437	2.228732394366197	0.71	1
IDH1_R132H	362	371	93	10	VSIETIEAGF			9	1065.55	R132H apo	2	1066.21	0.016723	0.161815	0.01848	5.01531	0.006236	0.2451742424242424	0.027999999999999997	2.7241582491582492	0.66	1
IDH1_R132H	362	371	93	10	VSIETIEAGF			9	1065.55	R132H apo	5	1066.31	0.015381	0.263337	0.017275	5.01437	0.008158	0.3989954545454545	0.0261742	4.433282828282828	0.66	1
IDH1_R132H	364	371	94	8	IETIEAGF			7	879.446	R132H NADPH+aKG	0	879.853	0.013131	0	0	4.48612	0.002384	0	0	0	1	1
IDH1_R132H	364	371	94	8	IETIEAGF			7	879.446	R132H NADPH+aKG	0.5	879.963	0.010764	0.109957	0.016979	4.48606	0.006335	0.15062602739726028	0.023258904109589043	2.1518003913894326	0.73	1
IDH1_R132H	364	371	94	8	IETIEAGF			7	879.446	R132H NADPH+aKG	1	879.952	0.008009	0.098212	0.015381	4.48662	0.001977	0.13832676056338028	0.021663380281690143	1.976096579476861	0.71	1
IDH1_R132H	364	371	94	8	IETIEAGF			7	879.446	R132H NADPH+aKG	2	879.962	0.01781	0.10854	0.022128	4.47834	0.003806	0.16445454545454544	0.033527272727272725	2.349350649350649	0.66	1
IDH1_R132H	364	371	94	8	IETIEAGF			7	879.446	R132H NADPH+aKG	5	879.972	0.023258	0.118946	0.026709	4.4817	0.003347	0.18022121212121212	0.0404682	2.5745887445887443	0.66	1
IDH1_R132H	364	371	94	8	IETIEAGF			7	879.446	R132H NADPH+aKG+Ca	0	879.857	0.017456	0	0	4.48924	0.002281	0	0	0	1	1
IDH1_R132H	364	371	94	8	IETIEAGF			7	879.446	R132H NADPH+aKG+Ca	0.5	879.959	0.015685	0.101787	0.023468	4.48993	0.000972	0.13943424657534248	0.0321479	1.9919178082191784	0.73	1
IDH1_R132H	364	371	94	8	IETIEAGF			7	879.446	R132H NADPH+aKG+Ca	1	879.982	0.018146	0.12451	0.025179	4.48741	0.001807	0.1753661971830986	0.0354634	2.50523	0.71	1
IDH1_R132H	364	371	94	8	IETIEAGF			7	879.446	R132H NADPH+aKG+Ca	2	879.972	0.003402	0.115274	0.017784	4.48258	6.952674E-5	0.17465757575757576	0.026945454545454547	2.495108225108225	0.66	1
IDH1_R132H	364	371	94	8	IETIEAGF			7	879.446	R132H NADPH+aKG+Ca	5	880.011	0.018572	0.15395	0.025487	4.48904	0.003395	0.23325757575757575	0.0386167	3.3322510822510822	0.66	1
IDH1_R132H	364	371	94	8	IETIEAGF			7	879.446	R132H apo	0	879.853	0.013506	0	0	4.49469	0.002548	0	0	0	1	1
IDH1_R132H	364	371	94	8	IETIEAGF			7	879.446	R132H apo	0.5	879.967	0.023719	0.113142	0.027295	4.50167	0.001556	0.15498904109589043	0.0373904	2.2141291585127205	0.73	1
IDH1_R132H	364	371	94	8	IETIEAGF			7	879.446	R132H apo	1	879.963	0.011716	0.109892	0.017879	4.497	0.000589	0.15477746478873242	0.0251817	2.211106639839034	0.71	1
IDH1_R132H	364	371	94	8	IETIEAGF			7	879.446	R132H apo	2	880	0.022699	0.146779	0.026413	4.49212	0.003295	0.22239242424242422	0.0400197	3.1770346320346317	0.66	1
IDH1_R132H	364	371	94	8	IETIEAGF			7	879.446	R132H apo	5	880.044	0.010631	0.190678	0.017188	4.49466	0.003813	0.28890606060606056	0.0260424	4.1272294372294365	0.66	1
IDH1_R132H	372	378	95	7	MTKDLAA			6	749.386	R132H NADPH+aKG	0	749.954	0.020821	0	0	2.6906	0.00303	0	0	0	1	1
IDH1_R132H	372	378	95	7	MTKDLAA			6	749.386	R132H NADPH+aKG	0.5	750.127	0.05224	0.172711	0.056237	2.70661	0.002021	0.23659041095890412	0.077037	3.943173515981736	0.73	1
IDH1_R132H	372	378	95	7	MTKDLAA			6	749.386	R132H NADPH+aKG	1	750.129	0.03761	0.175211	0.042989	2.70539	0.001475	0.24677605633802818	0.060547887323943665	4.112934272300469	0.71	1
IDH1_R132H	372	378	95	7	MTKDLAA			6	749.386	R132H NADPH+aKG	2	750.182	0.028622	0.227924	0.035394	2.70383	0.000849	0.3453393939393939	0.053627272727272725	5.755656565656564	0.66	1
IDH1_R132H	372	378	95	7	MTKDLAA			6	749.386	R132H NADPH+aKG	5	750.272	0.030402	0.317341	0.036848	2.70334	0.00166	0.4808196969696969	0.0558303	8.013661616161615	0.66	1
IDH1_R132H	372	378	95	7	MTKDLAA			6	749.386	R132H NADPH+aKG+Ca	0	749.933	0.015642	0	0	2.69849	0.001723	0	0	0	1	1
IDH1_R132H	372	378	95	7	MTKDLAA			6	749.386	R132H NADPH+aKG+Ca	0.5	750.107	0.01381	0.174261	0.020866	2.7109	0.002448	0.238714	0.028583561643835617	3.978561643835617	0.73	1
IDH1_R132H	372	378	95	7	MTKDLAA			6	749.386	R132H NADPH+aKG+Ca	1	750.139	0.040885	0.206045	0.043775	2.70786	0.00228	0.2902042253521127	0.061654929577464795	4.836737089201878	0.71	1
IDH1_R132H	372	378	95	7	MTKDLAA			6	749.386	R132H NADPH+aKG+Ca	2	750.165	0.014784	0.232483	0.021523	2.7069	0.001627	0.35224696969696967	0.0326106	5.870782828282827	0.66	1
IDH1_R132H	372	378	95	7	MTKDLAA			6	749.386	R132H NADPH+aKG+Ca	5	750.251	0.02903	0.318724	0.032976	2.71058	0.002173	0.4829151515151515	0.049963636363636356	8.04859	0.66	1
IDH1_R132H	372	378	95	7	MTKDLAA			6	749.386	R132H apo	0	749.96	0.011663	0	0	2.69781	0.001633	0	0	0	1	1
IDH1_R132H	372	378	95	7	MTKDLAA			6	749.386	R132H apo	0.5	750.64	0.039486	0.680624	0.041172	2.7084	0.002287	0.9323616438356165	0.0564	15.539360730593607	0.73	1
IDH1_R132H	372	378	95	7	MTKDLAA			6	749.386	R132H apo	1	750.776	0.006389	0.816676	0.013299	2.70427	0.003601	1.1502478873239437	0.018730985915492958	19.170798122065726	0.71	1
IDH1_R132H	372	378	95	7	MTKDLAA			6	749.386	R132H apo	2	751.133	0.036784	1.1736	0.038589	2.70107	0.001351	1.7781772727272727	0.058468181818181815	29.636287878787876	0.66	1
IDH1_R132H	372	378	95	7	MTKDLAA			6	749.386	R132H apo	5	751.611	0.032891	1.65096	0.034898	2.7059	0.001705	2.5014530303030305	0.0528758	41.69088383838384	0.66	1
IDH1_R132H	372	379	96	8	MTKDLAAC			7	852.395	R132H NADPH+aKG	0	852.875	0.013494	0	0	3.06009	0.003441	0	0	0	1	1
IDH1_R132H	372	379	96	8	MTKDLAAC			7	852.395	R132H NADPH+aKG	0.5	853.191	0.057117	0.315616	0.058689	3.07296	0.001522	0.43235068493150686	0.0803959	6.176438356164383	0.73	1
IDH1_R132H	372	379	96	8	MTKDLAAC			7	852.395	R132H NADPH+aKG	1	853.187	0.065127	0.311926	0.06651	3.06823	0.002414	0.4393323943661972	0.0936761	6.276177062374246	0.71	1
IDH1_R132H	372	379	96	8	MTKDLAAC			7	852.395	R132H NADPH+aKG	2	853.258	0.035887	0.382147	0.03834	3.06621	0.001488	0.5790106060606061	0.0580909	8.271580086580087	0.66	1
IDH1_R132H	372	379	96	8	MTKDLAAC			7	852.395	R132H NADPH+aKG	5	853.384	0.058503	0.508592	0.060039	3.06516	0.001239	0.7705939393939394	0.0909682	11.008484848484848	0.66	1
IDH1_R132H	372	379	96	8	MTKDLAAC			7	852.395	R132H NADPH+aKG+Ca	0	852.866	0.005472	0	0	3.06602	0.003465	0	0	0	1	1
IDH1_R132H	372	379	96	8	MTKDLAAC			7	852.395	R132H NADPH+aKG+Ca	0.5	853.186	0.031023	0.319859	0.031502	3.07302	0.001245	0.43816301369863014	0.0431534	6.259471624266146	0.73	1
IDH1_R132H	372	379	96	8	MTKDLAAC			7	852.395	R132H NADPH+aKG+Ca	1	853.252	0.046064	0.385989	0.046388	3.06697	0.002108	0.5436464788732395	0.0653352	7.766378269617706	0.71	1
IDH1_R132H	372	379	96	8	MTKDLAAC			7	852.395	R132H NADPH+aKG+Ca	2	853.241	0.017107	0.37455	0.017961	3.06594	0.000191	0.5675	0.027213636363636363	8.107142857142858	0.66	1
IDH1_R132H	372	379	96	8	MTKDLAAC			7	852.395	R132H NADPH+aKG+Ca	5	853.418	0.043678	0.551113	0.044019	3.07106	0.001113	0.8350196969696969	0.0666955	11.928852813852812	0.66	1
IDH1_R132H	372	379	96	8	MTKDLAAC			7	852.395	R132H apo	0	852.87	0.010337	0	0	3.06803	0.003885	0	0	0	1	1
IDH1_R132H	372	379	96	8	MTKDLAAC			7	852.395	R132H apo	0.5	853.783	0.026186	0.912317	0.028152	3.0798	0.002662	1.2497493150684933	0.038564383561643836	17.85356164383562	0.73	1
IDH1_R132H	372	379	96	8	MTKDLAAC			7	852.395	R132H apo	1	854.02	0.026108	1.14906	0.02808	3.0703	0.00474	1.6184000000000003	0.0395493	23.120000000000005	0.71	1
IDH1_R132H	372	379	96	8	MTKDLAAC			7	852.395	R132H apo	2	854.488	0.056388	1.6175	0.057327	3.06867	0.000567	2.450759090909091	0.0868591	35.010844155844154	0.66	1
IDH1_R132H	372	379	96	8	MTKDLAAC			7	852.395	R132H apo	5	855.162	0.057524	2.29142	0.058445	3.073	0.002108	3.4718545454545455	0.088553	49.59792207792208	0.66	1
IDH1_R132H	379	394	97	16	CIKGLPNVQRSDYLNT			14	1820.93	R132H NADPH+aKG	0	1822.13	0.024043	0	0	3.75852	0.003496	0	0	0	1	1
IDH1_R132H	379	394	97	16	CIKGLPNVQRSDYLNT			14	1820.93	R132H NADPH+aKG	0.5	1827.13	0.058234	5.00491	0.063002	3.75971	0.004046	6.856043835616439	0.0863041	48.97174168297456	0.73	1
IDH1_R132H	379	394	97	16	CIKGLPNVQRSDYLNT			14	1820.93	R132H NADPH+aKG	1	1827.67	0.121859	5.54265	0.124208	3.75921	0.003772	7.80655	0.17494084507042254	55.76104627766599	0.71	1
IDH1_R132H	379	394	97	16	CIKGLPNVQRSDYLNT			14	1820.93	R132H NADPH+aKG	2	1827.94	0.08498	5.80963	0.088316	3.75445	0.000419	8.802463636363635	0.13381212121212122	62.87474025974025	0.66	1
IDH1_R132H	379	394	97	16	CIKGLPNVQRSDYLNT			14	1820.93	R132H NADPH+aKG	5	1828.32	0.123832	6.18769	0.126144	3.75225	0.000787	9.375292424242424	0.19112727272727273	66.96637445887445	0.66	1
IDH1_R132H	379	394	97	16	CIKGLPNVQRSDYLNT			14	1820.93	R132H NADPH+aKG+Ca	0	1822.12	0.009522	0	0	3.76412	0.001642	0	0	0	1	1
IDH1_R132H	379	394	97	16	CIKGLPNVQRSDYLNT			14	1820.93	R132H NADPH+aKG+Ca	0.5	1827.87	0.01854	5.74369	0.020842	3.76141	0.001954	7.868071232876713	0.0285507	56.20050880626224	0.73	1
IDH1_R132H	379	394	97	16	CIKGLPNVQRSDYLNT			14	1820.93	R132H NADPH+aKG+Ca	1	1828.33	0.056705	6.20656	0.057499	3.75822	0.002237	8.741632394366198	0.0809845	62.440231388329984	0.71	1
IDH1_R132H	379	394	97	16	CIKGLPNVQRSDYLNT			14	1820.93	R132H NADPH+aKG+Ca	2	1828.74	0.026178	6.61956	0.027856	3.75403	0.000212	10.029642424242423	0.0422061	71.64030303030302	0.66	1
IDH1_R132H	379	394	97	16	CIKGLPNVQRSDYLNT			14	1820.93	R132H NADPH+aKG+Ca	5	1829.09	0.050692	6.96235	0.051579	3.7605	0.003614	10.549016666666667	0.07815	75.35011904761905	0.66	1
IDH1_R132H	379	394	97	16	CIKGLPNVQRSDYLNT			14	1820.93	R132H apo	0	1822.13	0.00754	0	0	3.7672	0.003349	0	0	0	1	1
IDH1_R132H	379	394	97	16	CIKGLPNVQRSDYLNT			14	1820.93	R132H apo	0.5	1829.02	0.059198	6.89907	0.059676	3.77312	0.002635	9.45078	0.0817479	67.50555772994129	0.73	1
IDH1_R132H	379	394	97	16	CIKGLPNVQRSDYLNT			14	1820.93	R132H apo	1	1829.23	0.143298	7.10506	0.143496	3.76918	0.002035	10.007133802816902	0.20210704225352116	71.47952716297787	0.71	1
IDH1_R132H	379	394	97	16	CIKGLPNVQRSDYLNT			14	1820.93	R132H apo	2	1829.4	0.030667	7.27224	0.031581	3.76593	0.003749	11.0185	0.04785	78.70392857142858	0.66	1
IDH1_R132H	379	394	97	16	CIKGLPNVQRSDYLNT			14	1820.93	R132H apo	5	1829.79	0.164583	7.66783	0.164756	3.76883	0.002603	11.617922727272727	0.24963030303030304	82.98516233766235	0.66	1
IDH1_R132H	379	396	98	18	CIKGLPNVQRSDYLNTFE			16	2097.04	R132H NADPH+aKG	0	2098.52	0.018211	0	0	4.25574	0.002254	0	0	0	1	1
IDH1_R132H	379	396	98	18	CIKGLPNVQRSDYLNTFE			16	2097.04	R132H NADPH+aKG	0.5	2104.59	0.063132	6.07672	0.065706	4.26004	0.005974	8.324269863013699	0.0900082	52.02668664383562	0.73	1
IDH1_R132H	379	396	98	18	CIKGLPNVQRSDYLNTFE			16	2097.04	R132H NADPH+aKG	1	2105.08	0.140992	6.56494	0.142164	4.2569	0.005603	9.246395774647889	0.200231	57.789973591549305	0.71	1
IDH1_R132H	379	396	98	18	CIKGLPNVQRSDYLNTFE			16	2097.04	R132H NADPH+aKG	2	2105.31	0.052558	6.79602	0.055624	4.25162	0.003851	10.297	0.0842788	64.3563	0.66	1
IDH1_R132H	379	396	98	18	CIKGLPNVQRSDYLNTFE			16	2097.04	R132H NADPH+aKG	5	2105.67	0.127527	7.15637	0.128821	4.25222	0.001455	10.842990909090908	0.19518333333333332	67.76869318181818	0.66	1
IDH1_R132H	379	396	98	18	CIKGLPNVQRSDYLNTFE			16	2097.04	R132H NADPH+aKG+Ca	0	2098.51	0.027503	0	0	4.25718	0.004263	0	0	0	1	1
IDH1_R132H	379	396	98	18	CIKGLPNVQRSDYLNTFE			16	2097.04	R132H NADPH+aKG+Ca	0.5	2105.34	0.027835	6.83493	0.03913	4.2623	0.000803	9.362923287671233	0.053602739726027394	58.51827054794521	0.73	1
IDH1_R132H	379	396	98	18	CIKGLPNVQRSDYLNTFE			16	2097.04	R132H NADPH+aKG+Ca	1	2105.65	0.21846	7.13825	0.220184	4.25707	0.004132	10.053869014084507	0.31011830985915495	62.836681338028164	0.71	1
IDH1_R132H	379	396	98	18	CIKGLPNVQRSDYLNTFE			16	2097.04	R132H NADPH+aKG+Ca	2	2106.15	0.051766	7.63803	0.058618	4.25192	0.001969	11.572775757575757	0.0888152	72.32984848484848	0.66	1
IDH1_R132H	379	396	98	18	CIKGLPNVQRSDYLNTFE			16	2097.04	R132H NADPH+aKG+Ca	5	2106.45	0.023628	7.93699	0.036259	4.2575	0.003803	12.02574696969697	0.054937878787878786	75.16091856060606	0.66	1
IDH1_R132H	379	396	98	18	CIKGLPNVQRSDYLNTFE			16	2097.04	R132H apo	0	2098.5	0.015531	0	0	4.26771	0.002838	0	0	0	1	1
IDH1_R132H	379	396	98	18	CIKGLPNVQRSDYLNTFE			16	2097.04	R132H apo	0.5	2106.59	0.114381	8.09478	0.11543	4.27432	0.002304	11.088739726027397	0.15812328767123288	69.30462328767123	0.73	1
IDH1_R132H	379	396	98	18	CIKGLPNVQRSDYLNTFE			16	2097.04	R132H apo	1	2106.61	0.106526	8.11279	0.107653	4.26816	0.000511	11.426469014084507	0.15162394366197185	71.41543133802817	0.71	1
IDH1_R132H	379	396	98	18	CIKGLPNVQRSDYLNTFE			16	2097.04	R132H apo	2	2106.73	0.007817	8.23636	0.017388	4.26225	0.004027	12.479337878787879	0.026345454545454547	77.99586174242424	0.66	1
IDH1_R132H	379	396	98	18	CIKGLPNVQRSDYLNTFE			16	2097.04	R132H apo	5	2107.1	0.229774	8.60583	0.230298	4.2641	0.006971	13.039130303030303	0.3489363636363636	81.4946	0.66	1
IDH1_R132H	380	394	99	15	IKGLPNVQRSDYLNT			13	1717.92	R132H NADPH+aKG	0	1718.82	0.02013	0	0	3.66988	0.003566	0	0	0	1	1
IDH1_R132H	380	394	99	15	IKGLPNVQRSDYLNT			13	1717.92	R132H NADPH+aKG	0.5	1723.69	0.064739	4.87026	0.067797	3.67615	0.00463	6.671583561643836	0.0928726	51.31987355110643	0.73	1
IDH1_R132H	380	394	99	15	IKGLPNVQRSDYLNT			13	1717.92	R132H NADPH+aKG	1	1724.07	0.179661	5.24422	0.180786	3.67659	0.004014	7.3862309859154935	0.2546281690140845	56.81716143011918	0.71	1
IDH1_R132H	380	394	99	15	IKGLPNVQRSDYLNT			13	1717.92	R132H NADPH+aKG	2	1724.22	0.070405	5.39942	0.073227	3.6732	0.000925	8.180942424242424	0.11095	62.93032634032634	0.66	1
IDH1_R132H	380	394	99	15	IKGLPNVQRSDYLNT			13	1717.92	R132H NADPH+aKG	5	1724.5	0.122982	5.68329	0.124618	3.66989	0.000926	8.611048484848483	0.18881515151515152	66.23883449883449	0.66	1
IDH1_R132H	380	394	99	15	IKGLPNVQRSDYLNT			13	1717.92	R132H NADPH+aKG+Ca	0	1718.81	0.014588	0	0	3.67346	0.003873	0	0	0	1	1
IDH1_R132H	380	394	99	15	IKGLPNVQRSDYLNT			13	1717.92	R132H NADPH+aKG+Ca	0.5	1724.23	0.02036	5.42344	0.025047	3.67987	0.000782	7.4293726027397256	0.034311	57.14902002107481	0.73	1
IDH1_R132H	380	394	99	15	IKGLPNVQRSDYLNT			13	1717.92	R132H NADPH+aKG+Ca	1	1724.53	0.048585	5.72208	0.050728	3.67783	0.001528	8.059271830985915	0.0714479	61.99439869989166	0.71	1
IDH1_R132H	380	394	99	15	IKGLPNVQRSDYLNT			13	1717.92	R132H NADPH+aKG+Ca	2	1724.83	0.053348	6.01977	0.055307	3.67299	0.00076	9.12086	0.0837985	70.16045454545453	0.66	1
IDH1_R132H	380	394	99	15	IKGLPNVQRSDYLNT			13	1717.92	R132H NADPH+aKG+Ca	5	1725.22	0.030135	6.40943	0.033481	3.67846	0.002851	9.711260606060605	0.0507288	74.70200466200467	0.66	1
IDH1_R132H	380	394	99	15	IKGLPNVQRSDYLNT			13	1717.92	R132H apo	0	1718.84	0.020547	0	0	3.6794	0.003888	0	0	0	1	1
IDH1_R132H	380	394	99	15	IKGLPNVQRSDYLNT			13	1717.92	R132H apo	0.5	1725.37	0.047909	6.52663	0.05213	3.68547	0.002077	8.94059	0.071411	68.77376185458377	0.73	1
IDH1_R132H	380	394	99	15	IKGLPNVQRSDYLNT			13	1717.92	R132H apo	1	1725.4	0.10593	6.5618	0.107905	3.68359	0.002147	9.241974647887325	0.15197887323943662	71.09211267605635	0.71	1
IDH1_R132H	380	394	99	15	IKGLPNVQRSDYLNT			13	1717.92	R132H apo	2	1725.54	0.030871	6.69838	0.037084	3.67759	0.003156	10.149054545454545	0.0561879	78.06965034965035	0.66	1
IDH1_R132H	380	394	99	15	IKGLPNVQRSDYLNT			13	1717.92	R132H apo	5	1725.94	0.205252	7.10267	0.206278	3.68325	0.005321	10.761621212121211	0.31254242424242423	82.78170163170162	0.66	1
IDH1_R132H	380	396	100	17	IKGLPNVQRSDYLNTFE			15	1994.03	R132H NADPH+aKG	0	1995.12	0.011055	0	0	4.20626	0.001903	0	0	0	1	1
IDH1_R132H	380	396	100	17	IKGLPNVQRSDYLNTFE			15	1994.03	R132H NADPH+aKG	0.5	2001.19	0.063671	6.07578	0.064623	4.21176	0.006133	8.322991780821917	0.0885247	55.48661187214612	0.73	1
IDH1_R132H	380	396	100	17	IKGLPNVQRSDYLNTFE			15	1994.03	R132H NADPH+aKG	1	2001.58	0.1392	6.4657	0.139638	4.21078	0.003756	9.106622535211269	0.19667323943661974	60.71081690140846	0.71	1
IDH1_R132H	380	396	100	17	IKGLPNVQRSDYLNTFE			15	1994.03	R132H NADPH+aKG	2	2001.61	0.066778	6.49742	0.067687	4.20592	0.002859	9.844583333333333	0.1025560606060606	65.63055555555555	0.66	1
IDH1_R132H	380	396	100	17	IKGLPNVQRSDYLNTFE			15	1994.03	R132H NADPH+aKG	5	2001.9	0.133858	6.77961	0.134314	4.20706	0.001794	10.272128787878788	0.20350606060606058	68.48085858585858	0.66	1
IDH1_R132H	380	396	100	17	IKGLPNVQRSDYLNTFE			15	1994.03	R132H NADPH+aKG+Ca	0	1995.07	0.036013	0	0	4.21505	0.002298	0	0	0	1	1
IDH1_R132H	380	396	100	17	IKGLPNVQRSDYLNTFE			15	1994.03	R132H NADPH+aKG+Ca	0.5	2001.77	0.025708	6.6994	0.044248	4.21546	0.001876	9.177256164383563	0.0606137	61.18170776255708	0.73	1
IDH1_R132H	380	396	100	17	IKGLPNVQRSDYLNTFE			15	1994.03	R132H NADPH+aKG+Ca	1	2002.01	0.089131	6.936	0.096132	4.20986	0.001618	9.76902	0.13539718309859156	65.12679812206574	0.71	1
IDH1_R132H	380	396	100	17	IKGLPNVQRSDYLNTFE			15	1994.03	R132H NADPH+aKG+Ca	2	2002.35	0.086084	7.27073	0.093314	4.2085	0.000664	11.01625909090909	0.14138484848484847	73.44172727272726	0.66	1
IDH1_R132H	380	396	100	17	IKGLPNVQRSDYLNTFE			15	1994.03	R132H NADPH+aKG+Ca	5	2002.62	0.044134	7.5477	0.056963	4.21317	0.003168	11.435904545454546	0.0863076	76.23936363636365	0.66	1
IDH1_R132H	380	396	100	17	IKGLPNVQRSDYLNTFE			15	1994.03	R132H apo	0	1995.08	0.01924	0	0	4.21687	0.003848	0	0	0	1	1
IDH1_R132H	380	396	100	17	IKGLPNVQRSDYLNTFE			15	1994.03	R132H apo	0.5	2002.86	0.042615	7.78231	0.046757	4.22581	0.002904	10.660694520547946	0.0640507	71.07129680365297	0.73	1
IDH1_R132H	380	396	100	17	IKGLPNVQRSDYLNTFE			15	1994.03	R132H apo	1	2002.86	0.08071	7.77712	0.082971	4.21737	0.00059	10.953687323943662	0.1168605633802817	73.0246	0.71	1
IDH1_R132H	380	396	100	17	IKGLPNVQRSDYLNTFE			15	1994.03	R132H apo	2	2002.91	0.035721	7.82568	0.040573	4.21352	0.007223	11.857096969696968	0.0614742	79.04731313131312	0.66	1
IDH1_R132H	380	396	100	17	IKGLPNVQRSDYLNTFE			15	1994.03	R132H apo	5	2003.26	0.238858	8.18125	0.239631	4.21727	0.004341	12.395830303030303	0.36307727272727275	82.63886868686868	0.66	1
IDH1_R132H	395	404	101	10	FEFMDKLGEN			9	1229.55	R132H NADPH+aKG	0	1230.22	0.022505	0	0	4.43049	0.000981	0	0	0	1	1
IDH1_R132H	395	404	101	10	FEFMDKLGEN			9	1229.55	R132H NADPH+aKG	0.5	1230.67	0.091136	0.448439	0.093874	4.43295	0.006896	0.6143	0.1285945205479452	6.825555555555556	0.73	1
IDH1_R132H	395	404	101	10	FEFMDKLGEN			9	1229.55	R132H NADPH+aKG	1	1230.65	0.056344	0.432462	0.060672	4.43106	0.003171	0.6091014084507043	0.0854535	6.767793427230047	0.71	1
IDH1_R132H	395	404	101	10	FEFMDKLGEN			9	1229.55	R132H NADPH+aKG	2	1230.61	0.023252	0.394141	0.03236	4.42457	0.002301	0.5971833333333333	0.0490303	6.635370370370369	0.66	1
IDH1_R132H	395	404	101	10	FEFMDKLGEN			9	1229.55	R132H NADPH+aKG	5	1230.69	0.049158	0.470869	0.054064	4.42607	0.001676	0.7134378787878787	0.0819152	7.927087542087541	0.66	1
IDH1_R132H	395	404	101	10	FEFMDKLGEN			9	1229.55	R132H NADPH+aKG+Ca	0	1230.22	0.017715	0	0	4.43337	0.003561	0	0	0	1	1
IDH1_R132H	395	404	101	10	FEFMDKLGEN			9	1229.55	R132H NADPH+aKG+Ca	0.5	1230.65	0.039781	0.433738	0.043547	4.43437	0.001719	0.5941616438356164	0.0596534	6.601796042617961	0.73	1
IDH1_R132H	395	404	101	10	FEFMDKLGEN			9	1229.55	R132H NADPH+aKG+Ca	1	1230.73	0.089662	0.514555	0.091395	4.42826	0.002713	0.7247253521126761	0.12872535211267608	8.052503912363068	0.71	1
IDH1_R132H	395	404	101	10	FEFMDKLGEN			9	1229.55	R132H NADPH+aKG+Ca	2	1230.7	0.020592	0.481084	0.027163	4.42566	0.000685	0.7289151515151515	0.041156060606060606	8.099057239057238	0.66	1
IDH1_R132H	395	404	101	10	FEFMDKLGEN			9	1229.55	R132H NADPH+aKG+Ca	5	1230.85	0.040539	0.637022	0.04424	4.43204	0.003313	0.9651848484848484	0.0670303	10.724276094276092	0.66	1
IDH1_R132H	395	404	101	10	FEFMDKLGEN			9	1229.55	R132H apo	0	1230.2	0.007396	0	0	4.4419	0.008202	0	0	0	1	1
IDH1_R132H	395	404	101	10	FEFMDKLGEN			9	1229.55	R132H apo	0.5	1230.59	0.028306	0.389583	0.029256	4.45789	0.002907	0.5336753424657534	0.040076712328767125	5.929726027397261	0.73	1
IDH1_R132H	395	404	101	10	FEFMDKLGEN			9	1229.55	R132H apo	1	1230.57	0.006616	0.368369	0.009923	4.44713	0.003579	0.5188295774647887	0.013976056338028169	5.764773082942097	0.71	1
IDH1_R132H	395	404	101	10	FEFMDKLGEN			9	1229.55	R132H apo	2	1230.67	0.045247	0.474511	0.045847	4.44033	0.007409	0.7189560606060605	0.0694652	7.9884006734006725	0.66	1
IDH1_R132H	395	404	101	10	FEFMDKLGEN			9	1229.55	R132H apo	5	1230.86	0.061015	0.655935	0.061461	4.44286	0.007568	0.9938409090909092	0.0931227	11.042676767676769	0.66	1
IDH1_R132H	395	414	102	20	FEFMDKLGENLKIKLAQAKL			19	2336.3	R132H NADPH+aKG	0	2337.83	0.04566	0	0	4.87632	0.006232	0	0	0	1	1
IDH1_R132H	395	414	102	20	FEFMDKLGENLKIKLAQAKL			19	2336.3	R132H NADPH+aKG	0.5	2341.17	0.14965	3.34552	0.156461	4.8817	0.010992	4.582902739726028	0.21433013698630135	24.120540735400144	0.73	1
IDH1_R132H	395	414	102	20	FEFMDKLGENLKIKLAQAKL			19	2336.3	R132H NADPH+aKG	1	2341.28	0.128391	3.45278	0.136268	4.89086	0.003636	4.863067605633803	0.1919267605633803	25.595092661230538	0.71	1
IDH1_R132H	395	414	102	20	FEFMDKLGENLKIKLAQAKL			19	2336.3	R132H NADPH+aKG	2	2341.39	0.021244	3.55782	0.05036	4.88249	0.004634	5.390633333333334	0.076303	28.371754385964916	0.66	1
IDH1_R132H	395	414	102	20	FEFMDKLGENLKIKLAQAKL			19	2336.3	R132H NADPH+aKG	5	2341.64	0.107618	3.81068	0.116904	4.88126	0.009105	5.773751515151515	0.17712727272727272	30.388165869218504	0.66	1
IDH1_R132H	395	414	102	20	FEFMDKLGENLKIKLAQAKL			19	2336.3	R132H NADPH+aKG+Ca	0	2337.79	0.008257	0	0	4.88494	0.00378	0	0	0	1	1
IDH1_R132H	395	414	102	20	FEFMDKLGENLKIKLAQAKL			19	2336.3	R132H NADPH+aKG+Ca	0.5	2341.42	0.085378	3.63676	0.085777	4.89013	0.005721	4.98186	0.11750273972602741	26.220331651045427	0.73	1
IDH1_R132H	395	414	102	20	FEFMDKLGENLKIKLAQAKL			19	2336.3	R132H NADPH+aKG+Ca	1	2341.7	0.088137	3.91521	0.088523	4.88922	0.002803	5.514381690140846	0.12468028169014085	29.023061527057088	0.71	1
IDH1_R132H	395	414	102	20	FEFMDKLGENLKIKLAQAKL			19	2336.3	R132H NADPH+aKG+Ca	2	2341.98	0.016844	4.19037	0.018759	4.88318	0.008387	6.34905	0.028422727272727273	33.41605263157895	0.66	1
IDH1_R132H	395	414	102	20	FEFMDKLGENLKIKLAQAKL			19	2336.3	R132H NADPH+aKG+Ca	5	2342.18	0.150947	4.396	0.151172	4.89073	0.001817	6.660601515151515	0.22904848484848483	35.05579744816587	0.66	1
IDH1_R132H	395	414	102	20	FEFMDKLGENLKIKLAQAKL			19	2336.3	R132H apo	0	2337.8	0.008136	0	0	4.89617	0.00198	0	0	0	1	1
IDH1_R132H	395	414	102	20	FEFMDKLGENLKIKLAQAKL			19	2336.3	R132H apo	0.5	2341.63	0.087693	3.82533	0.088069	4.89575	0.000843	5.2401767123287675	0.12064246575342465	27.579877433309303	0.73	1
IDH1_R132H	395	414	102	20	FEFMDKLGENLKIKLAQAKL			19	2336.3	R132H apo	1	2341.58	0.053774	3.78172	0.054386	4.89382	0.001958	5.3263661971830984	0.0766	28.03350630096368	0.71	1
IDH1_R132H	395	414	102	20	FEFMDKLGENLKIKLAQAKL			19	2336.3	R132H apo	2	2341.8	0.036733	4.00242	0.037623	4.88492	0.006593	6.0642772727272725	0.0570045	31.917248803827754	0.66	1
IDH1_R132H	395	414	102	20	FEFMDKLGENLKIKLAQAKL			19	2336.3	R132H apo	5	2342.11	0.107429	4.31334	0.107736	4.88675	0.011341	6.535371212121212	0.16323636363636362	34.39669059011164	0.66	1
IDH1_R132H	397	404	103	8	FMDKLGEN			7	953.44	R132H NADPH+aKG	0	954.011	0.027833	0	0	3.46921	0.002606	0	0	0	1	1
IDH1_R132H	397	404	103	8	FMDKLGEN			7	953.44	R132H NADPH+aKG	0.5	954.356	0.076233	0.345402	0.081155	3.47712	0.003213	0.47315342465753424	0.11117123287671234	6.759334637964774	0.73	1
IDH1_R132H	397	404	103	8	FMDKLGEN			7	953.44	R132H NADPH+aKG	1	954.332	0.099226	0.321544	0.103056	3.47317	0.003176	0.45287887323943665	0.14514929577464789	6.469698189134809	0.71	1
IDH1_R132H	397	404	103	8	FMDKLGEN			7	953.44	R132H NADPH+aKG	2	954.293	0.046595	0.282485	0.054275	3.46362	0.004552	0.4280075757575757	0.0822348	6.114393939393938	0.66	1
IDH1_R132H	397	404	103	8	FMDKLGEN			7	953.44	R132H NADPH+aKG	5	954.359	0.058055	0.348304	0.064382	3.46585	0.002833	0.5277333333333333	0.0975485	7.5390476190476186	0.66	1
IDH1_R132H	397	404	103	8	FMDKLGEN			7	953.44	R132H NADPH+aKG+Ca	0	953.981	0.030273	0	0	3.47544	0.004425	0	0	0	1	1
IDH1_R132H	397	404	103	8	FMDKLGEN			7	953.44	R132H NADPH+aKG+Ca	0.5	954.263	0.032739	0.282183	0.044591	3.47868	0.000862	0.3865520547945206	0.0610836	5.522172211350294	0.73	1
IDH1_R132H	397	404	103	8	FMDKLGEN			7	953.44	R132H NADPH+aKG+Ca	1	954.366	0.041858	0.384345	0.051658	3.4735	0.002398	0.541331	0.0727577	7.733299798792757	0.71	1
IDH1_R132H	397	404	103	8	FMDKLGEN			7	953.44	R132H NADPH+aKG+Ca	2	954.355	0.021538	0.37394	0.037153	3.4698	0.000141	0.5665757575757575	0.056292424242424234	8.093939393939394	0.66	1
IDH1_R132H	397	404	103	8	FMDKLGEN			7	953.44	R132H NADPH+aKG+Ca	5	954.478	0.019563	0.496796	0.036044	3.47706	0.001863	0.7527212121212121	0.0546121	10.753160173160174	0.66	1
IDH1_R132H	397	404	103	8	FMDKLGEN			7	953.44	R132H apo	0	953.985	0.01272	0	0	3.47922	0.004921	0	0	0	1	1
IDH1_R132H	397	404	103	8	FMDKLGEN			7	953.44	R132H apo	0.5	954.286	0.02327	0.301904	0.02652	3.49686	0.005488	0.41356712328767126	0.0363288	5.908101761252447	0.73	1
IDH1_R132H	397	404	103	8	FMDKLGEN			7	953.44	R132H apo	1	954.281	0.010155	0.296091	0.016277	3.48293	0.003336	0.41702957746478875	0.022925352112676056	5.957565392354125	0.71	1
IDH1_R132H	397	404	103	8	FMDKLGEN			7	953.44	R132H apo	2	954.341	0.011948	0.356078	0.017452	3.48104	0.001876	0.5395121212121212	0.0264424	7.707316017316017	0.66	1
IDH1_R132H	397	404	103	8	FMDKLGEN			7	953.44	R132H apo	5	954.483	0.023729	0.498029	0.026923	3.48639	0.004082	0.754589	0.0407924	10.779848484848484	0.66	1
IDH1_R132H	397	405	104	9	FMDKLGENL			8	1066.52	R132H NADPH+aKG	0	1067.4	0.009097	0	0	4.19937	0.002599	0	0	0	1	1
IDH1_R132H	397	405	104	9	FMDKLGENL			8	1066.52	R132H NADPH+aKG	0.5	1067.68	0.097183	0.273674	0.097607	4.20301	0.005906	0.3748958904109589	0.1337082191780822	4.686198630136986	0.73	1
IDH1_R132H	397	405	104	9	FMDKLGENL			8	1066.52	R132H NADPH+aKG	1	1067.69	0.07856	0.287509	0.079085	4.20265	0.004214	0.4049422535211268	0.11138732394366198	5.061778169014085	0.71	1
IDH1_R132H	397	405	104	9	FMDKLGENL			8	1066.52	R132H NADPH+aKG	2	1067.66	0.030778	0.261277	0.032094	4.19587	0.001683	0.39587424242424235	0.0486273	4.948428030303029	0.66	1
IDH1_R132H	397	405	104	9	FMDKLGENL			8	1066.52	R132H NADPH+aKG	5	1067.75	0.048672	0.350453	0.049515	4.19641	0.001901	0.5309893939393939	0.0750227	6.637367424242424	0.66	1
IDH1_R132H	397	405	104	9	FMDKLGENL			8	1066.52	R132H NADPH+aKG+Ca	0	1067.4	0.013834	0	0	4.20284	0.00282	0	0	0	1	1
IDH1_R132H	397	405	104	9	FMDKLGENL			8	1066.52	R132H NADPH+aKG+Ca	0.5	1067.66	0.064141	0.261368	0.065616	4.2047	0.001126	0.35803835616438356	0.0898849	4.4754794520547945	0.73	1
IDH1_R132H	397	405	104	9	FMDKLGENL			8	1066.52	R132H NADPH+aKG+Ca	1	1067.74	0.037298	0.344317	0.039781	4.20038	0.001656	0.48495352112676055	0.0560296	6.0619190140845065	0.71	1
IDH1_R132H	397	405	104	9	FMDKLGENL			8	1066.52	R132H NADPH+aKG+Ca	2	1067.73	0.002222	0.328787	0.014011	4.19749	0.002418	0.49816212121212117	0.021228787878787875	6.227026515151515	0.66	1
IDH1_R132H	397	405	104	9	FMDKLGENL			8	1066.52	R132H NADPH+aKG+Ca	5	1067.87	0.039441	0.473264	0.041796	4.20365	0.004113	0.7170666666666666	0.0633273	8.963333333333333	0.66	1
IDH1_R132H	397	405	104	9	FMDKLGENL			8	1066.52	R132H apo	0	1067.44	0.023526	0	0	4.20807	0.003033	0	0	0	1	1
IDH1_R132H	397	405	104	9	FMDKLGENL			8	1066.52	R132H apo	0.5	1067.71	0.011081	0.270034	0.026006	4.21857	0.00253	0.3699095890410959	0.035624657534246575	4.623869863013699	0.73	1
IDH1_R132H	397	405	104	9	FMDKLGENL			8	1066.52	R132H apo	1	1067.65	0.003922	0.212008	0.023851	4.21338	0.001789	0.29860281690140844	0.033593	3.7325352112676056	0.71	1
IDH1_R132H	397	405	104	9	FMDKLGENL			8	1066.52	R132H apo	2	1067.75	0.060016	0.311985	0.064463	4.20791	0.004187	0.47270454545454543	0.0976712	5.908806818181818	0.66	1
IDH1_R132H	397	405	104	9	FMDKLGENL			8	1066.52	R132H apo	5	1067.87	0.04239	0.437087	0.048481	4.2106	0.00523	0.6622530303030303	0.0734561	8.278162878787878	0.66	1
IDH1_R132H	397	414	105	18	FMDKLGENLKIKLAQAKL			17	2060.19	R132H NADPH+aKG	0	2061.77	0.027484	0	0	4.35976	0.00157	0	0	0	1	1
IDH1_R132H	397	414	105	18	FMDKLGENLKIKLAQAKL			17	2060.19	R132H NADPH+aKG	0.5	2064.8	0.126835	3.033	0.129779	4.3673	0.007379	4.154787671232877	0.17777945205479453	24.439927477840452	0.73	1
IDH1_R132H	397	414	105	18	FMDKLGENLKIKLAQAKL			17	2060.19	R132H NADPH+aKG	1	2064.96	0.088082	3.19542	0.09227	4.37019	0.004789	4.500584507042254	0.12995774647887326	26.47402651201326	0.71	1
IDH1_R132H	397	414	105	18	FMDKLGENLKIKLAQAKL			17	2060.19	R132H NADPH+aKG	2	2065.01	0.041079	3.24948	0.049425	4.36583	0.003873	4.923462121212121	0.0748864	28.961541889483065	0.66	1
IDH1_R132H	397	414	105	18	FMDKLGENLKIKLAQAKL			17	2060.19	R132H NADPH+aKG	5	2065.21	0.094867	3.43965	0.098768	4.36381	0.001688	5.211589393939394	0.14964848484848484	30.656408199643494	0.66	1
IDH1_R132H	397	414	105	18	FMDKLGENLKIKLAQAKL			17	2060.19	R132H NADPH+aKG+Ca	0	2061.73	0.02718	0	0	4.36299	0.002726	0	0	0	1	1
IDH1_R132H	397	414	105	18	FMDKLGENLKIKLAQAKL			17	2060.19	R132H NADPH+aKG+Ca	0.5	2065.04	0.091367	3.31184	0.095324	4.37372	0.003789	4.5367712328767125	0.13058082191780823	26.686889605157134	0.73	1
IDH1_R132H	397	414	105	18	FMDKLGENLKIKLAQAKL			17	2060.19	R132H NADPH+aKG+Ca	1	2065.42	0.167657	3.6835	0.169846	4.3736	0.00345	5.188029577464789	0.23921971830985916	30.517821043910526	0.71	1
IDH1_R132H	397	414	105	18	FMDKLGENLKIKLAQAKL			17	2060.19	R132H NADPH+aKG+Ca	2	2065.68	0.028595	3.94806	0.039452	4.36917	0.001269	5.981910606060606	0.0597758	35.18770944741533	0.66	1
IDH1_R132H	397	414	105	18	FMDKLGENLKIKLAQAKL			17	2060.19	R132H NADPH+aKG+Ca	5	2065.64	0.054981	3.90469	0.061332	4.37252	0.002997	5.916189393939394	0.0929273	34.80111408199644	0.66	1
IDH1_R132H	397	414	105	18	FMDKLGENLKIKLAQAKL			17	2060.19	R132H apo	0	2061.74	0.017244	0	0	4.36664	0.002796	0	0	0	1	1
IDH1_R132H	397	414	105	18	FMDKLGENLKIKLAQAKL			17	2060.19	R132H apo	0.5	2065.2	0.10889	3.46048	0.110247	4.37643	0.000563	4.740383561643836	0.15102328767123288	27.884609186140214	0.73	1
IDH1_R132H	397	414	105	18	FMDKLGENLKIKLAQAKL			17	2060.19	R132H apo	1	2065.17	0.03633	3.43336	0.040215	4.37304	0.002131	4.835723943661972	0.0566408	28.445434962717485	0.71	1
IDH1_R132H	397	414	105	18	FMDKLGENLKIKLAQAKL			17	2060.19	R132H apo	2	2065.39	0.029583	3.65476	0.034242	4.36575	0.004164	5.53751	0.0518818	32.57358288770053	0.66	1
IDH1_R132H	397	414	105	18	FMDKLGENLKIKLAQAKL			17	2060.19	R132H apo	5	2065.71	0.096281	3.97789	0.097813	4.36894	0.008861	6.027099999999999	0.14820151515151514	35.4535	0.66	1
IDH1_R132H	398	405	106	8	MDKLGENL			7	919.455	R132H NADPH+aKG	0	920.068	0.005142	0	0	3.68498	0.003259	0	0	0	1	1
IDH1_R132H	398	405	106	8	MDKLGENL			7	919.455	R132H NADPH+aKG	0.5	920.329	0.083271	0.260976	0.083429	3.69085	0.003226	0.3575013698630137	0.11428630136986302	5.107162426614481	0.73	1
IDH1_R132H	398	405	106	8	MDKLGENL			7	919.455	R132H NADPH+aKG	1	920.339	0.047943	0.270699	0.048218	3.68875	0.003563	0.3812661971830986	0.0679127	5.446659959758552	0.71	1
IDH1_R132H	398	405	106	8	MDKLGENL			7	919.455	R132H NADPH+aKG	2	920.31	0.024771	0.241401	0.025299	3.68261	0.000776	0.3657590909090909	0.038331818181818175	5.22513	0.66	1
IDH1_R132H	398	405	106	8	MDKLGENL			7	919.455	R132H NADPH+aKG	5	920.391	0.037691	0.32262	0.03804	3.68149	0.00178	0.4888181818181818	0.0576364	6.983116883116883	0.66	1
IDH1_R132H	398	405	106	8	MDKLGENL			7	919.455	R132H NADPH+aKG+Ca	0	920.073	0.018861	0	0	3.68891	0.00549	0	0	0	1	1
IDH1_R132H	398	405	106	8	MDKLGENL			7	919.455	R132H NADPH+aKG+Ca	0.5	920.266	0.030073	0.192438	0.035498	3.69286	0.000459	0.263614	0.0486274	3.7659099804305285	0.73	1
IDH1_R132H	398	405	106	8	MDKLGENL			7	919.455	R132H NADPH+aKG+Ca	1	920.357	0.049331	0.284087	0.052814	3.68851	0.001335	0.4001225352112676	0.0743859	5.716036217303823	0.71	1
IDH1_R132H	398	405	106	8	MDKLGENL			7	919.455	R132H NADPH+aKG+Ca	2	920.376	0.028213	0.30239	0.033937	3.68467	0.000573	0.4581666666666666	0.0514197	6.545238095238094	0.66	1
IDH1_R132H	398	405	106	8	MDKLGENL			7	919.455	R132H NADPH+aKG+Ca	5	920.508	0.047291	0.434753	0.050914	3.69143	0.003127	0.6587166666666666	0.0771424	9.410238095238094	0.66	1
IDH1_R132H	398	405	106	8	MDKLGENL			7	919.455	R132H apo	0	920.091	0.015481	0	0	3.69558	0.004689	0	0	0	1	1
IDH1_R132H	398	405	106	8	MDKLGENL			7	919.455	R132H apo	0.5	920.317	0.020012	0.225539	0.0253	3.70668	0.003451	0.30895753424657535	0.0346575	4.413679060665362	0.73	1
IDH1_R132H	398	405	106	8	MDKLGENL			7	919.455	R132H apo	1	920.27	0.01333	0.178253	0.020429	3.69727	0.003701	0.2510605633802817	0.0287732	3.5865794768611674	0.71	1
IDH1_R132H	398	405	106	8	MDKLGENL			7	919.455	R132H apo	2	920.399	0.041484	0.307716	0.044278	3.6951	0.002909	0.4662363636363636	0.0670879	6.660519480519481	0.66	1
IDH1_R132H	398	405	106	8	MDKLGENL			7	919.455	R132H apo	5	920.538	0.027814	0.44645	0.031832	3.69867	0.002025	0.6764393939393939	0.048230303030303026	9.663419913419913	0.66	1
IDH1_R132H	398	414	107	17	MDKLGENLKIKLAQAKL			16	1913.13	R132H NADPH+aKG	0	1914.36	0.013184	0	0	3.97069	0.002707	0	0	0	1	1
IDH1_R132H	398	414	107	17	MDKLGENLKIKLAQAKL			16	1913.13	R132H NADPH+aKG	0.5	1917.9	0.110443	3.5396	0.111227	3.97605	0.010335	4.848768493150685	0.15236575342465755	30.304803082191782	0.73	1
IDH1_R132H	398	414	107	17	MDKLGENLKIKLAQAKL			16	1913.13	R132H NADPH+aKG	1	1918.07	0.099025	3.71191	0.099899	3.97891	0.007519	5.22804	0.14070281690140846	32.67522887323943	0.71	1
IDH1_R132H	398	414	107	17	MDKLGENLKIKLAQAKL			16	1913.13	R132H NADPH+aKG	2	1918.15	0.048136	3.78953	0.049909	3.97081	0.001002	5.741719696969697	0.0756197	35.8857	0.66	1
IDH1_R132H	398	414	107	17	MDKLGENLKIKLAQAKL			16	1913.13	R132H NADPH+aKG	5	1918.34	0.080548	3.983	0.08162	3.96845	0.00179	6.034845454545454	0.12366666666666666	37.71778409090909	0.66	1
IDH1_R132H	398	414	107	17	MDKLGENLKIKLAQAKL			16	1913.13	R132H NADPH+aKG+Ca	0	1914.33	0.025592	0	0	3.97255	0.002578	0	0	0	1	1
IDH1_R132H	398	414	107	17	MDKLGENLKIKLAQAKL			16	1913.13	R132H NADPH+aKG+Ca	0.5	1918.09	0.051767	3.76005	0.057747	3.97835	0.002711	5.150747945205479	0.0791055	32.192174657534245	0.73	1
IDH1_R132H	398	414	107	17	MDKLGENLKIKLAQAKL			16	1913.13	R132H NADPH+aKG+Ca	1	1918.32	0.075258	3.98758	0.07949	3.97642	0.002953	5.6163070422535215	0.11195774647887326	35.10191901408451	0.71	1
IDH1_R132H	398	414	107	17	MDKLGENLKIKLAQAKL			16	1913.13	R132H NADPH+aKG+Ca	2	1918.52	0.014294	4.18704	0.029313	3.97069	0.001933	6.344006060606061	0.044413636363636357	39.65003787878788	0.66	1
IDH1_R132H	398	414	107	17	MDKLGENLKIKLAQAKL			16	1913.13	R132H NADPH+aKG+Ca	5	1918.72	0.031292	4.38372	0.040424	3.97629	0.004818	6.642	0.0612485	41.5125	0.66	1
IDH1_R132H	398	414	107	17	MDKLGENLKIKLAQAKL			16	1913.13	R132H apo	0	1914.36	0.030541	0	0	3.97913	0.003827	0	0	0	1	1
IDH1_R132H	398	414	107	17	MDKLGENLKIKLAQAKL			16	1913.13	R132H apo	0.5	1918.22	0.031962	3.86783	0.044208	3.99091	0.005005	5.298395890410959	0.060558904109589036	33.114974315068494	0.73	1
IDH1_R132H	398	414	107	17	MDKLGENLKIKLAQAKL			16	1913.13	R132H apo	1	1918.32	0.04947	3.96034	0.058138	3.98716	0.001017	5.577940845070423	0.0818845	34.86213028169015	0.71	1
IDH1_R132H	398	414	107	17	MDKLGENLKIKLAQAKL			16	1913.13	R132H apo	2	1918.5	0.03188	4.147	0.044149	3.97845	0.006462	6.283325757575758	0.0668924	39.27078598484849	0.66	1
IDH1_R132H	398	414	107	17	MDKLGENLKIKLAQAKL			16	1913.13	R132H apo	5	1918.79	0.037426	4.43433	0.048306	3.98085	0.009106	6.7186893939393935	0.0731909	41.99180871212121	0.66	1
IDH1_R132H	399	405	108	7	DKLGENL			6	788.415	R132H NADPH+aKG	0	788.761	0.009618	0	0	3.4251	0.002327	0	0	0	1	1
IDH1_R132H	399	405	108	7	DKLGENL			6	788.415	R132H NADPH+aKG	0.5	789.051	0.067868	0.289994	0.068546	3.42858	0.002199	0.3972520547945205	0.0938986	6.620867579908675	0.73	1
IDH1_R132H	399	405	108	7	DKLGENL			6	788.415	R132H NADPH+aKG	1	789.05	0.054292	0.288258	0.055137	3.42513	0.002799	0.40599718309859156	0.0776577	6.766619718309859	0.71	1
IDH1_R132H	399	405	108	7	DKLGENL			6	788.415	R132H NADPH+aKG	2	789.027	0.01888	0.265713	0.021188	3.42085	0.001139	0.4025954545454545	0.032103	6.709924242424241	0.66	1
IDH1_R132H	399	405	108	7	DKLGENL			6	788.415	R132H NADPH+aKG	5	789.094	0.038031	0.332131	0.039228	3.42055	0.000728	0.5032287878787879	0.059436363636363634	8.387146464646465	0.66	1
IDH1_R132H	399	405	108	7	DKLGENL			6	788.415	R132H NADPH+aKG+Ca	0	788.761	0.007399	0	0	3.42923	0.003651	0	0	0	1	1
IDH1_R132H	399	405	108	7	DKLGENL			6	788.415	R132H NADPH+aKG+Ca	0.5	789.029	0.038626	0.267144	0.039328	3.43063	0.000554	0.36595068493150684	0.053874	6.099178082191781	0.73	1
IDH1_R132H	399	405	108	7	DKLGENL			6	788.415	R132H NADPH+aKG+Ca	1	789.091	0.049481	0.329606	0.050031	3.42467	0.001983	0.46423380281690146	0.0704662	7.737230046948358	0.71	1
IDH1_R132H	399	405	108	7	DKLGENL			6	788.415	R132H NADPH+aKG+Ca	2	789.095	0.016241	0.333149	0.017847	3.42312	0.00028	0.504771	0.027040909090909088	8.412853535353532	0.66	1
IDH1_R132H	399	405	108	7	DKLGENL			6	788.415	R132H NADPH+aKG+Ca	5	789.224	0.027751	0.462734	0.02872	3.42788	0.002344	0.7011121212121212	0.043515151515151514	11.68520202020202	0.66	1
IDH1_R132H	399	405	108	7	DKLGENL			6	788.415	R132H apo	0	788.795	0.018507	0	0	3.43274	0.004179	0	0	0	1	1
IDH1_R132H	399	405	108	7	DKLGENL			6	788.415	R132H apo	0.5	789.022	0.005539	0.226517	0.019318	3.44207	0.002274	0.3102972602739726	0.026463013698630137	5.17162	0.73	1
IDH1_R132H	399	405	108	7	DKLGENL			6	788.415	R132H apo	1	789.022	0.025038	0.226787	0.031135	3.43297	0.004085	0.3194183098591549	0.0438521	5.323638497652582	0.71	1
IDH1_R132H	399	405	108	7	DKLGENL			6	788.415	R132H apo	2	789.091	0.040633	0.295419	0.044649	3.43264	0.001623	0.4476045454545454	0.06765	7.460075757575757	0.66	1
IDH1_R132H	399	405	108	7	DKLGENL			6	788.415	R132H apo	5	789.269	0.015246	0.473455	0.023978	3.43673	0.000819	0.7173560606060606	0.036330303030303025	11.955934343434343	0.66	1
IDH1_R132H	399	414	109	16	DKLGENLKIKLAQAKL			15	1782.08	R132H NADPH+aKG	0	1783.1	0.013034	0	0	3.8869	0.002804	0	0	0	1	1
IDH1_R132H	399	414	109	16	DKLGENLKIKLAQAKL			15	1782.08	R132H NADPH+aKG	0.5	1786.08	0.047588	2.97435	0.049341	3.89511	0.007444	4.0744493150684935	0.0675904	27.162995433789956	0.73	1
IDH1_R132H	399	414	109	16	DKLGENLKIKLAQAKL			15	1782.08	R132H NADPH+aKG	1	1786.24	0.103398	3.14322	0.104217	3.90035	0.003962	4.427076056338028	0.14678450704225354	29.513840375586852	0.71	1
IDH1_R132H	399	414	109	16	DKLGENLKIKLAQAKL			15	1782.08	R132H NADPH+aKG	2	1786.32	0.037531	3.21475	0.03973	3.89174	0.001223	4.870827272727272	0.060197	32.47218181818182	0.66	1
IDH1_R132H	399	414	109	16	DKLGENLKIKLAQAKL			15	1782.08	R132H NADPH+aKG	5	1786.55	0.037699	3.44994	0.039889	3.88942	0.002852	5.227175757575758	0.060437878787878783	34.847838383838386	0.66	1
IDH1_R132H	399	414	109	16	DKLGENLKIKLAQAKL			15	1782.08	R132H NADPH+aKG+Ca	0	1783.09	0.005777	0	0	3.8894	0.003552	0	0	0	1	1
IDH1_R132H	399	414	109	16	DKLGENLKIKLAQAKL			15	1782.08	R132H NADPH+aKG+Ca	0.5	1786.3	0.018501	3.21242	0.019382	3.90065	0.004376	4.400568493150685	0.0265507	29.337123287671236	0.73	1
IDH1_R132H	399	414	109	16	DKLGENLKIKLAQAKL			15	1782.08	R132H NADPH+aKG+Ca	1	1786.58	0.142438	3.4869	0.142556	3.90247	0.000487	4.91112	0.2007830985915493	32.74079812206573	0.71	1
IDH1_R132H	399	414	109	16	DKLGENLKIKLAQAKL			15	1782.08	R132H NADPH+aKG+Ca	2	1786.94	0.007039	3.84583	0.009106	3.89896	0.000949	5.827007575757576	0.013796969696969696	38.846717171717174	0.66	1
IDH1_R132H	399	414	109	16	DKLGENLKIKLAQAKL			15	1782.08	R132H NADPH+aKG+Ca	5	1786.78	0.032764	3.69367	0.033269	3.89972	0.004876	5.596477272727272	0.050407575757575755	37.30984848484848	0.66	1
IDH1_R132H	399	414	109	16	DKLGENLKIKLAQAKL			15	1782.08	R132H apo	0	1783.1	0.019417	0	0	3.89418	0.003453	0	0	0	1	1
IDH1_R132H	399	414	109	16	DKLGENLKIKLAQAKL			15	1782.08	R132H apo	0.5	1786.52	0.112968	3.42021	0.114625	3.90261	0.002769	4.685223287671233	0.15702054794520548	31.23482191780822	0.73	1
IDH1_R132H	399	414	109	16	DKLGENLKIKLAQAKL			15	1782.08	R132H apo	1	1786.48	0.020559	3.37785	0.028279	3.89995	0.002039	4.757532394366198	0.0398296	31.716882629107985	0.71	1
IDH1_R132H	399	414	109	16	DKLGENLKIKLAQAKL			15	1782.08	R132H apo	2	1786.64	0.074314	3.53664	0.076808	3.8941	0.004765	5.35855	0.11637575757575758	35.723666666666674	0.66	1
IDH1_R132H	399	414	109	16	DKLGENLKIKLAQAKL			15	1782.08	R132H apo	5	1786.98	0.183652	3.87589	0.184676	3.89717	0.007451	5.872566666666667	0.27981212121212123	39.150444444444446	0.66	1
IDH1_R132H	405	414	110	10	LKIKLAQAKL			9	1125.77	R132H NADPH+aKG	0	1126.51	0.014244	0	0	3.45672	0.001835	0	0	0	1	1
IDH1_R132H	405	414	110	10	LKIKLAQAKL			9	1125.77	R132H NADPH+aKG	0.5	1129.63	0.042578	3.12199	0.044897	3.48339	0.006217	4.2767041095890415	0.0615027	47.51893455098935	0.73	1
IDH1_R132H	405	414	110	10	LKIKLAQAKL			9	1125.77	R132H NADPH+aKG	1	1129.76	0.041804	3.25443	0.044164	3.49058	0.005776	4.583707042253521	0.062202816901408456	50.93007824726135	0.71	1
IDH1_R132H	405	414	110	10	LKIKLAQAKL			9	1125.77	R132H NADPH+aKG	2	1129.83	0.026121	3.32366	0.029752	3.48913	0.003155	5.03585	0.0450788	55.95392255892256	0.66	1
IDH1_R132H	405	414	110	10	LKIKLAQAKL			9	1125.77	R132H NADPH+aKG	5	1129.94	0.07153	3.43109	0.072934	3.4855	0.001134	5.1986257575757575	0.1105060606060606	57.76250841750842	0.66	1
IDH1_R132H	405	414	110	10	LKIKLAQAKL			9	1125.77	R132H NADPH+aKG+Ca	0	1126.5	0.004807	0	0	3.46997	0.00423	0	0	0	1	1
IDH1_R132H	405	414	110	10	LKIKLAQAKL			9	1125.77	R132H NADPH+aKG+Ca	0.5	1129.87	0.004809	3.36764	0.0068	3.49565	0.007659	4.613201369863014	0.00931507	51.25779299847794	0.73	1
IDH1_R132H	405	414	110	10	LKIKLAQAKL			9	1125.77	R132H NADPH+aKG+Ca	1	1130.03	0.034874	3.52602	0.035204	3.50315	0.001189	4.9662253521126765	0.049583098591549295	55.18028169014085	0.71	1
IDH1_R132H	405	414	110	10	LKIKLAQAKL			9	1125.77	R132H NADPH+aKG+Ca	2	1130.2	0.038601	3.6981	0.038899	3.50026	0.000847	5.6031818181818185	0.0589379	62.25757575757576	0.66	1
IDH1_R132H	405	414	110	10	LKIKLAQAKL			9	1125.77	R132H NADPH+aKG+Ca	5	1130.17	0.01952	3.66376	0.020103	3.49816	0.005916	5.551145454545454	0.030459090909090908	61.67939393939393	0.66	1
IDH1_R132H	405	414	110	10	LKIKLAQAKL			9	1125.77	R132H apo	0	1126.53	0.017572	0	0	3.47281	0.004779	0	0	0	1	1
IDH1_R132H	405	414	110	10	LKIKLAQAKL			9	1125.77	R132H apo	0.5	1129.95	0.052827	3.42554	0.055673	3.48353	0.001573	4.692515068493151	0.0762644	52.13905631659057	0.73	1
IDH1_R132H	405	414	110	10	LKIKLAQAKL			9	1125.77	R132H apo	1	1130	0.048045	3.46735	0.051158	3.4861	0.002698	4.883594366197183	0.0720535	54.262159624413144	0.71	1
IDH1_R132H	405	414	110	10	LKIKLAQAKL			9	1125.77	R132H apo	2	1130.11	0.016378	3.582	0.024021	3.47805	0.002086	5.4272757575757575	0.0363955	60.30306397306398	0.66	1
IDH1_R132H	405	414	110	10	LKIKLAQAKL			9	1125.77	R132H apo	5	1130.24	0.069134	3.70704	0.071332	3.48549	0.011126	5.616728787878787	0.10807878787878789	62.40809764309764	0.66	1
IDH1_R132H	406	414	111	9	KIKLAQAKL			8	1012.69	R132H NADPH+aKG	0	1013.2	0.000724	0	0	3.02882	0.001804	0	0	0	1	1
IDH1_R132H	406	414	111	9	KIKLAQAKL			8	1012.69	R132H NADPH+aKG	0.5	1016.54	0.022976	3.34062	0.022988	3.0543	0.003933	4.576194520547945	0.0314904	57.202431506849315	0.73	1
IDH1_R132H	406	414	111	9	KIKLAQAKL			8	1012.69	R132H NADPH+aKG	1	1016.68	0.058061	3.48215	0.058065	3.05535	0.003012	4.904429577464789	0.0817817	61.30536971830986	0.71	1
IDH1_R132H	406	414	111	9	KIKLAQAKL			8	1012.69	R132H NADPH+aKG	2	1016.73	0.020459	3.53099	0.020472	3.05634	0.001126	5.349980303030303	0.031018181818181816	66.87475378787879	0.66	1
IDH1_R132H	406	414	111	9	KIKLAQAKL			8	1012.69	R132H NADPH+aKG	5	1016.87	0.05474	3.66732	0.054745	3.05327	0.000616	5.556540909090909	0.082947	69.45676136363636	0.66	1
IDH1_R132H	406	414	111	9	KIKLAQAKL			8	1012.69	R132H NADPH+aKG+Ca	0	1013.19	0.008293	0	0	3.03496	0.000993	0	0	0	1	1
IDH1_R132H	406	414	111	9	KIKLAQAKL			8	1012.69	R132H NADPH+aKG+Ca	0.5	1016.71	0.019311	3.51298	0.021016	3.06007	0.00422	4.812298630136986	0.028789	60.153732876712326	0.73	1
IDH1_R132H	406	414	111	9	KIKLAQAKL			8	1012.69	R132H NADPH+aKG+Ca	1	1016.8	0.030457	3.60272	0.031566	3.06067	0.001778	5.074257746478874	0.044459154929577464	63.42822183098592	0.71	1
IDH1_R132H	406	414	111	9	KIKLAQAKL			8	1012.69	R132H NADPH+aKG+Ca	2	1016.93	0.028275	3.73197	0.029466	3.05857	0.000301	5.654501515151515	0.044645454545454544	70.68126893939393	0.66	1
IDH1_R132H	406	414	111	9	KIKLAQAKL			8	1012.69	R132H NADPH+aKG+Ca	5	1017	0.030564	3.80455	0.031669	3.05944	0.001077	5.764462121212121	0.047983333333333336	72.05577651515152	0.66	1
IDH1_R132H	406	414	111	9	KIKLAQAKL			8	1012.69	R132H apo	0	1013.21	0.013507	0	0	3.03436	0.002718	0	0	0	1	1
IDH1_R132H	406	414	111	9	KIKLAQAKL			8	1012.69	R132H apo	0.5	1016.98	0.043629	3.7622	0.045672	3.04628	0.000535	5.153697260273972	0.0625644	64.42121575342466	0.73	1
IDH1_R132H	406	414	111	9	KIKLAQAKL			8	1012.69	R132H apo	1	1017.06	0.037964	3.84458	0.040295	3.04415	0.002004	5.414898591549296	0.0567535	67.6862	0.71	1
IDH1_R132H	406	414	111	9	KIKLAQAKL			8	1012.69	R132H apo	2	1017.12	0.009061	3.90237	0.016265	3.03927	0.001258	5.912680303030303	0.024643939393939395	73.90850378787879	0.66	1
IDH1_R132H	406	414	111	9	KIKLAQAKL			8	1012.69	R132H apo	5	1017.19	0.075442	3.97405	0.076642	3.04523	0.004976	6.021287878787879	0.11612424242424242	75.26609848484848	0.66	1
