# Supplementary material for: Active site remodeling in tumor-relevant IDH1 mutants drives distinct kinetic features and potential resistance mechanisms
Source: Nat Commun. 2024 May 6;15:3785. doi: 10.1038/s41467-024-48277-2 (PMC11074275; doi:10.1038/s41467-024-48277-2)
Supplement: Supplementary file 8 — Source data [file 41467_2024_48277_MOESM8_ESM.xlsx]

## Sheet: Fig1
Fig1A	X, Time in s	Y, change in fluoresence				Fig1b	X, Time in s	Y, change in fluoresence				Fig1C	X, Time in s	Y, change in fluoresence				Fig1D	X, Time in s	Y, change in fluoresence
WT catalysis						R132H catalysis	0	1.14823				R132Q catalysis	0	0.378521				R132Q catalysis	0	2.0521
conventional	0	0.666919				neomorphic	0.001	0.975869				conventional	0.001	0.358983				neomorphic	0.001	2.06307
top panel	0.001	0.557267				top panel	0.002	1.12768				top panel	0.002	0.393972				top panel	0.002	2.00984
	0.002	0.521869					0.003	1.20336					0.003	0.339417					0.003	2.20806
	0.003	0.470381					0.004	1.22083					0.004	0.486578					0.004	2.0135
	0.004	0.699674					0.005	1.26795					0.005	0.425544	One-phase association				0.005	1.951
	0.005	0.563785	One-phase association				0.006	1.14156	One phase decay				0.006	0.371248	Best-fit values				0.006	2.02119
	0.006	1.02422	Best-fit values				0.007	1.20176	Best-fit values				0.007	0.424601	Y0	0.4035			0.007	2.13277	One phase decay
	0.007	0.846304	Y0	0.4728			0.008	1.02211	Y0	0.7962			0.008	0.461731	Plateau	1.012			0.008	2.15949	Best-fit values
	0.008	1.16003	Plateau	1.563			0.009	1.13714	Plateau	0.1027			0.009	0.500635	K	4.933			0.009	1.95995	Y0	0.9299
	0.009	1.02391	K	57.65			0.01	1.2286	K	1.01			0.01	0.371827	Tau	0.2027			0.01	2.10383	Plateau	0.05862
	0.01	0.776344	Tau	0.01735			0.011	1.22371	Half Life	0.686			0.011	0.39488	Half-time	0.1405			0.011	2.09491	K	3.276
	0.011	0.839727	Half-time	0.01202			0.012	1.40757	Tau	0.9897			0.012	0.449302	Span	0.6084			0.012	2.07652	Half Life	0.2116
	0.012	1.19961	Span	1.09			0.013	1.11038	Span	0.6935			0.013	0.384074	Std. Error				0.013	2.05753	Tau	0.3052
	0.013	1.20218	Std. Error				0.014	1.16938	Std. Error				0.014	0.38979	Y0	0.01397			0.014	2.00473	Span	0.8712
	0.014	0.697236	Y0	0.1221			0.015	1.14975	Y0	0.004039			0.015	0.428492	Plateau	0.006778			0.015	2.12158	Std. Error
	0.015	0.715531	Plateau	0.02312			0.016	1.11525	Plateau	0.00226			0.016	0.449782	K	0.2461			0.016	1.9508	Y0	0.006001
	0.016	1.63696	K	10.41			0.017	1.06351	K	0.01364			0.017	0.411546	Span	0.01294			0.017	1.98808	Plateau	0.004742
	0.017	1.10001	Span	0.1204			0.018	1.39884	Span	0.003713			0.018	0.424603					0.018	2.12818	K	0.06208
	0.018	1.0655					0.019	1.11123					0.019	0.348225					0.019	2.07784	Span	0.005617
	0.019	0.858662					0.02	1.09503					0.02	0.521121					0.02	2.04555
	0.02	1.12506					0.021	1.15337					0.021	0.496738					0.021	1.9936
	0.021	0.985538					0.022	1.25501					0.022	0.448245					0.022	2.04637
	0.022	1.11823					0.023	1.07267					0.023	0.429421					0.023	1.92384
	0.023	1.45471					0.024	1.09555					0.024	0.451865					0.024	1.79909
	0.024	1.49548					0.025	1.08235					0.025	0.535468					0.025	1.97398
	0.025	1.32242					0.026	1.13927					0.026	0.65234					0.026	2.10363
	0.026	1.19737					0.027	1.27237					0.027	0.665693					0.027	2.15698
	0.027	1.61833					0.028	1.15413					0.028	0.462625					0.028	1.99306
	0.028	1.62857					0.029	1.21051					0.029	0.456025					0.029	1.92884
	0.029	1.48168					0.03	1.21688					0.03	0.624563					0.03	1.93312
	0.03	1.11222					0.031	1.39926					0.031	0.572479					0.031	2.19756
	0.031	1.66053					0.032	1.21056					0.032	0.553788					0.032	1.87611
	0.032	1.33262					0.033	1.20033					0.033	0.422792					0.033	1.91679
	0.033	1.12826					0.034	1.14986					0.034	0.49049					0.034	1.88147
	0.034	1.65827					0.035	1.07528					0.035	0.454691					0.035	1.95201
	0.035	1.18882					0.036	1.45701					0.036	0.447063					0.036	2.05221
	0.036	1.27884					0.037	1.16463					0.037	0.461781					0.037	1.89739
	0.037	1.38858					0.038	0.939375					0.038	0.506344					0.038	2.00576
	0.038	1.15431					0.039	1.11629					0.039	0.570128					0.039	1.98129
	0.039	1.1478					0.04	1.10381					0.04	0.40978					0.04	2.08721
	0.04	1.37266					0.041	1.1586					0.041	0.511762					0.041	1.96062
	0.041	1.21291					0.042	1.26071					0.042	0.48095					0.042	1.9032
	0.042	1.38802					0.043	1.32717					0.043	0.564851					0.043	2.02273
	0.043	1.49022					0.044	1.25397					0.044	0.496336					0.044	1.82782
	0.044	1.35421					0.045	1.13231					0.045	0.442794					0.045	2.02872
	0.045	1.47724					0.046	1.15146					0.046	0.477227					0.046	1.87433
	0.046	2.23281					0.047	1.05729					0.047	0.622334					0.047	2.04772
	0.047	1.92507					0.048	1.13519					0.048	0.545528					0.048	1.78041
	0.048	1.49756					0.049	1.06606					0.049	0.87679					0.049	2.11639
	0.049	1.48336					0.05	1.12065					0.05	0.508173					0.05	1.95034
	0.05	1.66852					0.051	1.18527					0.051	0.568899					0.051	1.90684
	0.051	1.54678					0.052	1.32156					0.052	0.503574					0.052	1.9461
	0.052	1.80184					0.053	1.22481					0.053	0.482478					0.053	1.93374
	0.053	1.41841					0.054	1.30112					0.054	0.550827					0.054	1.62508
	0.054	1.88603					0.055	1.02742					0.055	0.522822					0.055	1.90688
	0.055	1.75896					0.056	0.992245					0.056	0.561648					0.056	1.88672
	0.056	1.27266					0.057	1.11317					0.057	0.574207					0.057	1.76957
	0.057	1.28052					0.058	1.05197					0.058	0.559153					0.058	1.91397
	0.058	2.07737					0.059	1.00621					0.059	0.563963					0.059	1.88639
	0.059	1.15364					0.06	1.15875					0.06	0.574713					0.06	1.85182
	0.06	1.40898					0.061	1.2004					0.061	0.515182					0.061	1.9032
	0.061	1.69999					0.062	1.2082					0.062	0.521206					0.062	2.05
	0.062	1.30208					0.063	1.16488					0.063	0.916278					0.063	1.89967
	0.063	1.74741					0.064	1.05537					0.064	0.48237					0.064	1.6593
	0.064	1.62327					0.065	1.08625					0.065	0.514054					0.065	1.8118
	0.065	1.56974					0.066	1.11601					0.066	0.489871					0.066	1.7935
	0.066	1.77743					0.067	1.32756					0.067	0.703247					0.067	1.86303
	0.067	1.45986					0.068	1.21404					0.068	0.543775					0.068	1.82853
	0.068	1.4463					0.069	1.05726					0.069	0.602447					0.069	1.80087
	0.069	2.09561					0.07	0.994321					0.07	0.536998					0.07	1.67456
	0.07	1.66979					0.071	1.21963					0.071	0.480944					0.071	1.87831
	0.071	1.17013					0.072	1.16351					0.072	0.534684					0.072	1.83589
	0.072	1.36994					0.073	1.2683					0.073	0.485243					0.073	1.90257
	0.073	1.44891					0.074	1.13131					0.074	0.513531					0.074	1.74992
	0.074	1.74771					0.075	1.16047					0.075	0.56855					0.075	1.65349
	0.075	1.26479					0.076	1.06399					0.076	0.609374					0.076	1.90868
	0.076	1.40209					0.077	1.05496					0.077	0.684643					0.077	1.80591
	0.077	1.84436					0.078	0.941954					0.078	0.504264					0.078	1.72633
	0.078	1.51803					0.079	0.989455					0.079	0.603504					0.079	1.84952
	0.079	1.31415					0.08	1.11003					0.08	0.468086					0.08	1.5654
	0.08	1.70467					0.081	1.35418					0.081	0.646106					0.081	1.73083
	0.081	1.6075					0.082	1.10805					0.082	0.64723					0.082	1.7784
	0.082	2.19964					0.083	1.02786					0.083	0.613529					0.083	1.74125
	0.083	1.69531					0.084	1.13707					0.084	0.516223					0.084	1.91163
	0.084	1.37097					0.085	1.04254					0.085	0.616101					0.085	1.74851
	0.085	1.35442					0.086	1.10451					0.086	0.618656					0.086	1.78111
	0.086	1.34126					0.087	1.07717					0.087	0.562923					0.087	1.58554
	0.087	1.82986					0.088	1.02927					0.088	0.566151					0.088	1.75181
	0.088	1.34445					0.089	0.93167					0.089	0.578091					0.089	1.79857
	0.089	1.52413					0.09	1.07778					0.09	0.567095					0.09	1.70726
	0.09	1.50125					0.091	0.94603					0.091	0.698382					0.091	1.67054
	0.091	1.67494					0.092	1.12469					0.092	0.720962					0.092	1.64952
	0.092	1.34331					0.093	1.20587					0.093	0.589586					0.093	1.56813
	0.093	1.46378					0.094	0.913219					0.094	0.642171					0.094	1.74062
	0.094	1.77203					0.095	1.08605					0.095	0.687481					0.095	1.75684
	0.095	2.03202					0.096	1.31116					0.096	0.613914					0.096	1.84209
	0.096	1.61013					0.097	0.984716					0.097	0.745753					0.097	1.76594
	0.097	1.71682					0.098	0.991008					0.098	0.702423					0.098	1.81088
	0.098	1.65644					0.099	1.05508					0.099	0.672993					0.099	1.85202
	0.099	1.642					0.1	0.974765					0.1	0.715421					0.1	1.68311
	0.1	1.93726					0.101	1.13883					0.101	0.732676					0.101	1.74435
	0.101	1.57591					0.102	0.906353					0.102	0.492328					0.102	1.58194
	0.102	1.45044					0.103	1.03476					0.103	0.711599					0.103	1.69408
	0.103	1.79106					0.104	1.20334					0.104	0.653852					0.104	1.60514
	0.104	1.85994					0.105	1.06087					0.105	0.70518					0.105	1.65247
	0.105	1.46601					0.106	0.955108					0.106	0.535093					0.106	1.61892
	0.106	1.8754					0.107	1.26142					0.107	0.853786					0.107	1.75257
	0.107	1.64848					0.108	1.29164					0.108	0.69388					0.108	1.66611
	0.108	1.05788					0.109	1.45818					0.109	0.827097					0.109	1.74965
	0.109	1.31403					0.11	0.881535					0.11	0.599686					0.11	1.62311
	0.11	2.00062					0.111	0.986758					0.111	0.585835					0.111	1.55183
	0.111	1.43228					0.112	1.07139					0.112	0.601008					0.112	1.59349
	0.112	1.55336					0.113	1.1924					0.113	0.671248					0.113	1.6174
	0.113	2.15185					0.114	0.910956					0.114	0.634234					0.114	1.42596
	0.114	1.54883					0.115	0.928378					0.115	0.692655					0.115	1.78458
	0.115	1.53347					0.116	1.02366					0.116	0.636454					0.116	1.55089
	0.116	1.35015					0.117	1.12291					0.117	0.606809					0.117	1.634
	0.117	2.00061					0.118	1.13511					0.118	0.791474					0.118	1.62476
	0.118	1.51449					0.119	0.829827					0.119	0.588034					0.119	1.53985
	0.119	2.09259					0.12	1.02066					0.12	0.606872					0.12	1.64112
	0.12	1.51432					0.121	1.12132					0.121	0.723306					0.121	1.5196
	0.121	1.51143					0.122	1.02032					0.122	0.719952					0.122	1.51182
	0.122	1.3775					0.123	1.09669					0.123	0.554594					0.123	1.80565
	0.123	1.70186					0.124	1.00186					0.124	0.72088					0.124	1.63309
	0.124	1.78003					0.125	1.06641					0.125	0.804137					0.125	1.51914
	0.125	1.28745					0.126	0.955715					0.126	0.707896					0.126	1.47294
	0.126	1.93355					0.127	1.20097					0.127	0.715639					0.127	1.5355
	0.127	1.50833					0.128	1.00907					0.128	0.65947					0.128	1.60155
	0.128	1.35029					0.129	1.00506					0.129	0.66435					0.129	1.59088
	0.129	1.8071					0.13	0.908191					0.13	0.702756					0.13	1.42898
	0.13	1.33051					0.131	1.00808					0.131	0.67525					0.131	1.50465
	0.131	1.43002					0.132	1.16092					0.132	0.846668					0.132	1.61027
	0.132	1.84327					0.133	1.14769					0.133	0.650769					0.133	1.58459
	0.133	1.57729					0.134	1.29466					0.134	0.772775					0.134	1.68944
	0.134	1.43136					0.135	1.17631					0.135	0.712209					0.135	1.62537
	0.135	1.75972					0.136	0.879685					0.136	0.688469					0.136	1.47736
	0.136	1.13393					0.137	0.986759					0.137	0.676605					0.137	1.48274
	0.137	1.58319					0.138	0.995445					0.138	0.661789					0.138	1.70344
	0.138	1.6389					0.139	1.08109					0.139	0.55734					0.139	1.61286
	0.139	1.61638					0.14	1.16895					0.14	0.695473					0.14	1.53883
	0.14	1.39556					0.141	0.966328					0.141	0.621897					0.141	1.46409
	0.141	1.38299					0.142	1.03329					0.142	0.730243					0.142	1.58703
	0.142	1.47945					0.143	0.895881					0.143	0.770801					0.143	1.47257
	0.143	1.36805					0.144	0.995526					0.144	0.689685					0.144	1.55887
	0.144	1.23708					0.145	1.01166					0.145	0.775894					0.145	1.63631
	0.145	0.999441					0.146	1.0457					0.146	0.796862					0.146	1.46154
	0.146	1.31581					0.147	1.0706					0.147	0.627314					0.147	1.48929
	0.147	1.47887					0.148	1.08006					0.148	0.731759					0.148	1.5348
	0.148	1.17234					0.149	0.89923					0.149	0.75875					0.149	1.50536
	0.149	1.46039					0.15	1.07714					0.15	0.698538					0.15	1.36356
	0.15	1.34703					0.151	1.06244					0.151	0.793227					0.151	1.49456
	0.151	1.7601					0.152	1.07374					0.152	0.655285					0.152	1.57695
	0.152	1.65325					0.153	1.2839					0.153	0.787362					0.153	1.53259
	0.153	1.45344					0.154	0.937132					0.154	0.707237					0.154	1.48846
	0.154	1.45529					0.155	0.891206					0.155	0.87254					0.155	1.50215
	0.155	1.39273					0.156	1.2071					0.156	0.705289					0.156	1.5178
	0.156	1.74096					0.157	1.05025					0.157	0.789268					0.157	1.49898
	0.157	1.44643					0.158	1.05883					0.158	0.744024					0.158	1.41288
	0.158	1.42425					0.159	0.93741					0.159	0.726069					0.159	1.47824
	0.159	1.78666					0.16	1.01364					0.16	0.718183					0.16	1.46052
	0.16	1.21471					0.161	0.959379					0.161	0.858753					0.161	1.54854
	0.161	1.43007					0.162	1.14639					0.162	0.773843					0.162	1.49605
	0.162	1.59912					0.163	1.05221					0.163	0.718864					0.163	1.40759
	0.163	1.50345					0.164	1.07693					0.164	0.751862					0.164	1.5764
	0.164	2.25964					0.165	1.00749					0.165	0.658747					0.165	1.4327
	0.165	1.54035					0.166	1.08619					0.166	0.80311					0.166	1.43211
	0.166	1.59622					0.167	0.973309					0.167	0.92588					0.167	1.38424
	0.167	1.77466					0.168	0.923287					0.168	0.765873					0.168	1.51184
	0.168	1.76239					0.169	0.98476					0.169	0.718059					0.169	1.40243
	0.169	2.42013					0.17	0.805477					0.17	0.669437					0.17	1.48864
	0.17	1.66832					0.171	1.07701					0.171	0.617547					0.171	1.40136
	0.171	0.964851					0.172	0.998087					0.172	0.693964					0.172	1.41891
	0.172	1.54809					0.173	1.06549					0.173	0.806048					0.173	1.44576
	0.173	1.60346					0.174	0.903159					0.174	0.909213					0.174	1.36417
	0.174	1.63574					0.175	1.03493					0.175	0.743157					0.175	1.40681
	0.175	1.32387					0.176	1.07492					0.176	0.592609					0.176	1.51079
	0.176001	1.48694					0.177	0.792298					0.177	0.78517					0.177	1.47909
	0.177001	1.12319					0.178	1.07973					0.178	0.591089					0.178	1.54751
	0.178001	1.25459					0.179	0.892518					0.179	0.668187					0.179	1.57491
	0.179001	1.28971					0.18	0.945888					0.18	0.844291					0.18	1.54539
	0.180001	1.4432					0.181	1.04645					0.181	0.722351					0.181	1.4039
	0.181001	1.31717					0.182	1.11185					0.182	0.720924					0.182	1.41382
	0.182001	1.73654					0.183	0.961498					0.183	0.791513					0.183	1.39003
	0.183001	1.47426					0.184	0.977248					0.184	0.79851					0.184	1.40764
	0.184001	1.576					0.185	1.07089					0.185	0.665279					0.185	1.59796
	0.185001	1.45509					0.186	0.867868					0.186	0.823333					0.186	1.32043
	0.186001	2.19894					0.187	0.83637					0.187	0.729346					0.187	1.43043
	0.187001	1.1684					0.188	1.05611					0.188	0.727721					0.188	1.55593
	0.188001	1.55995					0.189	1.28098					0.189	0.645345					0.189	1.43402
	0.189001	1.28918					0.19	1.10891					0.19	0.990236					0.19	1.4518
	0.190001	1.50884					0.191	0.945906					0.191	0.70654					0.191	1.28609
	0.191001	1.15588					0.192	1.09481					0.192	0.806869					0.192	1.42925
	0.192001	1.33682					0.193	1.11103					0.193	0.663125					0.193	1.31877
	0.193001	1.44228					0.194	0.81066					0.194	0.717405					0.194	1.43891
	0.194001	1.36757					0.195	1.11036					0.195	0.673817					0.195	1.48328
	0.195001	1.25985					0.196	1.04564					0.196	0.767138					0.196	1.4143
	0.196001	2.49975					0.197	1.06813					0.197	0.661695					0.197	1.29351
	0.197001	1.45011					0.198	1.042					0.198	0.719637					0.198	1.22706
	0.198001	1.3016					0.199	0.978866					0.199	0.812676					0.199	1.43903
	0.199001	1.5207					0.2	0.993115					0.2	0.877677					0.2	1.51825
	0.200001	1.98946					0.201	1.27372					0.201	0.877931					0.201	1.35267
							0.202	1.00542					0.202	0.701446					0.202	1.37664
							0.203	1.20717					0.203	0.737323					0.203	1.36063
							0.204	1.07136					0.204	0.760114					0.204	1.38068
							0.205	0.926834					0.205	1.03137					0.205	1.42249
							0.206	1.04859					0.206	0.751682					0.206	1.40366
							0.207	1.05505					0.207	0.696859					0.207	1.31147
							0.208	1.05827					0.208	0.905777					0.208	1.44073
							0.209	0.956853					0.209	0.686738					0.209	1.40298
							0.21	0.855104					0.21	0.744601					0.21	1.30711
							0.211	0.923022					0.211	0.802454					0.211	1.42634
							0.212	1.12641					0.212	0.784373					0.212	1.49681
							0.213	1.14428					0.213	0.797245					0.213	1.41369
							0.214	0.954555					0.214	0.945596					0.214	1.31855
							0.215	1.03459					0.215	0.79515					0.215	1.47099
							0.216	1.06736					0.216	0.738932					0.216	1.36988
							0.217	1.08091					0.217	0.850067					0.217	1.40074
							0.218	1.0624					0.218	0.687641					0.218	1.31671
							0.219	1.16992					0.219	0.721925					0.219	1.27271
							0.22	1.10886					0.22	0.763938					0.22	1.23613
							0.221	1.07195					0.221	0.78641					0.221	1.31678
							0.222	1.00495					0.222	0.801531					0.222	1.32315
							0.223	1.18714					0.223	0.732056					0.223	1.37563
							0.224	1.00597					0.224	0.901837					0.224	1.26445
							0.225	0.918029					0.225	0.914208					0.225	1.45177
							0.226	1.13883					0.226	0.836843					0.226	1.27605
							0.227	0.93925					0.227	0.769647					0.227	1.41573
							0.228	1.1058					0.228	0.812022					0.228	1.17922
							0.229	1.14538					0.229	0.787079					0.229	1.42353
							0.23	1.00725					0.23	0.855036					0.23	1.34555
							0.231	1.08653					0.231	0.990186					0.231	1.29136
							0.232	0.993854					0.232	0.752132					0.232	1.44461
							0.233	0.955394					0.233	0.819273					0.233	1.34361
							0.234	0.876695					0.234	0.849657					0.234	1.27355
							0.235	1.04664					0.235	0.884348					0.235	1.33718
							0.236	1.00185					0.236	0.82394					0.236	1.21918
							0.237	1.12775					0.237	0.716848					0.237	1.28073
							0.238	1.0814					0.238	0.859364					0.238	1.16742
							0.239	0.964173					0.239	1.06713					0.239	1.3692
							0.24	1.01558					0.24	0.747282					0.24	1.34795
							0.241	0.873704					0.241	0.767243					0.241	1.34093
							0.242	0.933638					0.242	0.734201					0.242	1.35517
							0.243	1.05292					0.243	0.706073					0.243	1.2241
							0.244	1.09668					0.244	0.81506					0.244	1.32624
							0.245	0.905315					0.245	0.706041					0.245	1.30169
							0.246	1.02049					0.246	0.776357					0.246	1.39462
							0.247	0.924663					0.247	0.777849					0.247	1.46173
							0.248	1.10935					0.248	0.730501					0.248	1.30692
							0.249	1.19016					0.249	0.799616					0.249	1.34896
							0.25	0.946545					0.25	0.702869					0.25	1.36007
							0.251	0.850309					0.251	0.754461					0.251	1.19167
							0.252	1.06909					0.252	0.640519					0.252	1.31331
							0.253	1.12514					0.253	0.832777					0.253	1.32395
							0.254	1.0545					0.254	0.991058					0.254	1.28773
							0.255	0.942548					0.255	0.815843					0.255	1.43515
							0.256	0.909706					0.256	0.812078					0.256	1.11264
							0.257	0.899856					0.257	0.931004					0.257	1.16279
							0.258	0.863594					0.258	0.998877					0.258	1.28701
							0.259	0.96307					0.259	0.807199					0.259	1.05234
							0.26	1.04314					0.26	0.891411					0.26	1.24602
							0.261	0.920487					0.261	0.859295					0.261	1.28231
							0.262	0.915829					0.262	0.848137					0.262	1.32403
							0.263	0.962158					0.263	0.730036					0.263	1.24819
							0.264	1.0102					0.264	0.859373					0.264	1.33004
							0.265	0.942991					0.265	0.769171					0.265	1.20077
							0.266	0.935322					0.266	0.969841					0.266	1.31842
							0.267	0.86466					0.267	0.754043					0.267	1.12219
							0.268	0.959289					0.268	0.73768					0.268	1.27892
							0.269	1.16705					0.269	0.739403					0.269	1.16489
							0.27	0.845768					0.27	0.842054					0.27	1.23096
							0.271	0.920796					0.271	0.953136					0.271	1.0812
							0.272	1.04882					0.272	0.786393					0.272	1.20666
							0.273	0.890996					0.273	0.696119					0.273	1.18826
							0.274	0.918891					0.274	0.838189					0.274	1.30692
							0.275	1.24771					0.275	0.74111					0.275	1.14781
							0.276	1.13036					0.276	0.818762					0.276	1.29622
							0.277	0.878775					0.277	0.796351					0.277	1.31143
							0.278	0.872479					0.278	0.878894					0.278	1.28408
							0.279	0.964841					0.279	0.837239					0.279	1.31784
							0.28	1.00852					0.28	1.09264					0.28	1.21376
							0.281	0.826086					0.281	0.793328					0.281	1.14887
							0.282	1.16887					0.282	0.776427					0.282	1.14217
							0.283	1.0066					0.283	0.822569					0.283	1.3158
							0.284	0.973634					0.284	0.919653					0.284	1.40373
							0.285	1.01752					0.285	1.11261					0.285	1.10332
							0.286	0.963733					0.286	0.881575					0.286	1.32551
							0.287	0.985651					0.287	0.746588					0.287	1.28801
							0.288	0.75327					0.288	0.881929					0.288	1.13539
							0.289	0.906172					0.289	0.860556					0.289	1.19047
							0.29	1.00661					0.29	0.854088					0.29	1.26832
							0.291	1.00044					0.291	0.754867					0.291	1.28072
							0.292	0.929109					0.292	0.922026					0.292	1.23467
							0.293	1.03897					0.293	0.888011					0.293	1.17388
							0.294	0.975304					0.294	0.772325					0.294	1.26467
							0.295	0.89636					0.295	0.910073					0.295	1.10966
							0.296	0.870798					0.296	0.800646					0.296	1.16754
							0.297	1.01658					0.297	0.831989					0.297	1.24751
							0.298	1.00397					0.298	0.931969					0.298	1.2455
							0.299	0.871647					0.299	0.774164					0.299	1.12107
							0.3	0.957118					0.3	0.795245					0.3	1.2039
							0.301	1.00321					0.301	0.990983					0.301	1.15643
							0.302	0.946335					0.302	0.821512					0.302	1.22612
							0.303	0.868131					0.303	0.744159					0.303	1.17783
							0.304	0.898044					0.304	0.915734					0.304	1.33305
							0.305	0.914605					0.305	0.883741					0.305	1.30988
							0.306	0.90945					0.306	0.860468					0.306	1.19608
							0.307	0.884971					0.307	0.852009					0.307	1.13075
							0.308	0.86591					0.308	0.961615					0.308	1.21335
							0.309	0.80427					0.309	0.917078					0.309	1.26177
							0.31	0.881503					0.31	0.987431					0.31	1.09551
							0.311	0.963418					0.311	0.787879					0.311	1.1018
							0.312	0.966537					0.312	0.870564					0.312	0.997702
							0.313	1.1489					0.313	0.86686					0.313	1.17651
							0.314	1.11463					0.314	0.690731					0.314	1.16348
							0.315	1.02418					0.315	0.897872					0.315	1.1124
							0.316	1.0496					0.316	0.93301					0.316	1.22389
							0.317	0.861305					0.317	0.983823					0.317	1.33365
							0.318	0.855485					0.318	0.957457					0.318	1.10569
							0.319	0.97357					0.319	0.883359					0.319	1.2146
							0.32	0.813523					0.32	0.898028					0.32	1.18205
							0.321	0.995573					0.321	0.830605					0.321	1.12227
							0.322	0.905956					0.322	0.727482					0.322	1.11459
							0.323	0.956941					0.323	0.81994					0.323	1.12857
							0.324	1.03444					0.324	0.847326					0.324	1.09013
							0.325	1.02077					0.325	0.922632					0.325	1.22833
							0.326	0.968018					0.326	0.821293					0.326	1.26771
							0.327	0.891367					0.327	1.13299					0.327	1.19809
							0.328	0.84552					0.328	0.9298					0.328	1.07223
							0.329	0.961451					0.329	1.03846					0.329	1.19989
							0.33	0.903871					0.33	1.09685					0.33	1.24063
							0.331	0.811315					0.331	1.07444					0.331	1.15694
							0.332	1.01791					0.332	0.962866					0.332	1.15283
							0.333	0.848589					0.333	1.13711					0.333	1.24048
							0.334	0.944718					0.334	1.03403					0.334	1.05024
							0.335	0.913217					0.335	0.950923					0.335	1.14841
							0.336	0.943863					0.336	0.766501					0.336	1.17136
							0.337	1.05027					0.337	1.03511					0.337	1.16179
							0.338	1.00904					0.338	0.914437					0.338	1.14861
							0.339	0.878053					0.339	0.896276					0.339	0.982837
							0.34	0.766879					0.34	1.11655					0.34	1.18507
							0.341	1.01716					0.341	0.941802					0.341	1.07859
							0.342	0.904853					0.342	0.85518					0.342	1.05439
							0.343	0.995172					0.343	0.901021					0.343	1.21811
							0.344	0.877656					0.344	0.958259					0.344	1.17512
							0.345	0.780138					0.345	0.796953					0.345	1.04669
							0.346	0.845159					0.346	0.880716					0.346	1.14351
							0.347	0.895311					0.347	0.94891					0.347	1.0763
							0.348	0.952147					0.348	1.1525					0.348	1.14215
							0.349	1.02333					0.349	0.791705					0.349	1.28575
							0.35	0.914704					0.35	0.895413					0.35	1.08355
							0.351	0.952205					0.351	0.870839					0.351	1.1066
							0.352	0.88543					0.352	0.923842					0.352	1.06844
							0.353	0.888821					0.353	0.944614					0.353	1.15528
							0.354	0.927389					0.354	0.805178					0.354	1.14242
							0.355	0.935281					0.355	0.873285					0.355	1.09542
							0.356	0.90956					0.356	0.819661					0.356	1.15156
							0.357	0.888274					0.357	0.956946					0.357	1.14111
							0.358	0.889449					0.358	0.989457					0.358	1.03166
							0.359	1.12555					0.359	0.963436					0.359	1.09279
							0.36	0.923276					0.36	0.847202					0.36	1.02952
							0.361	0.959695					0.361	0.789555					0.361	0.989027
							0.362	0.904053					0.362	0.80927					0.362	1.10735
							0.363	0.894422					0.363	1.04755					0.363	1.11845
							0.364	0.876568					0.364	0.85893					0.364	1.01451
							0.365	1.00554					0.365	0.981495					0.365	1.11207
							0.366	0.900428					0.366	0.923404					0.366	1.13848
							0.367	0.957774					0.367	1.11206					0.367	1.21988
							0.368	0.823839					0.368	0.899432					0.368	1.10542
							0.369	1.05178					0.369	0.742514					0.369	1.154
							0.37	0.887224					0.37	0.897082					0.37	1.30216
							0.371	0.854513					0.371	0.994254					0.371	1.01613
							0.372	0.937907					0.372	0.836684					0.372	1.03848
							0.373	1.01155					0.373	0.937277					0.373	1.11278
							0.374	0.968112					0.374	0.887922					0.374	1.1246
							0.375	0.879399					0.375	0.986687					0.375	1.11821
							0.376	0.909756					0.376	0.79655					0.376	1.05533
							0.377	0.975338					0.377	1.02222					0.377	1.23717
							0.378	1.14569					0.378	0.89263					0.378	1.00445
							0.379	0.811162					0.379	0.946974					0.379	1.12714
							0.38	0.90834					0.38	0.786554					0.38	1.13157
							0.381	1.0966					0.381	0.996347					0.381	1.0466
							0.382	0.889825					0.382	1.00023					0.382	1.07017
							0.383	1.11447					0.383	0.96642					0.383	1.05279
							0.384	0.927522					0.384	0.951223					0.384	1.29087
							0.385	1.07748					0.385	1.05412					0.385	1.02899
							0.386	0.788055					0.386	0.868095					0.386	1.12496
							0.387	1.08443					0.387	0.771673					0.387	1.07454
							0.388	0.832308					0.388	0.830539					0.388	1.04451
							0.389	0.916808					0.389	0.956431					0.389	1.00782
							0.39	0.95276					0.39	1.0289					0.39	1.0931
							0.391	0.755978					0.391	0.769934					0.391	0.938101
							0.392	1.02036					0.392	0.793105					0.392	1.20829
							0.393	0.860901					0.393	0.930074					0.393	1.19702
							0.394	0.818754					0.394	0.723168					0.394	1.19
							0.395	1.01235					0.395	0.886349					0.395	1.07677
							0.396	0.865422					0.396	0.863208					0.396	1.05951
							0.397	0.915008					0.397	1.09493					0.397	1.14206
							0.398	0.948537					0.398	0.957245					0.398	1.09381
							0.399	0.743234					0.399	0.862839					0.399	1.12498
							0.4	0.947034					0.4	1.11042					0.4	1.16235
							0.401	0.831749					0.401	0.826325					0.401	0.952602
							0.402	0.865375					0.402	1.02098					0.402	1.09291
							0.403	1.09731					0.403	0.896716					0.403	1.11699
							0.404	0.930369					0.404	0.934483					0.404	1.17835
							0.405	0.727844					0.405	0.900381					0.405	1.04832
							0.406	0.941976					0.406	0.821307					0.406	1.11258
							0.407	0.824136					0.407	0.899775					0.407	0.929177
							0.408	0.891055					0.408	0.941261					0.408	1.1624
							0.409	0.92022					0.409	1.04134					0.409	0.971781
							0.41	0.814192					0.41	0.878189					0.41	1.06736
							0.411	1.00779					0.411	0.874742					0.411	1.04615
							0.412	0.812422					0.412	0.969273					0.412	0.964458
							0.413	0.896848					0.413	1.06738					0.413	0.982649
							0.414	0.99575					0.414	0.979324					0.414	1.17346
							0.415	0.96651					0.415	0.802686					0.415	1.05983
							0.416	0.869678					0.416	0.844763					0.416	0.894052
							0.417	0.990837					0.417	0.964499					0.417	1.04587
							0.418	0.845638					0.418	1.05514					0.418	1.17292
							0.419	1.12389					0.419	0.956089					0.419	1.08596
							0.42	0.831172					0.42	1.03821					0.42	1.11556
							0.421	0.765141					0.421	0.926574					0.421	0.989694
							0.422	0.946479					0.422	0.80144					0.422	1.10168
							0.423	0.791379					0.423	1.12217					0.423	0.963639
							0.424	0.843749					0.424	1.03388					0.424	1.10633
							0.425	0.999977					0.425	1.0422					0.425	1.07005
							0.426	0.779868					0.426	0.944085					0.426	0.996018
							0.427	0.844463					0.427	0.788848					0.427	0.945314
							0.428	0.868345					0.428	1.19968					0.428	1.04794
							0.429	0.95076					0.429	0.893412					0.429	0.986933
							0.43	0.968123					0.43	0.957804					0.43	0.974808
							0.431	0.770373					0.431	1.14211					0.431	0.987482
							0.432	0.724621					0.432	0.838523					0.432	1.04968
							0.433	0.703198					0.433	0.940106					0.433	1.14156
							0.434	0.871005					0.434	0.874265					0.434	1.07924
							0.435	0.959614					0.435	0.966482					0.435	1.02784
							0.436	0.937968					0.436	0.711461					0.436	1.02623
							0.437	0.894655					0.437	0.922702					0.437	1.02973
							0.438	0.915163					0.438	1.11626					0.438	1.03982
							0.439	0.804371					0.439	0.917052					0.439	1.03627
							0.44	0.837373					0.44	0.873513					0.44	1.00546
							0.441	0.862796					0.441	0.955202					0.441	1.07839
							0.442	0.789485					0.442	0.890009					0.442	1.01046
							0.443	0.945915					0.443	1.00038					0.443	1.12094
							0.444	0.814249					0.444	1.04925					0.444	1.01843
							0.445	0.852671					0.445	0.916407					0.445	0.930514
							0.446	1.00189					0.446	0.983341					0.446	0.943668
							0.447	0.852578					0.447	1.00262					0.447	0.976814
							0.448	1.02311					0.448	0.913718					0.448	0.866004
							0.449	0.84278					0.449	1.04083					0.449	1.03541
							0.45	0.951017					0.45	0.947247					0.45	0.985321
							0.451	0.790864					0.451	0.949602					0.451	1.02177
							0.452	0.964769					0.452	1.07909					0.452	0.937959
							0.453	0.943359					0.453	0.860036					0.453	1.07224
							0.454	1.03354					0.454	0.878957					0.454	1.15076
							0.455	0.778228					0.455	0.976021					0.455	0.898319
							0.456	0.933813					0.456	1.0256					0.456	1.00009
							0.457	0.883876					0.457	0.985875					0.457	0.823468
							0.458	0.772446					0.458	0.991169					0.458	0.991484
							0.459	0.774062					0.459	0.907062					0.459	0.888458
							0.46	0.899699					0.46	0.800582					0.46	1.11063
							0.461	1.03514					0.461	1.14684					0.461	0.928649
							0.462	0.862452					0.462	0.931522					0.462	0.954744
							0.463	0.823644					0.463	1.00258					0.463	0.974452
							0.464	0.873759					0.464	0.884413					0.464	0.905715
							0.465	0.817484					0.465	0.971054					0.465	1.04573
							0.466	0.795904					0.466	1.03546					0.466	0.986997
							0.467	0.829896					0.467	0.898402					0.467	0.986137
							0.468	0.958075					0.468	0.855798					0.468	0.950641
							0.469	0.846007					0.469	0.967062					0.469	0.854477
							0.47	0.858422					0.47	0.911469					0.47	0.986494
							0.471	0.858					0.471	1.01516					0.471	0.893909
							0.472	0.889205					0.472	0.929407					0.472	0.893774
							0.473	0.895975					0.473	0.902726					0.473	0.985593
							0.474	0.898628					0.474	0.961428					0.474	1.00105
							0.475	0.766494					0.475	0.899087					0.475	0.929236
							0.476	0.98741					0.476	0.988755					0.476	1.06022
							0.477	0.954738					0.477	1.14521					0.477	1.07036
							0.478	0.970608					0.478	0.875512					0.478	1.0185
							0.479	0.790375					0.479	1.00817					0.479	0.96673
							0.48	0.80444					0.48	0.838706					0.48	0.798131
							0.481	0.967944					0.481	0.835557					0.481	0.868496
							0.482	1.00974					0.482	0.997938					0.482	1.03456
							0.483	0.880176					0.483	0.850836					0.483	0.915524
							0.484	0.968158					0.484	0.88861					0.484	0.926043
							0.485	0.791416					0.485	1.03587					0.485	0.909863
							0.486	1.038					0.486	0.853985					0.486	0.937671
							0.487	0.880948					0.487	0.875471					0.487	0.915747
							0.488	0.825621					0.488	0.946392					0.488	0.878617
							0.489	0.956225					0.489	0.987572					0.489	0.993348
							0.49	0.822903					0.49	1.30992					0.49	0.962878
							0.491	0.899856					0.491	0.958092					0.491	1.02493
							0.492	1.02138					0.492	0.892835					0.492	0.878759
							0.493	0.778641					0.493	1.17858					0.493	0.836834
							0.494	0.887915					0.494	1.08871					0.494	1.08086
							0.495	0.852105					0.495	0.956413					0.495	0.948979
							0.496	0.811004					0.496	1.0092					0.496	1.00086
							0.497	0.79988					0.497	0.932491					0.497	0.927805
							0.498	1.0503					0.498	0.981014					0.498	0.983378
							0.499	1.01292					0.499	1.05589					0.499	1.02304
							0.5	0.831135					0.5	1.03491					0.5	0.931716
							0.501	0.868462					0.501	0.912043					0.501	0.843301
							0.502	1.01963					0.502	0.882164					0.502	0.906983
							0.503	0.764308					0.503	1.01289					0.503	0.968848
							0.504	0.858795					0.504	1.03169					0.504	0.910108
							0.505	0.833349					0.505	0.911074					0.505	0.995244
							0.506	0.824986					0.506	0.774694					0.506	1.02546
							0.507	0.788821					0.507	0.906547					0.507	0.974055
							0.508	0.986814					0.508	1.08759					0.508	0.811873
							0.509	0.819589					0.509	0.969749					0.509	1.04085
							0.51	0.991816					0.51	0.838639					0.51	0.978846
							0.511	0.807688					0.511	1.1027					0.511	0.868074
							0.512	0.749552					0.512	1.07033					0.512	0.887332
							0.513	0.84789					0.513	0.964434					0.513	0.833764
							0.514	0.792468					0.514	1.04147					0.514	1.00231
							0.515	0.794145					0.515	0.893182					0.515	0.902665
							0.516	0.789566					0.516	0.851403					0.516	0.968577
							0.517	0.657547					0.517	0.918486					0.517	0.912585
							0.518	0.754615					0.518	1.06276					0.518	0.945698
							0.519	0.76554					0.519	0.818501					0.519	0.898392
							0.52	0.83656					0.52	1.00624					0.52	0.897725
							0.521	0.8812					0.521	0.872004					0.521	1.01808
							0.522	0.887817					0.522	0.934312					0.522	1.07753
							0.523	0.772383					0.523	0.840011					0.523	0.915733
							0.524	1.19247					0.524	1.0201					0.524	0.869241
							0.525	0.709253					0.525	0.992654					0.525	0.938367
							0.526	0.868156					0.526	0.988055					0.526	0.909616
							0.527	0.811872					0.527	1.04142					0.527	0.872241
							0.528	0.828746					0.528	1.02283					0.528	0.949379
							0.529	0.895191					0.529	0.86837					0.529	0.82086
							0.53	0.695366					0.53	0.981941					0.53	0.829084
							0.531	0.97073					0.531	0.965459					0.531	0.83134
							0.532	0.912595					0.532	0.904902					0.532	0.919298
							0.533	0.89225					0.533	0.839935					0.533	0.964203
							0.534	0.748778					0.534	1.02825					0.534	0.982356
							0.535	0.701244					0.535	0.892066					0.535	0.95313
							0.536	0.919503					0.536	1.01258					0.536	0.89407
							0.537	0.636884					0.537	1.07182					0.537	0.950978
							0.538	0.901291					0.538	0.923236					0.538	0.932011
							0.539	0.723788					0.539	1.02139					0.539	0.947246
							0.54	0.932908					0.54	0.95514					0.54	0.985578
							0.541	0.776335					0.541	0.999822					0.541	0.839603
							0.542	0.683766					0.542	1.04032					0.542	0.935164
							0.543	0.863023					0.543	0.976911					0.543	0.953172
							0.544	0.999778					0.544	0.97766					0.544	1.0777
							0.545	0.785295					0.545	0.902889					0.545	0.888484
							0.546	0.768167					0.546	0.965075					0.546	0.857647
							0.547	0.724628					0.547	1.09394					0.547	0.849382
							0.548	0.858376					0.548	0.873342					0.548	1.08091
							0.549	0.859951					0.549	0.930828					0.549	1.00176
							0.55	1.00931					0.55	0.936843					0.55	0.910326
							0.551	0.887321					0.551	0.954069					0.551	0.813965
							0.552	0.850094					0.552	0.91594					0.552	0.856773
							0.553	0.724497					0.553	0.974789					0.553	0.896209
							0.554	0.681135					0.554	0.896028					0.554	0.923482
							0.555	0.993752					0.555	0.946268					0.555	1.05651
							0.556	0.702192					0.556	0.870998					0.556	0.888321
							0.557	0.983917					0.557	0.985164					0.557	0.923384
							0.558	0.83735					0.558	0.940618					0.558	0.981751
							0.559	0.733844					0.559	1.04461					0.559	0.973995
							0.56	0.902062					0.56	0.861902					0.56	0.847262
							0.561	0.723156					0.561	0.974601					0.561	0.901852
							0.562	0.734415					0.562	0.954551					0.562	0.91333
							0.563	0.715368					0.563	1.05297					0.563	1.0029
							0.564	0.927023					0.564	1.08776					0.564	1.02286
							0.565	0.898253					0.565	0.795175					0.565	0.837753
							0.566	0.841209					0.566	1.0159					0.566	0.87427
							0.567	0.854729					0.567	0.947023					0.567	0.807032
							0.568	0.774594					0.568	0.8093					0.568	0.890462
							0.569	0.794114					0.569	0.966029					0.569	0.917178
							0.57	0.700087					0.57	1.16353					0.57	0.922527
							0.571	0.854953					0.571	0.87824					0.571	0.826896
							0.572	0.811041					0.572	0.958022					0.572	0.860246
							0.573	0.901921					0.573	0.984952					0.573	0.965261
							0.574	1.00928					0.574	0.94323					0.574	0.90481
							0.575	0.928071					0.575	0.976892					0.575	0.922037
							0.576	0.968805					0.576001	0.887562					0.576001	0.873083
							0.577	0.582818					0.577001	1.00513					0.577001	0.895515
							0.578	1.04187					0.578001	0.986891					0.578001	0.903449
							0.579	0.950681					0.579001	0.801816					0.579001	0.923046
							0.58	0.784426					0.580001	0.912377					0.580001	0.896554
							0.581	0.947982					0.581001	0.914496					0.581001	0.956943
							0.582	0.790823					0.582001	1.06627					0.582001	0.942911
							0.583	0.967694					0.583001	0.839607					0.583001	0.896342
							0.584	0.842364					0.584001	0.96268					0.584001	0.990193
							0.585	0.736789					0.585001	1.04558					0.585001	0.829976
							0.586	0.715289					0.586001	0.94323					0.586001	1.01465
							0.587	0.686643					0.587001	0.870859					0.587001	0.823807
							0.588	0.860905					0.588001	1.07003					0.588001	0.880049
							0.589	0.740293					0.589001	0.96583					0.589001	0.943318
							0.59	0.767522					0.590001	1.08805					0.590001	0.862464
							0.591	0.746527					0.591001	1.06928					0.591001	0.925448
							0.592	1.0357					0.592001	1.09292					0.592001	0.953871
							0.593	0.889083					0.593001	0.967295					0.593001	0.874555
							0.594	0.796616					0.594001	0.984557					0.594001	0.982877
							0.595	0.756527					0.595001	0.876364					0.595001	0.835822
							0.596	0.74094					0.596001	1.06781					0.596001	1.02579
							0.597	0.801138					0.597001	1.0324					0.597001	0.911974
							0.598	0.658655					0.598001	0.925866					0.598001	0.944726
							0.599	0.848527					0.599001	1.15237					0.599001	0.883456
							0.6	0.934886					0.600001	0.92937					0.600001	0.933427
							0.601	0.815079					0.601001	0.824999					0.601001	0.930644
							0.602	0.810462					0.602001	0.877896					0.602001	0.956566
							0.603	0.949576					0.603001	0.987539					0.603001	0.94377
							0.604	0.884558					0.604001	1.0557					0.604001	0.889494
							0.605	0.700304					0.605001	1.21516					0.605001	0.907775
							0.606	0.790625					0.606001	1.08317					0.606001	0.861499
							0.607	0.754411					0.607001	0.879897					0.607001	0.881867
							0.608	0.756297					0.608001	0.971345					0.608001	0.844555
							0.609	0.662836					0.609001	0.833437					0.609001	0.903674
							0.61	0.707676					0.610001	1.04434					0.610001	0.885741
							0.611	0.838442					0.611001	0.859972					0.611001	0.873368
							0.612	0.743892					0.612001	1.13085					0.612001	0.861609
							0.613	0.979446					0.613001	0.95734					0.613001	0.878729
							0.614	0.796					0.614001	1.03695					0.614001	0.894025
							0.615	0.732244					0.615001	0.874643					0.615001	0.941801
							0.616	0.775742					0.616001	0.919007					0.616001	0.923328
							0.617	0.674413					0.617001	1.08448					0.617001	0.817215
							0.618	0.753523					0.618001	1.05495					0.618001	0.84599
							0.619	0.872137					0.619001	0.85776					0.619001	1.0777
							0.62	0.835507					0.620001	1.06586					0.620001	0.864913
							0.621	0.868325					0.621001	1.10999					0.621001	0.911655
							0.622	0.935121					0.622001	1.03882					0.622001	0.807758
							0.623	0.874694					0.623001	1.09118					0.623001	0.874212
							0.624	0.742462					0.624001	0.919875					0.624001	0.804714
							0.625	0.707183					0.625001	0.985518					0.625001	0.804346
							0.626	0.938182					0.626001	1.16219					0.626001	0.82187
							0.627	0.910178					0.627001	1.16453					0.627001	0.924061
							0.628	0.809535					0.628001	0.891347					0.628001	0.89398
							0.629	0.81144					0.629001	1.0385					0.629001	0.776124
							0.63	0.59023					0.630001	1.02939					0.630001	0.772354
							0.631	0.851374					0.631001	1.08058					0.631001	0.762217
							0.632	0.84612					0.632001	0.988677					0.632001	0.871935
							0.633	0.756409					0.633001	0.890696					0.633001	0.924457
							0.634	0.881983					0.634001	1.07197					0.634001	0.791857
							0.635	0.728416					0.635001	0.901903					0.635001	0.885277
							0.636	0.768245					0.636001	1.11525					0.636001	0.971075
							0.637	0.766418					0.637001	0.965082					0.637001	0.761151
							0.638	0.659617					0.638001	0.876893					0.638001	0.868579
							0.639	0.635819					0.639001	1.07261					0.639001	0.776528
							0.64	0.701193					0.640001	0.842195					0.640001	0.929258
							0.641	0.801205					0.641001	0.914897					0.641001	0.867236
							0.642	0.568256					0.642001	1.16724					0.642001	1.06881
							0.643	0.796653					0.643001	0.984186					0.643001	0.763776
							0.644	0.851421					0.644001	0.844244					0.644001	0.827169
							0.645	0.859201					0.645001	1.08646					0.645001	0.778263
							0.646	1.02747					0.646001	1.10768					0.646001	0.955265
							0.647	0.899156					0.647001	0.899862					0.647001	0.927109
							0.648	0.770415					0.648001	0.962857					0.648001	0.798401
							0.649	0.814297					0.649001	0.895634					0.649001	0.955578
							0.65	0.728228					0.650001	1.00764					0.650001	0.878185
							0.651	0.887074					0.651001	0.822128					0.651001	0.847216
							0.652	0.801511					0.652001	0.988411					0.652001	0.957368
							0.653	0.83627					0.653001	1.06535					0.653001	0.821293
							0.654	0.846489					0.654001	0.984464					0.654001	0.839672
							0.655	0.760052					0.655001	0.913452					0.655001	0.910842
							0.656	0.808043					0.656001	1.06008					0.656001	0.861385
							0.657	0.794108					0.657001	0.955808					0.657001	0.762268
							0.658	0.707924					0.658001	0.836507					0.658001	0.953774
							0.659	0.757203					0.659001	1.06007					0.659001	0.819961
							0.66	0.874404					0.660001	0.98739					0.660001	0.861554
							0.661	0.758048					0.661001	0.783032					0.661001	0.723074
							0.662	0.746451					0.662001	0.942734					0.662001	0.870036
							0.663	0.835719					0.663001	0.89036					0.663001	0.872854
							0.664	0.807759					0.664001	0.973913					0.664001	1.00395
							0.665	0.685578					0.665001	0.933961					0.665001	0.999195
							0.666	0.692005					0.666001	0.94607					0.666001	0.815892
							0.667	0.634881					0.667001	0.995108					0.667001	0.842863
							0.668	0.744116					0.668001	0.950915					0.668001	0.838764
							0.669	0.795269					0.669001	1.06442					0.669001	0.846209
							0.67	0.770066					0.670001	0.967329					0.670001	0.873321
							0.671	0.552242					0.671001	0.918113					0.671001	0.801539
							0.672	0.851771					0.672001	0.916519					0.672001	1.00301
							0.673	0.827204					0.673001	0.93907					0.673001	0.822729
							0.674	0.788499					0.674001	1.04239					0.674001	0.787979
							0.675	0.770175					0.675001	0.802363					0.675001	0.817147
							0.676	0.695864					0.676001	0.942258					0.676001	0.811729
							0.677	0.857845					0.677001	1.05864					0.677001	0.870987
							0.678	0.752476					0.678001	0.904083					0.678001	0.810925
							0.679	0.782865					0.679001	1.0208					0.679001	0.831278
							0.68	0.757781					0.680001	0.94555					0.680001	0.853486
							0.681	0.828244					0.681001	1.14632					0.681001	0.828539
							0.682	0.742848					0.682001	0.975845					0.682001	0.811214
							0.683	0.743165					0.683001	0.962172					0.683001	0.830712
							0.684	0.794775					0.684001	0.824119					0.684001	0.825882
							0.685	0.846329					0.685001	0.985004					0.685001	0.786123
							0.686	0.858994					0.686001	0.862083					0.686001	0.853457
							0.687	0.766593					0.687001	1.24726					0.687001	0.801622
							0.688	0.829484					0.688001	0.961367					0.688001	1.02176
							0.689	0.654851					0.689001	1.00647					0.689001	0.755234
							0.69	0.664441					0.690001	0.887072					0.690001	0.811244
							0.691	0.93203					0.691001	0.818754					0.691001	0.796207
							0.692	0.764504					0.692001	1.06946					0.692001	0.781753
							0.693	0.87922					0.693001	0.856976					0.693001	0.840517
							0.694	0.737729					0.694001	0.926552					0.694001	0.862013
							0.695	0.718213					0.695001	0.979516					0.695001	0.691286
							0.696	0.70491					0.696001	0.984528					0.696001	0.724061
							0.697	0.936577					0.697001	1.00697					0.697001	0.693275
							0.698	0.633168					0.698001	0.807045					0.698001	0.76581
							0.699	0.57004					0.699001	0.956522					0.699001	0.869985
							0.7	0.712117					0.700001	0.963139					0.700001	0.861404
							0.701	0.760875					0.701001	0.962517					0.701001	0.746748
							0.702	0.780919					0.702001	1.16712					0.702001	0.908828
							0.703	0.674126					0.703001	1.01071					0.703001	0.801548
							0.704	0.734191					0.704001	0.923643					0.704001	0.815399
							0.705	0.667508					0.705001	1.09936					0.705001	0.815343
							0.706	0.779724					0.706001	1.17243					0.706001	0.749205
							0.707	0.685735					0.707001	1.02464					0.707001	0.791558
							0.708	0.761795					0.708001	0.908194					0.708001	0.714696
							0.709	0.753155					0.709001	0.96193					0.709001	0.917378
							0.71	0.820221					0.710001	1.10093					0.710001	0.765117
							0.711	0.669777					0.711001	0.858934					0.711001	0.730588
							0.712	0.828048					0.712001	1.16536					0.712001	0.826089
							0.713	0.740226					0.713001	1.21494					0.713001	0.817945
							0.714	0.841531					0.714001	0.902725					0.714001	0.951111
							0.715	0.751939					0.715001	1.03838					0.715001	0.760253
							0.716	0.71123					0.716001	1.05002					0.716001	0.946885
							0.717	0.602359					0.717001	0.955138					0.717001	0.83611
							0.718	0.89797					0.718001	1.0064					0.718001	0.889079
							0.719	0.628975					0.719001	1.17307					0.719001	0.822841
							0.72	0.755058					0.720001	1.08544					0.720001	0.685107
							0.721	0.682993					0.721001	1.0171					0.721001	0.866561
							0.722	0.666378					0.722001	0.885481					0.722001	0.800284
							0.723	0.67899					0.723001	0.998378					0.723001	0.781069
							0.724	0.73262					0.724001	1.05895					0.724001	0.768522
							0.725	0.868006					0.725001	1.08628					0.725001	0.884372
							0.726	0.839815					0.726001	1.12397					0.726001	0.743602
							0.727	0.729124					0.727001	0.997514					0.727001	0.74393
							0.728	0.845574					0.728001	0.956116					0.728001	0.926769
							0.729	0.784407					0.729001	0.999653					0.729001	0.799766
							0.73	0.89661					0.730001	0.948016					0.730001	0.845723
							0.731	0.63929					0.731001	0.891					0.731001	0.798627
							0.732	0.736527					0.732001	0.876003					0.732001	0.851964
							0.733	0.751509					0.733001	0.954503					0.733001	0.732564
							0.734	0.910584					0.734001	1.05814					0.734001	0.720896
							0.735	0.677107					0.735001	1.16149					0.735001	0.806518
							0.736	0.69107					0.736001	0.881496					0.736001	0.773113
							0.737	0.716168					0.737001	1.16349					0.737001	0.798621
							0.738	0.734557					0.738001	1.02122					0.738001	0.753779
							0.739	0.816994					0.739001	1.01796					0.739001	0.833396
							0.74	0.69264					0.740001	0.962103					0.740001	0.781506
							0.741	0.823586					0.741001	0.988929					0.741001	0.661394
							0.742	0.813348					0.742001	1.06166					0.742001	0.850136
							0.743	0.813563					0.743001	1.05551					0.743001	0.834293
							0.744	0.811601					0.744001	1.01866					0.744001	0.906499
							0.745	0.807574					0.745001	1.09476					0.745001	0.75836
							0.746	0.74428					0.746001	1.01683					0.746001	0.78699
							0.747	0.490057					0.747001	1.1314					0.747001	0.77302
							0.748	0.66039					0.748001	0.90963					0.748001	0.813637
							0.749	0.636376					0.749001	1.08084					0.749001	0.823741
							0.75	0.729154					0.750001	0.956538					0.750001	0.823315
							0.751	0.607289					0.751001	1.04423					0.751001	0.793171
							0.752	0.701676					0.752001	1.08302					0.752001	0.793307
							0.753	0.610432					0.753001	0.895009					0.753001	0.918342
							0.754	0.798609					0.754001	0.974528					0.754001	0.797974
							0.755	0.841969					0.755001	0.913777					0.755001	0.756455
							0.756	0.626881					0.756001	1.00273					0.756001	0.76094
							0.757	0.702109					0.757001	1.09423					0.757001	0.810506
							0.758	0.749729					0.758001	1.01651					0.758001	0.896975
							0.759	0.828536					0.759001	0.877312					0.759001	0.846824
							0.76	1.05573					0.760001	0.976584					0.760001	0.754557
							0.761	0.47742					0.761001	1.15909					0.761001	0.821304
							0.762	0.697468					0.762001	1.07197					0.762001	0.832468
							0.763	0.77616					0.763001	0.981099					0.763001	0.907432
							0.764	0.635398					0.764001	0.931395					0.764001	0.827927
							0.765	0.7372					0.765001	1.05396					0.765001	0.710143
							0.766	0.738113					0.766001	0.928119					0.766001	0.945567
							0.767	0.793212					0.767001	0.971337					0.767001	0.731334
							0.768	0.74064					0.768001	0.831159					0.768001	0.829917
							0.769	0.744372					0.769001	1.10594					0.769001	0.864207
							0.77	0.821748					0.770001	0.876331					0.770001	0.893038
							0.771	0.613896					0.771001	0.955911					0.771001	0.818918
							0.772	0.807627					0.772001	1.03248					0.772001	0.771859
							0.773	0.650907					0.773001	1.09577					0.773001	0.971301
							0.774	0.799213					0.774001	0.949211					0.774001	0.848427
							0.775	0.774171					0.775001	1.17894					0.775001	0.764519
							0.776	0.648833					0.776001	0.985507					0.776001	0.832806
							0.777	0.656071					0.777001	0.962612					0.777001	0.725547
							0.778	0.749826					0.778001	0.805762					0.778001	0.76675
							0.779	0.702235					0.779001	1.1047					0.779001	0.881672
							0.78	0.785726					0.780001	0.956154					0.780001	0.759417
							0.781	0.714238					0.781001	0.936912					0.781001	0.771386
							0.782	0.62552					0.782001	1.08274					0.782001	0.795973
							0.783	0.803958					0.783001	0.956955					0.783001	0.823151
							0.784	0.792026					0.784001	0.953392					0.784001	0.855144
							0.785	0.711444					0.785001	0.835874					0.785001	0.838985
							0.786	0.705117					0.786001	0.845639					0.786001	0.80471
							0.787	0.600906					0.787001	0.953681					0.787001	0.68176
							0.788	0.878611					0.788001	1.02716					0.788001	0.767257
							0.789	0.677613					0.789001	0.990852					0.789001	0.880275
							0.79	0.850853					0.790001	0.983542					0.790001	0.822992
							0.791	0.746563					0.791001	1.1079					0.791001	0.72499
							0.792	0.65845					0.792001	0.86184					0.792001	0.765061
							0.793	0.821558					0.793001	0.963367					0.793001	0.709765
							0.794	0.546962					0.794001	0.958836					0.794001	0.690211
							0.795	0.727107					0.795001	0.950597					0.795001	0.714707
							0.796	0.680824					0.796001	0.964857					0.796001	0.713639
							0.797	0.712188					0.797001	1.0447					0.797001	0.826379
							0.798	0.700035					0.798001	0.986884					0.798001	0.87502
							0.799	0.65334					0.799001	0.956699					0.799001	0.73097
							0.8	0.902091					0.800001	1.08347					0.800001	0.900634
							0.801	0.701927					0.801001	0.912467					0.801001	0.750437
							0.802	0.552518					0.802001	1.09806					0.802001	0.925168
							0.803	0.774482					0.803001	1.09696					0.803001	0.763477
							0.804	0.692919					0.804001	0.79896					0.804001	0.782383
							0.805	0.712225					0.805001	1.03373					0.805001	0.836191
							0.806	0.704247					0.806001	1.13222					0.806001	0.684082
							0.807	0.705556					0.807001	0.975137					0.807001	0.89892
							0.808	0.732688					0.808001	0.966317					0.808001	0.66892
							0.809	0.625041					0.809001	0.924097					0.809001	0.780039
							0.81	0.684043					0.810001	0.916662					0.810001	0.735713
							0.811	0.517686					0.811001	0.904932					0.811001	0.768895
							0.812	0.688502					0.812001	0.980704					0.812001	0.672285
							0.813	0.744169					0.813001	0.940018					0.813001	0.856097
							0.814	0.640405					0.814001	1.0594					0.814001	0.732908
							0.815	0.7837					0.815001	1.05824					0.815001	0.767351
							0.816	0.638012					0.816001	1.26844					0.816001	0.72682
							0.817	0.771645					0.817001	0.932795					0.817001	0.761255
							0.818	0.659139					0.818001	0.899924					0.818001	0.746343
							0.819	0.654806					0.819001	0.851424					0.819001	0.712997
							0.82	0.809134					0.820001	0.952853					0.820001	0.705367
							0.821	0.63045					0.821001	0.998245					0.821001	0.697014
							0.822	0.693533					0.822001	1.12956					0.822001	0.796254
							0.823	0.792464					0.823001	1.01309					0.823001	0.804015
							0.824	0.607441					0.824001	0.917431					0.824001	0.820371
							0.825	0.542308					0.825001	0.956557					0.825001	0.773213
							0.826	0.712598					0.826001	1.01153					0.826001	0.850228
							0.827	0.684005					0.827001	0.829804					0.827001	0.69122
							0.828	0.677304					0.828001	1.14071					0.828001	0.724117
							0.829	0.74824					0.829001	0.985656					0.829001	0.72514
							0.83	0.690949					0.830001	0.991938					0.830001	0.733853
							0.831	0.721644					0.831001	1.17449					0.831001	0.795371
							0.832	0.61715					0.832001	1.05925					0.832001	0.595789
							0.833	0.676153					0.833001	1.00565					0.833001	0.764295
							0.834	0.588369					0.834001	1.01391					0.834001	0.810464
							0.835	0.832883					0.835001	1.03807					0.835001	0.759048
							0.836	0.614416					0.836001	1.14898					0.836001	0.772352
							0.837	0.798779					0.837001	1.24925					0.837001	0.796473
							0.838	0.756877					0.838001	1.14138					0.838001	0.79771
							0.839	0.693607					0.839001	1.04858					0.839001	0.823394
							0.84	0.622337					0.840001	1.2642					0.840001	0.814937
							0.841	0.527003					0.841001	0.994339					0.841001	0.678011
							0.842	0.771331					0.842001	0.973566					0.842001	0.769026
							0.843	0.574081					0.843001	0.983984					0.843001	0.698676
							0.844	0.801091					0.844001	1.03909					0.844001	0.810753
							0.845	0.652281					0.845001	1.00243					0.845001	0.730756
							0.846	0.427506					0.846001	0.896679					0.846001	0.655453
							0.847	0.627669					0.847001	0.919351					0.847001	0.824405
							0.848	0.738811					0.848001	0.960056					0.848001	0.830162
							0.849	0.621038					0.849001	0.867277					0.849001	0.684014
							0.85	0.771091					0.850001	1.04051					0.850001	0.706503
							0.851	0.682216					0.851001	0.975293					0.851001	0.802634
							0.852	0.630424					0.852001	0.991446					0.852001	0.711557
							0.853	0.650155					0.853001	1.01248					0.853001	0.794959
							0.854	0.826068					0.854001	0.951677					0.854001	0.672943
							0.855	0.719751					0.855001	1.15107					0.855001	0.732448
							0.856	0.69684					0.856001	1.02633					0.856001	0.77288
							0.857	0.594565					0.857001	0.962735					0.857001	0.712348
							0.858	0.67774					0.858001	0.959452					0.858001	0.815173
							0.859	0.778748					0.859001	1.12045					0.859001	0.727289
							0.86	0.856174					0.860001	0.934971					0.860001	0.909727
							0.861	0.620751					0.861001	0.907408					0.861001	0.902687
							0.862	0.609078					0.862001	1.11942					0.862001	0.787327
							0.863	0.695489					0.863001	1.18986					0.863001	0.650554
							0.864	0.589771					0.864001	0.961948					0.864001	0.668216
							0.865	0.602721					0.865001	1.08833					0.865001	0.861034
							0.866	0.555039					0.866001	1.11496					0.866001	0.862486
							0.867	0.836659					0.867001	1.10536					0.867001	0.634426
							0.868	0.584871					0.868001	0.889194					0.868001	0.743065
							0.869	0.505145					0.869001	0.880479					0.869001	0.749697
							0.87	0.491161					0.870001	0.857896					0.870001	0.782552
							0.871	0.78862					0.871001	0.885352					0.871001	0.763867
							0.872	0.599671					0.872001	0.967998					0.872001	0.736331
							0.873	0.617296					0.873001	1.00269					0.873001	0.762325
							0.874	0.561943					0.874001	1.07726					0.874001	0.701727
							0.875	0.670111					0.875001	1.01544					0.875001	0.80654
							0.876	0.729608					0.876001	0.991245					0.876001	0.708731
							0.877	0.619773					0.877001	1.07214					0.877001	0.721846
							0.878	0.628672					0.878001	0.975179					0.878001	0.807267
							0.879	0.782181					0.879001	1.03639					0.879001	0.737348
							0.88	0.771103					0.880001	0.866494					0.880001	0.723118
							0.881	0.698357					0.881001	0.804284					0.881001	0.68782
							0.882	0.607023					0.882001	0.976724					0.882001	0.753246
							0.883	0.635574					0.883001	0.998282					0.883001	0.58943
							0.884	0.758472					0.884001	0.942147					0.884001	0.790358
							0.885	0.845503					0.885001	0.939356					0.885001	0.642295
							0.886	0.701858					0.886001	1.18519					0.886001	0.800892
							0.887	0.687813					0.887001	1.08241					0.887001	0.786863
							0.888	0.597128					0.888001	0.942447					0.888001	0.650369
							0.889	0.671348					0.889001	0.929828					0.889001	0.700796
							0.89	0.52165					0.890001	0.893773					0.890001	0.667925
							0.891	0.819854					0.891001	1.20078					0.891001	0.760418
							0.892	0.654449					0.892001	1.0634					0.892001	0.66445
							0.893	0.925582					0.893001	0.895587					0.893001	0.742674
							0.894	0.628106					0.894001	0.998489					0.894001	0.816394
							0.895	0.670345					0.895001	1.06184					0.895001	0.619574
							0.896	0.709179					0.896001	0.961082					0.896001	0.682548
							0.897	0.78515					0.897001	1.00789					0.897001	0.725137
							0.898	0.764124					0.898001	0.910198					0.898001	0.775384
							0.899	0.509742					0.899001	0.87593					0.899001	0.696874
							0.9	0.887186					0.900001	1.16829					0.900001	0.711854
							0.901	0.756151											0.901001	0.811382
							0.902	0.594553											0.902001	0.690085
							0.903	0.545155											0.903001	0.664821
							0.904	0.560045											0.904001	0.724269
							0.905	0.701053											0.905001	0.716117
							0.906	0.619546											0.906001	0.775873
							0.907	0.529791											0.907001	0.708617
							0.908	0.595118											0.908001	0.739362
							0.909	0.789095											0.909001	0.670154
							0.91	0.681998											0.910001	0.57628
							0.911	0.769593											0.911001	0.706248
							0.912	0.600968											0.912001	0.658825
							0.913	0.715608											0.913001	0.724853
							0.914	0.594597											0.914001	0.844818
							0.915	0.740472											0.915001	0.759289
							0.916	0.745114											0.916001	0.593594
							0.917	0.74027											0.917001	0.685559
							0.918	0.565882											0.918001	0.746219
							0.919	0.572432											0.919001	0.715599
							0.92	0.535447											0.920001	0.587695
							0.921	0.65369											0.921001	0.805098
							0.922	0.694332											0.922001	0.66972
							0.923	0.66613											0.923001	0.719942
							0.924	0.734569											0.924001	0.686596
							0.925	0.613303											0.925001	0.69621
							0.926	0.626756											0.926001	0.763567
							0.927	0.614509											0.927001	0.700232
							0.928	0.696278											0.928001	0.700811
							0.929	0.634442											0.929001	0.679919
							0.93	0.582133											0.930001	0.671287
							0.931	0.645003											0.931001	0.778216
							0.932	0.721442											0.932001	0.746794
							0.933	0.609718											0.933001	0.695841
							0.934	0.616497											0.934001	0.673403
							0.935	0.738059											0.935001	0.727719
							0.936	0.717394											0.936001	0.744826
							0.937	0.701481											0.937001	0.659307
							0.938	0.483214											0.938001	0.71828
							0.939	0.633913											0.939001	0.706053
							0.94	0.863519											0.940001	0.607527
							0.941	0.624531											0.941001	0.660905
							0.942	0.645678											0.942001	0.605427
							0.943	0.790915											0.943001	0.864636
							0.944	0.790944											0.944001	0.701997
							0.945	0.541793											0.945001	0.693354
							0.946	0.54924											0.946001	0.800126
							0.947	0.706588											0.947001	0.709782
							0.948	0.645352											0.948001	0.701933
							0.949	0.615372											0.949001	0.759341
							0.95	0.617646											0.950001	0.668078
							0.951	0.683											0.951001	0.672727
							0.952	0.623524											0.952001	0.77204
							0.953	0.585604											0.953001	0.845648
							0.954	0.624007											0.954001	0.696601
							0.955	0.643976											0.955001	0.723593
							0.956	0.624708											0.956001	0.752296
							0.957	0.61385											0.957001	0.808822
							0.958	0.593623											0.958001	0.747131
							0.959	0.536769											0.959001	0.764215
							0.96	0.54055											0.960001	0.73429
							0.961	0.672153											0.961001	0.652572
							0.962	0.613016											0.962001	0.683306
							0.963	0.586279											0.963001	0.73421
							0.964	0.736331											0.964001	0.697015
							0.965	0.746625											0.965001	0.655302
							0.966	0.646846											0.966001	0.718412
							0.967	0.57445											0.967001	0.683749
							0.968	0.597506											0.968001	0.795851
							0.969	0.633245											0.969001	0.688138
							0.97	0.634838											0.970001	0.741936
							0.971	0.846026											0.971001	0.86012
							0.972	0.626815											0.972001	0.740242
							0.973	0.475374											0.973001	0.800929
							0.974	0.63811											0.974001	0.692746
							0.975	0.595473											0.975001	0.673178
							0.976	0.544709											0.976001	0.654637
							0.977	0.674873											0.977001	0.711409
							0.978	0.569706											0.978001	0.74766
							0.979	0.616085											0.979001	0.77508
							0.98	0.6319											0.980001	0.749513
							0.981	0.571947											0.981001	0.802502
							0.982	0.595542											0.982001	0.784817
							0.983	0.493498											0.983001	0.664425
							0.984	0.716967											0.984001	0.703493
							0.985	0.58454											0.985001	0.652119
							0.986	0.550934											0.986001	0.734153
							0.987	0.657136											0.987001	0.69668
							0.988	0.755351											0.988001	0.683483
							0.989	0.602017											0.989001	0.703194
							0.99	0.559549											0.990001	0.611116
							0.991	0.614779											0.991001	0.668662
							0.992	0.640041											0.992001	0.711616
							0.993	0.531568											0.993001	0.650283
							0.994	0.536421											0.994001	0.697068
							0.995	0.621896											0.995001	0.734474
							0.996	0.783103											0.996001	0.702808
							0.997	0.685821											0.997001	0.621819
							0.998	0.613529											0.998001	0.768198
							0.999	0.673929											0.999001	0.618064
							1	0.711546											1	0.728567
							1.001	0.622784
							1.002	0.760085
							1.003	0.576583
							1.004	0.592848
							1.005	0.645873
							1.006	0.624846
							1.007	0.524623
							1.008	0.563312
							1.009	0.493046
							1.01	0.63676
							1.011	0.552067
							1.012	0.635837
							1.013	0.725106
							1.014	0.552579
							1.015	0.62532
							1.016	0.598967
							1.017	0.478153
							1.018	0.445743
							1.019	0.679034
							1.02	0.581061
							1.021	0.630025
							1.022	0.55484
							1.023	0.4954
							1.024	0.684315
							1.025	0.613205
							1.026	0.601038
							1.027	0.530684
							1.028	0.480346
							1.029	0.655712
							1.03	0.511444
							1.031	0.644534
							1.032	0.634728
							1.033	0.701115
							1.034	0.590013
							1.035	0.637964
							1.036	0.615789
							1.037	0.691563
							1.038	0.568606
							1.039	0.578268
							1.04	0.574066
							1.041	0.524606
							1.042	0.607184
							1.043	0.777861
							1.044	0.63917
							1.045	0.729036
							1.046	0.57231
							1.047	0.54794
							1.048	0.658493
							1.049	0.584452
							1.05	0.574686
							1.051	0.556308
							1.052	0.456691
							1.053	0.583146
							1.054	0.544565
							1.055	0.429999
							1.056	0.615943
							1.057	0.556427
							1.058	0.566277
							1.059	0.70224
							1.06	0.608888
							1.061	0.595334
							1.062	0.651296
							1.063	0.620627
							1.064	0.608012
							1.065	0.638496
							1.066	0.607798
							1.067	0.594884
							1.068	0.578387
							1.069	0.553936
							1.07	0.543982
							1.071	0.486533
							1.072	0.649303
							1.073	0.556179
							1.074	0.560975
							1.075	0.538055
							1.076	0.602611
							1.077	0.46974
							1.078	0.529872
							1.079	0.503043
							1.08	0.546348
							1.081	0.716471
							1.082	0.791173
							1.083	0.622026
							1.084	0.708663
							1.085	0.640085
							1.086	0.756055
							1.087	0.533971
							1.088	0.589668
							1.089	0.604975
							1.09	0.553494
							1.091	0.620412
							1.092	0.5815
							1.093	0.60712
							1.094	0.507957
							1.095	0.739116
							1.096	0.722663
							1.097	0.538333
							1.098	0.679059
							1.099	0.52324
							1.1	0.691987
							1.101	0.521728
							1.102	0.603206
							1.103	0.552626
							1.104	0.515799
							1.105	0.596924
							1.106	0.565629
							1.107	0.547775
							1.108	0.671019
							1.109	0.571156
							1.11	0.658078
							1.111	0.532669
							1.112	0.657219
							1.113	0.548477
							1.114	0.829543
							1.115	0.510123
							1.116	0.617265
							1.117	0.535556
							1.118	0.56929
							1.119	0.561934
							1.12	0.65931
							1.121	0.414212
							1.122	0.526654
							1.123	0.583316
							1.124	0.454651
							1.125	0.513353
							1.126	0.582591
							1.127	0.41617
							1.128	0.484386
							1.129	0.621797
							1.13	0.550196
							1.131	0.531305
							1.132	0.629418
							1.133	0.528985
							1.134	0.618299
							1.135	0.545889
							1.136	0.46414
							1.137	0.685922
							1.138	0.510122
							1.139	0.573048
							1.14	0.69146
							1.141	0.639102
							1.142	0.772261
							1.143	0.505976
							1.144	0.697543
							1.145	0.66959
							1.146	0.442102
							1.147	0.438298
							1.148	0.57289
							1.149	0.609251
							1.15	0.731143
							1.151	0.492215
							1.152	0.539455
							1.153	0.499299
							1.154	0.549924
							1.155	0.528542
							1.156	0.635055
							1.157	0.711934
							1.158	0.525703
							1.159	0.510595
							1.16	0.595824
							1.161	0.507471
							1.162	0.571566
							1.163	0.598363
							1.164	0.487107
							1.165	0.532264
							1.166	0.550194
							1.167	0.572026
							1.168	0.564982
							1.169	0.46316
							1.17	0.496741
							1.171	0.495613
							1.172	0.654772
							1.173	0.560095
							1.174	0.570374
							1.175	0.572468
							1.176	0.500392
							1.177	0.547405
							1.178	0.524661
							1.179	0.596287
							1.18	0.533699
							1.181	0.545416
							1.182	0.600928
							1.183	0.528191
							1.184	0.63436
							1.185	0.576944
							1.186	0.457611
							1.187	0.557008
							1.188	0.677222
							1.189	0.607686
							1.19	0.497386
							1.191	0.479263
							1.192	0.498714
							1.193	0.457166
							1.194	0.587513
							1.195	0.66346
							1.196	0.460354
							1.197	0.658105
							1.198	0.462991
							1.199	0.55457
							1.2	0.762081
							1.201	0.525472
							1.202	0.429462
							1.203	0.570573
							1.204	0.505219
							1.205	0.572828
							1.206	0.609076
							1.207	0.494206
							1.208	0.551822
							1.209	0.644574
							1.21	0.479882
							1.211	0.576628
							1.212	0.632623
							1.213	0.510181
							1.214	0.522209
							1.215	0.592287
							1.216	0.617107
							1.217	0.671956
							1.218	0.517496
							1.219	0.488226
							1.22	0.575564
							1.221	0.66617
							1.222	0.454458
							1.223	0.482395
							1.224	0.535108
							1.225	0.516171
							1.226	0.583261
							1.227	0.535452
							1.228	0.625551
							1.229	0.690331
							1.23	0.593321
							1.231	0.671973
							1.232	0.54683
							1.233	0.432493
							1.234	0.548268
							1.235	0.429471
							1.236	0.537369
							1.237	0.657795
							1.238	0.442549
							1.239	0.505547
							1.24	0.758651
							1.241	0.584738
							1.242	0.452999
							1.243	0.531526
							1.244	0.588941
							1.245	0.666417
							1.246	0.668703
							1.247	0.420239
							1.248	0.51782
							1.249	0.65862
							1.25	0.567971
							1.251	0.549983
							1.252	0.494126
							1.253	0.58125
							1.254	0.537536
							1.255	0.51698
							1.256	0.669563
							1.257	0.507902
							1.258	0.551322
							1.259	0.577114
							1.26	0.621058
							1.261	0.555978
							1.262	0.399307
							1.263	0.389387
							1.264	0.5331
							1.265	0.426562
							1.266	0.485615
							1.267	0.575631
							1.268	0.511002
							1.269	0.493254
							1.27	0.685567
							1.271	0.519425
							1.272	0.494593
							1.273	0.547201
							1.274	0.612244
							1.275	0.472422
							1.276	0.574195
							1.277	0.430619
							1.278	0.562427
							1.279	0.669768
							1.28	0.552883
							1.281	0.547953
							1.282	0.510404
							1.283	0.538162
							1.284	0.551498
							1.285	0.595273
							1.286	0.531685
							1.287	0.465311
							1.288	0.649173
							1.289	0.525626
							1.29	0.5383
							1.291	0.541645
							1.292	0.429534
							1.293	0.473599
							1.294	0.520534
							1.295	0.303554
							1.296	0.481694
							1.297	0.503238
							1.298	0.566983
							1.299	0.545682
							1.3	0.512279
							1.301	0.546634
							1.302	0.435084
							1.303	0.53121
							1.304	0.539126
							1.305	0.422239
							1.306	0.512578
							1.307	0.463851
							1.308	0.482261
							1.309	0.525287
							1.31	0.47896
							1.311	0.622722
							1.312	0.441035
							1.313	0.61228
							1.314	0.427776
							1.315	0.554139
							1.316	0.508419
							1.317	0.520905
							1.318	0.563603
							1.319	0.576562
							1.32	0.505076
							1.321	0.58355
							1.322	0.609464
							1.323	0.424883
							1.324	0.489518
							1.325	0.549103
							1.326	0.752574
							1.327	0.454357
							1.328	0.577352
							1.329	0.447856
							1.33	0.459067
							1.331	0.464528
							1.332	0.603006
							1.333	0.592407
							1.334	0.541168
							1.335	0.512586
							1.336	0.474161
							1.337	0.481298
							1.338	0.560632
							1.339	0.525999
							1.34	0.561236
							1.341	0.422159
							1.342	0.619932
							1.343	0.442336
							1.344	0.439732
							1.345	0.497295
							1.346	0.399985
							1.347	0.502087
							1.348	0.574807
							1.349	0.513549
							1.35	0.474226
							1.351	0.507554
							1.352	0.435125
							1.353	0.457206
							1.354	0.778024
							1.355	0.586754
							1.356	0.438823
							1.357	0.505706
							1.358	0.53135
							1.359	0.661243
							1.36	0.449915
							1.361	0.376967
							1.362	0.488964
							1.363	0.565418
							1.364	0.536616
							1.365	0.567552
							1.366	0.476492
							1.367	0.478714
							1.368	0.405265
							1.369	0.532485
							1.37	0.493601
							1.371	0.465145
							1.372	0.628827
							1.373	0.560613
							1.374	0.387106
							1.375	0.502928
							1.376	0.435656
							1.377	0.575774
							1.378	0.493185
							1.379	0.67848
							1.38	0.559717
							1.381	0.722149
							1.382	0.368603
							1.383	0.530178
							1.384	0.530492
							1.385	0.416993
							1.386	0.446494
							1.387	0.483844
							1.388	0.424618
							1.389	0.589898
							1.39	0.452301
							1.391	0.514827
							1.392	0.629543
							1.393	0.412408
							1.394	0.517465
							1.395	0.47029
							1.396	0.511451
							1.397	0.440221
							1.398	0.377433
							1.399	0.428615
							1.4	0.554885
							1.401	0.455119
							1.402	0.519377
							1.403	0.447534
							1.404	0.450332
							1.405	0.543133
							1.406	0.406347
							1.407	0.48987
							1.408	0.55993
							1.409	0.381322
							1.41	0.543103
							1.411	0.556629
							1.412	0.593609
							1.413	0.481014
							1.414	0.445663
							1.415	0.586528
							1.416	0.426036
							1.417	0.460005
							1.418	0.511588
							1.419	0.449458
							1.42	0.50812
							1.421	0.468287
							1.422	0.688096
							1.423	0.479156
							1.424	0.39704
							1.425	0.356233
							1.426	0.40702
							1.427	0.476368
							1.428	0.69895
							1.429	0.653228
							1.43	0.554642
							1.431	0.45964
							1.432	0.591706
							1.433	0.477129
							1.434	0.603104
							1.435	0.544759
							1.436	0.463982
							1.437	0.473522
							1.438	0.473851
							1.439	0.560836
							1.44	0.563694
							1.441	0.520207
							1.442	0.462401
							1.443	0.477468
							1.444	0.582916
							1.445	0.446758
							1.446	0.595301
							1.447	0.484576
							1.448	0.574921
							1.449	0.435569
							1.45	0.437156
							1.451	0.494334
							1.452	0.460125
							1.453	0.47243
							1.454	0.424559
							1.455	0.478347
							1.456	0.64585
							1.457	0.466755
							1.458	0.490894
							1.459	0.436355
							1.46	0.499648
							1.461	0.62231
							1.462	0.546255
							1.463	0.427496
							1.464	0.43357
							1.465	0.509379
							1.466	0.457791
							1.467	0.432586
							1.468	0.572081
							1.469	0.482697
							1.47	0.461788
							1.471	0.497461
							1.472	0.413632
							1.473	0.505963
							1.474	0.46113
							1.475	0.489899
							1.476	0.422766
							1.477	0.416029
							1.478	0.616267
							1.479	0.462533
							1.48	0.471976
							1.481	0.426421
							1.482	0.541096
							1.483	0.481154
							1.484	0.569879
							1.485	0.56436
							1.486	0.513586
							1.487	0.519546
							1.488	0.473841
							1.489	0.377831
							1.49	0.510678
							1.491	0.529999
							1.492	0.436646
							1.493	0.466978
							1.494	0.390372
							1.495	0.439805
							1.496	0.427175
							1.497	0.461382
							1.498	0.455571
							1.499	0.482583
							1.5	0.529583
							1.501	0.521334
							1.502	0.567797
							1.503	0.400422
							1.504	0.560252
							1.505	0.529072
							1.506	0.519646
							1.507	0.445125
							1.508	0.562103
							1.509	0.410525
							1.51	0.47743
							1.511	0.351171
							1.512	0.42378
							1.513	0.403724
							1.514	0.39416
							1.515	0.50465
							1.516	0.471829
							1.517	0.562934
							1.518	0.420351
							1.519	0.480931
							1.52	0.372066
							1.521	0.488809
							1.522	0.45116
							1.523	0.431596
							1.524	0.510759
							1.525	0.624802
							1.526	0.450945
							1.527	0.393465
							1.528	0.426684
							1.529	0.474968
							1.53	0.564485
							1.531	0.43533
							1.532	0.450158
							1.533	0.396365
							1.534	0.488149
							1.535	0.395808
							1.536	0.458111
							1.537	0.579742
							1.538	0.443664
							1.539	0.506366
							1.54	0.48862
							1.541	0.544878
							1.542	0.404555
							1.543	0.352637
							1.544	0.4715
							1.545	0.581654
							1.546	0.390496
							1.547	0.50046
							1.548	0.359547
							1.549	0.443161
							1.55	0.422235
							1.551	0.445785
							1.552	0.484964
							1.553	0.436748
							1.554	0.593378
							1.555	0.439428
							1.556	0.583596
							1.557	0.290748
							1.558	0.567772
							1.559	0.42676
							1.56	0.449412
							1.561	0.35022
							1.562	0.399494
							1.563	0.416073
							1.564	0.43815
							1.565	0.524103
							1.566	0.532377
							1.567	0.410268
							1.568	0.503235
							1.569	0.535
							1.57	0.551938
							1.571	0.479594
							1.572	0.488869
							1.573	0.585734
							1.574	0.627806
							1.575	0.441851
							1.576	0.505202
							1.577	0.436659
							1.578	0.489815
							1.579	0.40634
							1.58	0.419519
							1.581	0.547562
							1.582	0.456548
							1.583	0.486151
							1.584	0.4409
							1.585	0.402994
							1.586	0.366881
							1.587	0.473307
							1.588	0.409392
							1.589	0.625815
							1.59	0.460103
							1.591	0.48158
							1.592	0.433483
							1.593	0.403036
							1.594	0.499405
							1.595	0.512985
							1.596	0.485014
							1.597	0.398079
							1.598	0.50142
							1.599	0.447433
							1.6	0.514988
							1.601	0.544621
							1.602	0.482235
							1.603	0.458023
							1.604	0.451914
							1.605	0.485478
							1.606	0.405368
							1.607	0.47755
							1.608	0.483848
							1.609	0.495808
							1.61	0.410773
							1.611	0.419453
							1.612	0.441849
							1.613	0.395831
							1.614	0.467606
							1.615	0.455732
							1.616	0.44281
							1.617	0.446397
							1.618	0.411208
							1.619	0.472673
							1.62	0.3969
							1.621	0.467618
							1.622	0.365331
							1.623	0.403407
							1.624	0.405402
							1.625	0.478759
							1.626	0.438316
							1.627	0.344296
							1.628	0.578033
							1.629	0.489332
							1.63	0.54686
							1.631	0.531735
							1.632	0.529751
							1.633	0.386941
							1.634	0.502948
							1.635	0.558111
							1.636	0.591388
							1.637	0.423914
							1.638	0.425592
							1.639	0.380084
							1.64	0.431088
							1.641	0.549677
							1.642	0.456517
							1.643	0.476616
							1.644	0.444813
							1.645	0.534797
							1.646	0.463212
							1.647	0.354841
							1.648	0.454639
							1.649	0.346399
							1.65	0.510179
							1.651	0.308695
							1.652	0.500249
							1.653	0.399554
							1.654	0.479005
							1.655	0.674853
							1.656	0.419996
							1.657	0.384986
							1.658	0.544509
							1.659	0.482432
							1.66	0.391345
							1.661	0.398229
							1.662	0.499258
							1.663	0.572024
							1.664	0.431549
							1.665	0.450648
							1.666	0.382081
							1.667	0.412073
							1.668	0.405795
							1.669	0.541829
							1.67	0.390474
							1.671	0.456014
							1.672	0.456515
							1.673	0.429437
							1.674	0.417706
							1.675	0.39932
							1.676	0.511671
							1.677	0.413239
							1.678	0.405303
							1.679	0.543131
							1.68	0.433609
							1.681	0.402511
							1.682	0.410319
							1.683	0.547755
							1.684	0.390894
							1.685	0.478767
							1.686	0.365743
							1.687	0.383613
							1.688	0.515949
							1.689	0.545164
							1.69	0.343473
							1.691	0.437777
							1.692	0.406658
							1.693	0.531926
							1.694	0.471756
							1.695	0.371866
							1.696	0.427956
							1.697	0.397609
							1.698	0.434174
							1.699	0.427172
							1.7	0.448689
							1.701	0.454926
							1.702	0.487255
							1.703	0.54132
							1.704	0.356725
							1.705	0.450489
							1.706	0.467162
							1.707	0.541213
							1.708	0.517221
							1.709	0.502628
							1.71	0.500301
							1.711	0.527485
							1.712	0.486175
							1.713	0.40327
							1.714	0.560729
							1.715	0.676401
							1.716	0.534204
							1.717	0.529258
							1.718	0.485981
							1.719	0.486461
							1.72	0.500948
							1.721	0.424523
							1.722	0.517893
							1.723	0.442044
							1.724	0.417005
							1.725	0.518812
							1.726	0.680447
							1.727	0.387198
							1.728	0.488664
							1.729	0.404451
							1.73	0.336475
							1.731	0.480632
							1.732	0.43594
							1.733	0.381451
							1.734	0.55778
							1.735	0.372883
							1.736	0.442873
							1.737	0.404354
							1.738	0.456705
							1.739	0.487114
							1.74	0.442838
							1.741	0.477138
							1.742	0.452438
							1.743	0.482313
							1.744	0.534353
							1.745	0.440905
							1.746	0.435757
							1.747	0.385396
							1.748	0.546613
							1.749	0.446982
							1.75	0.47821
							1.751	0.468206
							1.752	0.636956
							1.753	0.396566
							1.754	0.423405
							1.755	0.426651
							1.756	0.452618
							1.757	0.452233
							1.758	0.454712
							1.759	0.446522
							1.76	0.432104
							1.761	0.295179
							1.762	0.431563
							1.763	0.431278
							1.764	0.466811
							1.765	0.384033
							1.766	0.411107
							1.767	0.408559
							1.768	0.379886
							1.769	0.494472
							1.77	0.409722
							1.771	0.437506
							1.772	0.437074
							1.773	0.44815
							1.774	0.367067
							1.775	0.315188
							1.776	0.414196
							1.777	0.519967
							1.778	0.431622
							1.779	0.422921
							1.78	0.347636
							1.781	0.499275
							1.782	0.343132
							1.783	0.379201
							1.784	0.413967
							1.785	0.353502
							1.786	0.333863
							1.787	0.398211
							1.788	0.489917
							1.789	0.455187
							1.79	0.498336
							1.791	0.407463
							1.792	0.459225
							1.793	0.383894
							1.794	0.426143
							1.795	0.495745
							1.796	0.504184
							1.797	0.415543
							1.798	0.418411
							1.799	0.441121
							1.8	0.452091
							1.801	0.55812
							1.802	0.419884
							1.803	0.384502
							1.804	0.441007
							1.805	0.407173
							1.806	0.442207
							1.807	0.324437
							1.808	0.415603
							1.809	0.415048
							1.81	0.436242
							1.811	0.46618
							1.812	0.452898
							1.813	0.427806
							1.814	0.461154
							1.815	0.397409
							1.816	0.372334
							1.817	0.374629
							1.818	0.319851
							1.819	0.426382
							1.82	0.4006
							1.821	0.364795
							1.822	0.516983
							1.823	0.509876
							1.824	0.453712
							1.825	0.3435
							1.826	0.42045
							1.827	0.333416
							1.828	0.434565
							1.829	0.452886
							1.83	0.376925
							1.831	0.498284
							1.832	0.419996
							1.833	0.455287
							1.834	0.485231
							1.835	0.357914
							1.836	0.448119
							1.837	0.445821
							1.838	0.407696
							1.839	0.395939
							1.84	0.433278
							1.841	0.42365
							1.842	0.411574
							1.843	0.566522
							1.844	0.440135
							1.845	0.343038
							1.846	0.376684
							1.847	0.37104
							1.848	0.374594
							1.849	0.485078
							1.85	0.435799
							1.851	0.403822
							1.852	0.325163
							1.853	0.44769
							1.854	0.478031
							1.855	0.443452
							1.856	0.489333
							1.857	0.387507
							1.858	0.428219
							1.859	0.43155
							1.86	0.404214
							1.861	0.299214
							1.862	0.363703
							1.863	0.362187
							1.864	0.418832
							1.865	0.352674
							1.866	0.362998
							1.867	0.340545
							1.868	0.437909
							1.869	0.332109
							1.87	0.427761
							1.871	0.473578
							1.872	0.351231
							1.873	0.369501
							1.874	0.429553
							1.875	0.457738
							1.876	0.399461
							1.877	0.503001
							1.878	0.391025
							1.879	0.526921
							1.88	0.345098
							1.881	0.604923
							1.882	0.390884
							1.883	0.451874
							1.884	0.492943
							1.885	0.493981
							1.886	0.363426
							1.887	0.495096
							1.888	0.455098
							1.889	0.667975
							1.89	0.245487
							1.891	0.430794
							1.892	0.403192
							1.893	0.372044
							1.894	0.407871
							1.895	0.384688
							1.896	0.467727
							1.897	0.416137
							1.898	0.47133
							1.899	0.462704
							1.9	0.591621
							1.901	0.396319
							1.902	0.424916
							1.903	0.441706
							1.904	0.35413
							1.905	0.483583
							1.906	0.464205
							1.907	0.495262
							1.908	0.384269
							1.909	0.435446
							1.91	0.329064
							1.911	0.396887
							1.912	0.346207
							1.913	0.467215
							1.914	0.534029
							1.915	0.413736
							1.916	0.421867
							1.917	0.53262
							1.918	0.337908
							1.919	0.403132
							1.92	0.543371
							1.921	0.457857
							1.922	0.373316
							1.923	0.387255
							1.924	0.42438
							1.925	0.418642
							1.926	0.495401
							1.927	0.317496
							1.928	0.354228
							1.929	0.316142
							1.93	0.45361
							1.931	0.371755
							1.932	0.536545
							1.933	0.397567
							1.934	0.460871
							1.935	0.506375
							1.936	0.417361
							1.937	0.383626
							1.938	0.352832
							1.939	0.450576
							1.94	0.447455
							1.941	0.456234
							1.942	0.362615
							1.943	0.438675
							1.944	0.332188
							1.945	0.367586
							1.946	0.265512
							1.947	0.357156
							1.948	0.688829
							1.949	0.341898
							1.95	0.426332
							1.951	0.323864
							1.952	0.352464
							1.953	0.397966
							1.954	0.42554
							1.955	0.401514
							1.956	0.403873
							1.957	0.443579
							1.958	0.38376
							1.959	0.448691
							1.96	0.430214
							1.961	0.395527
							1.962	0.659167
							1.963	0.521526
							1.964	0.514439
							1.965	0.416004
							1.966	0.437558
							1.967	0.444496
							1.968	0.500465
							1.969	0.347605
							1.97	0.389532
							1.971	0.39596
							1.972	0.647637
							1.973	0.523235
							1.974	0.385577
							1.975	0.371969
							1.976	0.426669
							1.977	0.371105
							1.978	0.448954
							1.979	0.342851
							1.98	0.336185
							1.981	0.430096
							1.982	0.389266
							1.983	0.320182
							1.984	0.398297
							1.985	0.361681
							1.986	0.531591
							1.987	0.268147
							1.988	0.403924
							1.989	0.314899
							1.99	0.458524
							1.991	0.404753
							1.992	0.463253
							1.993	0.476844
							1.994	0.377468
							1.995	0.361065
							1.996	0.314206
							1.997	0.443407
							1.998	0.371106
[truncated: 1,992 more rows]

## Sheet: Fig2
Fig2A	Time, min	R132H:NADPH:αKG	R132H: NADPH:αKG:Ca2+	R132H:NADP(H)	R132Q:NADPH:αKG	R132Q:NADP(H)	R132Q:NADPH:αKG:Ca2+	R132Q:NADP+:ICT:Ca2+	R132Q:NADP+:ICT	WT:ICT:NADP+:Ca2+	WT:NADP+:ICT	WT:NADP(H)
peptide 86-108	0	0	0	0	0	0	0	0	0	0	0	0
	0.5	7.35315	7.94589	12.482	5.35092	10.9336	5.01106	8.00048	7.25939	6.12994	6.64363	13.0595
	1	8.5517	9.0483	13.898	6.62915	13.4003	6.13506	10.117	9.52158	7.68841	8.54687	15.2073
	2	10.3606	10.8984	16.4232	8.9771	16.1274	7.75726	12.9176	11.9524	10.1206	11.6506	17.83
	5	12.5117	13.2023	18.1607	10.9246	18.1183	9.55788	14.3683	14.2942	12.9182	14.4715	19.0168
	Time, min	R132H:NADPH:αKG	R132H: NADPH:αKG:Ca2+	R132H:NADP(H)	R132Q:NADPH:αKG	R132Q:NADP(H)	R132Q:NADPH:αKG:Ca2+	R132Q:NADP+:ICT:Ca2+	R132Q:NADP+:ICT	WT:ICT:NADP+:Ca2+	WT:NADP+:ICT	WT:NADP(H)
peptide 109-120	0	0	0	0	0	0	0	0	0	0	0	0
	0.5	4.10318	4.22823	5.75046	2.97285	3.70544	2.26292	2.52453	3.71483	2.71146	3.87408	4.48452
	1	4.76274	4.80895	6.23402	4.06972	4.78896	3.05989	3.41061	4.76212	3.58009	4.82167	5.34201
	2	5.70064	5.75691	7.23204	5.434	5.83009	4.12099	4.46438	5.95279	4.78558	6.06808	6.52398
	5	6.44989	6.45583	7.77481	6.03359	6.66095	4.9012	5.47634	6.75639	5.78062	6.64147	7.03616
	Time, min	R132H:NADPH:αKG	R132H: NADPH:αKG:Ca2+	R132H:NADP(H)	R132Q:NADPH:αKG	R132Q:NADP(H)	R132Q:NADPH:αKG:Ca2+	R132Q:NADP+:ICT:Ca2+	R132Q:NADP+:ICT	WT:ICT:NADP+:Ca2+	WT:NADP+:ICT	WT:NADP(H)
peptide 169-182	0	0	0	0	0	0	0	0	0	0	0	0
	0.5	3.19903	3.33685	3.85301	3.1754	3.04609	2.83009	2.83145	3.15706	3.46281	3.64778	3.72683
	1	3.44102	3.44524	3.7024	3.18039	3.33592	3.10761	3.04572	3.40341	3.66896	3.90655	3.97775
	2	3.60912	3.73371	4.06445	3.80805	3.66966	3.26485	3.31515	3.89701	3.83749	4.32613	4.44978
	5	3.74302	3.8369	4.39196	3.83383	3.83594	3.19288	3.18323	4.03025	3.82878	4.49085	4.60485
	Time, min	R132H:NADPH:αKG	R132H: NADPH:αKG:Ca2+	R132H:NADP(H)	R132Q:NADPH:αKG	R132Q:NADP(H)	R132Q:NADPH:αKG:Ca2+	R132Q:NADP+:ICT:Ca2+	R132Q:NADP+:ICT	WT:ICT:NADP+:Ca2+	WT:NADP+:ICT	WT:NADP(H)
peptide 269-291	0	0	0	0	0	0	0	0	0	0	0	0
	0.5	14.0051	13.2608	17.5039	7.86872	13.7133	3.26922	6.25107	11.0931	7.03182	12.8629	16.0431
	1	15.0484	14.2711	17.178	8.73231	16.7403	4.27109	7.54937	12.9355	8.41456	15.6253	17.9701
	2	15.9671	16.3712	18.4773	13.6746	19.9254	5.14345	9.07982	14.9529	9.36437	17.0362	20.0547
	5	15.8103	16.1119	18.616	13.7755	21.1552	6.35485	9.84504	14.7837	10.1935	17.2293	20.4968
Fig 2B	Time, min	R132H:NADPH:αKG	R132H: NADPH:αKG:Ca2+	R132H:NADP(H)	R132Q:NADPH:αKG	R132Q:NADP(H)	R132Q:NADPH:αKG:Ca2+	R132Q:NADP+:ICT:Ca2+	R132Q:NADP+:ICT	WT:ICT:NADP+:Ca2+	WT:NADP+:ICT	WT:NADP(H)
peptide 168-179	0	0	0	0	0	0	0	0	0	0	0	0
	0.5	3.43307	3.59768	3.94972	2.71278	2.62018	2.62059	2.50102	2.73778	3.13461	3.32947	3.32112
	1	3.54651	3.5463	3.8115	2.81023	2.74671	2.81042	2.57878	2.83564	3.19064	3.46764	3.45865
	2	3.59778	3.7981	4.14042	3.19692	3.00672	2.94035	2.82956	3.25741	3.32192	3.81088	3.81338
	5	3.7518	3.87101	4.54948	3.25089	3.07691	2.88944	2.8146	3.4393	3.42945	3.99787	4.06368
peptide 180-191	Time, min	R132H:NADPH:αKG	R132H: NADPH:αKG:Ca2+	R132H:NADP(H)	R132Q:NADPH:αKG	R132Q:NADP(H)	R132Q:NADPH:αKG:Ca2+	R132Q:NADP+:ICT:Ca2+	R132Q:NADP+:ICT	WT:ICT:NADP+:Ca2+	WT:NADP+:ICT	WT:NADP(H)
	0	0	0	0	0	0	0	0	0	0	0	0
	0.5	3.67035	3.64548	4.15343	2.62687	2.9426	2.13918	2.44723	2.9137	2.31596	3.21277	3.27297
	1	3.87117	3.7875	4.20958	2.84938	3.26189	2.49747	2.64012	3.40148	2.70404	3.74109	3.71947
	2	4.17723	4.06042	4.75777	3.79177	3.75223	2.86246	2.90027	3.95602	3.10159	4.35581	4.39662
	5	4.48425	4.29799	5.2363	3.97378	4.10513	2.88226	2.84692	4.34912	3.21063	4.81839	4.93959
peptide 217-227	Time, min	R132H:NADPH:αKG	R132H: NADPH:αKG:Ca2+	R132H:NADP(H)	R132Q:NADPH:αKG	R132Q:NADP(H)	R132Q:NADPH:αKG:Ca2+	R132Q:NADP+:ICT:Ca2+	R132Q:NADP+:ICT	WT:ICT:NADP+:Ca2+	WT:NADP+:ICT	WT:NADP(H)
	0	0	0	0	0	0	0	0	0	0	0	0
	0.5	1.36267	1.24125	1.75699	0.696713	0.575636	0.137602	0.289196	1.00653	0.301468	1.07906	1.14951
	1	1.72915	1.47503	2.11725	0.954051	0.881243	0.19702	0.31621	1.54074	0.32053	1.57328	1.65384
	2	2.19753	1.71584	2.77765	1.54653	1.19856	0.202461	0.316596	1.8949	0.38436	2.33846	2.39376
	5	2.72602	2.12529	3.292	1.84702	1.65274	0.194222	0.394335	2.28209	0.369096	2.78997	3.02437
peptide 257-267	Time, min	R132H:NADPH:αKG	R132H: NADPH:αKG:Ca2+	R132H:NADP(H)	R132Q:NADPH:αKG	R132Q:NADP(H)	R132Q:NADPH:αKG:Ca2+	R132Q:NADP+:ICT:Ca2+	R132Q:NADP+:ICT	WT:ICT:NADP+:Ca2+	WT:NADP+:ICT	WT:NADP(H)
	0	0	0	0	0	0	0	0	0	0	0	0
	0.5	3.7227	3.37959	4.92471	1.60281	2.17194	0.748709	0.828596	1.90975	1.06764	2.37364	2.9923
	1	4.26098	3.726	4.94992	1.9072	2.63113	0.758663	0.989376	2.40363	1.13365	3.06194	3.58396
	2	4.70342	4.04723	5.30837	2.52865	3.15808	0.942876	1.0251	2.87148	1.34842	3.88725	4.17602
	5	4.88812	4.50417	5.4714	2.68013	3.3131	1.04894	1.21425	2.8904	1.64861	4.01291	4.49539
peptide 305-334	Time, min	R132H:NADPH:αKG	R132H: NADPH:αKG:Ca2+	R132H:NADP(H)	R132Q:NADPH:αKG	R132Q:NADP(H)	R132Q:NADPH:αKG:Ca2+	R132Q:NADP+:ICT:Ca2+	R132Q:NADP+:ICT	WT:ICT:NADP+:Ca2+	WT:NADP+:ICT	WT:NADP(H)
	0	0	0	0	0	0	0	0	0	0	0	0
	0.5	4.91639	5.03559	14.6701	3.86544	9.0127	3.46216	8.86122	5.0726	7.57827	4.60486	11.2843
	1	5.19139	6.13193	15.152	4.35483	10.0798	3.91205	9.36125	6.62998	9.6205	5.55553	12.4213
	2	5.47985	6.90415	16.9743	5.73274	10.8812	5.42188	10.6063	8.0617	11.542	6.68821	13.9256
	5	6.31754	8.73681	17.7982	6.15842	11.2328	6.78361	11.1533	9.78738	12.9942	7.78483	14.6944
peptide 335-354	Time, min	R132H:NADPH:αKG	R132H: NADPH:αKG:Ca2+	R132H:NADP(H)	R132Q:NADPH:αKG	R132Q:NADP(H)	R132Q:NADPH:αKG:Ca2+	R132Q:NADP+:ICT:Ca2+	R132Q:NADP+:ICT	WT:ICT:NADP+:Ca2+	WT:NADP+:ICT	WT:NADP(H)
	0	0	0	0	0	0	0	0	0	0	0	0
	0.5	1.6251	1.82555	1.92189	0.591717	0.466868	0.45513	0.586979	0.774574	0.903402	0.944342	0.834
	1	1.71337	2.02627	1.85691	0.694963	0.624457	0.624996	0.877402	0.956867	0.974672	1.04818	0.994787
	2	1.86204	2.26475	2.15767	0.957474	0.718546	0.759202	0.972043	1.28238	1.18875	1.27169	1.24912
	5	2.16794	2.7206	2.60024	1.14663	0.902702	0.973996	1.1375	1.58706	1.54375	1.54466	1.62448

## Sheet: SuppFig1
SuppFig1a	x	y	y				SuppFig1b	x	y	y	y	y					SuppFig1c	x	y	y	y	y
	[ICT] mM	WT						[ICT] mM	IDH1 R132Q		IDH1 R132H							[akg] mM	IDH1 R132Q		IDH1 R132H
	0	0.000127	0.048569					0	0.001706	0.000266			Michaelis-Menten					0	0.006014	0.004273			Michaelis-Menten
	0.01	7.38103	7.59485	Michaelis-Menten				0.1	0.849678	0.876206			Best-fit values					0.05	1.27894	1.21141			Best-fit values
	0.02	14.4132	10.045	Best-fit values				0.2	1.24518	1.11897			kcat	7.614	0.9859			0.1	1.93167	1.60129			kcat	4.584	1.361
	0.03	20.4662	19.3408	kcat	51.97			0.5	2.40112	2.01367			Km	1.553	1.184			0.2	2.97267	2.59485			Km	0.1394	0.4079
	0.05	31.0289	28.344	Km	0.05039			1	3.28939	2.93408			Std. Error					0.4	3.79421	3.12701			Std. Error
	0.06	31.0289	29.2444	Std. Error				2	3.94694	4.33762			kcat	0.3156	0.04159			0.5	3.72187	3.13987			kcat	0.1413	0.03307
	0.08	35.1447	28.9871	kcat	1.71			3	4.79582	4.53055			Km	0.2229	0.1656			0.8	4.46383	3.73714			Km	0.02179	0.03753
	0.1	34.2604	36.1093	Km	0.004741			4	5.02412	5.16881								1	4.36093	3.68248
	0.15	38.4084	36.3023					5	5.42685	5.44453								1.5	4.74839	3.89228
	0.2	40.8039	40.9968					6	6.9164	5.75402								2	4.57717	3.88344
	0.24	42.8296	43.9389					8	6.96061	5.99357								2.4	4.71141	3.77412
								10	7.35691	6.67926								3	4.72669	3.89228
								0			0.007166	0.000341						0			0.018376	0.003293
								0.1			0.120096	0.101608						0.1			0.25209	0.214871
								0.3			0.219775	0.259405						0.2			0.482315	0.374277
								0.5			0.305547	0.291399						0.3			0.617605	0.489711
								0.8			0.381029	0.344614						0.5			0.771865	0.723151
								1			0.441881	0.420257						0.6			0.899518	0.772106
								2			0.558923	0.637299						1			1.01527	0.950161
								4			0.730868	0.802653						1.5			1.17605	1.05386
								5			0.959003	0.742042						2			1.16399	1.10852
								6			0.782717	0.923633						3			1.291	1.16479
								10			0.749116	0.905949						4			1.31994	1.1672
																		5			1.23955	1.11174

## Sheet: SuppFig3
SuppFig3A	4uM	WT	R132Q	R132H						SuppFig3B	6uM	WT	R132Q	R132H						SuppFig3C	8 uM	R132Q	R132H					SuppFig3D	10 uM	WT	R132Q	R132H						SuppFig3E	15uM	WT	R132Q	R132H						SuppFig3F	x
	x	y	y	y							x	y	y	y							x	y	y						x	y	y	y							x	y	y	y	One-phase association						4
	0	0.696476	2.17823	2.89167		WT	R132Q	R132H			0	0.865259	2.41336	2.85326		WT	R132Q	R132H			0	3.12618	3.13933		R132Q	R132H			0	1.2026	3.41357	3.58094	One-phase association						0	1.30571	4.5609	5.23678	Best-fit values						6
	0.001	0.713134	2.2034	2.58481	One-phase association						0.001	0.87002	2.77605	2.97585	One-phase association						0.001	3.04078	3.6404	One-phase association					0.001	1.33215	3.75422	3.84261	Best-fit values						0.001	1.4208	4.12122	4.42827	Y0	0.04918	0.02869	0.1977			8
	0.002	0.890989	2.26543	2.33222	Best-fit values						0.002	0.710874	2.71821	2.8471	Best-fit values						0.002	2.95819	3.09081	Best-fit values					0.002	1.31229	3.33253	3.23916	Y0	0.09637	0.08901	0.1539			0.002	1.33934	4.33867	4.36427	Plateau	0.733	0.8196	0.8489			10
	0.003	0.868256	2.37371	2.68976	Y0	0.06862	0.07315	0.1649			0.003	0.815015	2.54653	2.57817	Y0	0.07322	0.06454	0.1236			0.003	3.04366	3.27074	Y0	0.09431	0.1356			0.003	1.24941	3.46052	3.5654	Plateau	0.7358	0.7945	0.8529			0.003	1.43651	4.37682	4.23063	K	26.95	17.73	2.708			15
	0.004	0.674794	2.25474	2.09343	Plateau	0.7391	0.8056	0.755			0.004	0.809751	2.42192	2.40193	Plateau	0.7955	0.8275	0.7828			0.004	2.59488	3.39249	Plateau	0.7952	0.7758			0.004	1.17004	3.01044	3.14577	K	24.85	10.15	2.719			0.004	1.40897	4.35233	4.69763	Tau	0.03711	0.05639	0.3693
	0.005	0.698278	1.89252	2.73983	K	9.207	7.871	2.593			0.005	0.874034	2.82324	2.76685	K	12.12	8.063	2.824			0.005	2.76099	3.19726	K	8.817	2.902			0.005	1.58992	3.51167	3.56009	Tau	0.04023	0.09854	0.3678			0.005	1.45699	4.47493	4.55353	Half-time	0.02572	0.03909	0.256
	0.006	0.774452	2.55837	2.24708	Tau	0.1086	0.127	0.3857			0.006	0.847683	3.00465	2.7602	Tau	0.08248	0.124	0.3541			0.006	2.90238	3.03713	Tau	0.1134	0.3446			0.006	1.3917	3.32909	3.3872	Half-time	0.02789	0.0683	0.255			0.006	1.62543	4.08246	4.41081	Span	0.6838	0.7909	0.6512
	0.007	0.834554	2.19428	2.84521	Half-time	0.07529	0.08806	0.2673			0.007	0.861578	2.61976	2.66477	Half-time	0.05717	0.08596	0.2454			0.007	3.06262	3.23448	Half-time	0.07862	0.2389			0.007	1.46313	3.53636	3.34226	Span	0.6395	0.7055	0.6991			0.007	1.60352	4.70835	4.11882	Std. Error
	0.008	0.735309	2.19268	2.70127	Span	0.6705	0.7325	0.5901			0.008	0.79336	2.70735	2.87533	Span	0.7222	0.7629	0.6591			0.008	2.90114	3.72041	Span	0.7009	0.6402			0.008	1.64654	3.56341	3.57266	Std. Error						0.008	1.51739	4.61824	4.4893	Y0	0.02519	0.01825	0.01077
	0.009	0.726451	2.36034	1.99693	Std. Error						0.009	0.962898	2.68079	2.72117	Std. Error						0.009	3.12391	3.37542	Std. Error					0.009	1.65283	3.34729	3.28051	Y0	0.03141	0.01321	0.01161			0.009	1.48216	4.53731	4.44777	Plateau	0.004865	0.003536	0.01845
	0.01	0.660495	2.23757	2.33232	Y0	0.01615	0.01332	0.0134			0.01	0.880588	2.82506	3.02703	Y0	0.01797	0.01212	0.01212			0.01	3.10762	3.07103	Y0	0.01222	0.0114			0.01	1.48866	3.43974	3.27514	Plateau	0.00646	0.004267	0.01973			0.01	1.52272	4.86411	4.3553	K	1.59	0.654	0.192
	0.011	0.793284	2.01213	2.3699	Plateau	0.01051	0.005928	0.02502			0.011	0.840203	3.03502	3.05245	Plateau	0.007711	0.005218	0.01913			0.011	3.54162	2.91345	Plateau	0.004676	0.01706			0.011	1.2659	3.58331	3.72982	K	1.98	0.3502	0.1926			0.011	1.59658	4.291	4.86781	Span	0.02477	0.01793	0.01525
	0.012	0.932262	2.02841	2.33425	K	0.5533	0.2995	0.2665			0.012	0.824	2.97529	2.80218	K	0.622	0.2643	0.2117			0.012	3.09246	3.10908	K	0.3021	0.2039			0.012	1.76785	3.2564	3.41259	Span	0.0308	0.0126	0.01632			0.012	1.6347	4.85459	4.76967
	0.013	0.788256	2.59523	2.31411	Span	0.0149	0.01241	0.02055			0.013	1.02259	3.26728	2.87003	Span	0.01681	0.01132	0.01597			0.013	3.21562	3.1625	Span	0.01151	0.01438			0.013	1.94876	3.89678	3.58113							0.013	1.54769	5.03367	4.76896
	0.014	0.808646	2.02829	2.42554							0.014	1.04233	2.82016	2.79592							0.014	3.48836	2.91537						0.014	1.70848	3.79984	3.51118							0.014	1.80072	4.85351	4.98801
	0.015	0.804326	2.34097	2.15529							0.015	0.862353	2.90674	2.69284							0.015	3.69298	3.41992						0.015	1.81248	3.4797	3.37857							0.015	1.77096	5.0146	5.03
	0.016	0.823308	2.10374	2.37567							0.016	0.960681	3.17495	2.98513							0.016	3.3774	2.86225						0.016	1.63635	3.54908	3.91519							0.016	1.88673	4.45176	4.53543
	0.017	0.806442	2.3115	2.39662							0.017	1.00161	3.17609	3.2152							0.017	3.13694	3.32486						0.017	1.77764	3.81533	3.61516							0.017	1.71851	4.78253	4.68705
	0.018	0.885458	2.41333	2.34098							0.018	1.03727	3.28592	2.57238							0.018	3.61136	3.1328						0.018	1.56093	3.95485	4.29913							0.018	1.685	5.37737	4.79612
	0.019	0.851934	2.75178	2.21696							0.019	0.935412	3.10345	2.55291							0.019	4.11044	2.92215						0.019	1.52862	4.05698	3.68505							0.019	1.70705	5.28019	4.89183
	0.02	0.838611	2.54825	2.27445							0.02	0.947724	2.94353	2.82385							0.02	3.33137	3.15919						0.02	1.86902	3.95976	3.52571							0.02	1.8105	5.25238	5.03464
	0.021	0.803579	2.21565	2.23474							0.021	0.942347	2.98651	2.54208							0.021	3.29778	3.42278						0.021	1.6488	4.01569	3.9046							0.021	1.717	5.30849	5.33407
	0.022	0.971864	3.08243	1.9197							0.022	0.90742	2.96147	2.59539							0.022	3.18381	3.28548						0.022	1.64803	4.20562	4.03815							0.022	1.75493	5.83155	5.3403
	0.023	1.07145	2.57963	2.59984							0.023	1.02122	3.20584	2.96662							0.023	3.49306	3.29609						0.023	1.8947	3.744	3.59313							0.023	1.75547	4.67844	5.10323
	0.024	0.889907	2.51749	1.95687							0.024	1.00882	2.99467	2.96401							0.024	3.80274	2.94785						0.024	1.83591	4.21105	3.78563							0.024	1.70229	5.44311	4.88136
	0.025	0.953645	2.59628	2.92221							0.025	1.02862	3.3442	3.03562							0.025	3.54016	3.21413						0.025	2.08114	4.10869	4.09673							0.025	2.03177	5.21793	4.637
	0.026	0.908117	2.70397	3.19602							0.026	1.12796	3.47871	3.37358							0.026	3.62164	3.21692						0.026	1.86696	4.42289	3.66635							0.026	1.8002	5.7385	4.69379
	0.027	0.941559	2.80752	2.28664							0.027	0.994216	3.30941	3.09678							0.027	3.82113	3.55025						0.027	2.00222	4.23988	4.06634							0.027	1.74519	5.50628	5.21495
	0.028	0.834458	2.78429	2.35906							0.028	1.07361	3.41958	2.80433							0.028	3.95104	3.65296						0.028	1.81683	4.23238	3.72779							0.028	1.9118	5.82376	4.94349
	0.029	1.04091	2.61496	2.15819							0.029	1.01182	3.44132	2.52097							0.029	3.78334	3.62426						0.029	1.98829	4.40318	3.82343							0.029	1.88047	6.28866	4.59918
	0.03	0.947341	2.79322	2.34321							0.03	1.15142	3.08055	2.83377							0.03	4.25337	3.5629						0.03	2.01243	4.48327	4.04129							0.03	1.74177	5.46566	4.98409
	0.031	0.998913	2.5494	2.63845							0.031	1.1112	3.33068	3.52861							0.031	4.00049	3.73884						0.031	1.71813	4.26041	3.69326							0.031	1.92774	5.42347	5.26003
	0.032	1.0348	3.15448	2.96539							0.032	1.07783	3.333	2.65185							0.032	3.88602	3.56379						0.032	1.90942	4.13441	4.05289							0.032	1.89316	6.02606	4.94631
	0.033	0.94981	2.79296	3.23853							0.033	1.11296	3.7063	2.84151							0.033	4.14404	3.76436						0.033	2.17809	3.83031	3.83457							0.033	2.04416	6.03887	5.27421
	0.034	0.901665	2.94927	2.39574							0.034	1.0672	3.43753	2.81923							0.034	4.07594	3.42748						0.034	2.1469	4.58463	3.84049							0.034	1.90968	5.8994	5.15995
	0.035	0.985218	2.73065	2.47669							0.035	1.03061	3.43982	2.92101							0.035	3.71538	3.48423						0.035	2.06082	4.31452	4.29158							0.035	2.1858	5.71117	4.88713
	0.036	0.977615	2.96184	2.63415							0.036	1.08028	3.26423	3.02529							0.036	3.63349	3.79916						0.036	1.74455	3.99705	3.8024							0.036	1.93212	5.40134	5.17465
	0.037	1.01737	3.07675	2.38816							0.037	1.07251	3.51437	3.39958							0.037	4.38786	3.53714						0.037	2.13539	4.24264	4.28678							0.037	1.96514	5.71554	5.24673
	0.038	0.96418	3.27008	2.28182							0.038	1.16804	3.40327	2.94104							0.038	3.78726	3.55431						0.038	1.56578	4.20853	3.90181							0.038	1.8123	6.24748	5.01804
	0.039	0.954379	2.90298	2.91944							0.039	1.05283	3.84464	2.50406							0.039	3.88162	3.66222						0.039	2.30078	4.76359	3.89112							0.039	2.05405	5.57688	5.02485
	0.04	1.16535	2.59957	2.5358							0.04	1.22527	3.41469	2.92203							0.04	4.08551	3.45263						0.04	1.85793	4.23191	3.77686							0.04	2.23964	5.9817	4.96522
	0.041	1.05338	2.74961	2.43801							0.041	0.974188	3.7279	3.12604							0.041	4.4339	2.93735						0.041	1.66195	4.09089	3.74247							0.041	2.08245	6.38572	5.56788
	0.042	0.994935	2.96723	2.56555							0.042	1.2249	3.81689	2.77698							0.042	3.99622	4.17715						0.042	2.26493	4.41481	3.76945							0.042	1.8667	6.42095	5.35056
	0.043	1.14905	2.79492	2.68354							0.043	1.25453	3.76861	2.80031							0.043	3.65239	3.35419						0.043	2.02104	4.9494	3.64555							0.043	1.955	5.87068	5.63901
	0.044	1.01643	2.9503	2.93713							0.044	1.20619	3.43589	3.17735							0.044	4.34002	3.76774						0.044	1.86737	4.01544	3.92762							0.044	1.86294	6.04045	4.69581
	0.045	0.995301	3.40471	2.42909							0.045	1.24069	3.54745	2.96063							0.045	4.11089	3.76989						0.045	2.21099	4.40339	4.0954							0.045	2.15414	6.9905	5.222
	0.046	1.05398	2.71048	2.25817							0.046	1.21951	3.8036	2.52483							0.046	4.3809	3.33312						0.046	1.98068	4.68688	3.43285							0.046	2.09729	5.90611	5.36499
	0.047	0.927229	3.06892	2.64367							0.047	1.27627	3.57349	2.95283							0.047	4.11358	3.27308						0.047	2.09124	4.36357	4.16964							0.047	2.12755	6.28631	5.66609
	0.048	1.12643	2.89939	2.57739							0.048	1.12894	3.87023	3.29017							0.048	4.67063	3.85255						0.048	2.01488	4.65828	3.90702							0.048	2.16211	6.24381	5.47227
	0.049	0.949797	3.21793	2.8093							0.049	1.39458	3.85789	2.78404							0.049	3.71585	3.59908						0.049	2.23641	4.82594	3.91015							0.049	2.03394	6.07965	5.02206
	0.05	1.18232	3.37675	2.44111							0.05	1.2119	3.89498	3.43569							0.05	4.22423	3.68869						0.05	2.02314	4.89295	4.14112							0.05	1.96241	6.05941	5.84195
	0.051	1.13694	3.16466	2.64632							0.051	1.27329	3.79287	3.52677							0.051	3.96859	3.77454						0.051	1.70334	4.55513	4.06476							0.051	1.99638	6.47637	5.09558
	0.052	0.983062	3.15287	2.48529							0.052	1.14659	4.55806	3.19189							0.052	4.30035	3.59015						0.052	2.1495	4.49301	3.48344							0.052	2.17334	6.03615	4.9812
	0.053	1.11884	3.2954	2.5152							0.053	1.33405	3.96967	2.84325							0.053	3.90523	3.40552						0.053	2.12853	4.73287	4.20097							0.053	1.92109	6.48147	5.78393
	0.054	1.0595	2.86269	2.34042							0.054	1.23815	3.74558	2.49797							0.054	4.06256	3.58346						0.054	2.08405	4.52797	3.78299							0.054	1.98627	6.26029	5.13232
	0.055	1.0465	3.06808	2.75097							0.055	1.2514	3.49428	3.19122							0.055	4.38526	3.30793						0.055	2.15424	4.8353	4.00329							0.055	2.05159	6.03669	5.12385
	0.056	1.06987	3.28611	2.46438							0.056	1.29228	4.18039	2.78962							0.056	3.93736	3.70553						0.056	2.68336	4.83372	3.95115							0.056	2.11173	6.38501	5.52771
	0.057	1.1724	3.62408	2.99482							0.057	1.18242	3.86449	3.20789							0.057	4.07217	4.20429						0.057	2.11758	4.91967	4.08842							0.057	2.23536	6.1485	4.83914
	0.058	1.16102	3.31526	2.93111							0.058	1.2978	4.28642	2.99646							0.058	4.29041	3.86443						0.058	2.25417	5.10296	4.34674							0.058	2.06399	6.54987	5.49292
	0.059	1.04782	3.49615	2.82092							0.059	1.31078	3.67713	3.42967							0.059	5.16333	3.81728						0.059	1.8133	4.55203	3.51636							0.059	2.40276	6.25449	5.37613
	0.06	1.22131	3.49802	2.51893							0.06	1.25218	3.99029	3.22535							0.06	4.38564	3.60637						0.06	2.05478	4.96031	4.13308							0.06	2.12459	6.74171	5.51824
	0.061	1.3398	3.37743	3.52077							0.061	1.22532	3.86446	3.2308							0.061	4.82662	3.76723						0.061	1.8568	4.78088	3.56535							0.061	2.09301	6.8357	5.48456
	0.062	1.10837	3.01897	3.04456							0.062	1.14377	4.07407	2.59433							0.062	4.51064	3.99318						0.062	1.74109	4.37065	3.72582							0.062	1.99452	6.46086	5.2454
	0.063	1.08601	3.3572	2.73866							0.063	1.23997	4.63537	2.85241							0.063	4.39734	3.9432						0.063	2.08348	4.78636	4.23117							0.063	2.06139	6.26349	5.58921
	0.064	1.04817	3.08264	2.89463							0.064	1.29386	4.10633	3.10422							0.064	4.56719	3.89337						0.064	2.32343	4.89116	3.89668							0.064	2.17146	6.14202	5.92845
	0.065	1.09946	4.05297	2.47112							0.065	1.31425	4.28966	3.64612							0.065	4.43416	3.79993						0.065	1.96382	4.83189	3.92515							0.065	2.11421	6.96934	5.05977
	0.066	1.07795	3.20723	2.91233							0.066	1.20756	4.03448	2.99653							0.066	4.41737	3.97956						0.066	2.16737	5.0463	3.77851							0.066	1.86565	6.33628	5.12864
	0.067	1.03261	3.57131	2.73768							0.067	1.3642	4.18764	4.03717							0.067	4.44613	3.7486						0.067	2.34949	4.79932	4.48386							0.067	2.24821	6.47596	5.6319
	0.068	1.14952	3.54212	2.93663							0.068	1.28017	4.27405	2.75157							0.068	4.69664	4.06231						0.068	2.18951	5.31334	3.6618							0.068	2.20556	6.60564	5.87988
	0.069	1.14207	3.50096	2.79372							0.069	1.46977	4.14748	3.32713							0.069	5.09555	4.40454						0.069	2.15756	4.93564	4.45933							0.069	2.12487	7.12515	5.32378
	0.07	1.29249	3.22541	2.94051							0.07	1.52333	4.3063	2.99664							0.07	4.41178	4.20076						0.07	2.284	5.45411	4.47662							0.07	2.41389	7.12415	5.30593
	0.071	1.10346	3.51385	3.20455							0.071	1.27635	4.37628	3.36303							0.071	4.40387	3.65973						0.071	2.116	5.16436	4.0636							0.071	2.20139	6.81543	4.78676
	0.072	1.09191	3.14424	2.82168							0.072	1.24856	3.99695	3.4782							0.072	4.48086	3.41491						0.072	1.97497	5.06928	3.3807							0.072	2.13127	7.06026	5.18529
	0.073	1.31784	3.25922	2.48151							0.073	1.26531	4.23047	2.76212							0.073	4.88007	3.75883						0.073	2.18482	5.3968	4.15933							0.073	2.05701	6.55698	5.07209
	0.074	1.0585	3.16643	2.6305							0.074	1.49105	4.03401	3.52442							0.074	4.58476	3.68893						0.074	2.14222	5.01028	3.93665							0.074	2.17863	6.14295	5.108
	0.075	1.25018	3.0803	2.98023							0.075	1.32153	4.393	3.10774							0.075	4.98147	3.90937						0.075	1.99849	5.13368	4.47761							0.075	2.09394	6.87851	5.1326
	0.076	1.18695	3.95939	2.6024							0.076	1.30662	3.98824	2.93659							0.076	4.60496	3.46238						0.076	2.48344	5.40572	4.15449							0.076	2.13261	6.33331	5.40807
	0.077	1.38606	3.1011	2.96524							0.077	1.43854	4.2801	3.27158							0.077	4.25454	4.92862						0.077	2.22073	5.42272	4.3575							0.077	2.20722	6.70207	5.66484
	0.078	1.3081	3.63845	3.11789							0.078	1.32959	3.96841	3.44256							0.078	4.77512	4.11005						0.078	2.21894	5.22911	4.13103							0.078	2.08162	6.80118	5.14505
	0.079	1.18223	3.55203	2.81027							0.079	1.3463	4.41518	3.39057							0.079	4.55236	3.5874						0.079	2.36485	5.25747	4.56486							0.079	2.10894	7.26004	5.17266
	0.08	1.25983	3.64361	3.22218							0.08	1.28168	4.56443	3.40869							0.08	5.0214	3.77178						0.08	2.1593	5.10401	4.39738							0.08	2.26372	7.07086	5.70876
	0.081	1.02504	3.39951	2.69942							0.081	1.35199	4.13379	3.23502							0.081	5.04664	3.87796						0.081	2.15425	5.37352	4.0461							0.081	2.10148	6.69979	5.30554
	0.082	1.18346	3.35703	3.32367							0.082	1.25291	4.04637	3.58032							0.082	4.72	4.27048						0.082	2.29588	4.68882	4.21767							0.082	2.09424	6.63268	5.39887
	0.083	1.1653	3.51514	2.45932							0.083	1.43724	4.22214	3.87674							0.083	5.24284	3.54827						0.083	2.45171	5.1429	3.85117							0.083	2.12107	6.11446	5.46504
	0.084	1.13442	3.7079	2.41211							0.084	1.24695	4.31864	3.4805							0.084	4.27786	3.61903						0.084	1.93045	5.61741	4.39134							0.084	2.26974	7.26148	4.99791
	0.085	1.30273	3.08929	2.34618							0.085	1.51553	4.28827	2.85891							0.085	5.11148	3.34616						0.085	2.35931	5.38259	4.76907							0.085	2.36638	7.13809	5.01379
	0.086	1.18581	3.61984	3.13363							0.086	1.50762	4.46342	3.80349							0.086	4.94072	3.85871						0.086	2.10513	5.42374	4.06452							0.086	2.28275	6.94764	5.67922
	0.087	1.19162	4.16817	2.93296							0.087	1.42095	4.43285	3.12028							0.087	4.98796	3.91906						0.087	2.20444	5.98034	3.99195							0.087	2.21981	6.52293	5.18545
	0.088	1.1555	3.63433	3.03484							0.088	1.47595	4.647	3.60261							0.088	4.57056	3.93846						0.088	2.22567	5.58856	3.96342							0.088	2.28031	7.00134	5.284
	0.089	1.21004	4.04237	2.83218							0.089	1.34676	4.12648	3.64005							0.089	4.90083	3.76183						0.089	2.06158	5.10982	4.80617							0.089	2.44645	7.03803	5.13047
	0.09	1.23165	4.02411	2.78755							0.09	1.2359	4.23216	3.96454							0.09	5.02937	4.03852						0.09	2.13181	5.63159	4.30114							0.09	2.14582	6.81543	5.53907
	0.091	1.2019	4.06689	2.62664							0.091	1.34412	4.19541	3.35506							0.091	4.27387	3.99747						0.091	1.9376	5.20119	4.21486							0.091	1.9392	6.97674	5.4156
	0.092	1.107	3.65526	2.81313							0.092	1.36132	4.15872	3.31241							0.092	5.41245	4.13804						0.092	2.22658	5.21791	4.05319							0.092	2.26667	7.42431	5.41266
	0.093	1.18255	3.73603	2.76669							0.093	1.33066	4.56007	3.52225							0.093	4.44655	3.9859						0.093	2.46254	5.09872	4.04818							0.093	2.16018	7.12373	5.76219
	0.094	1.19791	3.86094	2.44436							0.094	1.2878	4.33979	3.17368							0.094	5.11902	4.32678						0.094	2.28613	5.66852	4.41106							0.094	2.36262	7.06271	5.55941
	0.095	1.25578	3.99768	3.02678							0.095	1.42191	4.57297	3.69524							0.095	4.77846	3.83515						0.095	2.57563	5.24598	4.381							0.095	2.22054	6.91121	5.90393
	0.096	1.39175	4.03224	2.92174							0.096	1.48215	4.58055	3.54798							0.096	4.57811	3.70709						0.096	2.01642	5.26746	4.23351							0.096	2.18646	7.61867	5.13514
	0.097	1.13023	3.98831	3.2974							0.097	1.42561	3.86629	3.71171							0.097	5.09175	3.79574						0.097	2.41452	5.95887	4.3096							0.097	2.08774	6.42761	5.63701
	0.098	1.34272	3.71008	2.94415							0.098	1.36748	4.8689	3.17912							0.098	5.07737	3.77378						0.098	2.4669	5.47267	4.18674							0.098	2.14056	7.16699	5.68066
	0.099	1.28086	3.78986	2.88836							0.099	1.49942	4.36455	3.57727							0.099	4.64442	3.4687						0.099	2.15896	5.19578	4.34111							0.099	2.23255	7.37295	5.09696
	0.1	1.06107	3.49857	2.69846							0.1	1.44712	4.34527	2.94451							0.1	4.58697	4.19542						0.1	2.44497	5.53251	4.54442							0.1	2.32262	7.12412	5.18664
	0.101	1.24263	3.96554	2.71153							0.101	1.49707	4.16864	3.08695							0.101	4.51293	3.66484						0.101	2.34438	5.19063	4.61134							0.101	2.18956	7.23945	5.63117
	0.102	1.13342	3.8534	3.17968							0.102	1.51359	4.51206	3.76674							0.102	4.75051	3.83196						0.102	2.16397	5.08324	3.8273							0.102	2.32883	6.98055	5.9274
	0.103	1.15005	3.50323	3.24533							0.103	1.27169	4.92847	3.72908							0.103	4.96685	3.75721						0.103	2.5357	5.426	4.0089							0.103	2.11394	6.78382	5.1949
	0.104	1.20302	3.74893	2.57363							0.104	1.36451	4.57541	3.33926							0.104	4.84628	3.49547						0.104	2.54177	5.16807	3.80346							0.104	2.18232	7.2015	5.61915
	0.105	1.26251	4.05082	3.33484							0.105	1.38578	4.61427	2.92665							0.105	4.63937	4.4552						0.105	2.17497	5.68314	4.19952							0.105	2.15333	6.75415	5.52663
	0.106	1.42162	3.84386	2.48298							0.106	1.41443	4.83818	3.13508							0.106	4.75614	4.02369						0.106	2.30017	5.3874	4.40051							0.106	2.20647	7.67741	5.20869
	0.107	1.24094	4.18702	2.62611							0.107	1.42192	5.01132	3.8346							0.107	4.91295	4.1537						0.107	2.296	5.52534	4.30555							0.107	2.20737	7.19385	5.42693
	0.108	1.28178	3.9227	3.58179							0.108	1.59912	4.67192	3.43608							0.108	4.69968	3.90852						0.108	2.22608	5.42673	3.92961							0.108	2.08521	6.88353	5.67343
	0.109	1.47187	4.26812	3.34251							0.109	1.36046	4.24968	3.7213							0.109	4.75984	3.69134						0.109	2.40164	5.57004	4.3863							0.109	2.26	7.24094	5.5097
	0.11	1.22337	3.48278	2.88866							0.11	1.53431	4.88665	2.97383							0.11	5.04978	3.99997						0.11	2.28469	5.4046	4.16137							0.11	2.30505	7.31892	5.35159
	0.111	1.32441	3.95547	2.55016							0.111	1.41919	4.29946	3.756							0.111	5.04034	3.68843						0.111	2.29898	5.28719	4.09509							0.111	2.19813	7.17538	5.38871
	0.112	1.4013	3.69115	2.89319							0.112	1.41567	4.36958	3.26906							0.112	5.38678	4.24228						0.112	2.39202	5.04347	3.93567							0.112	2.24827	6.83545	5.94176
	0.113	1.25958	3.56132	2.94091							0.113	1.29869	4.56358	3.8119							0.113	5.11315	4.0085						0.113	2.29626	5.85193	4.18605							0.113	2.08489	7.16889	5.29965
	0.114	1.20097	3.64355	2.75358							0.114	1.20047	4.78059	3.47721							0.114	4.93961	4.25958						0.114	2.47216	4.91097	3.79541							0.114	2.3847	6.86988	5.71768
	0.115	1.10553	4.01939	3.15794							0.115	1.41143	4.23566	3.62691							0.115	5.2174	4.14973						0.115	2.16439	5.73376	4.42722							0.115	2.192	6.88275	5.04768
	0.116	1.30067	3.43157	3.45423							0.116	1.54548	4.76472	3.10285							0.116	5.12014	4.4928						0.116	2.52899	5.75639	4.37878							0.116	2.22909	7.23753	5.21129
	0.117	1.2332	3.79966	2.89602							0.117	1.40587	4.64101	3.51539							0.117	5.15247	3.87984						0.117	2.29515	5.69662	4.46061							0.117	2.33774	7.62969	4.97462
	0.118	1.27622	3.94499	3.29288							0.118	1.48364	4.7127	4.00791							0.118	5.10495	4.12901						0.118	2.26138	5.73063	4.52525							0.118	2.27163	7.53096	5.10921
	0.119	1.306	4.21473	2.6612							0.119	1.54888	4.6107	3.75531							0.119	5.96445	4.20367						0.119	2.03396	5.7733	4.19913							0.119	2.12772	6.92948	5.81965
	0.12	1.19491	3.51919	2.98491							0.12	1.49576	4.62191	3.74003							0.12	5.08078	4.20863						0.12	2.53619	5.78388	4.40134							0.12	2.19131	7.23304	5.23978
	0.121	1.35273	4.21255	2.7803							0.121	1.54428	4.3814	3.9304							0.121	5.24814	3.63644						0.121	1.97219	5.40973	4.30187							0.121	2.40104	7.28656	5.51766
	0.122	1.36821	3.88158	2.90943							0.122	1.45011	4.62991	3.39574							0.122	5.4538	3.80897						0.122	2.19106	5.57618	4.02372							0.122	2.2721	7.37302	5.8016
	0.123	1.33331	3.90897	3.1616							0.123	1.48939	4.53547	3.25693							0.123	5.07583	4.10541						0.123	2.3734	5.73108	4.53849							0.123	2.17349	6.89833	5.39944
	0.124	1.17524	3.95795	3.02685							0.124	1.53932	4.83487	3.79962							0.124	5.13492	4.29953						0.124	2.35083	5.88406	4.59987							0.124	2.29858	7.77566	5.3939
	0.125	1.36767	3.85323	3.68635							0.125	1.46985	5.40694	3.41219							0.125	4.97496	4.05136						0.125	2.29419	6.03192	3.91308							0.125	2.30197	7.22516	5.39557
	0.126	1.22483	4.31359	3.55701							0.126	1.39662	4.58797	3.52023							0.126	5.3847	3.77256						0.126	2.33752	5.4161	4.17898							0.126	2.39862	7.1501	5.38024
	0.127	1.4454	3.40878	3.1091							0.127	1.47716	4.72825	3.74825							0.127	5.20006	3.84202						0.127	2.53772	5.48224	3.93659							0.127	2.46065	7.01907	5.98335
	0.128	1.31005	3.87968	2.95505							0.128	1.61569	4.7389	3.59483							0.128	4.84009	3.72522						0.128	2.3911	5.46518	3.84805							0.128	2.21334	7.16142	5.09738
	0.129	1.24212	3.72228	3.45442							0.129	1.58301	4.44176	3.47239							0.129	5.29884	3.82557						0.129	2.24439	5.32133	3.97443							0.129	2.38842	7.55459	5.5048
	0.13	1.2154	3.91778	3.21742							0.13	1.47756	4.65834	4.15909							0.13	5.1695	4.43085						0.13	2.22459	5.72733	4.21147							0.13	2.23245	7.39361	5.93064
	0.131	1.33841	4.3884	3.38513							0.131	1.50543	4.55691	3.71138							0.131	5.08409	3.19491						0.131	2.23178	5.45314	4.2123							0.131	2.36762	6.88184	5.27291
	0.132	1.50591	3.68948	3.56748							0.132	1.58854	5.03189	3.5033							0.132	5.4958	3.91358						0.132	2.35857	5.48042	4.50816							0.132	2.04543	7.26739	5.87802
	0.133	1.23246	4.17788	3.04165							0.133	1.47766	4.82853	3.6409							0.133	5.14748	4.05228						0.133	2.29288	5.73871	4.73609							0.133	2.31103	6.97945	5.35215
	0.134	1.32529	3.99271	3.19121							0.134	1.58895	5.22443	3.77879							0.134	5.24121	3.79102						0.134	2.00885	5.5604	4.13648							0.134	2.15358	7.86319	6.00513
	0.135	1.36343	4.05617	3.14612							0.135	1.52561	4.74769	3.58159							0.135	5.55482	4.55788						0.135	2.19755	5.81429	4.11007							0.135	2.34126	7.83784	5.83219
	0.136	1.43461	3.63857	2.8548							0.136	1.66532	4.83268	3.3796							0.136	5.91975	3.81543						0.136	2.43453	5.57517	3.96466							0.136	2.41791	7.19675	5.79997
	0.137	1.27419	4.17085	3.17602							0.137	1.55843	5.01362	4.00226							0.137	4.75206	4.25078						0.137	2.33962	5.86588	4.06312							0.137	2.21753	6.78285	5.18426
	0.138	1.27082	4.29683	3.12151							0.138	1.44578	4.8296	3.75913							0.138	5.66647	3.67021						0.138	2.48852	5.56067	4.55491							0.138	2.23729	7.40448	6.00516
	0.139	1.36665	3.85807	2.87893							0.139	1.44332	4.57936	3.30645							0.139	5.15218	4.27942						0.139	2.32492	5.64713	4.65259							0.139	2.43318	7.47038	5.96354
	0.14	1.42392	4.18842	3.16279							0.14	1.42628	5.10934	3.52129							0.14	5.01276	4.06318						0.14	2.25311	5.14803	4.23217							0.14	2.00186	7.15867	5.67899
	0.141	1.50298	3.89249	3.07518							0.141	1.53765	4.98638	3.64502							0.141	5.10347	4.31473						0.141	2.57993	5.67925	4.33729							0.141	2.29428	6.80237	5.71133
	0.142	1.30964	4.28261	3.52476							0.142	1.53413	4.79075	3.5767							0.142	5.96225	3.72422						0.142	2.3458	5.26026	4.3308							0.142	2.09657	7.33194	5.56043
	0.143	1.38778	4.32344	3.22194							0.143	1.58006	4.82935	3.53277							0.143	4.93302	3.95791						0.143	2.1683	5.79735	4.35111							0.143	2.3416	7.4414	6.10016
	0.144	1.4163	3.90768	3.32231							0.144	1.5161	5.17033	3.71681							0.144	5.54355	4.10086						0.144	2.52211	5.8416	4.56808							0.144	2.175	7.1207	6.07009
	0.145	1.37324	4.33751	2.64868							0.145	1.27413	4.32667	3.40703							0.145	5.32601	3.84526						0.145	2.37185	6.02569	4.66407							0.145	2.22701	7.39616	5.9886
	0.146	1.38164	4.31199	2.79986							0.146	1.37145	5.08676	3.62211							0.146	5.53691	4.15342						0.146	2.50189	5.86097	4.6327							0.146	2.39729	7.76302	6.02395
	0.147	1.43777	4.23976	3.30265							0.147	1.60032	4.79945	3.63325							0.147	5.13382	3.91057						0.147	2.1797	5.5108	4.21386							0.147	2.23169	7.21582	5.58119
	0.148	1.56648	4.31959	3.39529							0.148	1.79738	5.05332	3.68111							0.148	5.3533	4.08672						0.148	2.41524	5.69882	4.92664							0.148	2.34383	7.45796	6.32644
	0.149	1.3757	3.90828	3.50511							0.149	1.42263	4.90545	3.45042							0.149	5.6315	4.48428						0.149	2.0713	6.04771	4.26044							0.149	2.3278	7.14846	5.28178
	0.15	1.47637	4.39634	3.32638							0.15	1.53712	4.88745	4.656							0.15	5.77954	4.17026						0.15	2.35452	5.65936	4.56945							0.15	2.23512	7.27154	5.88496
	0.151	1.26207	4.39677	2.78007							0.151	1.6957	4.87691	3.46437							0.151	5.1422	4.47705						0.151	2.5046	5.75566	4.98065							0.151	2.12068	7.23419	5.73207
	0.152	1.37918	3.78306	3.44286							0.152	1.59395	4.93934	3.50754							0.152	5.63125	4.19419						0.152	2.5957	5.62393	4.68049							0.152	2.1848	7.02985	5.78667
	0.153	1.35865	4.74729	3.2082							0.153	1.69867	5.23968	3.81715							0.153	5.14467	4.1667						0.153	2.55683	5.7782	4.20126							0.153	2.2084	7.05867	5.63039
	0.154	1.33641	4.11517	2.95631							0.154	1.61174	4.51561	3.43483							0.154	5.55213	4.32809						0.154	2.63333	5.78985	4.38445							0.154	2.34579	7.70996	5.51621
	0.155	1.54095	4.2611	2.6502							0.155	1.4215	5.70819	3.73786							0.155	5.09275	4.1087						0.155	2.11915	5.03499	4.28201							0.155	2.11683	7.36385	5.79075
	0.156	1.40573	4.03555	3.47168							0.156	1.58512	4.85271	3.32759							0.156	5.12982	3.71399						0.156	2.35542	5.98811	4.3256							0.156	2.28449	6.90136	5.93219
	0.157	1.3063	4.0678	3.56003							0.157	1.36938	4.95428	3.50901							0.157	5.30911	4.02369						0.157	2.26294	6.2922	4.60682							0.157	2.31286	7.46288	5.86368
	0.158	1.25498	4.43783	2.89596							0.158	1.58685	5.02097	3.63475							0.158	5.5398	3.99319						0.158	2.3922	5.19132	4.18274							0.158	2.32949	7.68926	6.14147
	0.159	1.37502	4.1368	3.28498							0.159	1.47095	5.03143	3.37923							0.159	5.5336	4.31679						0.159	2.31375	5.71001	4.44645							0.159	2.28286	6.58471	6.26743
	0.16	1.32459	4.388	3.42209							0.16	1.71041	4.67257	3.44873							0.16	5.68303	4.10066						0.16	2.3228	5.80857	4.36763							0.16	2.32463	7.79889	5.73289
	0.161	1.43431	4.0217	3.13441							0.161	1.63356	4.94567	3.43627							0.161	5.25022	4.60976						0.161	2.31541	5.83535	4.6543							0.161	2.52647	7.28279	5.69402
	0.162	1.4099	4.11437	3.30298							0.162	1.64863	4.89763	3.41098							0.162	5.32695	4.62068						0.162	2.23057	5.76216	4.5325							0.162	2.2285	7.10226	5.66405
	0.163	1.38805	4.22342	3.07117							0.163	1.58851	4.8962	3.51992							0.163	5.46057	4.40558						0.163	2.49427	5.53346	5.03903							0.163	2.53952	7.14067	5.83615
	0.164	1.41794	4.33963	3.25115							0.164	1.62808	4.87536	4.3193							0.164	5.14378	4.43555						0.164	2.23056	6.01648	4.15185							0.164	2.41899	7.79902	6.3071
	0.165	1.37599	4.04743	3.02644							0.165	1.67041	4.66536	3.64055							0.165	5.53702	4.39548						0.165	2.37741	6.08621	4.49352							0.165	2.3829	7.23137	5.99847
	0.166	1.45006	3.9176	3.0799							0.166	1.49954	5.17864	3.96379							0.166	5.6472	4.00925						0.166	2.33275	6.37128	4.24853							0.166	2.23647	7.70774	5.72946
	0.167	1.18578	3.83856	2.50702							0.167	1.5356	4.61685	3.43118							0.167	5.61356	3.75326						0.167	2.28092	5.55713	4.51174							0.167	2.30362	7.34226	5.77177
	0.168	1.47936	4.09583	3.46705							0.168	1.63133	4.72984	3.53468							0.168	5.15521	4.32963						0.168	2.46909	5.62701	4.53593							0.168	2.23481	7.62202	5.31582
	0.169	1.32344	3.90898	3.06737							0.169	1.51187	5.24525	3.9404							0.169	5.67244	4.03247						0.169	2.12803	5.46799	4.09885							0.169	2.35002	7.55117	5.68185
	0.17	1.38458	3.7207	3.05088							0.17	1.62068	5.32306	3.9009							0.17	5.86058	4.51939						0.17	2.40009	6.52152	4.52992							0.17	2.29964	7.22543	6.12567
	0.171	1.60477	4.2952	2.71715							0.171	1.65123	5.30148	3.69469							0.171	5.86676	4.0697						0.171	2.12046	5.53997	4.88062							0.171	2.1821	7.21227	5.55735
	0.172	1.47965	4.419	3.03107							0.172	1.46109	5.51877	3.51333							0.172	5.4066	3.94873						0.172	2.18067	6.4127	4.22644							0.172	2.20144	7.0928	6.27527
	0.173	1.38916	4.30846	3.51416							0.173	1.60267	4.80008	4.24454							0.173	5.58879	4.28221						0.173	2.45837	5.88588	4.7545							0.173	2.51876	7.59216	6.08447
	0.174	1.49456	4.28169	3.98285							0.174	1.56319	5.21394	3.5977							0.174	5.83754	4.19114						0.174	2.33214	6.19042	4.02639							0.174	2.49073	6.89359	5.79277
	0.175	1.31243	4.14034	3.41662							0.175	1.57625	5.35975	3.5351							0.175	5.61814	4.09301						0.175	2.36072	6.13958	4.4611							0.175	2.33135	7.45185	5.96117
	0.176	1.36737	4.25691	2.97128							0.176	1.5065	5.57123	3.90246							0.176	5.31619	4.14956						0.176	2.50985	5.79101	4.41909							0.176	2.26428	7.9736	5.67329
	0.177	1.39089	3.67268	3.21665							0.177	1.54047	5.13933	3.97141							0.177	5.4882	3.75331						0.177	2.35176	6.05517	4.77104							0.177	2.27529	7.57195	5.57944
	0.178	1.43239	4.18727	3.56079							0.178	1.51769	5.19838	3.89176							0.178	5.43091	4.558						0.178	2.1409	6.35901	4.78814							0.178	2.18181	7.82149	5.74685
	0.179	1.43434	4.26427	3.13813							0.179	1.52157	5.18513	3.32777							0.179	5.35668	3.96282						0.179	2.37656	5.91653	4.45775							0.179	2.21398	7.37892	6.15026
	0.18	1.41271	4.59265	3.65868							0.18	1.47503	5.46885	3.64414							0.18	5.14402	3.90822						0.18	2.27231	5.61462	4.491							0.18	2.30714	7.45736	5.38307
	0.181	1.23785	4.31084	3.61517							0.181	1.59038	5.33837	4.1448							0.181	5.19986	4.36376						0.181	2.40132	6.47089	4.71133							0.181	2.09823	7.45089	5.90743
	0.182	1.67109	4.31797	3.06896							0.182	1.49281	5.70377	3.49013							0.182	5.73503	4.11994						0.182	2.15051	5.7526	4.90829							0.182	2.22569	7.52475	5.91122
	0.183	1.38135	4.20662	3.23398							0.183	1.49556	5.07667	3.56339							0.183	5.73108	4.07107						0.183	2.08232	6.35569	4.74137							0.183	2.33534	7.50917	6.0005
	0.184	1.41179	3.96647	3.17132							0.184	1.50298	4.80561	3.88626							0.184	5.65195	4.1973						0.184	2.11008	5.81916	4.78732							0.184	2.37336	7.85209	5.60568
	0.185	1.34751	4.27171	3.24163							0.185	1.68684	5.44002	3.72091							0.185	5.32463	4.42593						0.185	2.48015	6.26924	3.90606							0.185	2.08749	7.46569	5.78768
	0.186	1.61667	4.70178	3.81001							0.186	1.54279	4.76509	4.14321							0.186	5.57024	4.62548						0.186	2.19739	5.56696	3.97348							0.186	2.08032	7.29236	5.81202
	0.187	1.6019	4.17805	3.05321							0.187	1.61765	4.81923	3.72481							0.187	5.43369	4.14012						0.187	2.60471	6.1226	4.82862							0.187	2.21484	7.43243	5.08304
	0.188	1.53585	4.70072	3.81845							0.188	1.54021	4.87387	4.22903							0.188	6.07637	4.29986						0.188	2.32746	6.06638	4.42297							0.188	2.2466	7.43455	5.7697
	0.189	1.30183	4.16277	3.33768							0.189	1.87451	4.90367	3.23695							0.189	5.36283	4.44206						0.189	2.23112	5.84755	4.64393							0.189	2.55696	7.06169	6.0961
	0.19	1.43209	4.01996	3.64558							0.19	1.81495	5.42363	3.65689							0.19	5.71121	4.23678						0.19	2.53188	6.08064	4.55399							0.19	2.17356	7.84561	6.0812
	0.191	1.38154	4.70591	3.42705							0.191	1.54973	5.38567	3.90171							0.191	5.31799	4.2541						0.191	2.26281	6.30925	4.93656							0.191	2.24819	7.92535	6.05748
	0.192	1.50568	4.38551	3.1685							0.192	1.39756	5.38184	3.76945							0.192	5.51062	4.31012						0.192	2.28378	6.59028	4.5001							0.192	2.39501	7.43293	6.03523
	0.193	1.54903	4.18633	3.49442							0.193	1.60156	5.14325	3.5466							0.193	5.79318	4.52977						0.193	2.23913	5.70181	4.63225							0.193	2.11662	7.59584	6.13452
	0.194	1.50196	4.3527	3.31056							0.194	1.61522	5.3331	4.07834							0.194	5.48464	4.56717						0.194	2.33297	5.91981	4.79816							0.194	2.21686	7.44506	5.64876
	0.195	1.27193	4.14283	3.68307							0.195	1.77153	5.03867	3.31306							0.195	5.38981	4.14657						0.195	2.27291	5.79216	4.3338							0.195	2.22114	7.31029	5.78479
	0.196	1.48907	4.13809	3.23671							0.196	1.56366	5.34979	3.93856							0.196	5.40508	4.56857						0.196	2.4522	5.66895	4.53522							0.196	2.1399	7.83329	5.73128
	0.197	1.25155	3.98037	3.24253							0.197	1.44081	5.44167	4.12963							0.197	5.59637	4.06736						0.197	2.38222	6.17602	4.58101							0.197	2.26876	7.3965	5.72573
	0.198	1.35747	4.63038	3.13448							0.198	1.63888	4.80599	4.17974							0.198	5.77426	3.87442						0.198	2.36787	5.83162	4.79899							0.198	2.41295	8.0869	5.91075
	0.199	1.54297	3.98212	3.62523							0.199	1.60793	5.62958	3.70965							0.199	6.16333	4.77741						0.199	2.17634	6.25141	4.41386							0.199	2.28284	7.6179	5.7705
	0.2	1.36325	4.47243	2.91588							0.2	1.66321	4.90222	3.48938							0.2	5.73626	4.40347						0.2	2.10543	6.17648	4.1499							0.2	2.29945	7.50344	5.64263
	0.201	1.40581	4.81041	3.09876							0.201	1.55898	5.40976	3.52534							0.201	5.91893	3.57035						0.201	2.39065	5.93138	4.37575							0.201	2.28618	7.65653	6.16438
	0.202	1.39884	4.6454	4.05441							0.202	1.79063	5.02355	3.39881							0.202	6.15129	4.69152						0.202	2.42273	6.29541	4.42174							0.202	2.41428	8.14771	5.86824
	0.203	1.49748	4.7793	3.64562							0.203	1.56424	5.23986	3.82934							0.203	5.96751	4.52516						0.203	2.21997	5.88483	4.91378							0.203	2.42537	6.9546	5.83105
	0.204	1.52507	4.32992	2.86871							0.204	1.65705	5.02205	3.32645							0.204	5.82918	4.30796						0.204	2.38086	5.70561	4.39885							0.204	2.26601	7.58623	5.7474
	0.205	1.41258	3.8917	2.97764							0.205	1.60589	5.34302	3.60506							0.205	5.45878	4.08686						0.205	2.21547	6.24067	5.20008							0.205	2.26832	7.38119	5.54743
	0.206	1.45812	4.52432	3.35298							0.206	1.48449	5.33981	3.78923							0.206	5.50546	3.87807						0.206	2.55309	5.84786	4.36228							0.206	2.36742	7.22947	6.1425
	0.207	1.27265	4.48899	3.02599							0.207	1.52336	5.02935	3.58492							0.207	5.54519	4.88985						0.207	2.30747	5.58217	4.59659							0.207	2.25282	6.92455	5.84901
	0.208	1.45205	4.36176	3.624							0.208	1.55054	5.62823	3.99847							0.208	6.01542	4.60635						0.208	2.5628	6.18071	4.79396							0.208	2.19952	7.06682	6.01117
	0.209	1.35741	4.34828	3.30816							0.209	1.63485	5.03309	3.69012							0.209	5.82693	4.2199						0.209	2.45555	6.29509	4.41084							0.209	2.26213	7.02969	6.23619
	0.21	1.42383	4.81529	3.47228							0.21	1.5921	5.21614	3.9257							0.21	6.13271	4.31826						0.21	2.14602	6.37806	4.32958							0.21	2.34794	7.18231	5.94298
	0.211	1.36448	4.61932	2.63895							0.211	1.67751	5.05347	3.8582							0.211	5.79617	4.52909						0.211	2.18812	5.95371	4.14206							0.211	2.11045	7.33333	5.77979
	0.212	1.44779	4.24212	3.54586							0.212	1.72463	5.54237	3.35126							0.212	5.41048	3.8355						0.212	2.45125	6.05636	4.51789							0.212	2.14446	7.66369	5.74745
	0.213	1.30179	4.14992	3.58434							0.213	1.73821	5.26823	3.94782							0.213	6.0817	4.26979						0.213	2.31252	5.78181	4.84513							0.213	2.27381	7.30753	6.19668
	0.214	1.50694	4.28635	3.30072							0.214	1.66208	5.30181	3.87184							0.214	6.35912	3.92746						0.214	2.33222	5.61317	4.51434							0.214	2.19046	8.12051	5.65563
	0.215	1.37734	4.267	3.43879							0.215	1.70254	5.59561	3.3849							0.215	5.60907	4.63208						0.215	2.37646	5.66237	4.70695							0.215	2.2661	7.16708	6.15903
	0.216	1.2377	4.31198	3.17774							0.216	1.57421	5.17165	4.17573							0.216	6.15244	4.01338						0.216	2.27734	6.09369	4.31563							0.216	2.29383	7.81075	5.96643
	0.217	1.42522	4.50878	3.57631							0.217	1.47997	5.48819	4.47702							0.217	5.48668	4.64358						0.217	2.33567	5.62853	4.64928							0.217	2.24132	7.60857	6.02778
	0.218	1.57082	4.16691	2.95214							0.218	1.56275	5.25718	4.03127							0.218	5.53256	4.118						0.218	2.41864	5.85482	4.47733							0.218	2.27747	7.13033	5.74925
	0.219	1.64878	4.89586	3.76793							0.219	1.57654	5.31042	3.88068							0.219	5.75146	4.54792						0.219	2.33458	6.50809	4.61781							0.219	2.20531	7.91145	6.07222
	0.22	1.45334	4.42059	3.09546							0.22	1.75187	5.91963	3.58201							0.22	5.79911	4.3966						0.22	2.58791	6.13081	4.92651							0.22	2.43066	7.64874	5.8925
	0.221	1.5555	4.69259	3.16618							0.221	1.46104	5.39655	3.43694							0.221	6.01534	4.49561						0.221	2.27714	5.99053	4.76352							0.221	2.26294	7.71289	5.59425
	0.222	1.37801	4.52159	3.29241							0.222	1.61614	4.97377	3.72221							0.222	5.82431	4.21245						0.222	2.37283	6.08695	4.37211							0.222	2.30118	7.34289	6.18275
	0.223	1.48809	4.63296	3.87535							0.223	1.55869	5.15227	3.7647							0.223	5.93164	5.29224						0.223	2.07592	6.73627	5.19941							0.223	2.38921	7.6778	6.23988
	0.224	1.47696	3.82851	3.47608							0.224	1.6644	5.01032	4.09							0.224	5.70453	4.45375						0.224	2.20454	6.16927	4.78296							0.224	2.18622	7.72253	6.18274
	0.225	1.53357	4.22946	3.40242							0.225	1.66277	5.36545	3.93811							0.225	5.96357	4.11624						0.225	2.4254	5.59296	5.23749							0.225	2.19099	7.17032	6.8423
	0.226	1.42521	4.55898	3.43272							0.226	1.58747	5.31968	4.04124							0.226	5.64875	4.40839						0.226	2.78425	5.65776	5.04789							0.226	2.16878	7.53494	6.02756
	0.227	1.61965	4.49809	3.41667							0.227	1.5611	4.95823	3.92783							0.227	6.0872	4.057						0.227	2.51202	6.12782	4.05695							0.227	2.33273	7.71601	5.99173
	0.228	1.3292	4.22913	3.02119							0.228	1.65293	4.92609	4.00085							0.228	5.67202	4.39641						0.228	2.18877	6.16832	4.71759							0.228	2.28906	7.76575	6.56655
	0.229	1.50375	4.60588	3.49108							0.229	1.53762	5.45192	3.63873							0.229	5.38984	4.12428						0.229	2.6285	5.78841	4.81536							0.229	2.47327	7.54393	6.33827
	0.23	1.4834	4.45934	3.9748							0.23	1.67201	5.74796	4.24742							0.23	5.5254	4.28944						0.23	2.67307	6.13846	4.85948							0.23	2.24938	7.59341	5.7169
	0.231	1.6392	4.53318	2.96272							0.231	1.66514	5.53459	4.1125							0.231	5.89117	3.94524						0.231	2.70667	5.82737	4.35683							0.231	2.28829	7.39919	6.4793
	0.232	1.51278	4.14637	3.63642							0.232	1.63717	5.65222	3.97775							0.232	6.20029	4.6132						0.232	2.58355	5.9762	4.9527							0.232	2.20264	7.33622	5.59986
	0.233	1.3414	4.62766	3.7142							0.233	1.53691	5.3793	3.54252							0.233	5.86904	4.64617						0.233	2.35183	6.11882	4.27956							0.233	2.20186	7.40616	6.24988
	0.234	1.3943	4.38125	3.74073							0.234	1.48038	5.46246	4.54345							0.234	5.54039	4.30413						0.234	2.12541	6.23925	4.29898							0.234	2.16536	7.67649	6.0008
	0.235	1.55652	4.57589	3.80693							0.235	1.41029	5.57511	3.78228							0.235	5.89799	4.85538						0.235	2.38467	6.26304	4.61517							0.235	2.33643	7.46221	5.71376
	0.236	1.47266	4.37605	4.09514							0.236	1.64693	5.32164	4.90765							0.236	6.12697	4.30617						0.236	2.07491	6.06481	4.75242							0.236	2.29648	7.97325	5.92304
	0.237	1.49445	4.52015	3.22351							0.237	1.71812	5.52502	3.81045							0.237	5.59169	4.85815						0.237	2.45751	6.35342	5.09122							0.237	2.24668	7.45718	6.33829
	0.238	1.52935	4.78334	3.26216							0.238	1.73432	5.57406	4.23022							0.238	5.60365	4.28395						0.238	2.59106	6.00016	5.06858							0.238	2.39322	7.34396	6.2308
	0.239	1.36644	4.62371	3.76947							0.239	1.68488	5.22744	3.97057							0.239	6.16768	4.26192						0.239	2.70504	6.18952	4.84545							0.239	2.30924	7.17292	6.29766
	0.24	1.5212	4.68389	3.8028							0.24	1.66085	5.26464	4.01896							0.24	5.62816	4.49144						0.24	2.26825	6.0631	4.83279							0.24	2.36236	7.10617	6.15013
	0.241	1.34172	4.2258	3.35054							0.241	1.65108	5.18546	3.88058							0.241	5.68094	4.99944						0.241	2.38742	6.36304	4.8669							0.241	2.16005	7.42025	5.89388
	0.242	1.42039	4.39649	3.57624							0.242	1.66544	5.27817	4.17148							0.242	5.92564	4.47027						0.242	2.4437	5.84306	4.52901							0.242	2.23556	7.81305	5.78949
	0.243	1.73836	4.73547	3.19137							0.243	1.60743	5.97192	4.01218							0.243	5.40005	4.38004						0.243	2.45296	5.5454	4.22881							0.243	2.41772	7.70625	6.03461
	0.244	1.40173	4.39866	3.01405							0.244	1.77678	5.57958	3.88138							0.244	5.80104	4.74349						0.244	2.59886	5.96625	4.81043							0.244	2.32566	7.16616	5.98644
	0.245	1.45588	4.4472	3.00758							0.245	1.57112	5.60996	4.11173							0.245	5.81924	4.67929						0.245	2.34307	6.29111	4.66985							0.245	2.31169	7.58265	6.35791
	0.246	1.35005	4.60206	3.7437							0.246	1.61941	5.84141	4.03322							0.246	5.7416	4.2844						0.246	2.42358	6.15758	4.85719							0.246	2.3008	7.37984	5.95162
	0.247	1.53879	4.40537	3.07415							0.247	1.71371	5.09995	3.80292							0.247	5.6196	4.27431						0.247	2.6737	6.17006	4.19609							0.247	2.30868	8.17989	6.76666
	0.248	1.57418	4.4167	2.7431							0.248	1.59349	5.56488	3.77605							0.248	5.63478	4.48582						0.248	2.40858	6.44959	4.80782							0.248	2.24033	7.11043	6.1068
	0.249	1.4284	4.40218	3.58161							0.249	1.70077	5.71016	4.13525							0.249	6.08727	4.64103						0.249	2.25963	5.71994	4.45621							0.249	2.28116	7.63386	5.43119
	0.25	1.45811	4.33683	2.98434							0.25	1.57886	5.86835	4.04309							0.25	5.50725	5.00463						0.25	2.43123	6.05488	4.55429							0.25	2.32041	7.56946	6.38473
	0.251	1.55417	4.85595	3.37774							0.251	1.46899	5.18221	4.03086							0.251	6.00689	4.28377						0.251	2.3675	5.98364	4.87567							0.251	2.35296	7.09799	6.55328
	0.252	1.52144	4.70798	3.45936							0.252	1.68455	5.94074	3.9078							0.252	5.58678	4.47875						0.252	2.29157	6.20601	4.62226							0.252	2.29274	7.40707	6.49576
	0.253	1.47326	4.8333	2.8426							0.253	1.84761	5.04766	4.00862							0.253	5.76789	4.20961						0.253	2.16063	5.88341	4.56216							0.253	2.11094	7.37129	6.14218
	0.254	1.43346	4.72845	3.56015							0.254	1.65445	5.22492	3.71204							0.254	6.22812	4.23414						0.254	2.45459	5.47007	4.97835							0.254	2.40119	7.46176	5.90422
	0.255	1.66244	4.67139	3.32999							0.255	1.66603	5.41578	3.92534							0.255	5.89643	4.69497						0.255	2.08871	6.03121	4.32196							0.255	2.16079	7.26585	6.56353
	0.256	1.52534	4.50862	3.71198							0.256	1.50379	5.84135	3.88428							0.256	5.78736	4.37684						0.256	2.26148	5.98745	4.78033							0.256	2.28021	7.10006	5.73069
	0.257	1.5764	4.97906	3.38165							0.257	1.4636	5.60029	3.48311							0.257	6.07755	4.53777						0.257	2.27534	6.56824	4.92538							0.257	2.23752	7.59682	6.16236
	0.258	1.64681	4.71912	4.21431							0.258	1.64765	5.24982	4.12218							0.258	6.08956	4.57237						0.258	2.28346	6.21437	4.90905							0.258	2.27596	6.95623	5.70645
	0.259	1.33417	4.33501	3.09652							0.259	1.70609	5.10398	4.31397							0.259	5.8048	4.93415						0.259	2.36233	6.0035	4.66288							0.259	2.31235	7.57949	5.65201
	0.26	1.37087	4.36155	3.61642							0.26	1.50284	5.69939	3.83345							0.26	6.02346	4.45349						0.26	2.29592	6.20783	4.81322							0.26	2.40201	7.40362	6.40556
	0.261	1.54856	4.81979	3.04769							0.261	1.66633	5.37593	3.89582							0.261	5.65487	4.59058						0.261	2.2261	6.48726	4.79806							0.261	2.48932	7.35013	6.44595
	0.262	1.42144	4.11968	3.19556							0.262	1.62774	5.1565	3.72575							0.262	5.86136	4.4808						0.262	2.36811	6.40145	4.70975							0.262	2.4519	7.51553	6.1147
	0.263	1.3675	4.22531	3.49273							0.263	1.57798	5.23915	4.17022							0.263	5.94503	4.33143						0.263	2.62764	6.32282	4.82629							0.263	2.4494	7.24903	5.89382
	0.264	1.35303	4.6825	3.56271							0.264	1.5713	5.79354	4.03837							0.264	5.48214	4.77286						0.264	2.47805	6.08464	4.52523							0.264	2.22907	7.48802	5.85095
	0.265	1.55502	4.77462	3.43387							0.265	1.62857	5.51333	4.35867							0.265	6.00263	4.51159						0.265	2.42632	6.30991	4.44599							0.265	2.20967	7.14929	6.06683
	0.266	1.29645	4.47297	3.38393							0.266	1.60559	5.33537	3.92765							0.266	5.48322	4.60991						0.266	2.25037	6.08093	4.94164							0.266	2.1532	7.55619	6.19839
	0.267	1.60509	4.87195	3.30451							0.267	1.63838	5.5522	4.34969							0.267	5.80163	4.1426						0.267	2.36829	6.10025	4.5329							0.267	2.33648	7.23028	5.80238
	0.268	1.46325	4.927	3.58729							0.268	1.62666	5.48418	4.60614							0.268	5.45143	4.66729						0.268	2.17061	6.79466	4.83209							0.268	2.30615	7.54979	6.17804
	0.269	1.55214	5.14535	3.2885							0.269	1.6762	5.3449	3.92093							0.269	5.61412	4.40663						0.269	2.39697	6.30765	4.83456							0.269	2.38641	7.3257	6.18413
	0.27	1.6301	4.63343	3.25966							0.27	1.64328	5.35158	3.86871							0.27	5.58576	4.61446						0.27	2.16748	6.21777	4.87685							0.27	2.36336	8.16537	5.95623
	0.271	1.47755	4.45127	3.23613							0.271	1.59308	5.86004	4.43872							0.271	5.73511	4.28824						0.271	2.41747	6.47299	4.90697							0.271	2.39621	6.70846	6.11674
	0.272	1.38136	4.64734	3.6339							0.272	1.62079	5.25216	4.00456							0.272	5.94278	4.24225						0.272	2.40069	6.24787	5.04182							0.272	2.2207	7.86546	6.02687
	0.273	1.41996	4.98631	3.41635							0.273	1.67557	5.65641	3.68576							0.273	5.91174	4.68217						0.273	2.49464	6.06467	4.65235							0.273	2.46406	8.29419	6.00368
	0.274	1.46493	4.5615	3.46247							0.274	1.64299	5.93188	3.82079							0.274	5.89657	4.53459						0.274	2.12942	6.43475	5.00063							0.274	2.36707	7.46371	6.1157
	0.275	1.49451	4.66439	4.09692							0.275	1.75177	5.00369	4.09325							0.275	6.17776	3.95205						0.275	2.33039	6.20832	4.70193							0.275	2.08561	7.49888	6.52829
	0.276	1.43689	4.79913	3.48206							0.276	1.62647	5.36521	4.19622							0.276	5.49223	4.53812						0.276	2.19032	6.40748	4.95303							0.276	2.16041	7.77602	5.86589
	0.277	1.5467	5.00495	3.44594							0.277	1.91684	5.73365	3.84688							0.277	5.8845	4.65789						0.277	2.49693	6.24387	4.86609							0.277	2.26084	7.82168	6.07822
	0.278	1.59833	5.00852	4.02686							0.278	1.77075	5.82841	3.97878							0.278	6.44236	5.03849						0.278	2.54087	6.08855	5.13845							0.278	2.65922	8.05701	6.09111
	0.279	1.47524	4.61784	3.59819							0.279	1.58573	5.46449	4.43758							0.279	6.04672	4.67189						0.279	2.35704	6.36884	5.1793							0.279	2.21553	7.41117	6.57082
	0.28	1.55511	4.97966	3.74159							0.28	1.77253	5.54524	4.30839							0.28	5.75949	4.92288						0.28	2.13582	5.79983	4.52648							0.28	2.25395	7.46028	6.44926
	0.281	1.42149	4.67	3.37701							0.281	1.72106	5.66231	4.0145							0.281	5.66008	4.21217						0.281	2.30742	6.22333	5.02049							0.281	2.19539	7.85717	6.79435
	0.282	1.5975	4.64053	3.63598							0.282	1.66213	5.35145	4.02501							0.282	5.56457	4.68822						0.282	2.30993	6.10745	4.56901							0.282	2.21425	7.92216	6.03299
	0.283	1.57181	4.38612	3.27629							0.283	1.61108	6.42982	4.33457							0.283	5.72461	4.67268						0.283	2.20241	6.14582	4.71166							0.283	2.24943	7.79599	6.41918
	0.284	1.37025	4.79356	3.09589							0.284	1.60475	5.65231	4.41287							0.284	6.30253	4.16605						0.284	2.45662	6.27287	4.7013							0.284	2.23059	7.85587	6.44846
	0.285	1.69996	4.63623	2.95371							0.285	1.58864	4.89777	3.81638							0.285	6.17934	4.56837						0.285	2.42601	6.2806	5.39245							0.285	2.30721	7.34328	6.07531
	0.286	1.71011	4.71168	3.54607							0.286	1.72242	5.91536	3.77117							0.286	6.352	4.57031						0.286	2.57681	6.1156	4.33692							0.286	2.20431	7.74663	6.4831
	0.287	1.38032	4.04879	3.40603							0.287	1.83295	5.76314	3.9052							0.287	5.73557	4.39796						0.287	2.10445	6.19666	5.08122							0.287	2.08874	6.89094	6.2481
	0.288	1.68228	4.61674	3.87796							0.288	1.55422	5.20191	4.02617							0.288	5.9722	4.66017						0.288	2.78579	6.15759	5.00135							0.288	2.19784	7.48828	6.52195
	0.289	1.42532	4.59063	4.11106							0.289	1.69412	5.40743	4.71879							0.289	5.71244	4.44717						0.289	2.40633	6.47497	4.41338							0.289	2.36535	7.76762	6.20174
	0.29	1.46184	4.22931	2.88625							0.29	1.50731	5.85031	4.32272							0.29	6.00373	4.38908						0.29	2.22358	6.60012	5.38558							0.29	2.22833	7.16007	5.65243
	0.291	1.49024	4.81569	3.62841							0.291	1.6889	5.30711	4.07696							0.291	5.33243	4.03733						0.291	2.06032	5.98599	4.75871							0.291	2.33499	7.45322	6.1971
	0.292	1.57167	4.71159	4.13538							0.292	1.77332	5.33152	3.96195							0.292	5.83232	4.88932						0.292	2.50742	5.71157	5.12782							0.292	2.33281	7.70622	5.98506
	0.293	1.67353	4.54337	3.65637							0.293	1.7173	5.41115	3.8053							0.293	6.00323	4.04335						0.293	2.36897	6.29785	4.64894							0.293	2.31825	7.24224	6.29504
	0.294	1.38696	4.60675	3.80465							0.294	1.52079	5.51388	3.65945							0.294	5.78386	4.70268						0.294	2.23907	6.32158	4.84843							0.294	2.41831	7.38745	6.33866
	0.295	1.41471	4.81375	3.92545							0.295	1.72935	5.55577	3.65429							0.295	6.05008	3.95383						0.295	2.3154	5.88465	5.00682							0.295	2.09803	7.27108	6.32293
	0.296	1.44604	4.85156	3.63673							0.296	1.48649	5.88445	4.0143							0.296	6.25818	5.06456						0.296	2.44129	6.04677	5.02165							0.296	2.27099	7.37196	6.22683
	0.297	1.45922	4.66173	3.62401							0.297	1.74754	5.53169	3.61674							0.297	6.0517	4.53637						0.297	2.46346	6.10018	4.53181							0.297	2.41111	8.24005	6.5703
	0.298	1.59425	4.78293	4.12528							0.298	1.54151	5.39387	4.18429							0.298	5.81642	4.61766						0.298	2.35451	6.30594	4.53782							0.298	2.31991	7.57171	6.57859
	0.299	1.44919	4.85305	3.55794							0.299	1.68485	5.81616	3.73339							0.299	6.13828	4.44055						0.299	2.45068	6.64092	4.56615							0.299	2.36919	8.15975	6.01963
	0.3	1.4907	4.61577	3.06663							0.3	1.63914	5.92078	4.31508							0.3	6.02764	4.27968						0.3	2.31777	6.57001	4.74324							0.3	2.23882	7.9749	6.15067
	0.301	1.40174	4.45892	3.1285							0.301	1.79613	5.34322	3.77956							0.301	5.60793	4.33754						0.301	2.49187	6.24617	4.952							0.301	2.47029	7.57126	5.97817
	0.302	1.64653	4.1882	3.66801							0.302	1.66844	5.78357	3.65046							0.302	5.8456	4.31321						0.302	2.38559	6.22327	4.95147							0.302	2.23125	7.24674	5.84787
	0.303	1.40751	4.75451	3.35787							0.303	1.7635	5.44193	4.01733							0.303	6.28022	4.3132						0.303	2.27065	6.20294	4.69629							0.303	2.30605	7.35911	6.39816
	0.304	1.50057	4.10422	3.86537							0.304	1.5245	5.93932	4.22944							0.304	6.19592	4.92012						0.304	2.3421	6.4582	5.40868							0.304	2.24545	7.7368	6.40298
	0.305	1.46362	5.02503	3.23354							0.305	1.62442	5.65363	4.7425							0.305	6.0436	4.28365						0.305	2.29449	5.91315	5.04676							0.305	2.41452	7.50876	6.69182
	0.306	1.59017	4.1908	3.40203							0.306	1.66017	5.68664	3.97828							0.306	6.01853	4.5991						0.306	2.56268	6.35057	5.17524							0.306	2.31727	7.62651	6.25347
	0.307	1.52032	4.56679	3.28869							0.307	1.54277	5.44351	3.90174							0.307	5.45774	4.88683						0.307	2.58812	6.37967	5.27924							0.307	2.26879	7.47453	5.86951
	0.308	1.5095	5.03896	3.38062							0.308	1.90025	6.10689	4.14654							0.308	5.94156	4.46847						0.308	2.59357	5.70794	4.96947							0.308	2.31406	7.38526	6.02098
	0.309	1.56048	4.95417	3.47726							0.309	1.84019	5.58808	4.36508							0.309	5.51934	4.67153						0.309	2.2302	6.36402	4.74829							0.309	2.35036	8.13168	6.14987
	0.31	1.55167	5.61897	4.12743							0.31	1.76001	5.23952	4.54261							0.31	6.06919	4.38898						0.31	2.43283	6.71003	4.89473							0.31	2.26813	7.85387	5.85963
	0.311	1.54102	4.45525	3.51359							0.311	1.58302	5.74694	4.20888							0.311	6.5012	4.83095						0.311	2.34015	5.94164	5.14146							0.311	2.13136	7.75243	5.9285
	0.312	1.51686	4.81727	3.91343							0.312	1.69064	5.15906	3.67203							0.312	5.97825	4.17574						0.312	2.39165	6.10415	5.0486							0.312	2.36026	7.66532	6.04982
	0.313	1.44918	4.64726	3.31024							0.313	1.54529	5.88852	3.73406							0.313	5.90275	4.77759						0.313	2.52512	6.18933	4.73562							0.313	2.20805	7.58557	6.44037
	0.314	1.5916	4.82287	3.79932							0.314	1.7696	5.21722	4.4244							0.314	6.38274	4.89989						0.314	2.17558	5.69965	4.83925							0.314	2.20565	7.6056	5.88864
	0.315	1.39833	4.33646	3.64195							0.315	1.56686	5.3701	4.12721							0.315	5.70207	4.54312						0.315	2.13033	6.62442	4.6735							0.315	2.20671	7.79294	5.93484
	0.316	1.63682	4.82376	3.21408							0.316	1.56803	5.62694	4.18791							0.316	6.3142	4.74692						0.316	2.51187	6.41501	4.63254							0.316	2.22514	7.80417	6.26381
	0.317	1.59695	4.34533	3.11084							0.317	1.5558	5.445	4.27923							0.317	6.22903	4.28596						0.317	2.0932	5.89233	4.43861							0.317	2.32417	7.75467	6.87336
	0.318	1.59472	4.68562	3.40428							0.318	1.87908	5.57028	4.05715							0.318	5.96342	4.82535						0.318	2.33693	6.22835	4.99423							0.318	2.17826	7.6161	6.41075
	0.319	1.60959	4.85997	3.60817							0.319	1.51499	5.60143	3.62151							0.319	5.6122	3.78864						0.319	2.44893	6.40495	5.43206							0.319	2.26423	7.15449	6.23874
	0.32	1.55413	4.41519	3.59507							0.32	1.67422	6.12228	4.41846							0.32	5.4485	4.39337						0.32	2.54517	6.04344	4.82341							0.32	2.31029	6.8533	6.8892
	0.321	1.45459	4.56491	2.80112							0.321	1.62369	5.41688	3.71887							0.321	6.05928	4.24216						0.321	2.30834	6.16125	4.8072							0.321	2.34053	7.348	6.04644
	0.322	1.61637	4.79696	3.69624							0.322	1.80978	5.4112	3.8465							0.322	6.11651	4.7857						0.322	2.04175	6.31263	5.15823							0.322	2.31924	7.35179	6.70592
	0.323	1.55071	4.50847	4.1205							0.323	1.63636	5.59193	4.19458							0.323	6.00819	4.34981						0.323	2.27195	6.63857	5.47301							0.323	2.28826	7.70623	6.50972
	0.324	1.56752	4.84973	3.64618							0.324	1.79643	5.58444	3.75833							0.324	5.42896	4.77105						0.324	2.31677	6.50331	5.52592							0.324	2.44997	8.08593	6.50425
	0.325	1.51534	5.06248	3.73011							0.325	1.65838	5.61714	3.71012							0.325	5.94728	4.95644						0.325	2.54825	6.36398	4.72179							0.325	2.30372	6.88945	6.49747
	0.326	1.46029	4.81071	3.45565							0.326	1.78866	5.74606	3.91718							0.326	6.11183	4.87544						0.326	2.41108	6.23728	4.99341							0.326	2.28633	7.41677	5.91733
	0.327	1.53019	4.41181	3.07667							0.327	1.64057	5.64576	3.91237							0.327	6.88088	4.52343						0.327	2.30272	6.36563	5.06951							0.327	2.37236	7.68171	6.66622
	0.328	1.44941	4.74626	3.75653							0.328	1.69159	5.8964	4.00342							0.328	6.16531	4.88823						0.328	2.39343	7.22433	4.95058							0.328	2.21513	7.66803	6.15371
	0.329	1.54225	4.76957	3.55761							0.329	1.62486	5.31117	4.16986							0.329	6.28349	4.78217						0.329	2.70658	6.21781	5.3487							0.329	2.32834	7.59963	6.26701
	0.33	1.43939	4.8169	3.57231							0.33	1.63219	5.69998	4.66808							0.33	6.01373	4.49211						0.33	2.23023	6.79833	5.25384							0.33	2.38008	7.36184	6.93309
	0.331	1.68883	5.15449	3.42886							0.331	1.81324	5.25265	4.72369							0.331	6.28217	4.37455						0.331	2.39691	6.47576	4.87671							0.331	2.37032	8.29307	6.53498
	0.332	1.44362	4.49741	2.95673							0.332	1.71166	5.95784	4.33126							0.332	6.01451	4.68641						0.332	2.73066	6.58439	4.63							0.332	2.36479	7.39587	5.89903
	0.333	1.48192	4.62945	3.76923							0.333	1.76591	5.92974	3.88983							0.333	5.71096	4.4279						0.333	2.73694	6.29823	4.87722							0.333	2.20552	8.14578	6.20862
	0.334	1.5726	4.51521	3.6093							0.334	1.61616	5.09452	3.89386							0.334	6.03557	5.02407						0.334	2.44955	5.94195	5.36337							0.334	2.32358	7.74572	6.70138
	0.335	1.47481	5.26457	3.35674							0.335	1.88943	5.92341	4.07503							0.335	6.20712	4.88101						0.335	2.36009	6.38632	5.3734							0.335	2.10686	7.76776	5.93359
	0.336	1.45315	4.73394	3.24324							0.336	1.74479	5.66148	3.71669							0.336	6.57379	4.24377						0.336	2.75448	6.0051	4.79833							0.336	2.19159	7.36208	6.65223
	0.337	1.40701	5.12739	3.29507							0.337	1.61191	5.82404	4.60131							0.337	6.09063	4.45323						0.337	2.36087	6.57037	5.16927							0.337	2.4732	7.68845	6.70822
	0.338	1.40189	4.59327	3.68942							0.338	1.65204	5.57321	3.57564							0.338	5.91092	4.54755						0.338	2.17935	6.26009	5.13519							0.338	2.25314	7.54599	6.27101
	0.339	1.71103	4.24709	3.68852							0.339	1.71605	5.90999	3.85631							0.339	5.95612	5.35886						0.339	2.60298	6.77745	4.74111							0.339	2.32879	7.11725	5.84498
	0.34	1.47188	4.46157	3.11118							0.34	1.49649	6.17185	4.046							0.34	6.02027	4.56865						0.34	2.68256	6.13737	4.80544							0.34	2.19128	7.67696	6.22572
	0.341	1.59214	4.72974	3.64564							0.341	1.67025	6.11971	4.35421							0.341	6.42219	4.75342						0.341	2.38548	6.33087	4.87595							0.341	2.20167	7.82421	6.12455
	0.342	1.7012	4.76025	3.47161							0.342	1.65675	5.75584	4.07515							0.342	6.40759	5.12269						0.342	2.47979	6.62775	5.14495							0.342	2.28621	7.46698	6.59209
	0.343	1.3723	4.84794	3.27961							0.343	1.77569	5.71697	4.4893							0.343	5.89656	4.75647						0.343	2.12493	5.84534	4.57546							0.343	2.23409	7.79734	6.23388
	0.344	1.49572	4.48122	3.4875							0.344	1.58638	5.45381	4.42269							0.344	5.87367	5.05164						0.344	2.33447	6.55549	5.19447							0.344	2.3523	7.74799	5.71356
	0.345	1.69122	4.82854	3.20035							0.345	1.58551	5.74439	4.42054							0.345	5.74264	4.35483						0.345	2.33719	6.16836	4.82786							0.345	2.3757	7.84577	6.08427
	0.346	1.5765	5.519	4.37267							0.346	1.61313	5.82509	4.62103							0.346	6.13122	4.19418						0.346	2.20586	6.41621	5.27401							0.346	2.36312	7.52291	6.31998
	0.347	1.53781	4.76263	3.72229							0.347	1.759	5.85754	4.37721							0.347	5.85042	4.65325						0.347	2.25647	6.16452	4.83015							0.347	2.29984	7.49891	6.15289
	0.348	1.55576	5.03727	3.65847							0.348	1.67489	5.40129	3.78496							0.348	6.42567	4.62731						0.348	2.25903	6.0628	5.26807							0.348	2.5683	7.71987	6.17702
	0.349	1.62055	4.67171	3.15916							0.349	1.69425	5.70951	4.54458							0.349	5.63828	4.31802						0.349	2.33508	6.39982	4.82502							0.349	2.15224	7.72355	6.02962
	0.35	1.45144	4.57017	3.78281							0.35	1.55727	5.52963	4.01797							0.35	6.42502	5.1233						0.35	2.52151	6.6048	5.43737							0.35	2.25052	7.00428	6.40251
	0.351	1.59319	5.11181	4.0961							0.351	1.75501	6.1996	4.62053							0.351	5.53991	4.35618						0.351	2.40697	6.12841	5.1677							0.351	2.21374	7.38633	6.48688
	0.352	1.58648	5.33057	3.55611							0.352	1.61996	5.82377	4.26604							0.352	6.19617	4.57187						0.352	2.59063	6.25228	4.93872							0.352	2.14478	7.73007	6.06714
	0.353	1.5515	4.8415	4.07064							0.353	1.6993	5.90415	4.00311							0.353	6.19283	5.18247						0.353	2.70615	6.62421	5.00307							0.353	2.4656	7.49008	6.44412
	0.354	1.74966	4.74552	3.7501							0.354	1.62143	5.22625	4.33034							0.354	6.15875	4.41889						0.354	2.38737	6.70574	5.48874							0.354	2.46927	8.06459	5.83244
	0.355	1.59114	4.60583	3.37337							0.355	1.66931	5.18052	3.77929							0.355	6.15202	4.58828						0.355	2.58929	6.49331	4.93092							0.355	2.30621	7.07232	6.09465
	0.356	1.52815	4.50015	3.45938							0.356	1.87951	5.7832	4.09412							0.356	5.82371	4.5862						0.356	2.80378	6.29128	4.91715							0.356	2.40416	7.42799	6.80187
	0.357	1.58949	4.62087	3.40808							0.357	1.7969	6.06362	4.355							0.357	5.69725	4.56034						0.357	2.30816	6.17455	5.30178							0.357	2.44422	7.49275	6.00091
	0.358	1.51079	5.03034	3.3083							0.358	1.57887	5.74585	4.45673							0.358	6.3062	4.32232						0.358	2.30474	5.7403	4.85176							0.358	2.30193	7.35488	6.57619
	0.359	1.56465	4.48529	3.72132							0.359	1.69872	5.47569	4.6931							0.359	6.30202	4.69609						0.359	2.39235	6.19364	5.43349							0.359	2.43679	7.93673	5.77766
	0.36	1.388	4.69048	4.2781							0.36	1.60469	5.4129	4.91549							0.36	6.49552	4.65446						0.36	2.23871	6.32164	4.8191							0.36	2.42502	8.08752	6.46474
	0.361	1.59051	4.67182	3.60366							0.361	1.82255	5.81717	4.62012							0.361	6.03664	4.78195						0.361	2.46188	6.52028	5.23902							0.361	2.34528	7.74631	6.26794
	0.362	1.57747	4.42061	3.78691							0.362	1.58352	5.8097	4.46084							0.362	6.06384	4.39767						0.362	2.47444	6.66627	5.04408							0.362	2.35538	7.58593	5.93792
	0.363	1.68637	4.96144	3.33087							0.363	1.68748	5.92377	4.01162							0.363	5.61741	4.33517						0.363	2.39753	6.39829	5.26741							0.363	2.42559	7.52488	6.24898
	0.364	1.50576	4.75513	3.27992							0.364	1.82937	5.34069	4.38148							0.364	5.80762	5.2276						0.364	2.40684	6.25145	5.11052							0.364	2.30261	7.23625	6.24965
	0.365	1.69849	4.8129	3.7483							0.365	1.4555	5.67061	4.57149							0.365	6.36841	5.17064						0.365	2.28623	5.99882	5.12696							0.365	2.28129	7.29136	6.13635
	0.366	1.52768	4.48216	3.20218							0.366	1.56166	5.58446	4.45304							0.366	5.97012	4.6432						0.366	2.23182	6.46549	4.78148							0.366	2.38322	7.93098	5.98049
	0.367	1.49752	4.29047	3.49782							0.367	1.72626	5.87053	4.57791							0.367	5.99424	4.74						0.367	2.42311	6.05986	4.97365							0.367	2.36262	7.47274	6.0683
	0.368	1.6192	4.94342	3.45203							0.368	1.6817	6.10553	3.95821							0.368	6.07743	4.82103						0.368	2.54477	6.83056	5.2465							0.368	2.3788	7.82819	7.00561
	0.369	1.65901	5.02267	3.37021							0.369	1.57069	5.36124	4.52624							0.369	6.17109	4.59799						0.369	2.08921	6.3738	5.10592							0.369	2.15822	7.34845	6.51329
	0.37	1.46469	5.0927	3.59052							0.37	1.74578	5.55124	3.9711							0.37	6.24151	4.90001						0.37	2.4123	6.19394	4.7178							0.37	2.25552	7.08439	6.59352
	0.371	1.71289	4.77981	3.743							0.371	1.54966	5.4023	4.51882							0.371	6.14134	5.17258						0.371	2.23313	6.42708	5.32671							0.371	2.36292	7.93009	6.42513
	0.372	1.90372	4.45214	3.36081							0.372	1.79139	5.76213	4.29631							0.372	6.26369	4.4638						0.372	2.33254	6.32399	4.76277							0.372	2.56486	7.6584	5.98667
	0.373	1.52759	4.70356	3.65774							0.373	1.71373	5.91023	4.5063							0.373	6.3851	4.7905						0.373	2.35096	6.39729	5.10082							0.373	2.35463	7.47063	6.45553
	0.374	1.73929	4.6928	3.15751							0.374	1.68717	5.70282	4.06155							0.374	6.53501	4.93398						0.374	2.06981	6.70732	5.0655							0.374	2.35037	7.63652	6.35096
	0.375	1.44361	4.93772	4.46675							0.375	1.90264	6.1891	4.82439							0.375	6.34044	4.72281						0.375	2.20813	6.63413	5.62423							0.375	2.38134	7.6821	6.04868
	0.376	1.51174	5.05077	3.38588							0.376	1.6233	5.81426	4.60421							0.376	6.41887	4.55954						0.376	2.42569	6.21376	4.71123							0.376	2.11291	8.09553	6.28258
	0.377	1.6641	4.60973	3.36907							0.377	1.50787	5.24205	4.51415							0.377	6.12843	4.21672						0.377	2.4864	6.27841	4.84603							0.377	2.35689	7.2487	6.53737
	0.378	1.52803	4.49333	4.2895							0.378	1.61382	5.27992	4.438							0.378	5.94536	4.9236						0.378	2.46525	7.17718	4.89246							0.378	2.4128	7.5137	6.83887
	0.379	1.63545	5.24995	3.54781							0.379	1.71934	6.16252	4.23152							0.379	6.4269	4.50804						0.379	2.74247	5.89576	5.03064							0.379	2.26561	7.87143	5.90188
	0.38	1.55851	4.35337	3.64636							0.38	1.57594	5.60941	4.40434							0.38	6.20698	5.21744						0.38	2.14847	6.58838	5.72548							0.38	2.45184	7.60541	6.49467
	0.381	1.42512	4.55167	3.87188							0.381	1.80363	6.06389	4.13506							0.381	6.42106	4.41012						0.381	2.20135	6.47717	4.71508							0.381	2.42216	7.7297	6.70227
	0.382	1.53514	4.84349	3.68997							0.382	1.71401	5.69222	4.12235							0.382	6.25113	4.49791						0.382	2.33064	6.26129	5.5132							0.382	2.28417	7.6767	6.71366
	0.383	1.48816	4.74205	3.50088							0.383	1.69897	6.23949	4.06692							0.383	6.18293	4.41465						0.383	2.3616	6.70186	5.46985							0.383	2.35001	7.8033	6.20067
	0.384	1.57345	5.2574	3.39062							0.384	1.70726	5.97413	4.151							0.384	5.86517	4.46461						0.384	2.30708	6.12946	5.10449							0.384	2.50604	7.58266	6.71622
	0.385	1.51785	4.8872	3.60648							0.385	1.55934	5.57308	4.49265							0.385	5.94966	4.9616						0.385	2.49544	6.25747	5.09216							0.385	2.27611	7.63559	5.82325
	0.386	1.54146	4.72286	4.46603							0.386	1.61573	5.64337	3.84342							0.386	6.13807	4.79027						0.386	2.47702	5.9077	5.35966							0.386	2.22059	7.64832	6.10709
	0.387	1.64512	4.33586	3.4979							0.387	1.41652	5.48454	4.36202							0.387	5.36984	5.04286						0.387	2.32525	6.47742	4.78907							0.387	2.27408	7.68082	5.99022
	0.388	1.53792	4.84284	3.69663							0.388	1.62861	5.61249	3.74281							0.388	6.27539	4.85508						0.388	2.22853	6.2342	5.36832							0.388	2.23201	7.66283	6.26781
	0.389	1.69391	5.00598	3.69718							0.389	1.56195	5.82648	3.81697							0.389	6.19319	4.64211						0.389	2.35866	6.61527	6.07873							0.389	2.4615	7.6921	6.2675
	0.39	1.69786	4.95595	3.51706							0.39	1.77203	5.89351	3.97865							0.39	5.96082	4.86732						0.39	2.42245	5.94224	4.72151							0.39	2.33415	7.25069	5.90329
	0.391	1.66178	4.37165	3.58349							0.391	1.78701	5.67447	4.31712							0.391	6.10657	4.48231						0.391	2.49547	6.61706	4.90465							0.391	2.29962	7.30416	7.08727
	0.392	1.54694	4.88117	3.3921							0.392	1.93811	6.0327	4.48073							0.392	6.61	5.26039						0.392	2.38602	6.26921	5.3282							0.392	2.4701	7.51984	6.14243
	0.393	1.6186	5.12741	3.11901							0.393	1.61602	6.35442	4.17171							0.393	5.9552	4.88527						0.393	2.38038	6.08234	4.95625							0.393	2.16204	7.40591	6.35426
	0.394	1.63901	4.66029	3.47992							0.394	1.76995	5.79069	4.65404							0.394	5.96852	4.81238						0.394	2.42507	6.53057	5.10787							0.394	2.20344	7.91408	6.43991
	0.395	1.42661	5.21387	3.13059							0.395	1.49476	5.34771	4.13595							0.395	6.22026	4.66946						0.395	2.21996	6.1366	5.10618							0.395	2.45612	7.55052	6.3907
	0.396	1.27921	4.9353	3.96632							0.396	1.61639	5.7585	4.17816							0.396	6.00785	4.97274						0.396	2.13876	6.16905	5.46088							0.396	2.30663	7.5162	6.19047
	0.397	1.56214	5.22516	4.27357							0.397	1.76917	5.42044	4.50704							0.397	6.10628	4.93282						0.397	2.34486	6.56465	4.94806							0.397	2.38905	7.41857	6.12093
	0.398	1.65271	5.04294	3.96727							0.398	1.72171	5.76672	3.91682							0.398	6.31766	4.7861						0.398	2.31735	6.47527	5.5917							0.398	2.37429	7.51881	6.95556
	0.399	1.55124	4.54256	4.07615							0.399	1.79974	5.60382	3.9143							0.399	6.00162	4.48257						0.399	2.4983	6.2869	4.82449							0.399	2.22911	7.6355	6.54236
	0.4	1.64157	5.36999	3.49944							0.4	1.83751	5.64853	4.38906							0.4	6.21968	4.56679						0.4	2.61609	6.07218	5.03755							0.4	2.12542	7.74103	7.15761
	0.401		4.83799	4.33956							0.401	1.74234	6.41151	4.34291							0.401	6.30835	5.2531						0.401		6.48881	5.61467							0.401	2.26279	7.66199	6.67566
	0.402		5.00837	3.47818							0.402		5.5525	4.39778							0.402	5.87685	4.93782						0.402		6.17946	4.9704							0.402		7.58119	6.79195
	0.403		4.67823	3.92832							0.403		5.84698	4.67082							0.403	6.29902	5.02531						0.403		6.23547	5.06506							0.403		7.50154	5.80888
	0.404		4.44236	3.86828							0.404		5.9661	4.30055							0.404	6.13058	4.65975						0.404		6.29564	5.24091							0.404		7.62192	6.85113
	0.405		5.35917	4.14586							0.405		6.21123	4.30445							0.405	5.81806	4.74933						0.405		5.91574	4.84322							0.405		7.75067	6.33319
	0.406		4.87813	3.36452							0.406		5.3118	3.71808							0.406	6.4959	5.16639						0.406		6.60327	5.08466							0.406		7.78126	6.14038
	0.407		4.83585	3.61407							0.407		5.54084	3.84054							0.407	5.99263	4.56007						0.407		6.11989	4.76545							0.407		6.83574	6.32231
	0.408		4.92953	3.67148							0.408		5.29191	3.9304							0.408	6.27339	4.65939						0.408		5.98315	5.44435							0.408		7.70012	6.89646
	0.409		4.64048	3.51885							0.409		5.61148	3.90011							0.409	6.23885	4.85957						0.409		6.49956	4.96044							0.409		8.0489	6.3464
	0.41		5.14426	3.7398							0.41		6.01132	4.45763							0.41	6.206	4.76748						0.41		6.04175	5.00076							0.41		7.29332	6.40027
	0.411		5.50563	3.78031							0.411		5.74654	5.20677							0.411	6.25571	5.17042						0.411		6.35778	5.73403							0.411		8.16285	6.4589
	0.412		4.83526	4.20545							0.412		5.86856	4.08357							0.412	5.89863	4.82788						0.412		6.06148	4.67622							0.412		7.30164	6.74073
	0.413		4.78224	3.31397							0.413		5.69064	4.34424							0.413	5.92307	4.10428						0.413		6.14473	5.38159							0.413		7.37741	6.40026
	0.414		4.94238	4.33596							0.414		5.68505	4.19522							0.414	6.33168	4.5732						0.414		6.49171	4.78171							0.414		7.59321	6.70101
	0.415		4.93467	3.65535							0.415		5.68204	4.13568							0.415	6.38488	4.45329						0.415		6.23258	4.6512							0.415		8.07378	6.34659
	0.416		5.04418	3.66874							0.416		5.51257	4.12497							0.416	5.97514	4.72941						0.416		6.06264	4.72755							0.416		7.54696	6.67244
	0.417		4.92363	3.61843							0.417		5.09226	4.03072							0.417	6.63498	4.59476						0.417		5.87385	5.10074							0.417		7.76202	6.20637
	0.418		4.83088	3.5089							0.418		5.70138	4.16693							0.418	6.14456	5.45464						0.418		6.54312	5.03544							0.418		7.42757	5.9059
	0.419		4.61981	4.05661							0.419		6.13417	4.89583							0.419	6.00327	4.86424						0.419		6.50712	5.35622							0.419		7.92946	6.67129
	0.42		4.91749	3.34374							0.42		5.50936	4.29618							0.42	6.08548	4.70174						0.42		6.20255	4.91813							0.42		7.8844	6.24528
	0.421		5.16332	3.38234							0.421		5.9721	3.95785							0.421	5.32983	4.95743						0.421		7.14428	5.25869							0.421		7.63648	6.04378
	0.422		4.81866	3.57373							0.422		5.70541	3.86506							0.422	5.75618	4.87149						0.422		6.38861	5.36816							0.422		7.74402	6.35213
	0.423		4.64435	3.60765							0.423		5.88416	4.20387							0.423	5.42599	4.62859						0.423		6.58203	4.93551							0.423		7.86203	6.10882
	0.424		4.91748	3.52519							0.424		6.02492	4.23135							0.424	6.30256	4.85176						0.424		6.43781	5.76413							0.424		7.20524	6.3906
	0.425		4.93185	3.64001							0.425		5.6659	4.07521							0.425	6.35843	4.96282						0.425		6.47248	4.6534							0.425		7.98127	6.81022
	0.426		4.70669	3.52202							0.426		5.86742	4.22159							0.426	6.34186	4.28928						0.426		6.40554	5.27266							0.426		7.63139	6.4698
	0.427		5.15166	3.6082							0.427		6.08972	4.70041							0.427	6.02599	4.80426						0.427		6.40782	5.48648							0.427		6.98815	6.73552
	0.428		5.30114	3.42726							0.428		5.95152	4.1185							0.428	5.92988	5.00904						0.428		5.97772	5.38289							0.428		7.56651	6.72258
	0.429		4.47597	4.00406							0.429		5.93539	4.05703							0.429	5.95129	5.08128						0.429		6.14783	4.84773							0.429		7.86183	6.58313
	0.43		4.63687	4.4369							0.43		5.53695	4.96271							0.43	5.78512	5.10945						0.43		6.7248	4.8356							0.43		7.37549	5.96359
	0.431		4.69233	3.77406							0.431		5.74068	4.42607							0.431	6.35023	4.66208						0.431		6.24807	5.22152							0.431		8.05182	6.41824
	0.432		4.59436	4.09658							0.432		6.05619	4.37948							0.432	5.81549	4.52642						0.432		6.27523	4.71966							0.432		7.69855	6.43295
	0.433		4.8163	3.91424							0.433		6.32987	4.37578							0.433	5.53569	4.9737						0.433		6.21481	5.11059							0.433		7.33347	6.8258
	0.434		4.28666	3.57358							0.434		5.7799	4.40336							0.434	6.46642	4.85653						0.434		6.27788	5.33828							0.434		7.74777	6.26935
	0.435		4.83335	4.05997							0.435		5.9509	4.49421							0.435	6.27382	4.46052						0.435		6.71506	5.39196							0.435		7.7503	5.96274
	0.436		5.03678	3.86627							0.436		5.96729	4.07795							0.436	6.16237	4.62904						0.436		6.43512	5.37915							0.436		7.72905	6.97844
	0.437		5.06176	3.08087							0.437		5.54377	4.82513							0.437	6.26028	4.98437						0.437		6.51771	5.17149							0.437		7.44775	6.7469
	0.438		4.92768	4.05816							0.438		5.59572	4.0468							0.438	6.44721	4.76037						0.438		6.28188	5.41366							0.438		7.74187	6.47372
	0.439		4.48324	3.61984							0.439		5.82584	4.55865							0.439	6.14025	4.9687						0.439		6.43887	5.00435							0.439		7.56337	6.60113
	0.44		4.85951	3.45625							0.44		5.81966	4.24018							0.44	6.01082	5.44532						0.44		6.33448	5.2596							0.44		8.08035	6.30362
	0.441		4.73299	3.79519							0.441		5.85328	4.59728							0.441	6.56411	4.75692						0.441		6.55694	4.96858							0.441		7.66813	6.57033
	0.442		5.04978	3.54919							0.442		6.01818	4.01343							0.442	6.2766	4.3547						0.442		6.72796	5.33848							0.442		7.4933	6.82711
	0.443		4.81069	3.54396							0.443		5.84333	4.51458							0.443	5.95489	4.86235						0.443		6.06373	5.04062							0.443		7.93715	6.58621
	0.444		4.96024	3.32261							0.444		6.02805	4.51343							0.444	5.51459	4.98848						0.444		6.57643	5.48376							0.444		7.87598	6.10458
	0.445		5.06698	4.02077							0.445		5.77818	4.58249							0.445	6.0307	4.89845						0.445		6.15679	5.48485							0.445		7.75464	6.11338
	0.446		5.72573	3.37383							0.446		6.29235	3.75472							0.446	5.97142	5.19865						0.446		6.52433	5.33006							0.446		7.47651	6.66001
	0.447		4.72541	3.93657							0.447		5.83181	4.49193							0.447	6.35287	4.54449						0.447		6.56901	5.05819							0.447		7.11614	6.44066
	0.448		4.99725	3.44456							0.448		5.5759	4.25297							0.448	6.17754	4.87385						0.448		6.43518	5.17563							0.448		7.70366	6.59246
	0.449		5.11337	3.47127							0.449		6.04509	4.21731							0.449	6.01276	5.10086						0.449		6.71595	5.38712							0.449		7.45678	6.4228
	0.45		5.31953	3.47011							0.45		5.85784	4.4833							0.45	6.22893	4.87126						0.45		6.49469	5.15095							0.45		7.49263	6.80063
	0.451		4.91664	3.79684							0.451		6.14103	4.3746							0.451	6.07492	5.13963						0.451		5.86665	4.74901							0.451		7.56974	6.57894
	0.452		5.24518	3.39705							0.452		5.8924	3.83781							0.452	5.77216	5.16766						0.452		6.76758	5.12837							0.452		7.75178	5.85852
	0.453		4.98133	4.65375							0.453		5.95971	4.27787							0.453	6.34586	4.67354						0.453		6.30787	4.90229							0.453		7.40771	6.56738
	0.454		4.78248	4.01931							0.454		5.63982	4.00112							0.454	6.05906	4.74966						0.454		6.67213	5.08191							0.454		7.87478	5.6638
	0.455		5.64207	3.35305							0.455		6.32855	4.24052							0.455	6.81889	4.73058						0.455		6.57973	4.84957							0.455		7.40555	6.48224
	0.456		4.98029	4.24257							0.456		5.22111	4.10027							0.456	6.02145	5.07713						0.456		6.22914	5.26839							0.456		7.74356	7.2107
	0.457		5.30767	3.42448							0.457		5.82475	4.02449							0.457	6.31643	5.10877						0.457		6.20153	5.61781							0.457		7.46975	6.67286
	0.458		4.93027	4.05476							0.458		5.01722	4.48364							0.458	6.25144	4.78203						0.458		6.76628	4.90104							0.458		7.52414	6.76966
	0.459		5.36784	3.49092							0.459		6.16318	4.49241							0.459	6.32944	5.0499						0.459		6.6429	5.17402							0.459		7.85841	6.55874
	0.46		4.73964	3.70189							0.46		5.95271	4.65188							0.46	6.13776	5.07623						0.46		6.37341	5.06354							0.46		7.94371	6.0945
	0.461		5.47778	3.54614							0.461		5.82889	4.22673							0.461	5.95253	4.99003						0.461		6.80823	5.3458							0.461		7.2379	7.02397
	0.462		4.68426	3.80532							0.462		5.58119	3.64555							0.462	5.74845	5.0991						0.462		6.24536	5.45097							0.462		7.8896	6.51146
	0.463		4.54734	3.84359							0.463		5.72796	4.5707							0.463	6.16727	5.20722						0.463		6.29916	4.98016							0.463		7.74114	6.48904
	0.464		4.71815	3.53377							0.464		5.76209	3.91884							0.464	6.39046	4.75032						0.464		6.39768	5.35537							0.464		7.99325	6.11266
	0.465		4.19025	3.67787							0.465		5.86302	4.46425							0.465	5.9457	4.95221						0.465		6.23447	5.07843							0.465		7.46713	6.57697
	0.466		4.54553	3.28276							0.466		5.8797	3.65624							0.466	5.72554	5.15285						0.466		6.48902	5.57788							0.466		7.17245	6.25093
	0.467		5.056	4.29179							0.467		5.67088	5.00283							0.467	6.47551	5.17107						0.467		6.02927	5.55113							0.467		7.53361	6.43315
	0.468		5.41855	3.64031							0.468		6.07906	4.56862							0.468	5.97448	4.8514						0.468		6.51662	5.08089							0.468		7.88317	6.99505
	0.469		4.9341	3.20614							0.469		6.46603	4.69421							0.469	6.12554	4.78108						0.469		6.2861	5.36765							0.469		7.49299	6.77762
	0.47		4.62292	3.5013							0.47		5.74389	4.34575							0.47	6.20824	4.50283						0.47		6.69116	4.99956							0.47		7.53109	6.84295
	0.471		4.73717	4.05932							0.471		5.45692	4.48457							0.471	6.06053	4.55076						0.471		6.96388	5.19862							0.471		7.85844	6.11202
	0.472		5.10466	4.38252							0.472		5.84977	4.44653							0.472	5.83336	4.89935						0.472		7.08242	4.98883							0.472		7.8589	6.62624
	0.473		4.93858	3.60192							0.473		5.63259	4.85214							0.473	5.99705	4.66156						0.473		6.1879	5.58999							0.473		8.10804	7.08731
	0.474		5.30142	3.8069							0.474		5.85271	4.44505							0.474	6.23182	5.01293						0.474		6.60159	5.26051							0.474		7.88567	6.77942
	0.475		4.83027	3.76869							0.475		5.98384	4.234							0.475	6.52934	4.54788						0.475		6.72547	5.7382							0.475		7.54111	5.91569
	0.476001		5.30613	4.15983							0.476001		5.88272	4.72172							0.476001	5.94571	5.19699						0.476001		6.61725	5.37312							0.476001		7.4697	7.34655
	0.477001		5.10584	4.0388							0.477001		6.20828	4.15355							0.477001	6.31586	4.72507						0.477001		6.74581	5.19229							0.477001		7.28425	6.85049
	0.478001		5.26349	3.84264							0.478001		6.0076	4.44719							0.478001	6.04559	4.53219						0.478001		6.2748	4.95457							0.478001		7.70279	6.77391
	0.479001		4.69339	3.40098							0.479001		6.18725	4.01037							0.479001	6.20571	4.67674						0.479001		6.81767	5.41897							0.479001		7.71766	6.98303
	0.480001		4.88976	4.00832							0.480001		5.79213	4.32608							0.480001	6.46892	5.08712						0.480001		6.38051	5.07906							0.480001		7.55066	6.68297
	0.481001		4.8492	3.98413							0.481001		5.63153	4.94083							0.481001	6.45384	5.09774						0.481001		5.93625	5.46415							0.481001		7.27516	7.36731
	0.482001		5.10078	3.64691							0.482001		6.49971	4.27249							0.482001	6.03431	5.49033						0.482001		6.71587	4.79111							0.482001		8.01848	6.49539
	0.483001		5.35337	4.17692							0.483001		5.77169	4.35139							0.483001	6.39447	4.9682						0.483001		6.40973	5.23449							0.483001		7.31248	6.68676
	0.484001		4.45541	3.43903							0.484001		5.9587	4.30155							0.484001	5.91303	4.84754						0.484001		6.77481	4.96385							0.484001		7.32474	6.70418
	0.485001		5.01251	4.37325							0.485001		5.7113	3.92307							0.485001	5.97147	5.3299						0.485001		6.45506	5.27993							0.485001		7.84102	6.63839
	0.486001		4.93253	4.03793							0.486001		5.85693	4.34105							0.486001	6.59622	5.3755						0.486001		6.88288	6.20345							0.486001		7.46495	6.5089
	0.487001		4.90322	3.87166							0.487001		6.12069	4.49722							0.487001	6.71068	4.82561						0.487001		6.15425	5.14771							0.487001		7.71212	7.22836
	0.488001		5.23794	3.55631							0.488001		5.40593	4.23216							0.488001	6.16842	5.08328						0.488001		6.59862	5.00593							0.488001		7.8419	6.46622
	0.489001		4.99385	3.48386							0.489001		5.70447	4.49517							0.489001	6.44211	5.01228						0.489001		6.23036	4.84716							0.489001		7.0936	6.55785
	0.490001		5.16991	3.97619							0.490001		6.46127	4.35276							0.490001	6.11575	4.60424						0.490001		6.89423	5.368							0.490001		7.60919	6.79333
	0.491001		4.65929	3.60658							0.491001		6.11476	4.21015							0.491001	5.89778	4.57791						0.491001		6.5141	5.30581							0.491001		7.93047	6.81884
	0.492001		4.94033	3.8236							0.492001		6.14468	4.82364							0.492001	5.86876	5.32416						0.492001		6.91874	5.22259							0.492001		8.10946	6.15921
	0.493001		4.43364	3.44995							0.493001		5.83979	4.38805							0.493001	6.73178	4.89427						0.493001		6.59568	4.75566							0.493001		7.78971	6.66656
	0.494001		5.11209	3.54085							0.494001		6.06074	4.23508							0.494001	6.77217	5.10142						0.494001		6.35254	5.26472							0.494001		7.93649	6.53632
	0.495001		4.74596	3.28408							0.495001		5.74173	4.5819							0.495001	6.95872	4.7149						0.495001		6.30387	4.97817							0.495001		7.83858	6.64337
	0.496001		4.65565	4.54506							0.496001		5.3079	4.97416							0.496001	5.81915	4.90756						0.496001		6.48676	5.16063							0.496001		7.32563	6.61273
	0.497001		4.88914	3.82138							0.497001		5.8768	4.20212							0.497001	5.85297	4.66965						0.497001		6.02742	5.10412							0.497001		7.56979	6.35025
	0.498001		4.45577	4.53425							0.498001		5.4379	4.32095							0.498001	6.13122	4.96385						0.498001		6.89489	5.366							0.498001		7.49741	6.55262
	0.499001		5.25279	4.13654							0.499001		6.32118	4.45616							0.499001	6.10836	5.07527						0.499001		6.32806	5.00432							0.499001		7.79879	7.00079
	0.500001		5.04169	3.22352							0.500001		6.1192	4.73225							0.500001	6.63175	4.49631						0.500001		6.55117	5.14095							0.500001		8.09848	6.6015
	0.501001		4.91503	3.61551							0.501001		6.10256	4.77304							0.501001	6.60652	4.45005						0.501001		6.39966	5.73324							0.501001		7.68341	6.54425
	0.502001		4.55992	4.18148							0.502001		6.48414	4.22467							0.502001	6.22218	4.5969						0.502001		6.97744	5.6946							0.502001		8.06704	6.85012
	0.503001		5.04655	3.23112							0.503001		5.6212	4.6508							0.503001	6.27253	5.33239						0.503001		6.30251	5.47847							0.503001		7.73028	6.50874
	0.504001		4.83587	4.21616							0.504001		5.62862	4.84016							0.504001	6.4143	4.98642						0.504001		6.45688	4.94643							0.504001		7.3116	6.4497
	0.505001		5.14924	3.77879							0.505001		5.59078	4.25131							0.505001	6.27915	5.19026						0.505001		6.65764	5.13928							0.505001		7.55872	6.1732
	0.506001		4.57109	4.24804							0.506001		5.72068	4.53366							0.506001	6.69926	5.06839						0.506001		6.07281	5.7683							0.506001		7.6127	6.29546
	0.507001		4.81555	4.71628							0.507001		5.85031	4.08324							0.507001	6.33787	4.92669						0.507001		6.65426	6.31994							0.507001		7.84495	6.49632
	0.508001		4.75025	4.157							0.508001		5.26674	4.22476							0.508001	6.4781	5.00062						0.508001		6.52037	5.5643							0.508001		7.72942	7.31933
	0.509001		5.05838	4.42244							0.509001		6.04611	4.73362							0.509001	5.71669	5.26028						0.509001		6.55323	5.54305							0.509001		7.70637	6.60992
	0.510001		5.35183	3.48325							0.510001		6.06046	4.57333							0.510001	6.22185	4.6091						0.510001		6.85039	5.23897							0.510001		7.5516	6.5943
	0.511001		4.97145	3.95793							0.511001		5.85936	4.49001							0.511001	5.91281	5.29397						0.511001		6.71383	5.29236							0.511001		7.66193	6.25987
	0.512001		5.11795	4.3248							0.512001		5.89977	4.85606							0.512001	6.5399	4.89802						0.512001		6.27019	5.15055							0.512001		7.6314	6.77921
	0.513001		5.14129	3.94504							0.513001		6.08485	4.40882							0.513001	6.65497	5.06662						0.513001		6.39916	5.00414							0.513001		7.91992	6.84661
	0.514001		4.28298	4.01708							0.514001		6.25544	4.79961							0.514001	6.07294	4.97105						0.514001		6.51822	5.60594							0.514001		7.6835	6.66802
	0.515001		4.51295	4.21223							0.515001		5.84131	4.59075							0.515001	6.08662	4.61696						0.515001		6.20736	5.42224							0.515001		7.45591	6.38608
	0.516001		5.31877	3.76988							0.516001		5.9933	4.9333							0.516001	6.25009	5.5753						0.516001		6.99923	5.46937							0.516001		7.94028	6.74392
	0.517001		4.62295	3.49622							0.517001		6.11665	4.30507							0.517001	5.47349	5.616						0.517001		6.25649	5.91149							0.517001		8.07892	6.19702
	0.518001		4.50876	3.92902							0.518001		5.74498	4.16828							0.518001	6.20827	4.7337						0.518001		6.62227	5.18591							0.518001		8.20378	6.42899
	0.519001		4.92863	4.19752							0.519001		6.19415	4.55619							0.519001	6.10416	5.166						0.519001		6.89555	5.5939							0.519001		7.47881	6.4346
	0.520001		5.50671	3.62437							0.520001		6.11637	4.30472							0.520001	6.12561	4.92049						0.520001		6.80727	5.37865							0.520001		7.82571	7.20817
	0.521001		5.72992	3.50953							0.521001		5.76845	4.46927							0.521001	6.22184	5.23165						0.521001		6.2978	5.05116							0.521001		7.6862	6.7412
	0.522001		4.50621	3.80175							0.522001		5.7591	4.22496							0.522001	6.60051	4.84857						0.522001		6.34423	5.69745							0.522001		7.77335	6.33059
	0.523001		4.98372	3.67626							0.523001		5.86355	4.43822							0.523001	6.03044	4.64927						0.523001		6.60062	5.63413							0.523001		7.34586	6.43401
	0.524001		4.90765	3.55405							0.524001		5.68887	4.02811							0.524001	6.40045	5.05144						0.524001		5.67451	4.9074							0.524001		7.27054	6.84809
	0.525001		5.40538	3.48621							0.525001		6.01794	4.60049							0.525001	6.53753	4.99665						0.525001		6.64168	4.82143							0.525001		6.82441	6.68554
	0.526001		5.03493	3.64997							0.526001		6.22839	4.62972							0.526001	7.17647	4.73942						0.526001		6.73046	5.91972							0.526001		7.3278	7.15652
	0.527001		5.29936	4.20154							0.527001		5.85518	4.71152							0.527001	6.27376	5.37729						0.527001		6.30652	5.05645							0.527001		7.6244	6.83175
	0.528001		5.12782	3.72372							0.528001		5.91519	4.83421							0.528001	6.46559	5.06977						0.528001		6.63552	5.61638							0.528001		7.66015	6.64882
	0.529001		4.766	3.25058							0.529001		5.88249	4.73386							0.529001	6.17464	4.82606						0.529001		6.68609	5.25995							0.529001		7.87627	6.09307
	0.530001		4.21581	4.01163							0.530001		5.86265	4.92303							0.530001	6.92054	5.02144						0.530001		6.74905	5.13489							0.530001		7.82186	6.40971
	0.531001		5.18114	4.72383							0.531001		5.79453	4.48035							0.531001	5.85013	5.74777						0.531001		6.88955	4.76922							0.531001		7.83263	6.32282
	0.532001		4.94536	3.81059							0.532001		5.72473	4.53389							0.532001	5.99953	5.15052						0.532001		6.16494	5.25516							0.532001		7.83948	6.48957
	0.533001		4.57748	3.96624							0.533001		6.39869	4.23198							0.533001	6.24948	5.33073						0.533001		6.58903	5.64068							0.533001		7.224	6.64497
	0.534001		4.97	4.1677							0.534001		6.04973	4.74827							0.534001	6.41646	5.37324						0.534001		6.53071	5.4553							0.534001		7.66333	6.82236
	0.535001		5.18503	4.29927							0.535001		5.83676	4.49874							0.535001	6.72717	4.90518						0.535001		6.22173	5.15412							0.535001		7.49518	6.75845
	0.536001		4.90829	3.962							0.536001		6.03386	4.42173							0.536001	6.4637	5.05978						0.536001		6.29567	5.51672							0.536001		8.08687	6.51574
	0.537001		4.87506	3.91919							0.537001		6.25731	4.7313							0.537001	5.44838	5.19646						0.537001		6.58366	5.77283							0.537001		7.47983	7.01858
	0.538001		4.47747	4.19487							0.538001		5.71208	4.44889							0.538001	5.46788	5.1167						0.538001		6.56151	5.58211							0.538001		7.56939	6.8242
	0.539001		4.93517	3.73823							0.539001		5.98252	4.28454							0.539001	6.48895	5.21038						0.539001		6.27642	6.08121							0.539001		7.71332	6.48506
	0.540001		4.77799	3.0018							0.540001		5.23119	4.08635							0.540001	5.83908	5.05007						0.540001		6.84919	5.66008							0.540001		7.70463	6.61023
	0.541001		5.16299	4.37643							0.541001		5.73519	4.23509							0.541001	6.11405	4.60953						0.541001		6.23281	5.59016							0.541001		8.39537	6.29851
	0.542001		5.09617	4.23556							0.542001		5.38779	4.63687							0.542001	6.15587	5.52681						0.542001		6.49539	5.22572							0.542001		8.00747	6.88306
	0.543001		5.51781	3.64902							0.543001		5.91662	4.92213							0.543001	6.28786	4.81598						0.543001		6.9655	5.02968							0.543001		7.90821	6.8898
	0.544001		5.59242	3.96455							0.544001		5.49544	4.37803							0.544001	6.39284	4.55886						0.544001		6.23194	5.35205							0.544001		7.64213	6.55266
	0.545001		5.48153	3.98275							0.545001		5.69868	4.14835							0.545001	6.88272	5.21725						0.545001		6.22638	5.08786							0.545001		7.65021	7.12937
	0.546001		4.61691	4.00661							0.546001		5.67547	4.83955							0.546001	6.37901	4.80887						0.546001		6.56591	5.28671							0.546001		7.75219	6.68994
	0.547001		5.17484	4.61722							0.547001		5.49228	4.68488							0.547001	5.74721	5.00948						0.547001		6.22558	5.58293							0.547001		7.62708	6.3546
	0.548001		4.88104	4.06786							0.548001		5.80729	4.6658							0.548001	6.30023	5.15518						0.548001		6.23522	5.01793							0.548001		7.80511	6.97933
	0.549001		4.76843	3.72955							0.549001		5.57858	4.2252							0.549001	6.28171	5.06332						0.549001		6.34385	5.64647							0.549001		8.12179	6.38489
	0.550001		4.78475	4.05127							0.550001		6.07258	3.95663							0.550001	6.05472	5.21466						0.550001		5.6609	5.59654							0.550001		8.40939	7.23938
	0.551001		5.16609	4.04896							0.551001		6.01233	4.60013							0.551001	6.18889	4.84233						0.551001		7.33838	4.87747							0.551001		7.44965	6.95523
	0.552001		4.97234	3.94364							0.552001		5.89723	4.4965							0.552001	6.59814	5.63124						0.552001		6.36188	5.03115							0.552001		8.16591	6.58885
	0.553001		4.7258	3.76022							0.553001		5.44713	4.94067							0.553001	6.7624	4.58935						0.553001		6.80227	5.34631							0.553001		7.98973	6.99801
	0.554001		4.79987	4.68198							0.554001		5.94081	4.07686							0.554001	6.34958	5.18101						0.554001		6.15826	5.18589							0.554001		7.26569	6.41497
	0.555001		5.23742	3.84941							0.555001		5.85283	4.81014							0.555001	6.30466	5.40221						0.555001		5.98399	5.33285							0.555001		7.28115	6.16065
	0.556001		4.91775	3.89032							0.556001		5.83766	4.74749							0.556001	5.80981	4.65721						0.556001		6.82894	4.93554							0.556001		7.56918	7.0764
	0.557001		4.54341	3.59586							0.557001		5.36369	4.51324							0.557001	6.00864	5.15927						0.557001		6.74316	5.67048							0.557001		7.78284	6.65477
	0.558001		4.59656	3.8203							0.558001		5.15231	4.20024							0.558001	5.78112	4.90996						0.558001		6.67683	5.78178							0.558001		7.36178	6.54924
	0.559001		4.90007	3.85834							0.559001		5.71191	4.66345							0.559001	6.48109	4.74379						0.559001		6.36069	4.60078							0.559001		7.31325	6.76416
	0.560001		4.67258	3.79109							0.560001		5.51212	5.40788							0.560001	6.86514	5.06627						0.560001		6.56411	5.54773							0.560001		7.9145	6.74602
	0.561001		5.04023	4.03633							0.561001		6.23565	4.52583							0.561001	5.98131	5.18939						0.561001		6.37453	4.89122							0.561001		7.72715	6.90948
	0.562001		4.90937	4.18011							0.562001		5.99928	4.56601							0.562001	5.83934	5.36551						0.562001		5.9347	4.93067							0.562001		8.01219	6.54065
	0.563001		4.50058	3.97102							0.563001		5.91036	4.83253							0.563001	6.16324	5.21698						0.563001		6.432	5.5857							0.563001		7.91541	7.13054
	0.564001		4.80119	3.67344							0.564001		5.93718	4.5043							0.564001	6.43301	5.22672						0.564001		6.60442	5.24045							0.564001		7.70103	6.74381
	0.565001		5.6982	3.93987							0.565001		6.2862	4.61985							0.565001	6.48213	4.95639						0.565001		6.2361	5.46083							0.565001		7.81621	7.00413
	0.566001		5.08505	3.83296							0.566001		5.66995	3.98126							0.566001	6.08615	4.46488						0.566001		6.30665	5.65634							0.566001		7.97761	7.46836
	0.567001		5.24899	4.15691							0.567001		5.56077	4.68327							0.567001	6.2809	4.80824						0.567001		6.70069	5.60762							0.567001		7.17723	7.24429
	0.568001		4.71089	3.91702							0.568001		5.95934	4.95958							0.568001	6.40811	4.78604						0.568001		6.67249	5.09284							0.568001		7.61056	6.82072
	0.569001		4.75129	3.80607							0.569001		6.21838	4.92559							0.569001	6.01412	5.40396						0.569001		6.69768	5.50898							0.569001		7.38433	6.67858
	0.570001		5.36659	3.53574							0.570001		5.86769	4.36117							0.570001	6.21533	4.93146						0.570001		6.14031	5.95761							0.570001		8.22159	7.11454
	0.571001		5.15988	4.01337							0.571001		5.79444	3.96206							0.571001	6.42623	5.33737						0.571001		6.70818	4.72653							0.571001		7.55269	6.4499
	0.572001		4.91538	3.39872							0.572001		6.16671	4.99219							0.572001	6.42893	5.01308						0.572001		6.30603	5.42183							0.572001		7.6245	6.3708
	0.573001		5.38511	3.48635							0.573001		6.19353	4.12659							0.573001	6.24104	4.64666						0.573001		7.01417	5.23633							0.573001		8.27548	6.40362
	0.574001		5.20636	3.63028							0.574001		6.21373	4.19417							0.574001	6.32456	4.67205						0.574001		6.66755	6.04432							0.574001		7.85592	6.25833
	0.575001		5.03389	3.57613							0.575001		5.68593	4.57796							0.575001	6.23878	5.15914						0.575001		6.64655	5.58866							0.575001		7.48046	6.67053
	0.576001		4.72703	3.94203							0.576001		5.84856	4.86825							0.576001	6.65489	5.43745						0.576001		6.52808	5.30512							0.576001		7.2056	6.80351
	0.577001		4.91653	4.25589							0.577001		5.55175	4.8222							0.577001	6.64123	5.37427						0.577001		6.31224	6.1062							0.577001		7.05948	6.26951
	0.578001		4.85063	3.5963							0.578001		5.97048	5.11817							0.578001	6.11386	4.78148						0.578001		6.51661	5.86235							0.578001		7.73811	6.75459
	0.579001		5.08044	4.03427							0.579001		5.73879	4.87459							0.579001	6.22115	4.82979						0.579001		6.32866	5.14105							0.579001		7.31215	6.85287
	0.580001		5.34597	3.42067							0.580001		6.63657	4.85567							0.580001	6.11718	4.79544						0.580001		6.63583	5.36095							0.580001		7.94297	6.81796
	0.581001		4.70035	3.85919							0.581001		5.93739	4.60544							0.581001	5.96171	4.57511						0.581001		6.1756	5.11162							0.581001		7.82645	6.98843
	0.582001		4.99156	3.80082							0.582001		5.92792	4.51804							0.582001	6.2358	5.36991						0.582001		6.54206	4.95512							0.582001		7.73538	6.75781
	0.583001		4.91079	3.74296							0.583001		6.61432	4.45397							0.583001	6.01352	5.26866						0.583001		6.28018	5.41596							0.583001		7.75574	6.51389
	0.584001		5.09952	3.76422							0.584001		5.81127	4.30929							0.584001	6.21527	5.54735						0.584001		6.64394	5.11414							0.584001		7.74794	7.18798
	0.585001		4.93358	4.41388							0.585001		5.19143	5.23721							0.585001	6.53456	5.66235						0.585001		6.52289	5.19049							0.585001		7.73767	7.2772
	0.586001		5.13728	4.21401							0.586001		5.96051	5.0508							0.586001	6.51607	5.66419						0.586001		6.45537	5.45929							0.586001		7.50686	6.81571
	0.587001		5.0534	3.55382							0.587001		5.85341	5.04975							0.587001	6.15073	5.57398						0.587001		6.47632	5.81154							0.587001		7.91205	6.13208
	0.588001		4.80899	3.41008							0.588001		5.76518	4.36907							0.588001	6.13209	5.45131						0.588001		6.67199	5.42327							0.588001		8.28823	6.07784
	0.589001		5.2204	4.04711							0.589001		5.92904	4.35363							0.589001	6.08311	5.02982						0.589001		5.99358	5.2504							0.589001		7.9394	6.89402
	0.590001		4.88317	3.88953							0.590001		6.46261	4.49957							0.590001	5.77416	4.78975						0.590001		6.82457	5.49102							0.590001		7.34381	6.88844
	0.591001		4.84549	4.03703							0.591001		6.63346	4.74773							0.591001	6.66155	5.40404						0.591001		6.41621	5.79417							0.591001		8.19607	7.03168
	0.592001		4.98197	4.2282							0.592001		5.62274	4.38447							0.592001	6.54731	4.85719						0.592001		6.4543	5.37867							0.592001		7.43521	6.6051
	0.593001		5.28097	4.84537							0.593001		5.94166	4.14413							0.593001	7.08279	5.10401						0.593001		6.54743	5.77156							0.593001		7.88299	7.18996
	0.594001		4.98706	3.79447							0.594001		5.99567	4.6544							0.594001	6.55764	5.24113						0.594001		6.71309	5.43601							0.594001		7.81128	6.8921
	0.595001		5.11864	3.4339							0.595001		5.57893	4.40507							0.595001	6.13626	4.73897						0.595001		6.09507	5.32153							0.595001		8.28124	6.68396
	0.596001		5.12789	3.66417							0.596001		5.7772	4.44122							0.596001	6.40556	5.35281						0.596001		6.35376	5.53608							0.596001		8.15046	6.34564
	0.597001		5.22833	3.41793							0.597001		5.58622	4.72093							0.597001	6.17876	5.07101						0.597001		7.02055	5.39482							0.597001		7.85476	6.85038
	0.598001		5.1657	3.86166							0.598001		6.22907	4.8213							0.598001	5.99523	4.93922						0.598001		6.35148	5.48378							0.598001		7.29966	6.62802
	0.599001		4.49795	4.26468							0.599001		5.96677	4.90218							0.599001	6.317	4.70198						0.599001		6.71248	5.64166							0.599001		7.41728	6.87886
	0.600001		4.82884	4.54002							0.600001		5.77686	5.58937							0.600001	6.20781	5.34857						0.600001		6.4151	5.64867							0.600001		7.61054	6.8492
	0.601001			4.38199							0.601001			4.72904							0.601001		4.77365						0.601001			5.33897							0.601001			6.7699
	0.602001			3.63833							0.602001			4.55588							0.602001		4.90571						0.602001			5.4839							0.602001			6.45721
	0.603001			4.39358							0.603001			4.38046							0.603001		5.15805						0.603001			5.49925							0.603001			7.17783
	0.604001			3.89654							0.604001			4.65459							0.604001		5.10203						0.604001			4.75052							0.604001			6.4183
	0.605001			3.98641							0.605001			5.26628							0.605001		5.51371						0.605001			4.71617							0.605001			6.66938
	0.606001			4.09106							0.606001			5.03969							0.606001		5.05629						0.606001			5.40221							0.606001			6.54361
	0.607001			3.46301							0.607001			4.99449							0.607001		5.07336						0.607001			5.67057							0.607001			7.52321
	0.608001			3.74454							0.608001			4.72539							0.608001		5.37994						0.608001			5.15266							0.608001			6.48348
	0.609001			4.78044							0.609001			4.43387							0.609001		5.08153						0.609001			5.01735							0.609001			6.92636
	0.610001			4.58535							0.610001			4.65679							0.610001		5.05469						0.610001			5.60075							0.610001			6.79386
	0.611001			4.56893							0.611001			4.41606							0.611001		5.09976						0.611001			5.51279							0.611001			6.87924
	0.612001			3.46868							0.612001			4.95677							0.612001		5.41424						0.612001			5.62171							0.612001			6.01075
	0.613001			3.96034							0.613001			4.21522							0.613001		5.16654						0.613001			5.07837							0.613001			6.52326
	0.614001			3.91512							0.614001			4.18427							0.614001		5.19247						0.614001			5.2185							0.614001			6.90022
	0.615001			4.55959							0.615001			4.47732							0.615001		5.29541						0.615001			5.53181							0.615001			6.65006
	0.616001			3.78055							0.616001			4.58075							0.616001		4.86829						0.616001			5.67694							0.616001			6.69033
	0.617001			3.65797							0.617001			4.21041							0.617001		5.28344						0.617001			5.39144							0.617001			6.86577
	0.618001			3.40923							0.618001			4.52818							0.618001		4.92121						0.618001			5.3137							0.618001			6.63387
	0.619001			3.29196							0.619001			5.21429							0.619001		5.66722						0.619001			5.65415							0.619001			6.86588
	0.620001			3.57274							0.620001			5.33298							0.620001		5.74095						0.620001			5.96619							0.620001			7.15638
	0.621001			4.49754							0.621001			4.58674							0.621001		4.72042						0.621001			5.49758							0.621001			6.42951
	0.622001			3.6754							0.622001			4.94646							0.622001		4.79598						0.622001			5.50709							0.622001			7.12823
	0.623001			4.09814							0.623001			4.74857							0.623001		4.38036						0.623001			5.34952							0.623001			7.03538
	0.624001			4.09293							0.624001			4.58446							0.624001		5.01121						0.624001			5.28339							0.624001			6.08549
	0.625001			3.80227							0.625001			4.80533							0.625001		4.59842						0.625001			5.44385							0.625001			6.41651
	0.626001			4.08287							0.626001			5.23723							0.626001		5.29083						0.626001			5.39475							0.626001			7.40604
	0.627001			3.96316							0.627001			5.30172							0.627001		5.51271						0.627001			4.92912							0.627001			7.69675
	0.628001			4.03643							0.628001			4.27254							0.628001		5.52007						0.628001			5.82297							0.628001			6.8496
	0.629001			3.86014							0.629001			4.98231							0.629001		5.13433						0.629001			5.64078							0.629001			6.64709
	0.630001			4.42139							0.630001			4.15718							0.630001		4.807						0.630001			5.19578							0.630001			7.08524
	0.631001			3.17355							0.631001			4.27683							0.631001		5.24944						0.631001			5.38099							0.631001			6.67906
	0.632001			3.79761							0.632001			4.94364							0.632001		6.00556						0.632001			5.17227							0.632001			7.04083
	0.633001			3.78512							0.633001			4.90627							0.633001		4.98342						0.633001			5.70208							0.633001			6.65318
	0.634001			3.88092							0.634001			4.41744							0.634001		4.96228						0.634001			5.91423							0.634001			6.77162
	0.635001			4.34535							0.635001			4.38996							0.635001		5.67418						0.635001			5.07115							0.635001			6.66508
	0.636001			3.23172							0.636001			5.10348							0.636001		4.55279						0.636001			5.37562							0.636001			6.94808
	0.637001			4.43354							0.637001			4.64846							0.637001		4.69524						0.637001			5.56447							0.637001			6.79823
	0.638001			4.40522							0.638001			4.45236							0.638001		5.61771						0.638001			5.38232							0.638001			6.79082
	0.639001			3.97943							0.639001			4.33629							0.639001		4.99993						0.639001			5.46228							0.639001			6.9411
	0.640001			3.95976							0.640001			4.93178							0.640001		5.48648						0.640001			4.84781							0.640001			6.86313
	0.641001			3.92909							0.641001			4.78863							0.641001		5.41693						0.641001			5.51375							0.641001			6.84841
	0.642001			3.81736							0.642001			4.62099							0.642001		5.14711						0.642001			5.72476							0.642001			6.70018
	0.643001			4.43201							0.643001			4.53127							0.643001		5.44059						0.643001			5.08625							0.643001			6.74306
	0.644001			4.275							0.644001			4.4979							0.644001		5.56961						0.644001			5.51715							0.644001			6.50857
	0.645001			4.12357							0.645001			5.21441							0.645001		5.02174						0.645001			5.38557							0.645001			6.85861
	0.646001			3.79004							0.646001			4.75035							0.646001		5.07672						0.646001			5.04458							0.646001			7.34117
	0.647001			5.22987							0.647001			4.83543							0.647001		5.13609						0.647001			5.23664							0.647001			7.48554
	0.648001			3.87605							0.648001			4.42542							0.648001		4.92408						0.648001			5.1758							0.648001			6.78277
	0.649001			4.59847							0.649001			4.82463							0.649001		5.44452						0.649001			6.019							0.649001			6.92051
	0.650001			3.97303							0.650001			4.4071							0.650001		5.29472						0.650001			5.35518							0.650001			6.90996
	0.651001			4.45897							0.651001			5.22413							0.651001		5.61076						0.651001			5.5308							0.651001			7.12123
	0.652001			3.78763							0.652001			5.06375							0.652001		6.26185						0.652001			5.58581							0.652001			6.66897
	0.653001			4.00375							0.653001			4.97778							0.653001		5.626						0.653001			5.54528							0.653001			7.73979
	0.654001			3.9812							0.654001			4.49924							0.654001		5.59292						0.654001			5.35726							0.654001			6.65988
	0.655001			4.27001							0.655001			4.63626							0.655001		4.91454						0.655001			5.93459							0.655001			6.90733
	0.656001			3.59733							0.656001			4.94149							0.656001		5.2424						0.656001			5.29403							0.656001			6.22075
	0.657001			3.91572							0.657001			4.65601							0.657001		4.95997						0.657001			5.69525							0.657001			6.55426
	0.658001			4.04392							0.658001			4.99718							0.658001		4.95205						0.658001			5.46906							0.658001			6.52344
	0.659001			3.95487							0.659001			4.70706							0.659001		5.39571						0.659001			5.87221							0.659001			6.789
	0.660001			3.78586							0.660001			4.37187							0.660001		5.19784						0.660001			5.50793							0.660001			7.13432
	0.661001			3.80619							0.661001			4.3682							0.661001		5.22395						0.661001			5.60101							0.661001			7.55119
	0.662001			3.92957							0.662001			4.84952							0.662001		5.34556						0.662001			5.75328							0.662001			6.98374
	0.663001			4.80099							0.663001			4.59335							0.663001		5.10951						0.663001			5.37435							0.663001			6.88586
	0.664001			4.1549							0.664001			4.65923							0.664001		5.79135						0.664001			5.4217							0.664001			7.12607
	0.665001			4.32752							0.665001			4.93808							0.665001		5.67222						0.665001			5.41784							0.665001			6.70187
	0.666001			3.7295							0.666001			4.48499							0.666001		5.31592						0.666001			5.59101							0.666001			6.97049
	0.667001			4.06106							0.667001			4.71619							0.667001		4.60565						0.667001			5.51303							0.667001			6.92256
	0.668001			3.74995							0.668001			4.97969							0.668001		5.47675						0.668001			5.44492							0.668001			6.95037
	0.669001			3.84212							0.669001			4.84721							0.669001		4.94589						0.669001			5.4314							0.669001			7.33696
	0.670001			4.10513							0.670001			4.50902							0.670001		5.06223						0.670001			5.74166							0.670001			6.56975
	0.671001			4.22044							0.671001			4.53941							0.671001		4.94365						0.671001			5.0911							0.671001			7.06707
	0.672001			3.99146							0.672001			4.86505							0.672001		5.19267						0.672001			5.77076							0.672001			6.69506
	0.673001			4.30861							0.673001			4.99011							0.673001		4.82656						0.673001			5.45317							0.673001			6.85067
	0.674001			3.99038							0.674001			4.5504							0.674001		5.26194						0.674001			5.77802							0.674001			6.8537
	0.675001			4.58829							0.675001			4.35972							0.675001		5.50509						0.675001			5.65413							0.675001			7.11522
	0.676001			3.97294							0.676001			4.2321							0.676001		5.29445						0.676001			5.10255							0.676001			6.84206
	0.677001			3.6915							0.677001			5.21737							0.677001		5.21622						0.677001			5.58626							0.677001			6.79219
	0.678001			4.30458							0.678001			4.33446							0.678001		5.32861						0.678001			5.1294							0.678001			6.90846
	0.679001			4.04817							0.679001			4.41789							0.679001		5.41329						0.679001			5.5894							0.679001			7.2088
	0.680001			4.38568							0.680001			5.46381							0.680001		4.92266						0.680001			5.90536							0.680001			7.72862
	0.681001			4.14251							0.681001			4.99893							0.681001		4.93894						0.681001			5.24026							0.681001			7.40197
	0.682001			3.66892							0.682001			4.53672							0.682001		5.20701						0.682001			5.32186							0.682001			6.42679
	0.683001			3.69131							0.683001			4.69719							0.683001		4.8086						0.683001			5.65283							0.683001			6.49011
	0.684001			3.70633							0.684001			5.03172							0.684001		5.22067						0.684001			5.37134							0.684001			7.68081
	0.685001			4.35721							0.685001			4.96296							0.685001		4.97123						0.685001			5.41027							0.685001			6.83404
	0.686001			4.31253							0.686001			4.58686							0.686001		4.95722						0.686001			5.29461							0.686001			6.94687
	0.687001			3.45545							0.687001			4.36651							0.687001		5.21498						0.687001			5.44454							0.687001			6.33107
	0.688001			3.84417							0.688001			4.77712							0.688001		5.01221						0.688001			5.3013							0.688001			6.68411
	0.689001			3.52815							0.689001			4.72898							0.689001		5.12119						0.689001			5.12902							0.689001			6.8202
	0.690001			3.91818							0.690001			5.40844							0.690001		5.4564						0.690001			5.67103							0.690001			7.32693
	0.691001			4.20208							0.691001			4.84716							0.691001		5.28147						0.691001			5.36251							0.691001			7.07019
	0.692001			4.27914							0.692001			4.38242							0.692001		5.934						0.692001			5.48844							0.692001			7.20729
	0.693001			4.42115							0.693001			5.37978							0.693001		5.17931						0.693001			5.19483							0.693001			6.84771
	0.694001			3.58745							0.694001			4.66685							0.694001		5.62413						0.694001			5.72518							0.694001			6.99261
	0.695001			4.19655							0.695001			4.40447							0.695001		5.01403						0.695001			5.56627							0.695001			7.04829
	0.696001			4.61405							0.696001			4.33411							0.696001		5.02905						0.696001			5.71541							0.696001			6.80333
	0.697001			4.2883							0.697001			4.42827							0.697001		5.12175						0.697001			5.68414							0.697001			6.86263
	0.698001			5.06681							0.698001			4.99533							0.698001		5.11451						0.698001			5.83493							0.698001			7.17286
	0.699001			3.86072							0.699001			4.39154							0.699001		5.17669						0.699001			5.81383							0.699001			7.12676
	0.700001			3.27152							0.700001			5.1075							0.700001		4.88568						0.700001			5.23122							0.700001			7.02362
	0.701001			4.29785							0.701001			4.22314							0.701001		5.25178						0.701001			5.6629							0.701001			6.89644
	0.702001			4.50074							0.702001			4.80783							0.702001		5.08093						0.702001			5.19655							0.702001			6.62476
	0.703001			3.61125							0.703001			5.02968							0.703001		4.79631						0.703001			5.78568							0.703001			6.97845
	0.704001			4.96031							0.704001			4.54948							0.704001		4.64915						0.704001			5.49186							0.704001			7.29568
	0.705001			4.48576							0.705001			4.62904							0.705001		5.25765						0.705001			5.50671							0.705001			6.59165
	0.706001			4.65748							0.706001			4.83869							0.706001		5.21728						0.706001			5.5374							0.706001			6.68122
	0.707001			3.59031							0.707001			4.5694							0.707001		5.05286						0.707001			5.42293							0.707001			7.30556
	0.708001			4.07059							0.708001			4.55379							0.708001		5.57444						0.708001			5.33316							0.708001			6.88918
	0.709001			3.81867							0.709001			4.77285							0.709001		4.79129						0.709001			6.12788							0.709001			7.12107
	0.710001			4.49109							0.710001			4.16086							0.710001		5.12081						0.710001			5.7398							0.710001			7.12017
	0.711001			4.37593							0.711001			4.64397							0.711001		5.22603						0.711001			5.52641							0.711001			7.04671
	0.712001			3.65214							0.712001			4.44056							0.712001		5.19951						0.712001			5.77607							0.712001			6.65503
	0.713001			4.02706							0.713001			4.89436							0.713001		4.80992						0.713001			5.76161							0.713001			7.23473
	0.714001			4.63612							0.714001			4.44485							0.714001		5.27396						0.714001			5.76822							0.714001			6.8507
	0.715001			4.11995							0.715001			4.95571							0.715001		5.36065						0.715001			5.17726							0.715001			6.62843
	0.716001			3.89655							0.716001			4.33562							0.716001		5.45601						0.716001			5.81466							0.716001			7.10601
	0.717001			3.54037							0.717001			4.29725							0.717001		5.02029						0.717001			5.52669							0.717001			7.86478
	0.718001			4.51018							0.718001			5.28534							0.718001		4.93612						0.718001			6.14164							0.718001			6.78681
	0.719001			4.68628							0.719001			4.54502							0.719001		4.94069						0.719001			5.42899							0.719001			6.83299
	0.720001			4.48125							0.720001			4.64802							0.720001		5.2289						0.720001			5.23405							0.720001			6.77611
	0.721001			4.22141							0.721001			5.46924							0.721001		5.53123						0.721001			5.75635							0.721001			7.06362
	0.722001			4.06317							0.722001			4.91915							0.722001		5.43488						0.722001			5.33737							0.722001			6.32422
	0.723001			4.3652							0.723001			4.32319							0.723001		5.77328						0.723001			5.51382							0.723001			6.85822
	0.724001			3.83769							0.724001			4.66015							0.724001		5.10682						0.724001			5.81304							0.724001			7.18595
	0.725001			3.66396							0.725001			4.19696							0.725001		4.87139						0.725001			5.49367							0.725001			7.36132
	0.726001			4.59282							0.726001			4.30254							0.726001		5.2122						0.726001			5.8464							0.726001			7.05053
	0.727001			3.85531							0.727001			5.09032							0.727001		5.28599						0.727001			5.67117							0.727001			6.65309
	0.728001			3.88395							0.728001			4.9181							0.728001		5.42905						0.728001			6.36521							0.728001			6.99843
	0.729001			4.77905							0.729001			4.55728							0.729001		5.46491						0.729001			5.47609							0.729001			6.73213
	0.730001			4.47192							0.730001			5.36062							0.730001		5.58868						0.730001			6.00326							0.730001			6.99413
	0.731001			3.9307							0.731001			4.533							0.731001		5.23798						0.731001			6.24789							0.731001			6.37693
	0.732001			4.56536							0.732001			5.0006							0.732001		5.02043						0.732001			5.49931							0.732001			6.82576
	0.733001			3.78866							0.733001			5.055							0.733001		5.13172						0.733001			5.85549							0.733001			6.80198
	0.734001			4.62985							0.734001			4.64165							0.734001		5.38613						0.734001			5.85519							0.734001			6.80528
	0.735001			4.08985							0.735001			5.07482							0.735001		5.13017						0.735001			5.59989							0.735001			7.11672
	0.736001			4.07141							0.736001			5.32217							0.736001		5.25124						0.736001			5.60087							0.736001			6.68193
	0.737001			3.99972							0.737001			4.40052							0.737001		4.70546						0.737001			6.11099							0.737001			7.14896
	0.738001			4.67054							0.738001			4.91708							0.738001		5.15152						0.738001			5.59021							0.738001			6.91034
	0.739001			3.79326							0.739001			4.76624							0.739001		5.42809						0.739001			4.85011							0.739001			6.93856
	0.740001			4.0031							0.740001			4.76862							0.740001		5.31605						0.740001			5.7711							0.740001			7.33992
	0.741001			3.96943							0.741001			4.71411							0.741001		5.4456						0.741001			5.55972							0.741001			7.01414
	0.742001			4.743							0.742001			4.65669							0.742001		5.27702						0.742001			5.4318							0.742001			6.83784
	0.743001			3.51511							0.743001			4.3065							0.743001		5.15407						0.743001			5.41471							0.743001			6.6459
	0.744001			4.17967							0.744001			4.76195							0.744001		5.33363						0.744001			5.59882							0.744001			7.29682
	0.745001			4.2572							0.745001			5.03041							0.745001		4.81757						0.745001			5.13887							0.745001			7.20559
	0.746001			4.42902							0.746001			5.42768							0.746001		5.08605						0.746001			5.47871							0.746001			7.33864
	0.747001			3.95923							0.747001			4.6869							0.747001		5.51628						0.747001			5.15454							0.747001			6.5554
	0.748001			3.61069							0.748001			4.96194							0.748001		5.46069						0.748001			5.23834							0.748001			7.26932
	0.749001			3.77745							0.749001			4.12703							0.749001		5.1022						0.749001			5.92731							0.749001			7.08068
	0.750001			3.99897							0.750001			4.9204							0.750001		4.70492						0.750001			6.11296							0.750001			6.76831
	0.751001			4.005							0.751001			5.07818							0.751001		5.20437						0.751001			5.9445							0.751001			6.98167
	0.752001			4.20049							0.752001			4.85122							0.752001		5.39564						0.752001			5.54691							0.752001			6.98794
	0.753001			4.43581							0.753001			4.88155							0.753001		5.06316						0.753001			5.44999							0.753001			6.68446
	0.754001			4.20232							0.754001			5.41737							0.754001		5.70562						0.754001			5.32556							0.754001			7.09201
	0.755001			4.04914							0.755001			4.71322							0.755001		5.24668						0.755001			5.91834							0.755001			7.1153
	0.756001			4.8473							0.756001			5.34302							0.756001		5.15756						0.756001			5.44287							0.756001			7.39803
	0.757001			4.21396							0.757001			4.76992							0.757001		5.94231						0.757001			5.7851							0.757001			6.75523
	0.758001			4.72176							0.758001			4.9084							0.758001		5.64749						0.758001			5.64736							0.758001			6.68988
	0.759001			3.94246							0.759001			4.82404							0.759001		5.31955						0.759001			5.94649							0.759001			7.12221
	0.760001			3.86439							0.760001			5.03469							0.760001		5.18307						0.760001			5.73403							0.760001			7.04966
	0.761001			4.03653							0.761001			5.10492							0.761001		5.10822						0.761001			5.66246							0.761001			7.26199
	0.762001			4.78979							0.762001			4.99334							0.762001		5.36609						0.762001			6.04943							0.762001			7.43038
	0.763001			4.77107							0.763001			4.96706							0.763001		4.84482						0.763001			5.96299							0.763001			6.9635
	0.764001			3.81956							0.764001			4.19614							0.764001		4.90789						0.764001			5.64187							0.764001			7.08789
	0.765001			4.63699							0.765001			4.89237							0.765001		4.79179						0.765001			5.40974							0.765001			7.32157
	0.766001			3.76381							0.766001			4.43385							0.766001		4.73855						0.766001			5.8864							0.766001			7.42975
	0.767001			4.67795							0.767001			5.01342							0.767001		4.92706						0.767001			5.67483							0.767001			7.10169
	0.768001			4.13967							0.768001			5.32778							0.768001		5.70153						0.768001			5.67287							0.768001			7.26877
	0.769001			3.94722							0.769001			4.24203							0.769001		5.57715						0.769001			5.58992							0.769001			6.9706
	0.770001			4.39482							0.770001			4.6325							0.770001		6.04437						0.770001			6.03419							0.770001			7.00573
	0.771001			3.98954							0.771001			4.47304							0.771001		5.53132						0.771001			5.69843							0.771001			7.22035
	0.772001			4.33531							0.772001			5.4637							0.772001		5.79166						0.772001			5.56656							0.772001			7.03073
	0.773001			4.81893							0.773001			4.9908							0.773001		5.33725						0.773001			5.70147							0.773001			7.04079
	0.774001			4.39565							0.774001			4.69993							0.774001		5.48413						0.774001			5.7928							0.774001			6.77567
	0.775001			3.88456							0.775001			4.84432							0.775001		5.35665						0.775001			5.67349							0.775001			6.4661
	0.776001			3.70884							0.776001			5.63687							0.776001		5.27421						0.776001			5.71371							0.776001			7.52797
	0.777001			4.31693							0.777001			5.11501							0.777001		5.02094						0.777001			5.61772							0.777001			6.98496
	0.778001			3.80707							0.778001			4.87578							0.778001		5.31572						0.778001			4.98546							0.778001			7.07455
	0.779001			4.445							0.779001			5.38568							0.779001		5.29022						0.779001			5.42269							0.779001			7.03088
	0.780001			4.72349							0.780001			4.80059							0.780001		4.71057						0.780001			5.48817							0.780001			7.36171
	0.781001			4.20297							0.781001			4.8387							0.781001		4.8023						0.781001			5.96444							0.781001			7.5034
	0.782001			4.83219							0.782001			4.05962							0.782001		5.38121						0.782001			6.20861							0.782001			7.42003
	0.783001			4.46891							0.783001			4.48323							0.783001		5.33609						0.783001			5.51153							0.783001			7.15273
	0.784001			3.70005							0.784001			4.37273							0.784001		4.96664						0.784001			5.7499							0.784001			7.12787
	0.785001			4.0747							0.785001			4.92715							0.785001		5.38014						0.785001			6.00033							0.785001			7.55791
	0.786001			4.34364							0.786001			5.0867							0.786001		5.53835						0.786001			5.32569							0.786001			6.95922
	0.787001			3.88377							0.787001			5.07918							0.787001		5.58105						0.787001			5.59456							0.787001			7.07008
	0.788001			4.42701							0.788001			4.55687							0.788001		5.15734						0.788001			5.53455							0.788001			6.53151
	0.789001			3.87784							0.789001			4.46835							0.789001		5.19213						0.789001			5.42393							0.789001			6.87205
	0.790001			4.26103							0.790001			4.50255							0.790001		5.15693						0.790001			6.17159							0.790001			7.2705
	0.791001			4.1599							0.791001			5.78008							0.791001		5.09053						0.791001			5.15911							0.791001			6.8135
	0.792001			4.92792							0.792001			4.76706							0.792001		5.7086						0.792001			5.57088							0.792001			7.3803
	0.793001			4.27074							0.793001			4.77055							0.793001		6.00294						0.793001			5.15805							0.793001			7.04787
	0.794001			3.8592							0.794001			5.00341							0.794001		5.20243						0.794001			6.08427							0.794001			7.05371
	0.795001			4.28407							0.795001			4.66855							0.795001		5.47038						0.795001			5.45874							0.795001			7.18082
	0.796001			4.30623							0.796001			4.72987							0.796001		5.66181						0.796001			5.94477							0.796001			7.63628
	0.797001			4.68857							0.797001			4.54951							0.797001		5.44085						0.797001			6.02585							0.797001			6.95233
	0.798001			4.41669							0.798001			5.03838							0.798001		4.94287						0.798001			5.58818							0.798001			7.44958
	0.799001			4.786							0.799001			4.95053							0.799001		5.20997						0.799001			5.54606							0.799001			6.89381
	0.800001			4.39224							0.800001			4.89712							0.800001		5.50456						0.800001			5.87797							0.800001			6.95189
[truncated: 7 more columns]

## Sheet: SuppFig6
SuppFig6	Time, min	R132H:NADPH:αKG	R132H: NADPH:αKG:Ca2+	R132H:NADP(H)	R132Q:NADPH:αKG	R132Q:NADP(H)	R132Q:NADPH:αKG:Ca2+	R132Q:NADP+:ICT:Ca2+	R132Q:NADP+:ICT	WT:ICT:NADP+:Ca2+	WT:NADP+:ICT	WT:NADP(H)
peptide 11-18	0	0	0	0	0	0	0	0	0	0	0	0
	0.5	1.22914	1.18422	2.26875	1.14442	2.18849	0.924719	1.90624	1.25236	1.66158	1.2696	2.23919
	1	1.21456	1.377	2.41787	1.19398	2.46526	0.972492	2.08592	1.59376	2.02091	1.44858	2.50107
	2	1.25051	1.43103	2.82687	1.47302	2.84258	1.21524	2.27782	1.84641	2.34202	1.67739	2.98652
	5	1.33703	1.69098	3.09699	1.70532	2.92048	1.5384	2.50492	2.31346	2.57385	2.07797	3.21216
18-24	Time, min	R132H:NADPH:αKG	R132H: NADPH:αKG:Ca2+	R132H:NADP(H)	R132Q:NADPH:αKG	R132Q:NADP(H)	R132Q:NADPH:αKG:Ca2+	R132Q:NADP+:ICT:Ca2+	R132Q:NADP+:ICT	WT:ICT:NADP+:Ca2+	WT:NADP+:ICT	WT:NADP(H)
	0	0	0	0	0	0	0	0	0	0	0	0
	0.5	0.094037	0.126284	0.826285	0.222406	1.72888	0.0866094	0.573879	0.300342	0.102726	0.218448	1.20913
	1	0.101472	0.168389	1.23073	0.191567	2.25825	-0.002702	0.867702	0.42341	0.150093	0.20416	1.75022
	2	0.102883	0.204744	1.94988	0.312357	3.0122	0.134628	1.38901	0.512861	0.291153	0.271144	2.43632
	5	0.120686	0.266292	2.49491	0.45375	3.59585	0.0956391	1.89878	0.696935	0.423747	0.428025	2.95287
19-25	Time, min	R132H:NADPH:αKG	R132H: NADPH:αKG:Ca2+	R132H:NADPH:αKG	R132H: NADPH:αKG:Ca2+	R132H:NADP(H)	R132Q:NADPH:αKG	R132Q:NADP(H)	R132Q:NADPH:αKG:Ca2+	R132Q:NADP+:ICT:Ca2+	R132Q:NADP+:ICT	WT:ICT:NADP+:Ca2+	WT:NADP+:ICT	WT:NADP(H)
	0	0	0	0	0	0	0	0	0	0	0	0
	0.5	0.00551644	0.0473685	0.452996	0.208302	1.19098	-0.0051547	0.468798	0.230394	0.0971435	0.126708	0.831673
	1	0.00734366	0.0597831	0.665937	0.233459	1.58752	-0.0057588	0.751541	0.336867	0.134567	0.138893	1.17464
	2	0.0244167	0.150339	1.08886	0.382809	2.06429	0.0311261	1.15404	0.431628	0.200324	0.209924	1.69489
	5	0.0634303	0.186994	1.54163	0.4093	2.71813	0.0547435	1.47177	0.616648	0.342278	0.339485	2.17717
74-85	Time, min	R132H:NADPH:αKG	R132H: NADPH:αKG:Ca2+	R132H:NADP(H)	R132Q:NADPH:αKG	R132Q:NADP(H)	R132Q:NADPH:αKG:Ca2+	R132Q:NADP+:ICT:Ca2+	R132Q:NADP+:ICT	WT:ICT:NADP+:Ca2+	WT:NADP+:ICT	WT:NADP(H)
	0	0	0	0	0	0	0	0	0	0	0	0
	0.5	4.2287	4.76517	7.10773	3.97085	6.98669	4.44924	4.98637	4.65945	5.4933	4.75448	6.89605
	1	4.73647	5.16099	7.43255	4.75471	8.00914	5.20887	5.51128	5.53111	6.07869	5.50304	7.61534
	2	5.59528	5.95293	8.22563	5.75467	9.22494	6.3155	6.11375	6.19684	6.80099	6.50141	8.46825
	5	6.24975	6.52735	8.50885	5.33623	9.35318	6.21757	6.63504	6.76355	7.18148	7.08159	8.50664
87-108	Time, min	R132H:NADPH:αKG	R132H: NADPH:αKG:Ca2+	R132H:NADP(H)	R132Q:NADPH:αKG	R132Q:NADP(H)	R132Q:NADPH:αKG:Ca2+	R132Q:NADP+:ICT:Ca2+	R132Q:NADP+:ICT	WT:ICT:NADP+:Ca2+	WT:NADP+:ICT	WT:NADP(H)
	0	0	0	0	0	0	0	0	0	0	0	0
	0.5	7.2911	7.76902	11.6645	4.80411	9.27654	4.60128	7.22978	6.74018	5.45959	5.95395	11.4194
	1	8.29454	8.70842	12.9131	5.99237	11.2367	5.52719	9.2144	8.67844	6.78093	7.63491	13.3611
	2	10.0206	10.2622	15.1897	8.19462	13.6146	7.17124	11.5301	10.9589	8.9584	10.22	15.9376
	5	11.8814	12.3604	17.0012	9.99725	16.0573	8.61923	13.311	13.4062	11.345	12.9172	17.0171
101-123	Time, min	R132H:NADPH:αKG	R132H: NADPH:αKG:Ca2+	R132H:NADP(H)	R132Q:NADPH:αKG	R132Q:NADP(H)	R132Q:NADPH:αKG:Ca2+	R132Q:NADP+:ICT:Ca2+	R132Q:NADP+:ICT	WT:ICT:NADP+:Ca2+	WT:NADP+:ICT	WT:NADP(H)
	0	0	0	0	0	0	0	0	0	0	0	0
	0.5	6.32348	6.91904	11.1314	5.36397	10.1534	5.23536	8.00876	7.12924	5.77367	6.21806	12.1202
	1	7.29979	8.07846	12.0066	6.62763	12.1664	6.2518	10.0846	9.29323	7.00053	7.86609	13.9311
	2	8.97432	9.86459	14.0589	8.50308	14.6004	7.94933	12.7887	11.4141	9.08509	10.2978	16.2643
	5	10.8464	11.3483	15.4264	10.2082	16.313	9.54411	13.9455	13.8463	11.3994	12.562	17.1844
109-138	Time, min	R132H:NADPH:αKG	R132H: NADPH:αKG:Ca2+	R132H:NADP(H)	R132Q:NADPH:αKG	R132Q:NADP(H)	R132Q:NADPH:αKG:Ca2+	R132Q:NADP+:ICT:Ca2+	R132Q:NADP+:ICT	WT:ICT:NADP+:Ca2+	WT:NADP+:ICT	WT:NADP(H)
	0	0	0	0	0	0	0	0	0	0	0	0
	0.5	11.2608	10.9873	14.3604	7.99242	10.3022	5.28627	5.79863	9.8372	6.19129	10.0734	11.9875
	1	12.6626	12.1399	15.1761	9.90385	12.711	6.44693	7.06164	12.1393	7.25785	12.4914	14.1514
	2	14.6146	13.8175	17.1849	13.2313	15.6121	7.88048	8.64656	14.8075	9.23946	15.5199	16.9402
	5	15.9617	15.1285	18.6378	14.558	17.4826	9.43035	10.2403	16.0655	11.066	16.9883	18.3866
115-123	Time, min	R132H:NADPH:αKG	R132H: NADPH:αKG:Ca2+	R132H:NADP(H)	R132Q:NADPH:αKG	R132Q:NADP(H)	R132Q:NADPH:αKG:Ca2+	R132Q:NADP+:ICT:Ca2+	R132Q:NADP+:ICT	WT:ICT:NADP+:Ca2+	WT:NADP+:ICT	WT:NADP(H)
	0	0	0	0	0	0	0	0	0	0	0	0
	0.5	4.70319	4.50918	5.44702	4.15288	4.8985	2.99802	3.14018	4.68365	3.6345	4.72356	5.26911
	1	5.04686	4.72614	5.56386	4.93986	5.59894	3.41645	3.67955	5.39414	4.06706	5.44734	5.86716
	2	5.40805	5.23169	6.0991	5.89379	6.46787	3.93639	4.1906	6.10237	4.64935	6.29496	6.54025
	5	5.58094	5.35785	6.40299	6.10145	6.88176	3.97418	4.51296	6.38096	4.96852	6.46973	6.77159
124-143	Time, min	R132H:NADPH:αKG	R132H: NADPH:αKG:Ca2+	R132H:NADP(H)	R132Q:NADPH:αKG	R132Q:NADP(H)	R132Q:NADPH:αKG:Ca2+	R132Q:NADP+:ICT:Ca2+	R132Q:NADP+:ICT	WT:ICT:NADP+:Ca2+	WT:NADP+:ICT	WT:NADP(H)
	0	0	0	0	0	0	0	0	0	0	0	0
	0.5	7.73912	7.43848	9.18408	5.46892	6.97217	3.02476	4.16795	6.51912	3.06721	6.79226	7.47763
	1	8.20247	7.56978	9.22878	6.4727	8.56845	3.90407	4.9242	7.91028	3.86368	7.94157	8.67632
	2	8.70297	8.2447	10.131	8.2602	10.0948	5.24902	6.01843	9.36122	5.02893	9.45316	10.1967
	5	9.2941	8.98648	10.7503	8.8988	11.0192	6.38631	6.80133	9.48854	6.25596	10.1501	11.2016
144-168	Time, min	R132H:NADPH:αKG	R132H: NADPH:αKG:Ca2+	R132H:NADP(H)	R132Q:NADPH:αKG	R132Q:NADP(H)	R132Q:NADPH:αKG:Ca2+	R132Q:NADP+:ICT:Ca2+	R132Q:NADP+:ICT	WT:ICT:NADP+:Ca2+	WT:NADP+:ICT	WT:NADP(H)
	0	0	0	0	0	0	0	0	0	0	0	0
	0.5	7.29101	7.36909	8.02043	6.34667	6.22833	6.256	6.21532	6.60413	6.57234	6.76399	6.6517
	1	7.42988	7.5085	7.75255	6.62804	6.4671	6.78408	6.62545	7.01859	6.91671	7.04303	7.13902
	2	7.75952	8.28	8.34193	7.43757	7.13714	7.38906	7.45335	7.93682	7.55055	7.92849	7.8729
	5	7.97568	8.89979	9.26893	8.03967	7.72501	8.1022	8.04461	8.70549	8.54382	8.47077	8.70868
240-253	Time, min	R132H:NADPH:αKG	R132H: NADPH:αKG:Ca2+	R132H:NADP(H)	R132Q:NADPH:αKG	R132Q:NADP(H)	R132Q:NADPH:αKG:Ca2+	R132Q:NADP+:ICT:Ca2+	R132Q:NADP+:ICT	WT:ICT:NADP+:Ca2+	WT:NADP+:ICT	WT:NADP(H)
	0	0	0	0	0	0	0	0	0	0	0	0
	0.5	2.02257	2.23606	3.1462	1.43642	2.00372	1.21297	1.36552	1.85403	1.28628	1.95598	2.34762
	1	2.56293	2.74675	3.67769	1.97996	2.61014	1.5837	1.61261	2.47458	1.68713	2.69111	3.02542
	2	3.32954	3.39235	4.46125	2.80021	3.21062	1.99778	1.89976	3.21966	2.04253	3.61757	3.8879
	5	3.99681	3.96333	5.11117	3.18907	3.82428	2.16383	2.16795	3.89073	2.35642	4.18495	4.48465
254-268	Time, min	R132H:NADPH:αKG	R132H: NADPH:αKG:Ca2+	R132H:NADP(H)	R132Q:NADPH:αKG	R132Q:NADP(H)	R132Q:NADPH:αKG:Ca2+	R132Q:NADP+:ICT:Ca2+	R132Q:NADP+:ICT	WT:ICT:NADP+:Ca2+	WT:NADP+:ICT	WT:NADP(H)
	0	0	0	0	0	0	0	0	0	0	0	0
	0.5	6.29819	5.76509	8.8262	3.67098	5.94007	1.42424	1.62607	4.96708	1.75711	4.8814	6.85799
	1	7.66241	6.70654	9.43432	4.80251	7.80178	1.58464	1.68497	6.45272	2.00837	6.91871	8.29168
	2	9.03352	7.57401	10.1279	6.87132	9.20246	1.95569	2.11422	7.90936	2.25665	8.91933	9.92354
	5	9.51225	8.15595	10.3136	7.47799	10.0068	2.11727	2.33046	8.0902	2.76753	9.43798	10.487
268-291	Time, min	R132H:NADPH:αKG	R132H: NADPH:αKG:Ca2+	R132H:NADP(H)	R132Q:NADPH:αKG	R132Q:NADP(H)	R132Q:NADPH:αKG:Ca2+	R132Q:NADP+:ICT:Ca2+	R132Q:NADP+:ICT	WT:ICT:NADP+:Ca2+	WT:NADP+:ICT	WT:NADP(H)
	0	0	0	0	0	0	0	0	0	0	0	0
	0.5	13.8344	12.9671	18.3589	7.90705	12.2857	3.20936	5.57493	10.7188	5.98873	11.6673	15.6222
	1	14.8799	14.147	18.2255	8.72495	16.1898	4.27423	6.87157	12.7706	7.23198	14.1262	17.3432
	2	15.8849	16.363	19.3428	13.2659	18.7985	5.38067	8.14922	14.4507	8.2769	16.1823	19.3557
	5	15.834	16.1894	19.4752	13.3775	19.8609	6.53361	8.6727	13.8138	9.19165	16.289	19.7664
288-304	Time, min	R132H:NADPH:αKG	R132H: NADPH:αKG:Ca2+	R132H:NADP(H)	R132Q:NADPH:αKG	R132Q:NADP(H)	R132Q:NADPH:αKG:Ca2+	R132Q:NADP+:ICT:Ca2+	R132Q:NADP+:ICT	WT:ICT:NADP+:Ca2+	WT:NADP+:ICT	WT:NADP(H)
	0	0	0	0	0	0	0	0	0	0	0	0
	0.5	1.86368	1.91197	3.01046	1.36878	2.06542	1.08363	1.13352	1.877	1.16149	1.96695	2.41741
	1	2.34914	2.34538	3.42344	1.98054	2.80778	1.41723	1.39364	2.54353	1.48966	2.73623	3.20134
	2	3.19762	2.98371	4.23409	2.69109	3.54143	1.78955	1.64212	3.27085	1.75514	3.7762	4.09689
	5	3.87973	3.52261	4.72757	3.17016	3.9705	1.91149	1.73888	3.91193	1.99659	4.43413	4.70893
305-318	Time, min	R132H:NADPH:αKG	R132H: NADPH:αKG:Ca2+	R132H:NADP(H)	R132Q:NADPH:αKG	R132Q:NADP(H)	R132Q:NADPH:αKG:Ca2+	R132Q:NADP+:ICT:Ca2+	R132Q:NADP+:ICT	WT:ICT:NADP+:Ca2+	WT:NADP+:ICT	WT:NADP(H)
	0	0	0	0	0	0	0	0	0	0	0	0
	0.5	1.74903	1.77998	7.50433	2.51995	6.64327	2.59461	7.12735	3.34974	4.40661	2.08654	6.09586
	1	1.75993	2.49994	8.13312	3.00895	7.05049	3.24303	7.3669	4.6457	5.31992	2.80511	6.73369
	2	1.86137	2.53316	9.0068	4.00842	7.47953	4.01508	7.93889	5.70937	6.33047	3.41658	7.56544
	5	2.23355	3.42852	9.21381	4.57822	7.28559	4.88666	7.66972	7.0396	6.94285	4.35313	7.73957

## Sheet: SuppFig7
SuppFig7
211-227	Time, min	R132H:NADPH:αKG	R132H: NADPH:αKG:Ca2+	R132H:NADP(H)	R132Q:NADPH:αKG	R132Q:NADP(H)	R132Q:NADPH:αKG:Ca2+	R132Q:NADP+:ICT:Ca2+	R132Q:NADP+:ICT	WT:ICT:NADP+:Ca2+	WT:NADP+:ICT	WT:NADP(H)
	0	0	0	0	0	0	0	0	0	0	0	0
	0.5	7.68145	7.13362	8.67311	6.894	7.02938	4.54083	4.85955	7.92744	4.27028	7.61756	8.16754
	1	8.54443	7.97308	9.0165	7.39404	8.24457	5.14769	5.5724	9.51565	4.88325	9.1175	9.49834
	2	9.58954	8.90586	10.0791	9.86782	9.56647	5.9666	6.22852	10.416	5.62509	10.9771	11.1358
	5	10.1557	9.41411	10.6819	10.5878	10.4106	6.27198	6.57039	11.0775	5.7916	11.572	12.0782
240-253	Time, min	R132H:NADPH:αKG	R132H: NADPH:αKG:Ca2+	R132H:NADP(H)	R132Q:NADPH:αKG	R132Q:NADP(H)	R132Q:NADPH:αKG:Ca2+	R132Q:NADP+:ICT:Ca2+	R132Q:NADP+:ICT	WT:ICT:NADP+:Ca2+	WT:NADP+:ICT	WT:NADP(H)
	0	0	0	0	0	0	0	0	0	0	0	0
	0.5	2.02257	2.23606	3.1462	1.43642	2.00372	1.21297	1.36552	1.85403	1.28628	1.95598	2.34762
	1	2.56293	2.74675	3.67769	1.97996	2.61014	1.5837	1.61261	2.47458	1.68713	2.69111	3.02542
	2	3.32954	3.39235	4.46125	2.80021	3.21062	1.99778	1.89976	3.21966	2.04253	3.61757	3.8879
	5	3.99681	3.96333	5.11117	3.18907	3.82428	2.16383	2.16795	3.89073	2.35642	4.18495	4.48465
257-267	Time, min	R132H:NADPH:αKG	R132H: NADPH:αKG:Ca2+	R132H:NADP(H)	R132Q:NADPH:αKG	R132Q:NADP(H)	R132Q:NADPH:αKG:Ca2+	R132Q:NADP+:ICT:Ca2+	R132Q:NADP+:ICT	WT:ICT:NADP+:Ca2+	WT:NADP+:ICT	WT:NADP(H)
	0	0	0	0	0	0	0	0	0	0	0	0
	0.5	3.7227	3.37959	4.92471	1.60281	2.17194	0.748709	0.828596	1.90975	1.06764	2.37364	2.9923
	1	4.26098	3.726	4.94992	1.9072	2.63113	0.758663	0.989376	2.40363	1.13365	3.06194	3.58396
	2	4.70342	4.04723	5.30837	2.52865	3.15808	0.942876	1.0251	2.87148	1.34842	3.88725	4.17602
	5	4.88812	4.50417	5.4714	2.68013	3.3131	1.04894	1.21425	2.8904	1.64861	4.01291	4.49539

## Sheet: SuppFig13
SuppFig13a	[ICT] mM	0 mM	0.1 mM	0.5 mM	1 mM	2 mM	5 mM	10 mM	Y, kobs		lineweaver burk		0 mM	0.1 mM	0.5 mM	1 mM	2 mM	5 mM	10 mM		SuppFig13B	[ICT] mM	0 mM	0.1 mM	0.5 mM	1 mM	2 mM	5 mM	10 mM		SuppFig13C	[ICT] mM	0 mM	0.1 mM	0.5 mM	1 mM	2 mM	5 mM	10 mM
TCEP	0		0.000493																		DTT	0		0.000772							BME	0		0.0194
R132Q	0.5		0.289									10	2.00904								R132Q	0.5		0.41							R132Q	0.1		0.775
	1		0.344									3.33333	2.00129									1		0.323								0.2		0.692
	2		0.435									2	1.68199									2		0.334								0.3		0.629
	5		0.544									1	1.54189									5		0.503								0.4		0.954
	10		0.719									0.5	0.727315									10		0.548								7.5		3.56
	20		0.784									0.25	0.493651									20		0.532								0		-0.000655
	0		0.000489									0.142857	0.528462									0		-0.00059								0.5		1.46
	0.1		0.0609									0.0625	0.35478									0.1		0.0866								1		1.83
	0.2		0.0985									0.0555556	0.390753									0.2		0.159								2		1.99
	0.3		0.149																			0.3		0.176								5		3.11
	0.4		0.184									2	2.01034									0.4		0.237								10		3.32
	0.5		0.186									1	1.37794									0.5		0.225								20		3.87
	7.5		0.659									0.333333	0.9895									2		0.434								0		0.0125
	15		0.871									0.2	0.814776									15		0.746								0.5		1.18
	0.1						0.0123					0.125	0.553775									0		-0.000105								1		1.7
	0.2						0.0229					0.1	0.515669									0.5		0.283								3		2.06
	0.4						0.0446					0.0833333	0.59946									5		0.713								4		2.35
	15						1.32					0.0666667	0.638473									15		0.838								12		4.02
	0						-0.0013					0.05	0.635472									0						0.0015				15		4.28
	0.2						0.0154															0.5						0.394				0						0.000848
	0.3						0.0317					5	3.66443									1						0.411				0.1						0.347
	0.5						0.049					2.5	2.96756									2						0.568				0.2						0.648
	1						0.103					1.66667	3.01649									5						0.784				0.3						0.588
	2						0.202					1.25	2.54085									10						0.955				0.4						0.152
	5						0.459					0.166667	0.546957									20						1.07				7.5						3.34
	10						0.98					0.111111	0.546861									0						0.0013				15						3.54
	0						-9.39e-05					0.0769231	0.598998									0.1						0.142				0						0.000801
	5						0.409					0.0588235	0.583818									0.2						0.214				0.5						1.1
	7.5						0.588					0.0526316	0.751934									0.3						0.277				1						1.73
	10						0.821															0.4						0.425				2						2.2
	12						0.829															0.5						0.342				5						2.72
	15						1.18					2		3.46021								1						0.432				10						3.36
	20						1.48					1		2.90698								3.5						0.804				20						4.02
	0	0.00044566										0.5		2.29885								0	0.00044566									0						0.00135
	0.1	0.497749										0.2		1.83824								0.1	0.497749									0.5						1.14
	0.3	0.499678										0.1		1.39082								0.3	0.499678									1						1.25
	0.5	0.594534										0.05		1.27551								0.5	0.594534									2						1.87
	1	0.648553																				1	0.648553									5						3.12
	2	1.37492										10		16.4204								2	1.37492									10						3.81
	4	2.02572										5		10.1523								4	2.02572									20						5.19
	7	1.89228										3.33333		6.71141								7	1.89228									0						0.00453
	16	2.81865										2.5		5.43478								16	2.81865									0.5						0.699
	18	2.55916										2		5.37634								18	2.55916									1						0.951
	0	-0.000992										0.133333		1.51745								0	-0.000992									3						1.91
	0.5	0.497428										0.0666667		1.14811								0.5	0.497428									4						3.63
	1	0.725723																				1	0.725723									12						4.08
	3	1.01061																				3	1.01061									15						4.28
	5	1.22733										10			7.23256							5	1.22733									0	0.00044566
	8	1.80579										3.33333			2.77184							8	1.80579									0.1	0.497749
	10	1.93923										0.5			1.4188							10	1.93923									0.3	0.499678
	12	1.66817										0.25			1.31003							12	1.66817									0.5	0.594534
	15	1.56624										0.166667			0.484273							15	1.56624									1	0.648553
	20	1.57363										0.142857			0.858405							20	1.57363									2	1.37492
	0	0.00071029										0.0625			0.572428							0	0.00071029									4	2.02572
	0.2	0.272894										0.0555556			0.618536							0.2	0.272894									7	1.89228
	0.4	0.336977																				0.4	0.336977									16	2.81865
	0.6	0.331511																				0.6	0.331511									18	2.55916
	0.8	0.393569										0.666667			1.08665							0.8	0.393569									0	-0.000992
	6	1.8283										0.166667			0.660017							6	1.8283									0.5	0.497428
	9	1.82862										0.0714286			0.524275							9	1.82862									1	0.725723
	13	1.66945										0.0625			0.474519							13	1.66945									3	1.01061
	17	1.71286										0.0454546			0.463418							17	1.71286									5	1.22733
	19	1.3299																				19	1.3299									8	1.80579
	0			-0.0002421																		0			0.0003254							10	1.93923
	0.1			0.138264								5				6.03766						0.2			0.363344							12	1.66817
	0.3			0.360772								0.5				1.38407						0.3			0.420257							15	1.56624
	2			0.704823								0.25				1.19569						2			1.23215							20	1.57363
	4			0.763344								0.166667				0.894964						4			1.45466							0	0.00071029
	6			2.06495								0.111111				0.611723						6			1.23633							0.2	0.272894
	7			1.16495								0.0833333				0.529092						7			2.00675							0.4	0.336977
	16			1.74695								0.0714286				0.453023						9			1.93955							0.6	0.331511
	18			1.61672								0.0625				0.474592						14			2.06656							0.8	0.393569
	0			-0.0002077								0.0555556				0.564224						18			1.73376							6	1.8283
	1.5			0.920257																		0			0.00190579							9	1.82862
	6			1.51511								2				4.04316						0.1			0.347267							13	1.66945
	14			1.9074								1				3.04008						0.3			0.60836							17	1.71286
	16			2.1074								0.333333				1.16001						7			2.14791							19	1.3299
	22			2.15788								0.2				0.811163						13			2.25466							0			0.00161543
	0				0.00074502							0.125				0.597044						16			2.78746							1			0.986174
	0.2				0.165627							0.1				0.653911						0.2				0.034823						1.5			0.84791
	2				0.722508							0.0833333				0.807163						0.4				0.062862						4			1.26624
	4				0.836334							0.0666667				0.50487						0.75				0.170064						8			1.70482
	6				1.11736							0.05				0.545423						0.8				0.251608						16			1.62765
	9				1.63473																	2				0.363023						0			0.00107846
	12				1.89003																	3				0.42701						0.1			0.173859
	14				2.2074							3.33333					9.38726					4				0.527974						0.3			0.204534
	16				2.10707							0.5					2.69497					5				0.454019						0.5			0.396141
	18				1.77235							0.166667					1.52376					8				0.675563						2			1.06077
	0				0.000208842							0.142857					1.39275					15				0.833119						6			1.27331
	0.5				0.247331							0.05					0.687141					2				0.234051						8			1.41865
	1				0.328939																	15				0.711897						10			1.45434
	3				0.862058							0.25					1.02471					0				0.00265						13			1.64212
	5				1.2328							0.0833333					0.529722					0.5				0.137235						18			1.63794
	8				1.67492							0.0714286					0.566278					1				0.236977						0				0.00123923
	10				1.52926							0.0625					0.708267					2				0.304598						0.2				0.12627
	12				1.23891							0.0555556					0.550248					5				0.445016						0.3				0.15955
	15				1.98071							0.05					0.485407					10				0.534727						0.8				0.24865
	20				1.83344																	20				0.609325						5				0.62926
	0					-0.0003415						10						81.3008				0.5				0.237846						6				0.740836
	0.3					0.106527						5						43.6681				1				0.480064						8				0.717042
	2					0.371061						2.5						22.4215				2				0.792283						10				0.803215
	6					0.65627						0.0666667						0.757576				5				0.435691						12				0.913183
	7					0.718006																10				0.544373						13				0.766881
	20					1.45531						5						64.9351				20				0.527653						14				0.85209
	0					0.00031421						3.33333						31.5457				0.5				0.204309						15				1.00354
	4					0.975884						2						20.4082				1				0.284534						16				1.1328
	12					1.88778						1						9.70874				2				0.409646						17				0.902572
	14					1.76592						0.5						4.9505				4				0.491961						18				0.887138
	16					1.4119						0.2						2.17865				8				0.67074						20				0.979421
	18					1.81736						0.1						1.02041				15				0.66463						0				0.00092154
	20					2.06013																20				0.742765						0.1				0.158489
	0							-2.65498e-05				0.2						2.44499				0.5				0.1891						0.3				0.26672
	0.5							0.0581351				0.133333						1.70068				0.75				0.215531						7				1.33891
	1							0.102251				0.1						1.21803				1				0.23955						9				1.23183
	3							0.275659				0.0833333						1.20627				2				0.315434						11				2.45659
	5							0.44791				0.0666667						0.847458				3				0.378457						13				2.36495
	8							0.609003				0.05						0.675676				4				0.556592						14				2.42926
	10							0.759164														8				0.493891						16				2.57942
	12							0.736013														10				0.62701						18				2.19228
	15							0.905145				2							17.2013			15				0.638264						18				1.28424
	20							1.11318				1							9.77987			20				0.632154						0					0.00073891
	0							-0.000692				0.333333							3.62767			0				0.00088682						0.1					0.174791
	0.2							0.0113087				0.2							2.23259			0.2				0.168489						0.3					0.22508
	2							0.107138				0.125							1.64203			0.3				0.242283						2					0.601286
	6							0.3009				0.1							1.31724			0.4				0.2409						6					1.38424
	7							0.462701				0.0833333							1.35867			0.5				0.247813						12					1.56141
	16							0.806109				0.0666667							1.1048			1				0.542765						14					1.64437
	18							0.967203				0.05							0.898325			3				0.712219						25					1.72476
	22							1.13312														4				0.699678						0					0.00059968
												5							88.4277			6				0.945016						4					1.35434
												0.5							9.33373			7				0.903859						7					1.34952
Michaelis-Menten												0.166667							3.32336			8				1.01318						16					1.691
Best-fit values												0.142857							2.16122			12				1.0926						18					1.57106
kcat	2.123	0.8444	2.301	2.654	3.104	7.767	2.736					0.0625							1.24053			14				1.25402						22					1.55659
Km	1.725	1.597	3.528	6.369	13.91	82.7	31.61					0.0555556							1.03391			16				1.17331						0							0.00096881
Std. Error												0.0454546							0.88252			18				1.13826						0.5							0.487138
kcat	0.1492	0.03643	0.2678	0.2759	0.9283	3.6	0.539															0.1				0.0765595						1							0.647588
Km	0.5163	0.2532	1.43	1.738	8.388	44.79	9.167															0.6				0.228296						3							0.882637
												0 mM	0.1 mM	0.5 mM	1 mM	2 mM	5 mM					0.8				0.249325						5							1.49293
											Straight line											1.5				0.331833						8							2.16913
											Best-fit values											2.5				0.427653						10							2.17621
											YIntercept	0.8926	1.391	0.6321	0.6673	0.6245	1.283					5.5				0.587138						12							2.37363
											Slope	0.2791	1.556	0.6608	1.199	2.661	8.874					7.5				0.638907						15							2.309
																						11				0.798071						20							2.66077
																						13				0.805788
																						19				0.910289							0 mM	0.1 mM	0.5 mM	1 mM	2 mM	5 mM	10 mM
																						0					0.00073441					Michaelis-Menten
																						0.1					0.159132					Best-fit values
																						0.3					0.352733					kcat	2.123	4.18	1.747	1.958	1.871	4.853	3.435
																						2					0.8					Km	1.725	1.648	1.346	5.814	2.477	2.803	5.953
																						6					1.37556					Std. Error
																						7					1.30225					kcat	0.1492	0.2256	0.06724	0.7484	0.08329	0.2599	0.3126
																						10					1.54469					Km	0.5163	0.3171	0.2271	6.966	0.5156	0.4857	1.447
																						12					1.56881
																						17					1.78714
																						25					2.32669
																						0					0.00053601
																						6					1.55659
																						16					1.95563
																						18					2.07299
																						22					1.88842
																						30					1.68264
																						0							0.00150322
																						0.5							0.456913
																						1							0.550804
																						3							0.808039
																						5							1.1164
																						8							1.45113
																						10							1.50965
																						12							1.57492
																						15							1.59582
																						20							1.74695
																						0							-0.0004977
																						0.1							0.221029
																						0.3							0.313215
																						2							1.12347
																						4							1.24277
																						6							1.98971
																						7							1.85498
																						14							2.11543
																						16							1.86817
																						18							1.74244
																						0 mM	0.1 mM	0.5 mM	1 mM	2 mM	5 mM	10 mM
																					Michaelis-Menten
																					Best-fit values
																					kcat	2.123	0.6894	2.388	0.9008	2.244	1.033	2.036
																					Km	1.725	0.8581	1.813	2.164	3.609	1.067	2.248
																					Std. Error
																					kcat	0.1492	0.0489	0.2259	0.05825	0.1503	0.05526	0.1478
																					Km	0.5163	0.2328	0.8139	0.4877	1.015	0.1799	0.674

## Sheet: SuppFig14
SuppFig14		0 mM TCEP	10 mM TCEP
WT	[ICT] mM	kobs
TCEP	0	0.048569	0.048569
	0.02	10.045			Michaelis-Menten
	0.06	29.2444			Best-fit values
	0.08	28.9871			kcat	55.86	71.43
	0.15	36.3023			Km	0.07007	0.3923
	0.24	43.9389			Std. Error
	0.1		11.7685		kcat	5.108	11.66
	0.2		25.1125		Km	0.01691	0.12
	0.3		32.9421
	0.4		36.5916
	0.5		38.4084
